# Supplementary material for: Investigation of Potential Amorphisation and Co-Amorphisation Behaviour of the Benzene Di-Carboxylic Acids upon Cryo-Milling
Source: Molecules. 2019 Nov 5;24(21):3990. doi: 10.3390/molecules24213990 (PMC6865180; doi:10.3390/molecules24213990)
Supplement: Supplementary file 1 [file molecules-24-03990-s001.zip]

Archive with 299 entries (259 files):
- SI_pack/
- SI_pack/Burley_Elfakhri_figures.pdf
- SI_pack/Figure_2_DSC_single_components/
- SI_pack/Figure_2_DSC_single_components/Create_fig_2.R
- SI_pack/Figure_2_DSC_single_components/Data/
- SI_pack/Figure_2_DSC_single_components/Data/Isophthalic acid/
- SI_pack/Figure_2_DSC_single_components/Data/Isophthalic acid/Isophthalic acid CM_zero weeks.txt
- SI_pack/Figure_2_DSC_single_components/Data/Isophthalic acid/Isophthalic acid unmilled.txt
- SI_pack/Figure_2_DSC_single_components/Data/Isophthalic acid/Isophthalic acid_CM 3 weeks.txt
- SI_pack/Figure_2_DSC_single_components/Data/Isophthalic acid/I_CM_week_ 2.txt
- SI_pack/Figure_2_DSC_single_components/Data/Isophthalic acid/I_CM_week_1.txt
- SI_pack/Figure_2_DSC_single_components/Data/Isophthalic acid/I_CM_zero weeks_2.txt
- SI_pack/Figure_2_DSC_single_components/Data/Phthalic acid/
- SI_pack/Figure_2_DSC_single_components/Data/Phthalic acid/phthalic acid CM_ 3 WEEKS.txt
- SI_pack/Figure_2_DSC_single_components/Data/Phthalic acid/phthalic acid unmilled.txt
- SI_pack/Figure_2_DSC_single_components/Data/Phthalic acid/phthalic acid_CM zero weeks.txt
- SI_pack/Figure_2_DSC_single_components/Data/Phthalic acid/pthalic acid_ CM 1 weeks.txt
- SI_pack/Figure_2_DSC_single_components/Data/Phthalic acid/pthalic acid_CM 2 weeks.txt
- SI_pack/Figure_2_DSC_single_components/Data/Terephthalic acid/
- SI_pack/Figure_2_DSC_single_components/Data/Terephthalic acid/.plot_up_data.R.swp
- SI_pack/Figure_2_DSC_single_components/Data/Terephthalic acid/T_ cm_ zero weeks.txt
- SI_pack/Figure_2_DSC_single_components/Data/Terephthalic acid/T_CM_ 1 weeks.txt
- SI_pack/Figure_2_DSC_single_components/Data/Terephthalic acid/T_CM_ 2 weeks.txt
- SI_pack/Figure_2_DSC_single_components/Data/Terephthalic acid/T_CM_3 weeks.txt
- SI_pack/Figure_2_DSC_single_components/Data/Terephthalic acid/Unmilled terephthalic acid.txt
- SI_pack/Figure_2_DSC_single_components/Figure_2_single_components_DSC.pdf
- SI_pack/Figure_3_XRPD_single_components/
- SI_pack/Figure_3_XRPD_single_components/Brass background.xy
- SI_pack/Figure_3_XRPD_single_components/Create_figs_3_and_SI_1.R
- SI_pack/Figure_3_XRPD_single_components/Data/
- SI_pack/Figure_3_XRPD_single_components/Data/Individual/
- SI_pack/Figure_3_XRPD_single_components/Data/Individual/Isophthalic acid/
- SI_pack/Figure_3_XRPD_single_components/Data/Individual/Isophthalic acid/.RData
- SI_pack/Figure_3_XRPD_single_components/Data/Individual/Isophthalic acid/.Rhistory
- SI_pack/Figure_3_XRPD_single_components/Data/Individual/Isophthalic acid/Background.xy
- SI_pack/Figure_3_XRPD_single_components/Data/Individual/Isophthalic acid/i new 22.pdf
- SI_pack/Figure_3_XRPD_single_components/Data/Individual/Isophthalic acid/Isophthalic acid CM_week 3.xy
- SI_pack/Figure_3_XRPD_single_components/Data/Individual/Isophthalic acid/Isophthalic acid CM_zero weeks.xy
- SI_pack/Figure_3_XRPD_single_components/Data/Individual/Isophthalic acid/Unmilled isophthalic acid.xy
- SI_pack/Figure_3_XRPD_single_components/Data/Individual/Isophthalic acid/XRPD_AR.R
- SI_pack/Figure_3_XRPD_single_components/Data/Individual/Phthalic acid/
- SI_pack/Figure_3_XRPD_single_components/Data/Individual/Phthalic acid/.RData
- SI_pack/Figure_3_XRPD_single_components/Data/Individual/Phthalic acid/.Rhistory
- SI_pack/Figure_3_XRPD_single_components/Data/Individual/Phthalic acid/Background.xy
- SI_pack/Figure_3_XRPD_single_components/Data/Individual/Phthalic acid/compare_with_calc.R
- SI_pack/Figure_3_XRPD_single_components/Data/Individual/Phthalic acid/model
- SI_pack/Figure_3_XRPD_single_components/Data/Individual/Phthalic acid/P new 22.pdf
- SI_pack/Figure_3_XRPD_single_components/Data/Individual/Phthalic acid/peak_positions_phthalic_unmilled.xls
- SI_pack/Figure_3_XRPD_single_components/Data/Individual/Phthalic acid/peak_positions_phthalic_unmilled.xy
- SI_pack/Figure_3_XRPD_single_components/Data/Individual/Phthalic acid/Phthalic acid CM_week 3.xy
- SI_pack/Figure_3_XRPD_single_components/Data/Individual/Phthalic acid/Phthalic acid CM_zero weeks.xy
- SI_pack/Figure_3_XRPD_single_components/Data/Individual/Phthalic acid/Unmilled phthalic acid.xy
- SI_pack/Figure_3_XRPD_single_components/Data/Individual/Phthalic acid/XRPD_AR.R
- SI_pack/Figure_3_XRPD_single_components/Data/Individual/Terephthalic acid/
- SI_pack/Figure_3_XRPD_single_components/Data/Individual/Terephthalic acid/.RData
- SI_pack/Figure_3_XRPD_single_components/Data/Individual/Terephthalic acid/.Rhistory
- SI_pack/Figure_3_XRPD_single_components/Data/Individual/Terephthalic acid/Background.xy
- SI_pack/Figure_3_XRPD_single_components/Data/Individual/Terephthalic acid/T new 22.pdf
- SI_pack/Figure_3_XRPD_single_components/Data/Individual/Terephthalic acid/Terephthalic acid CM_week 3.xy
- SI_pack/Figure_3_XRPD_single_components/Data/Individual/Terephthalic acid/Terephthathalic acid CM _zero weeks.xy
- SI_pack/Figure_3_XRPD_single_components/Data/Individual/Terephthalic acid/Unmilled terephthalic acid.xy
- SI_pack/Figure_3_XRPD_single_components/Data/Individual/Terephthalic acid/XRPD_AR.R
- SI_pack/Figure_3_XRPD_single_components/Data/Mixtures/
- SI_pack/Figure_3_XRPD_single_components/Data/Mixtures/IT/
- SI_pack/Figure_3_XRPD_single_components/Data/Mixtures/IT/Background.xy
- SI_pack/Figure_3_XRPD_single_components/Data/Mixtures/IT/Isophthalic acid CM_zero weeks.xy
- SI_pack/Figure_3_XRPD_single_components/Data/Mixtures/IT/Isophthalic and terephthalic acid CM separately_week 3.xy
- SI_pack/Figure_3_XRPD_single_components/Data/Mixtures/IT/Isophthalic and terephthalic acid CM separately_zero weeks.xy
- SI_pack/Figure_3_XRPD_single_components/Data/Mixtures/IT/Isophthalic and terephthalic acid CM together_week 3.xy
- SI_pack/Figure_3_XRPD_single_components/Data/Mixtures/IT/Isophthalic and terephthalic acid CM together_zero weeks.xy
- SI_pack/Figure_3_XRPD_single_components/Data/Mixtures/IT/IT TOG NEW 3 WEEKS.xy
- SI_pack/Figure_3_XRPD_single_components/Data/Mixtures/IT/IT TOG ZERO NEW.xy
- SI_pack/Figure_3_XRPD_single_components/Data/Mixtures/IT/IT XRPD.pdf
- SI_pack/Figure_3_XRPD_single_components/Data/Mixtures/IT/IT.pdf
- SI_pack/Figure_3_XRPD_single_components/Data/Mixtures/IT/IT_XRPD_for_paper.pdf
- SI_pack/Figure_3_XRPD_single_components/Data/Mixtures/IT/Terephthathalic acid CM_zero weeks.xy
- SI_pack/Figure_3_XRPD_single_components/Data/Mixtures/IT/XRPD_AR.R
- SI_pack/Figure_3_XRPD_single_components/Data/Mixtures/PI/
- SI_pack/Figure_3_XRPD_single_components/Data/Mixtures/PI/Background.xy
- SI_pack/Figure_3_XRPD_single_components/Data/Mixtures/PI/IP_XRPD_for_paper.pdf
- SI_pack/Figure_3_XRPD_single_components/Data/Mixtures/PI/Isophthalic acid CM _zero weeks.xy
- SI_pack/Figure_3_XRPD_single_components/Data/Mixtures/PI/Isophthalic acid CM_zero weeks.xy
- SI_pack/Figure_3_XRPD_single_components/Data/Mixtures/PI/Phthalic acid CM_zero weeks.xy
- SI_pack/Figure_3_XRPD_single_components/Data/Mixtures/PI/Phthalic and isophthalic acid CM separately_week 3.xy
- SI_pack/Figure_3_XRPD_single_components/Data/Mixtures/PI/Phthalic and isophthalic acid CM together _zero weeksxrdml.xy
- SI_pack/Figure_3_XRPD_single_components/Data/Mixtures/PI/Phthalic and isophthalic acid CM together_week 3.xy
- SI_pack/Figure_3_XRPD_single_components/Data/Mixtures/PI/phthalic and isophthalic acid new.pdf
- SI_pack/Figure_3_XRPD_single_components/Data/Mixtures/PI/Phthalic and isophthalic CM separately_zero weeks.xy
- SI_pack/Figure_3_XRPD_single_components/Data/Mixtures/PI/plot_up_mixture_XRPD_traces.R
- SI_pack/Figure_3_XRPD_single_components/Data/Mixtures/PI/XRPD_AR.R
- SI_pack/Figure_3_XRPD_single_components/Data/Mixtures/PT/
- SI_pack/Figure_3_XRPD_single_components/Data/Mixtures/PT/.RData
- SI_pack/Figure_3_XRPD_single_components/Data/Mixtures/PT/.Rhistory
- SI_pack/Figure_3_XRPD_single_components/Data/Mixtures/PT/Background.xy
- SI_pack/Figure_3_XRPD_single_components/Data/Mixtures/PT/Phthalic acid CM_zero weeks.xy
- SI_pack/Figure_3_XRPD_single_components/Data/Mixtures/PT/Phthalic and terephthalic acid CM separately_week 3.xy
- SI_pack/Figure_3_XRPD_single_components/Data/Mixtures/PT/Phthalic and terephthalic acid CM separately_zero weeks.xy
- SI_pack/Figure_3_XRPD_single_components/Data/Mixtures/PT/Phthalic and terephthalic acid CM together_zero weeks.xy
- SI_pack/Figure_3_XRPD_single_components/Data/Mixtures/PT/phthalic and terephthalic acid new22.pdf
- SI_pack/Figure_3_XRPD_single_components/Data/Mixtures/PT/Phthalic and terephthalic CM together_week3.xy
- SI_pack/Figure_3_XRPD_single_components/Data/Mixtures/PT/Terephthathalic acid CM_zero weeks.xy
- SI_pack/Figure_3_XRPD_single_components/Data/Mixtures/PT/TP_XRPD_for_paper.pdf
- SI_pack/Figure_3_XRPD_single_components/Data/Mixtures/PT/XRPD_AR.R
- SI_pack/Figure_3_XRPD_single_components/Figure_3_single_components_XRPD.pdf
- SI_pack/Figure_3_XRPD_single_components/Figure_SI_1_Single_components_XRPD_peak_shifts.pdf
- SI_pack/Figure_3_XRPD_single_components/plot_up_XRPD_data_for_paper.R
- SI_pack/Figure_3_XRPD_single_components/Rplots.pdf
- SI_pack/Figure_3_XRPD_single_components/Single_components_XRPD_peak_shifts.pdf
- SI_pack/Figure_4_FTIR_single_components/
- SI_pack/Figure_4_FTIR_single_components/Create_fig_4.R
- SI_pack/Figure_4_FTIR_single_components/Data/
- SI_pack/Figure_4_FTIR_single_components/Data/Isophthalic acid/
- SI_pack/Figure_4_FTIR_single_components/Data/Isophthalic acid/example_program.R
- SI_pack/Figure_4_FTIR_single_components/Data/Isophthalic acid/Isophthalic 2.pdf
- SI_pack/Figure_4_FTIR_single_components/Data/Isophthalic acid/Isophthalic acid as received.csv
- SI_pack/Figure_4_FTIR_single_components/Data/Isophthalic acid/Isophthalic acid cryomilled for 60 mins after 3 weeks.csv
- SI_pack/Figure_4_FTIR_single_components/Data/Isophthalic acid/Isophthalic acid.pdf
- SI_pack/Figure_4_FTIR_single_components/Data/Isophthalic acid/Isophthalic acid_ cryomilled for 60 mins at zero weeks.csv
- SI_pack/Figure_4_FTIR_single_components/Data/Isophthalic acid/plot_up_isos.R
- SI_pack/Figure_4_FTIR_single_components/Data/Phthalic acid/
- SI_pack/Figure_4_FTIR_single_components/Data/Phthalic acid/difference.R
- SI_pack/Figure_4_FTIR_single_components/Data/Phthalic acid/example NEW ONE_test_2.pdf
- SI_pack/Figure_4_FTIR_single_components/Data/Phthalic acid/example rect.pdf
- SI_pack/Figure_4_FTIR_single_components/Data/Phthalic acid/example_program.R
- SI_pack/Figure_4_FTIR_single_components/Data/Phthalic acid/Phthalic acid  cryomilled for 60 mins at zero weeks.csv
- SI_pack/Figure_4_FTIR_single_components/Data/Phthalic acid/Phthalic acid cryomilled for 60 mins after 3 weeks.csv
- SI_pack/Figure_4_FTIR_single_components/Data/Phthalic acid/Phthalic acid_ as_received.csv
- SI_pack/Figure_4_FTIR_single_components/Data/Terephthalic acid/
- SI_pack/Figure_4_FTIR_single_components/Data/Terephthalic acid/example_program.R
- SI_pack/Figure_4_FTIR_single_components/Data/Terephthalic acid/Terephthalic acid as received.csv
- SI_pack/Figure_4_FTIR_single_components/Data/Terephthalic acid/Terephthalic acid cryomilled for 60 mins after 3 weeks.csv
- SI_pack/Figure_4_FTIR_single_components/Data/Terephthalic acid/Terephthalic acid.pdf
- SI_pack/Figure_4_FTIR_single_components/Data/Terephthalic acid/Terepthalic acid cryomilled for 60mins at zero weeks.csv
- SI_pack/Figure_4_FTIR_single_components/Figure_2SI_FTIR_overlay_plots.pdf
- SI_pack/Figure_4_FTIR_single_components/Figure_4_FTIR_plots.pdf
- SI_pack/Figure_5_DSC_two_components/
- SI_pack/Figure_5_DSC_two_components/Create_figure_5.R
- SI_pack/Figure_5_DSC_two_components/Create_fig_5.R
- SI_pack/Figure_5_DSC_two_components/Data/
- SI_pack/Figure_5_DSC_two_components/Data/Iso and terephthalic acid/
- SI_pack/Figure_5_DSC_two_components/Data/Iso and terephthalic acid/.RData
- SI_pack/Figure_5_DSC_two_components/Data/Iso and terephthalic acid/.Rhistory
- SI_pack/Figure_5_DSC_two_components/Data/Iso and terephthalic acid/I and T physical mixture.txt
- SI_pack/Figure_5_DSC_two_components/Data/Iso and terephthalic acid/IT SEP ZERO.txt
- SI_pack/Figure_5_DSC_two_components/Data/Iso and terephthalic acid/it_CM_separately_ 3 weeks.txt
- SI_pack/Figure_5_DSC_two_components/Data/Iso and terephthalic acid/it_CM_separately_ zero weeks.txt
- SI_pack/Figure_5_DSC_two_components/Data/Iso and terephthalic acid/it_CM_together_ 3 weeks.txt
- SI_pack/Figure_5_DSC_two_components/Data/Iso and terephthalic acid/it_CM_together_ zero weeks.txt
- SI_pack/Figure_5_DSC_two_components/Data/Iso and terephthalic acid/Unmilled isophthalic acid.txt
- SI_pack/Figure_5_DSC_two_components/Data/Iso and terephthalic acid/Unmilled terephthalic acid.txt
- SI_pack/Figure_5_DSC_two_components/Data/MIXTURES/
- SI_pack/Figure_5_DSC_two_components/Data/MIXTURES/.Notes.swp
- SI_pack/Figure_5_DSC_two_components/Data/Phthalic and isophthalic acid/
- SI_pack/Figure_5_DSC_two_components/Data/Phthalic and isophthalic acid/.RData
- SI_pack/Figure_5_DSC_two_components/Data/Phthalic and isophthalic acid/.Rhistory
- SI_pack/Figure_5_DSC_two_components/Data/Phthalic and isophthalic acid/PI CM together_3 weeks.txt
- SI_pack/Figure_5_DSC_two_components/Data/Phthalic and isophthalic acid/PI_CM separately_ zero weeks.txt
- SI_pack/Figure_5_DSC_two_components/Data/Phthalic and isophthalic acid/PI_CM_ separately_ 3 weeks.txt
- SI_pack/Figure_5_DSC_two_components/Data/Phthalic and isophthalic acid/PI_CM_ together_ 3 weeks_2 run.txt
- SI_pack/Figure_5_DSC_two_components/Data/Phthalic and isophthalic acid/PI_CM_ together_ zero weeks.txt
- SI_pack/Figure_5_DSC_two_components/Data/Phthalic and isophthalic acid/Unmilled isophthalic acid.txt
- SI_pack/Figure_5_DSC_two_components/Data/Phthalic and isophthalic acid/Unmilled phthalic acid.txt
- SI_pack/Figure_5_DSC_two_components/Data/Phthalic and terephthalic acid/
- SI_pack/Figure_5_DSC_two_components/Data/Phthalic and terephthalic acid/.RData
- SI_pack/Figure_5_DSC_two_components/Data/Phthalic and terephthalic acid/.Rhistory
- SI_pack/Figure_5_DSC_two_components/Data/Phthalic and terephthalic acid/PT_CM_ separately_ 3 weeks.txt
- SI_pack/Figure_5_DSC_two_components/Data/Phthalic and terephthalic acid/PT_CM_ separately_ zero weeks.txt
- SI_pack/Figure_5_DSC_two_components/Data/Phthalic and terephthalic acid/PT_CM_ together_ 3 weeks.txt
- SI_pack/Figure_5_DSC_two_components/Data/Phthalic and terephthalic acid/PT_CM_ together_ zero weeks.txt
- SI_pack/Figure_5_DSC_two_components/Data/Phthalic and terephthalic acid/Unmilled phthalic acid.txt
- SI_pack/Figure_5_DSC_two_components/Data/Phthalic and terephthalic acid/Unmilled terephthalic acid.txt
- SI_pack/Figure_5_DSC_two_components/Data/plot_up_data.R
- SI_pack/Figure_5_DSC_two_components/Data/Two_components_DSC.pdf
- SI_pack/Figure_5_DSC_two_components/Figure_5_two_components_DSC.pdf
- SI_pack/Figure_5_DSC_two_components/Two_components_DSC.pdf
- SI_pack/Figure_6_XRPD_two_components/
- SI_pack/Figure_6_XRPD_two_components/.plot_up_XRPD_data_for_paper_brass_peaks_subtracted.R.swp
- SI_pack/Figure_6_XRPD_two_components/Brass background.xy
- SI_pack/Figure_6_XRPD_two_components/Create_fig_6.R
- SI_pack/Figure_6_XRPD_two_components/Create_fig_6_brass_peaks_subtracted.R
- SI_pack/Figure_6_XRPD_two_components/Data/
- SI_pack/Figure_6_XRPD_two_components/Data/Figure_6_two_components_XRPD.pdf
- SI_pack/Figure_6_XRPD_two_components/Data/IT/
- SI_pack/Figure_6_XRPD_two_components/Data/IT/Background.xy
- SI_pack/Figure_6_XRPD_two_components/Data/IT/Isophthalic acid CM_zero weeks.xy
- SI_pack/Figure_6_XRPD_two_components/Data/IT/Isophthalic and terephthalic acid CM separately_week 3.xy
- SI_pack/Figure_6_XRPD_two_components/Data/IT/Isophthalic and terephthalic acid CM separately_zero weeks.xy
- SI_pack/Figure_6_XRPD_two_components/Data/IT/Isophthalic and terephthalic acid CM together_week 3.xy
- SI_pack/Figure_6_XRPD_two_components/Data/IT/Isophthalic and terephthalic acid CM together_zero weeks.xy
- SI_pack/Figure_6_XRPD_two_components/Data/IT/IT TOG NEW 3 WEEKS.xy
- SI_pack/Figure_6_XRPD_two_components/Data/IT/IT TOG ZERO NEW.xy
- SI_pack/Figure_6_XRPD_two_components/Data/IT/IT XRPD.pdf
- SI_pack/Figure_6_XRPD_two_components/Data/IT/IT.pdf
- SI_pack/Figure_6_XRPD_two_components/Data/IT/IT_XRPD_for_paper.pdf
- SI_pack/Figure_6_XRPD_two_components/Data/IT/Terephthathalic acid CM_zero weeks.xy
- SI_pack/Figure_6_XRPD_two_components/Data/IT/XRPD_AR.R
- SI_pack/Figure_6_XRPD_two_components/Data/PI/
- SI_pack/Figure_6_XRPD_two_components/Data/PI/Background.xy
- SI_pack/Figure_6_XRPD_two_components/Data/PI/IP_XRPD_for_paper.pdf
- SI_pack/Figure_6_XRPD_two_components/Data/PI/Isophthalic acid CM _zero weeks.xy
- SI_pack/Figure_6_XRPD_two_components/Data/PI/Isophthalic acid CM_zero weeks.xy
- SI_pack/Figure_6_XRPD_two_components/Data/PI/Phthalic acid CM_zero weeks.xy
- SI_pack/Figure_6_XRPD_two_components/Data/PI/Phthalic and isophthalic acid CM separately_week 3.xy
- SI_pack/Figure_6_XRPD_two_components/Data/PI/Phthalic and isophthalic acid CM together _zero weeksxrdml.xy
- SI_pack/Figure_6_XRPD_two_components/Data/PI/Phthalic and isophthalic acid CM together_week 3.xy
- SI_pack/Figure_6_XRPD_two_components/Data/PI/phthalic and isophthalic acid new.pdf
- SI_pack/Figure_6_XRPD_two_components/Data/PI/Phthalic and isophthalic CM separately_zero weeks.xy
- SI_pack/Figure_6_XRPD_two_components/Data/PI/plot_up_mixture_XRPD_traces.R
- SI_pack/Figure_6_XRPD_two_components/Data/PI/XRPD_AR.R
- SI_pack/Figure_6_XRPD_two_components/Data/PT/
- SI_pack/Figure_6_XRPD_two_components/Data/PT/.RData
- SI_pack/Figure_6_XRPD_two_components/Data/PT/.Rhistory
- SI_pack/Figure_6_XRPD_two_components/Data/PT/Background.xy
- SI_pack/Figure_6_XRPD_two_components/Data/PT/Phthalic acid CM_zero weeks.xy
- SI_pack/Figure_6_XRPD_two_components/Data/PT/Phthalic and terephthalic acid CM separately_week 3.xy
- SI_pack/Figure_6_XRPD_two_components/Data/PT/Phthalic and terephthalic acid CM separately_zero weeks.xy
- SI_pack/Figure_6_XRPD_two_components/Data/PT/Phthalic and terephthalic acid CM together_zero weeks.xy
- SI_pack/Figure_6_XRPD_two_components/Data/PT/phthalic and terephthalic acid new22.pdf
- SI_pack/Figure_6_XRPD_two_components/Data/PT/Phthalic and terephthalic CM together_week3.xy
- SI_pack/Figure_6_XRPD_two_components/Data/PT/Terephthathalic acid CM_zero weeks.xy
- SI_pack/Figure_6_XRPD_two_components/Data/PT/TP_XRPD_for_paper.pdf
- SI_pack/Figure_6_XRPD_two_components/Data/PT/XRPD_AR.R
- SI_pack/Figure_6_XRPD_two_components/Figure_6_two_components_XRPD.pdf
- SI_pack/Figure_6_XRPD_two_components/plot_up_XRPD_data_for_paper.R
- SI_pack/Figure_7_Calculated_XRPD_patterns_TPA/
- SI_pack/Figure_7_Calculated_XRPD_patterns_TPA/Brass background.xy
- SI_pack/Figure_7_Calculated_XRPD_patterns_TPA/Create_figure_7.R
- SI_pack/Figure_7_Calculated_XRPD_patterns_TPA/Figure_7_TPA_IPA_vs_calculated_CCDC_patterns.pdf
- SI_pack/Figure_7_Calculated_XRPD_patterns_TPA/TEPHTH.xye
- SI_pack/Figure_7_Calculated_XRPD_patterns_TPA/TEPHTH12.xye
- SI_pack/Figure_7_Calculated_XRPD_patterns_TPA/TEPHTH13.xye
- SI_pack/Figure_7_Calculated_XRPD_patterns_TPA/TPA_IPA_vs_calculated_from_CCDC.pdf
- SI_pack/Figure_SI_ATR_FTIR_two_components/
- SI_pack/Figure_SI_ATR_FTIR_two_components/Create_fig_7.R
- SI_pack/Figure_SI_ATR_FTIR_two_components/Create_fig_SI_ATR_FTIR.R
- SI_pack/Figure_SI_ATR_FTIR_two_components/Data/
- SI_pack/Figure_SI_ATR_FTIR_two_components/Data/IT/
- SI_pack/Figure_SI_ATR_FTIR_two_components/Data/IT/.Rhistory
- SI_pack/Figure_SI_ATR_FTIR_two_components/Data/IT/example_program.R
- SI_pack/Figure_SI_ATR_FTIR_two_components/Data/IT/Isohthalic and terephthalic acid CM separately for 60mins (3 weeks).csv
- SI_pack/Figure_SI_ATR_FTIR_two_components/Data/IT/Isophthalic acid CM 60mins.csv
- SI_pack/Figure_SI_ATR_FTIR_two_components/Data/IT/Isophthalic and terephthalic acid CM separately for 60mins (zero weeks).csv
- SI_pack/Figure_SI_ATR_FTIR_two_components/Data/IT/Isophthalic and terephthalic acid CM together for 60mins (3 weeks).csv
- SI_pack/Figure_SI_ATR_FTIR_two_components/Data/IT/Isophthalicand terephthalic acid CM togrther for 60mins (zero weeks).csv
- SI_pack/Figure_SI_ATR_FTIR_two_components/Data/IT/it mixtures.pdf
- SI_pack/Figure_SI_ATR_FTIR_two_components/Data/IT/IT.pdf
- SI_pack/Figure_SI_ATR_FTIR_two_components/Data/IT/Terepthalic cid CM 60mins.csv
- SI_pack/Figure_SI_ATR_FTIR_two_components/Data/PI/
- SI_pack/Figure_SI_ATR_FTIR_two_components/Data/PI/.Rhistory
- SI_pack/Figure_SI_ATR_FTIR_two_components/Data/PI/example_program.R
- SI_pack/Figure_SI_ATR_FTIR_two_components/Data/PI/Isophthalic acid CM 60mins.csv
- SI_pack/Figure_SI_ATR_FTIR_two_components/Data/PI/Phthalic acid CM 60mins.csv
- SI_pack/Figure_SI_ATR_FTIR_two_components/Data/PI/Phthalic and isophthalic acid CM separately for  60mins (3 weeks).csv
- SI_pack/Figure_SI_ATR_FTIR_two_components/Data/PI/Phthalic and isophthalic acid CM separately for 60mins (zero weeks).csv
- SI_pack/Figure_SI_ATR_FTIR_two_components/Data/PI/Phthalic and isophthalic acid CM together for 60mins (3 weeks).csv
- SI_pack/Figure_SI_ATR_FTIR_two_components/Data/PI/Phthalic and isophthalicacid CM together for 60mins (zero weeks).csv
- SI_pack/Figure_SI_ATR_FTIR_two_components/Data/PI/pi mixtures.pdf
- SI_pack/Figure_SI_ATR_FTIR_two_components/Data/PI/PI.pdf
- SI_pack/Figure_SI_ATR_FTIR_two_components/Data/PT/
- SI_pack/Figure_SI_ATR_FTIR_two_components/Data/PT/.Rhistory
- SI_pack/Figure_SI_ATR_FTIR_two_components/Data/PT/example_program.R
- SI_pack/Figure_SI_ATR_FTIR_two_components/Data/PT/Phthalic acid CM 60mins.csv
- SI_pack/Figure_SI_ATR_FTIR_two_components/Data/PT/Phthalic and terephthalic acid CM separately for  60mins (3 weeks).csv
- SI_pack/Figure_SI_ATR_FTIR_two_components/Data/PT/Phthalic and terephthalic acid CM separately for 60mins (zero weeks).csv
- SI_pack/Figure_SI_ATR_FTIR_two_components/Data/PT/Phthalic and terephthalic acid CM together for 60mins (3 weeks).csv
- SI_pack/Figure_SI_ATR_FTIR_two_components/Data/PT/Phthalic and terephthalic acid CM together for 60mins (zero weeks).csv
- SI_pack/Figure_SI_ATR_FTIR_two_components/Data/PT/plot_PI_plots.R
- SI_pack/Figure_SI_ATR_FTIR_two_components/Data/PT/pt mixtures.pdf
- SI_pack/Figure_SI_ATR_FTIR_two_components/Data/PT/PT.pdf
- SI_pack/Figure_SI_ATR_FTIR_two_components/Data/PT/Terepthalic acid CM 60mins.csv
- SI_pack/Figure_SI_ATR_FTIR_two_components/Figure_7_FTIR_plots.pdf
- SI_pack/Figure_SI_ATR_FTIR_two_components/SI_ATR_FTIR_plots_two_components.pdf
- SI_pack/Fig_1_TPA_IPA_PA_chemical_structures.pdf
- SI_pack/Photos_of_rod_and_balls/
- SI_pack/Photos_of_rod_and_balls/IMG_20191028_095149.jpg
- SI_pack/Photos_of_rod_and_balls/IMG_20191028_103759.jpg
- SI_pack/Photos_of_rod_and_balls/IMG_20191028_103807.jpg
- SI_pack/Photos_of_rod_and_balls/IMG_20191028_103846.jpg
- SI_pack/Photos_of_rod_and_balls/IMG_20191029_124324.jpg
- SI_pack/Photos_of_rod_and_balls/IMG_20191029_124457.jpg
- SI_pack/Photos_of_rod_and_balls/IMG_20191029_124749.jpg
- SI_pack/Photos_of_rod_and_balls/IMG_20191029_130613.jpg
- SI_pack/picture.pdf
- SI_pack/pngs/
- SI_pack/pngs/doc_data.txt
- SI_pack/pngs/Fig1.png
- SI_pack/pngs/Fig2.png
- SI_pack/pngs/Fig3.png
- SI_pack/pngs/Fig4.png
- SI_pack/pngs/Fig5.png
- SI_pack/pngs/Fig6.png
- SI_pack/pngs/Fig7.png
- SI_pack/pngs/pg_0001.pdf
- SI_pack/pngs/pg_0002.pdf
- SI_pack/pngs/pg_0003.pdf
- SI_pack/pngs/pg_0004.pdf
- SI_pack/pngs/pg_0005.pdf
- SI_pack/pngs/pg_0006.pdf
- SI_pack/pngs/pg_0007.pdf
