# Supplementary material for: Investigation of Potential Amorphisation and Co-Amorphisation Behaviour of the Benzene Di-Carboxylic Acids upon Cryo-Milling
Source: Molecules. 2019 Nov 5;24(21):3990. doi: 10.3390/molecules24213990 (PMC6865180; doi:10.3390/molecules24213990)
Supplement: Supplementary file 1 [file molecules-24-03990-s001.zip › SI_pack/Figure_2_DSC_single_components/Data/Isophthalic acid/Isophthalic acid CM_zero weeks.txt]

-40.03137	0.006354130
-40.02915	0.006302944
-40.02802	0.006252198
-40.02590	0.006202549
-40.02405	0.006154382
-40.02130	0.006110348
-40.01752	0.006074350
-40.01652	0.006036284
-40.01387	0.005985825
-40.01141	0.005936090
-40.01145	0.005893822
-40.00808	0.005852150
-40.00409	0.005811158
-40.00014	0.005777588
-39.99702	0.005749133
-39.99313	0.005715597
-39.98847	0.005674214
-39.98218	0.005614107
-39.97589	0.005424287
-39.96884	0.004915866
-39.96346	0.003805209
-39.95348	0.001970721
-39.94680	-0.0007512131
-39.93530	-0.004340816
-39.92480	-0.008637172
-39.91367	-0.01384816
-39.90255	-0.01973995
-39.89045	-0.02573949
-39.87703	-0.03150451
-39.86265	-0.03694662
-39.84758	-0.04216628
-39.83410	-0.04723000
-39.81748	-0.05215852
-39.80293	-0.05716550
-39.78519	-0.06176200
-39.76816	-0.06609951
-39.75037	-0.07006796
-39.73366	-0.07373790
-39.71521	-0.07738446
-39.69592	-0.08137390
-39.67758	-0.08599188
-39.65854	-0.09081412
-39.63920	-0.09521538
-39.61809	-0.09885645
-39.59670	-0.1026032
-39.57733	-0.1063820
-39.55585	-0.1102753
-39.53455	-0.1143824
-39.51306	-0.1180610
-39.48955	-0.1220166
-39.46754	-0.1255078
-39.44450	-0.1295502
-39.42074	-0.1334094
-39.39778	-0.1364152
-39.37336	-0.1395967
-39.34928	-0.1434120
-39.32591	-0.1471458
-39.30090	-0.1503221
-39.27650	-0.1533729
-39.25131	-0.1564411
-39.22571	-0.1594007
-39.20074	-0.1622748
-39.17474	-0.1650747
-39.14790	-0.1680714
-39.12250	-0.1713911
-39.09595	-0.1745895
-39.07011	-0.1774899
-39.04288	-0.1796203
-39.01648	-0.1815316
-38.98903	-0.1842746
-38.96124	-0.1865994
-38.93543	-0.1893990
-38.90692	-0.1919824
-38.87915	-0.1947243
-38.85149	-0.1976444
-38.82504	-0.2006777
-38.79580	-0.2030049
-38.76755	-0.2049120
-38.73882	-0.2070028
-38.71140	-0.2090823
-38.68290	-0.2111475
-38.65451	-0.2132392
-38.62545	-0.2155913
-38.59574	-0.2174103
-38.56807	-0.2195776
-38.53825	-0.2219404
-38.50798	-0.2237570
-38.48022	-0.2250818
-38.45078	-0.2268826
-38.42066	-0.2286751
-38.39178	-0.2309458
-38.36232	-0.2333310
-38.33206	-0.2349199
-38.30238	-0.2363446
-38.27184	-0.2378234
-38.24234	-0.2397712
-38.21231	-0.2419714
-38.18256	-0.2437055
-38.15267	-0.2449198
-38.12192	-0.2455488
-38.09281	-0.2464694
-38.06154	-0.2475564
-38.03200	-0.2492261
-38.00155	-0.2509129
-37.96998	-0.2526291
-37.93890	-0.2543929
-37.90922	-0.2560468
-37.87952	-0.2578455
-37.84958	-0.2596466
-37.81896	-0.2606301
-37.78746	-0.2614332
-37.75703	-0.2621780
-37.72717	-0.2630352
-37.69538	-0.2640312
-37.66472	-0.2653648
-37.63180	-0.2664780
-37.60132	-0.2678098
-37.57014	-0.2695698
-37.53992	-0.2712298
-37.50914	-0.2725101
-37.47702	-0.2738453
-37.44572	-0.2750524
-37.41484	-0.2759990
-37.38482	-0.2768348
-37.35344	-0.2774762
-37.32196	-0.2779588
-37.29166	-0.2787617
-37.25834	-0.2797361
-37.22922	-0.2807034
-37.19593	-0.2816086
-37.16485	-0.2825596
-37.13450	-0.2836455
-37.10237	-0.2849226
-37.07118	-0.2860111
-37.04053	-0.2868808
-37.00903	-0.2878143
-36.97641	-0.2887426
-36.94473	-0.2898303
-36.91416	-0.2908856
-36.88226	-0.2916990
-36.84995	-0.2922839
-36.81966	-0.2929952
-36.78696	-0.2939762
-36.75581	-0.2948866
-36.72436	-0.2955711
-36.69350	-0.2963345
-36.66084	-0.2970592
-36.63044	-0.2978587
-36.59900	-0.2987390
-36.56707	-0.2993972
-36.53576	-0.3000285
-36.50400	-0.3007980
-36.47200	-0.3015311
-36.44034	-0.3023344
-36.40861	-0.3030260
-36.37693	-0.3036540
-36.34440	-0.3044230
-36.31350	-0.3051824
-36.28179	-0.3058772
-36.24970	-0.3065845
-36.21832	-0.3073182
-36.18684	-0.3081354
-36.15476	-0.3089048
-36.12233	-0.3095087
-36.09109	-0.3100588
-36.05768	-0.3105832
-36.02837	-0.3112906
-35.99498	-0.3120678
-35.96333	-0.3126745
-35.93204	-0.3132381
-35.89842	-0.3137909
-35.86766	-0.3145000
-35.83547	-0.3153262
-35.80370	-0.3161042
-35.77144	-0.3167263
-35.73942	-0.3172712
-35.70822	-0.3177586
-35.67603	-0.3182462
-35.64314	-0.3187368
-35.61186	-0.3193714
-35.58046	-0.3202542
-35.54880	-0.3211756
-35.51700	-0.3219382
-35.48430	-0.3224208
-35.45199	-0.3228765
-35.42034	-0.3234772
-35.38864	-0.3241190
-35.35725	-0.3249404
-35.32372	-0.3256333
-35.29303	-0.3262136
-35.25962	-0.3267820
-35.22928	-0.3272664
-35.19748	-0.3277876
-35.16456	-0.3283050
-35.13288	-0.3288646
-35.10078	-0.3294271
-35.06980	-0.3299515
-35.03702	-0.3304994
-35.00476	-0.3310167
-34.97321	-0.3314879
-34.94024	-0.3319954
-34.90781	-0.3324420
-34.87690	-0.3329072
-34.84467	-0.3334950
-34.81311	-0.3340769
-34.78134	-0.3346712
-34.74910	-0.3352624
-34.71558	-0.3358118
-34.68282	-0.3363524
-34.65180	-0.3369382
-34.61937	-0.3375606
-34.58708	-0.3380930
-34.55595	-0.3386521
-34.52337	-0.3390925
-34.49153	-0.3394781
-34.46000	-0.3397876
-34.42761	-0.3400492
-34.39438	-0.3402693
-34.36170	-0.3404712
-34.33082	-0.3406498
-34.29864	-0.3409028
-34.26606	-0.3411852
-34.23431	-0.3415284
-34.20196	-0.3418398
-34.17087	-0.3421693
-34.13809	-0.3425420
-34.10586	-0.3429000
-34.07419	-0.3432256
-34.04219	-0.3435721
-34.00978	-0.3439215
-33.97726	-0.3443783
-33.94490	-0.3448725
-33.91391	-0.3452720
-33.88069	-0.3456342
-33.84825	-0.3459360
-33.81658	-0.3462588
-33.78418	-0.3466608
-33.75250	-0.3471613
-33.72024	-0.3476038
-33.68785	-0.3480240
-33.65536	-0.3484110
-33.62386	-0.3487108
-33.59033	-0.3490254
-33.55833	-0.3493575
-33.52558	-0.3497845
-33.49472	-0.3503222
-33.46316	-0.3508191
-33.43150	-0.3512157
-33.39783	-0.3514750
-33.36582	-0.3516908
-33.33310	-0.3519938
-33.30084	-0.3522980
-33.26826	-0.3526196
-33.23544	-0.3529285
-33.20311	-0.3532992
-33.17048	-0.3537481
-33.14061	-0.3543125
-33.10775	-0.3548272
-33.07532	-0.3551924
-33.04285	-0.3555086
-33.01122	-0.3558810
-32.97840	-0.3562556
-32.94684	-0.3565468
-32.91405	-0.3567466
-32.88024	-0.3569206
-32.84958	-0.3571480
-32.81660	-0.3574847
-32.78522	-0.3579058
-32.75238	-0.3582722
-32.72026	-0.3586103
-32.68776	-0.3588865
-32.65531	-0.3591478
-32.62312	-0.3594690
-32.59125	-0.3597789
-32.55832	-0.3600912
-32.52650	-0.3604437
-32.49490	-0.3607903
-32.46218	-0.3612002
-32.42958	-0.3615814
-32.39845	-0.3618388
-32.36641	-0.3620424
-32.33312	-0.3622428
-32.29990	-0.3625220
-32.26732	-0.3628638
-32.23613	-0.3631365
-32.20340	-0.3633170
-32.17122	-0.3634527
-32.13826	-0.3636878
-32.10565	-0.3640804
-32.07411	-0.3646410
-32.04220	-0.3652396
-32.01026	-0.3656467
-31.97701	-0.3659346
-31.94390	-0.3662043
-31.91194	-0.3664700
-31.88028	-0.3666974
-31.84692	-0.3669041
-31.81400	-0.3671230
-31.78132	-0.3673242
-31.75118	-0.3676872
-31.71772	-0.3681041
-31.68700	-0.3685477
-31.65392	-0.3688895
-31.62185	-0.3691355
-31.58880	-0.3693120
-31.55590	-0.3694838
-31.52308	-0.3696494
-31.49043	-0.3698659
-31.45804	-0.3701972
-31.42730	-0.3706338
-31.39454	-0.3711812
-31.36170	-0.3715371
-31.33002	-0.3718284
-31.29576	-0.3720438
-31.26474	-0.3722586
-31.23176	-0.3725160
-31.19995	-0.3727906
-31.16711	-0.3731288
-31.13482	-0.3735644
-31.10264	-0.3739348
-31.07125	-0.3742770
-31.03750	-0.3745590
-31.00552	-0.3747838
-30.97326	-0.3750891
-30.94019	-0.3754810
-30.90826	-0.3759288
-30.87530	-0.3763591
-30.84294	-0.3767139
-30.81147	-0.3770076
-30.77822	-0.3773192
-30.74610	-0.3776714
-30.71462	-0.3779639
-30.68115	-0.3782407
-30.64860	-0.3785750
-30.61626	-0.3790141
-30.58405	-0.3795202
-30.55234	-0.3799112
-30.51991	-0.3801814
-30.48654	-0.3804050
-30.45430	-0.3806966
-30.42189	-0.3810466
-30.38986	-0.3814486
-30.35658	-0.3817987
-30.32492	-0.3821578
-30.29198	-0.3825097
-30.26017	-0.3828633
-30.22676	-0.3831880
-30.19532	-0.3835182
-30.16217	-0.3838189
-30.13019	-0.3842186
-30.09619	-0.3847434
-30.06500	-0.3851886
-30.03268	-0.3855254
-29.99964	-0.3857708
-29.96656	-0.3859532
-29.93432	-0.3862262
-29.90220	-0.3866975
-29.86969	-0.3873998
-29.83808	-0.3880448
-29.80556	-0.3885434
-29.77230	-0.3888430
-29.73999	-0.3890944
-29.70776	-0.3895394
-29.67617	-0.3901183
-29.64296	-0.3906326
-29.61102	-0.3910110
-29.57775	-0.3912271
-29.54338	-0.3913870
-29.51262	-0.3916287
-29.47989	-0.3920528
-29.44718	-0.3925271
-29.41502	-0.3929670
-29.38192	-0.3934010
-29.34984	-0.3937203
-29.31716	-0.3940852
-29.28445	-0.3945118
-29.25162	-0.3949213
-29.21935	-0.3952957
-29.18766	-0.3957095
-29.15522	-0.3960776
-29.12381	-0.3963797
-29.09029	-0.3966580
-29.05724	-0.3969033
-29.02450	-0.3972655
-28.99146	-0.3977163
-28.96024	-0.3980538
-28.92664	-0.3984130
-28.89435	-0.3988174
-28.86385	-0.3992770
-28.82992	-0.3997870
-28.79764	-0.4001710
-28.76588	-0.4005156
-28.73308	-0.4007914
-28.69978	-0.4010380
-28.66646	-0.4013085
-28.63295	-0.4015236
-28.60125	-0.4017795
-28.56790	-0.4022378
-28.53730	-0.4028704
-28.50504	-0.4036798
-28.47174	-0.4043125
-28.44053	-0.4047229
-28.40621	-0.4050281
-28.37419	-0.4053200
-28.34217	-0.4056597
-28.30940	-0.4060818
-28.27678	-0.4064284
-28.24515	-0.4067625
-28.21144	-0.4070360
-28.17806	-0.4073284
-28.14582	-0.4076770
-28.11301	-0.4081176
-28.08005	-0.4085425
-28.04944	-0.4090264
-28.01556	-0.4094881
-27.98326	-0.4098711
-27.95087	-0.4102265
-27.91758	-0.4105234
-27.88520	-0.4108238
-27.85148	-0.4111612
-27.82036	-0.4115528
-27.78808	-0.4119369
-27.75574	-0.4123079
-27.72258	-0.4126826
-27.69084	-0.4131418
-27.65696	-0.4136230
-27.62528	-0.4140764
-27.59283	-0.4143965
-27.56002	-0.4146032
-27.52666	-0.4148060
-27.49369	-0.4150866
-27.46191	-0.4155904
-27.42935	-0.4161860
-27.39646	-0.4166670
-27.36435	-0.4170279
-27.33132	-0.4174007
-27.29894	-0.4177810
-27.26634	-0.4182924
-27.23487	-0.4187213
-27.20158	-0.4190579
-27.16754	-0.4193145
-27.13544	-0.4195324
-27.10357	-0.4198497
-27.07104	-0.4202543
-27.03853	-0.4207450
-27.00569	-0.4212700
-26.97336	-0.4217371
-26.94060	-0.4221691
-26.90735	-0.4225546
-26.87467	-0.4229038
-26.84177	-0.4232684
-26.80996	-0.4235809
-26.77739	-0.4238644
-26.74405	-0.4241376
-26.71111	-0.4244170
-26.67978	-0.4248306
-26.64822	-0.4253031
-26.61550	-0.4257860
-26.58132	-0.4262135
-26.54910	-0.4264956
-26.51526	-0.4267370
-26.48272	-0.4270524
-26.44996	-0.4274510
-26.41772	-0.4279676
-26.38650	-0.4284320
-26.35444	-0.4287991
-26.32006	-0.4290980
-26.28810	-0.4293426
-26.25510	-0.4295996
-26.22140	-0.4298785
-26.18982	-0.4301978
-26.15690	-0.4306464
-26.12476	-0.4311374
-26.09266	-0.4315250
-26.05947	-0.4318463
-26.02587	-0.4321047
-25.99430	-0.4324213
-25.96110	-0.4328994
-25.92868	-0.4334120
-25.89682	-0.4338234
-25.86346	-0.4341996
-25.83123	-0.4345387
-25.79944	-0.4348156
-25.76503	-0.4351570
-25.73267	-0.4353892
-25.69948	-0.4355697
-25.66686	-0.4358171
-25.63332	-0.4361586
-25.60128	-0.4366258
-25.56943	-0.4371304
-25.53770	-0.4375139
-25.50334	-0.4378632
-25.47064	-0.4382000
-25.43800	-0.4385448
-25.40522	-0.4389555
-25.37225	-0.4393272
-25.34014	-0.4396500
-25.30686	-0.4401424
-25.27400	-0.4405696
-25.24150	-0.4409117
-25.20925	-0.4411619
-25.17706	-0.4413502
-25.14421	-0.4416056
-25.11137	-0.4419600
-25.07875	-0.4423147
-25.04578	-0.4426270
-25.01360	-0.4429266
-24.97993	-0.4431828
-24.94854	-0.4434234
-24.91514	-0.4437008
-24.88199	-0.4439516
-24.84900	-0.4442852
-24.81650	-0.4447244
-24.78381	-0.4450832
-24.75095	-0.4454308
-24.71753	-0.4457009
-24.68619	-0.4460508
-24.65238	-0.4464356
-24.62071	-0.4467668
-24.58886	-0.4471406
-24.55530	-0.4474800
-24.52174	-0.4477314
-24.48944	-0.4480787
-24.45671	-0.4484397
-24.42511	-0.4487172
-24.39190	-0.4489760
-24.35887	-0.4492375
-24.32564	-0.4496670
-24.29266	-0.4502228
-24.26084	-0.4507374
-24.22824	-0.4510694
-24.19528	-0.4512680
-24.16250	-0.4514496
-24.13011	-0.4517590
-24.09850	-0.4521125
-24.06582	-0.4524444
-24.03232	-0.4527455
-23.99940	-0.4529354
-23.96639	-0.4530630
-23.93323	-0.4532434
-23.89923	-0.4535572
-23.86820	-0.4540765
-23.83580	-0.4545361
-23.80292	-0.4548945
-23.77035	-0.4550531
-23.73806	-0.4552242
-23.70365	-0.4555866
-23.67118	-0.4560044
-23.63805	-0.4564355
-23.60538	-0.4568079
-23.57280	-0.4569554
-23.54027	-0.4571118
-23.50663	-0.4573692
-23.47483	-0.4576666
-23.44197	-0.4582050
-23.40890	-0.4589069
-23.37642	-0.4594434
-23.34492	-0.4598984
-23.31152	-0.4601336
-23.27791	-0.4602367
-23.24503	-0.4603874
-23.21210	-0.4607078
-23.17956	-0.4611708
-23.14784	-0.4617160
-23.11489	-0.4620278
-23.08268	-0.4622046
-23.04931	-0.4624148
-23.01492	-0.4626627
-22.98357	-0.4629904
-22.95125	-0.4634204
-22.91803	-0.4637826
-22.88480	-0.4641102
-22.85246	-0.4643326
-22.81959	-0.4645176
-22.78695	-0.4647509
-22.75332	-0.4650842
-22.72080	-0.4654811
-22.68884	-0.4657674
-22.65638	-0.4659530
-22.62239	-0.4662052
-22.58978	-0.4665138
-22.55778	-0.4668039
-22.52426	-0.4670480
-22.49097	-0.4672930
-22.45811	-0.4675969
-22.42622	-0.4679994
-22.39378	-0.4683391
-22.36099	-0.4685707
-22.32683	-0.4687084
-22.29447	-0.4688433
-22.26137	-0.4689880
-22.22842	-0.4691802
-22.19666	-0.4695582
-22.16383	-0.4699160
-22.13162	-0.4702961
-22.09830	-0.4706131
-22.06470	-0.4708594
-22.03051	-0.4711150
-21.99843	-0.4714009
-21.96523	-0.4717442
-21.93291	-0.4720640
-21.90202	-0.4724218
-21.86854	-0.4729324
-21.83638	-0.4733840
-21.80409	-0.4736372
-21.77032	-0.4738257
-21.73675	-0.4739369
-21.70457	-0.4740762
-21.67064	-0.4742709
-21.63793	-0.4744576
-21.60573	-0.4746870
-21.57304	-0.4749508
-21.53983	-0.4753291
-21.50647	-0.4757744
-21.47441	-0.4761685
-21.44139	-0.4764242
-21.40875	-0.4765988
-21.37682	-0.4767708
-21.34295	-0.4769706
-21.31048	-0.4772088
-21.27715	-0.4774838
-21.24293	-0.4777792
-21.21091	-0.4781330
-21.17856	-0.4786142
-21.14693	-0.4789752
-21.11372	-0.4792065
-21.08037	-0.4793736
-21.04856	-0.4795992
-21.01473	-0.4799362
-20.98213	-0.4802433
-20.94947	-0.4804534
-20.91664	-0.4805726
-20.88269	-0.4806470
-20.85082	-0.4807706
-20.81605	-0.4810474
-20.78448	-0.4814296
-20.75252	-0.4819184
-20.71916	-0.4823328
-20.68626	-0.4825893
-20.65472	-0.4827481
-20.62072	-0.4829630
-20.58792	-0.4832761
-20.55435	-0.4836081
-20.52283	-0.4838876
-20.48852	-0.4841768
-20.45644	-0.4844562
-20.42359	-0.4847625
-20.39088	-0.4850324
-20.35732	-0.4851789
-20.32454	-0.4853337
-20.29168	-0.4855679
-20.25888	-0.4859575
-20.22676	-0.4864309
-20.19382	-0.4868019
-20.16070	-0.4870789
-20.12870	-0.4872483
-20.09527	-0.4873734
-20.06217	-0.4875554
-20.02830	-0.4878442
-19.99664	-0.4881203
-19.96353	-0.4883625
-19.93154	-0.4885611
-19.89882	-0.4887540
-19.86521	-0.4889287
-19.83320	-0.4890630
-19.79902	-0.4891470
-19.76568	-0.4893354
-19.73259	-0.4897821
-19.70004	-0.4902922
-19.66718	-0.4908026
-19.63501	-0.4911262
-19.60311	-0.4913416
-19.57048	-0.4915146
-19.53728	-0.4917206
-19.50304	-0.4919490
-19.46996	-0.4922012
-19.43700	-0.4923860
-19.40473	-0.4925668
-19.37135	-0.4927244
-19.33942	-0.4929238
-19.30678	-0.4932614
-19.27354	-0.4935593
-19.24172	-0.4937800
-19.20732	-0.4939810
-19.17499	-0.4941226
-19.14139	-0.4942294
-19.10894	-0.4943709
-19.07592	-0.4945625
-19.04328	-0.4948228
-19.01034	-0.4950670
-18.97644	-0.4952959
-18.94371	-0.4954769
-18.91156	-0.4956976
-18.87835	-0.4959625
-18.84633	-0.4962372
-18.81264	-0.4964912
-18.77921	-0.4966692
-18.74561	-0.4968586
-18.71262	-0.4971008
-18.68125	-0.4973408
-18.64814	-0.4976036
-18.61465	-0.4977952
-18.58230	-0.4979287
-18.55017	-0.4981122
-18.51567	-0.4984121
-18.48384	-0.4988603
-18.45145	-0.4995370
-18.41812	-0.5000102
-18.38603	-0.5001892
-18.35194	-0.5003206
-18.31903	-0.5004320
-18.28579	-0.5005612
-18.25345	-0.5008228
-18.22152	-0.5010825
-18.18780	-0.5012600
-18.15477	-0.5013634
-18.12176	-0.5014641
-18.08875	-0.5016250
-18.05576	-0.5018234
-18.02206	-0.5020913
-17.99016	-0.5023660
-17.95767	-0.5026574
-17.92470	-0.5029028
-17.89169	-0.5030609
-17.85831	-0.5031758
-17.82499	-0.5032760
-17.79267	-0.5034463
-17.75968	-0.5037174
-17.72673	-0.5040636
-17.69373	-0.5042929
-17.66129	-0.5043884
-17.62716	-0.5044734
-17.59386	-0.5046310
-17.56111	-0.5048374
-17.52930	-0.5051197
-17.49580	-0.5053332
-17.46177	-0.5055218
-17.43042	-0.5058082
-17.39691	-0.5061512
-17.36477	-0.5064062
-17.33172	-0.5065976
-17.29817	-0.5067682
-17.26572	-0.5069540
-17.23300	-0.5072064
-17.20025	-0.5074358
-17.16698	-0.5075944
-17.13363	-0.5077550
-17.10053	-0.5079856
-17.06741	-0.5082426
-17.03642	-0.5085306
-17.00355	-0.5087070
-16.96873	-0.5088188
-16.93529	-0.5089218
-16.90151	-0.5090630
-16.86987	-0.5092810
-16.83712	-0.5095596
-16.80422	-0.5098086
-16.77228	-0.5100422
-16.73811	-0.5101961
-16.70596	-0.5104062
-16.67186	-0.5106140
-16.63891	-0.5107563
-16.60731	-0.5109150
-16.57324	-0.5110400
-16.54023	-0.5111216
-16.50767	-0.5112438
-16.47389	-0.5115014
-16.44158	-0.5118861
-16.40926	-0.5122867
-16.37589	-0.5125546
-16.34172	-0.5126738
-16.30979	-0.5127660
-16.27661	-0.5128966
-16.24420	-0.5131702
-16.21016	-0.5134960
-16.17843	-0.5137408
-16.14539	-0.5138959
-16.11254	-0.5140254
-16.07963	-0.5141300
-16.04600	-0.5142498
-16.01228	-0.5143941
-15.97890	-0.5145680
-15.94638	-0.5147934
-15.91420	-0.5150426
-15.88182	-0.5152787
-15.84885	-0.5155044
-15.81610	-0.5157420
-15.78370	-0.5159342
-15.74990	-0.5161152
-15.71642	-0.5162131
-15.68386	-0.5162983
-15.64958	-0.5163826
-15.61844	-0.5164786
-15.58447	-0.5165820
-15.55264	-0.5167675
-15.51894	-0.5171447
-15.48601	-0.5175204
-15.45302	-0.5178122
-15.41898	-0.5180006
-15.38654	-0.5181158
-15.35370	-0.5182969
-15.32116	-0.5185490
-15.28808	-0.5186641
-15.25424	-0.5187563
-15.22062	-0.5188722
-15.18872	-0.5190368
-15.15623	-0.5194270
-15.12408	-0.5198260
-15.08987	-0.5201089
-15.05732	-0.5202385
-15.02394	-0.5203720
-14.99024	-0.5205587
-14.95821	-0.5207606
-14.92543	-0.5209234
-14.89205	-0.5211406
-14.85862	-0.5212550
-14.82549	-0.5213451
-14.79166	-0.5214272
-14.75870	-0.5215113
-14.72546	-0.5216588
-14.69349	-0.5220102
-14.66117	-0.5223476
-14.62864	-0.5226030
-14.59467	-0.5227690
-14.56119	-0.5229109
-14.52863	-0.5230688
-14.49564	-0.5232183
-14.46275	-0.5233121
-14.42964	-0.5234194
-14.39565	-0.5235940
-14.36398	-0.5238640
-14.33008	-0.5242033
-14.29847	-0.5244414
-14.26478	-0.5245456
-14.23192	-0.5246329
-14.19868	-0.5247380
-14.16581	-0.5249178
-14.13323	-0.5251932
-14.09929	-0.5254914
-14.06621	-0.5256856
-14.03380	-0.5258110
-14.00068	-0.5260047
-13.96750	-0.5261699
-13.93494	-0.5263200
-13.90208	-0.5264337
-13.86839	-0.5265229
-13.83489	-0.5266113
-13.80145	-0.5267292
-13.77006	-0.5269377
-13.73690	-0.5272332
-13.70434	-0.5275513
-13.67131	-0.5277700
-13.63795	-0.5278713
-13.60481	-0.5279634
-13.57191	-0.5280548
-13.53902	-0.5281656
-13.50584	-0.5283523
-13.47250	-0.5285239
-13.43880	-0.5287426
-13.40573	-0.5288894
-13.37250	-0.5290131
-13.34009	-0.5291230
-13.30793	-0.5292135
-13.27406	-0.5293060
-13.24091	-0.5293994
-13.20834	-0.5295129
-13.17538	-0.5297034
-13.14104	-0.5299130
-13.10963	-0.5301228
-13.07737	-0.5302630
-13.04347	-0.5303531
-13.01030	-0.5304398
-12.97567	-0.5305406
-12.94210	-0.5307870
-12.91005	-0.5312582
-12.87774	-0.5317048
-12.84538	-0.5319632
-12.81252	-0.5320656
-12.77832	-0.5321540
-12.74533	-0.5322422
-12.71260	-0.5323438
-12.67993	-0.5324913
-12.64616	-0.5326552
-12.61372	-0.5327914
-12.58060	-0.5329275
-12.54736	-0.5330376
-12.51540	-0.5332364
-12.48190	-0.5334214
-12.44927	-0.5335359
-12.41489	-0.5336300
-12.38154	-0.5337239
-12.34825	-0.5338282
-12.31681	-0.5339865
-12.28375	-0.5341826
-12.24930	-0.5343621
-12.21675	-0.5345080
-12.18452	-0.5346093
-12.15066	-0.5347407
-12.11753	-0.5349126
-12.08431	-0.5351158
-12.05170	-0.5352793
-12.01823	-0.5353752
-11.98490	-0.5354657
-11.95068	-0.5355568
-11.91878	-0.5356880
-11.88485	-0.5359799
-11.85288	-0.5362511
-11.82088	-0.5365172
-11.78706	-0.5367418
-11.75423	-0.5368785
-11.72138	-0.5370138
-11.68861	-0.5371099
-11.65542	-0.5371973
-11.62136	-0.5372826
-11.58799	-0.5373734
-11.55409	-0.5374884
-11.52292	-0.5376377
-11.48942	-0.5378016
-11.45635	-0.5379300
-11.42304	-0.5380382
-11.39064	-0.5382178
-11.35769	-0.5384594
-11.32518	-0.5386219
-11.29169	-0.5387226
-11.25852	-0.5388141
-11.22424	-0.5389047
-11.19161	-0.5390308
-11.15853	-0.5393925
-11.12542	-0.5398574
-11.09439	-0.5401060
-11.05940	-0.5402047
-11.02699	-0.5402951
-10.99310	-0.5403897
-10.95978	-0.5405317
-10.92741	-0.5406886
-10.89440	-0.5407840
-10.86175	-0.5408738
-10.82820	-0.5409636
-10.79536	-0.5410590
-10.76225	-0.5412214
-10.72866	-0.5414529
-10.69610	-0.5416543
-10.66189	-0.5418284
-10.62999	-0.5419683
-10.59631	-0.5420649
-10.56282	-0.5421600
-10.53086	-0.5422666
-10.49691	-0.5423760
-10.46449	-0.5424847
-10.43054	-0.5426035
-10.39697	-0.5427056
-10.36475	-0.5428013
-10.33124	-0.5429261
-10.29796	-0.5430870
-10.26597	-0.5433593
-10.23272	-0.5436460
-10.19947	-0.5438490
-10.16657	-0.5439643
-10.13318	-0.5440638
-10.10053	-0.5441609
-10.06798	-0.5442570
-10.03367	-0.5443506
-10.00042	-0.5444459
-9.967231	-0.5445438
-9.933972	-0.5446420
-9.901718	-0.5447395
-9.867876	-0.5448334
-9.834362	-0.5449277
-9.801958	-0.5450380
-9.768634	-0.5452238
-9.736764	-0.5455480
-9.703898	-0.5457668
-9.669676	-0.5458828
-9.636658	-0.5459790
-9.603566	-0.5460746
-9.570641	-0.5461712
-9.537794	-0.5462812
-9.504470	-0.5463799
-9.470947	-0.5464770
-9.437578	-0.5465717
-9.405491	-0.5466690
-9.371434	-0.5468400
-9.339624	-0.5470840
-9.307064	-0.5472168
-9.273830	-0.5473105
-9.240405	-0.5474007
-9.205826	-0.5474922
-9.174122	-0.5475894
-9.140480	-0.5477838
-9.107296	-0.5480702
-9.074631	-0.5483312
-9.041699	-0.5485723
-9.009374	-0.5486778
-8.976739	-0.5487711
-8.942353	-0.5488650
-8.908110	-0.5489613
-8.875890	-0.5490959
-8.842862	-0.5492424
-8.809656	-0.5493568
-8.776610	-0.5494562
-8.743958	-0.5495518
-8.711539	-0.5496459
-8.677306	-0.5497420
-8.644072	-0.5498402
-8.610984	-0.5499563
-8.577182	-0.5500850
-8.544330	-0.5501861
-8.511972	-0.5502850
-8.478524	-0.5503836
-8.444824	-0.5504846
-8.411515	-0.5506059
-8.379561	-0.5507078
-8.345772	-0.5508084
-8.312720	-0.5509088
-8.279266	-0.5510130
-8.247211	-0.5511506
-8.213599	-0.5512568
-8.181884	-0.5513563
-8.147922	-0.5514554
-8.113716	-0.5515550
-8.080799	-0.5516537
-8.048076	-0.5517492
-8.014244	-0.5518428
-7.981553	-0.5519409
-7.948666	-0.5521362
-7.916420	-0.5524759
-7.883657	-0.5527012
-7.849772	-0.5528114
-7.815806	-0.5529070
-7.782756	-0.5530019
-7.749110	-0.5530970
-7.716876	-0.5531934
-7.682900	-0.5532910
-7.650476	-0.5533935
-7.617369	-0.5535330
-7.584759	-0.5536649
-7.552788	-0.5537918
-7.517913	-0.5538904
-7.485290	-0.5539829
-7.450581	-0.5540758
-7.418066	-0.5541743
-7.385692	-0.5542761
-7.353055	-0.5543848
-7.319260	-0.5544846
-7.286376	-0.5545825
-7.253128	-0.5547131
-7.220478	-0.5548965
-7.187245	-0.5550015
-7.153678	-0.5550999
-7.119410	-0.5551954
-7.087441	-0.5552887
-7.054413	-0.5553872
-7.020924	-0.5554862
-6.987710	-0.5555974
-6.953886	-0.5557713
-6.922715	-0.5559028
-6.889028	-0.5560032
-6.855726	-0.5560957
-6.822903	-0.5561860
-6.788544	-0.5562821
-6.755356	-0.5563818
-6.723697	-0.5565024
-6.689080	-0.5567079
-6.656464	-0.5568191
-6.624524	-0.5569678
-6.590603	-0.5571738
-6.557892	-0.5572986
-6.524649	-0.5573979
-6.491101	-0.5574959
-6.458160	-0.5575938
-6.424564	-0.5576889
-6.392218	-0.5577866
-6.358613	-0.5578858
-6.325978	-0.5579850
-6.292496	-0.5580912
-6.258362	-0.5581968
-6.225567	-0.5582974
-6.193704	-0.5583970
-6.160849	-0.5584956
-6.127700	-0.5585932
-6.093318	-0.5586906
-6.059960	-0.5587885
-6.026908	-0.5588856
-5.993616	-0.5589828
-5.959843	-0.5590818
-5.926708	-0.5591802
-5.893732	-0.5593038
-5.861326	-0.5594349
-5.828144	-0.5595740
-5.795500	-0.5596754
-5.762150	-0.5597754
-5.728080	-0.5598746
-5.695226	-0.5599720
-5.662744	-0.5600711
-5.629026	-0.5601702
-5.596215	-0.5602668
-5.561973	-0.5603650
-5.529490	-0.5604641
-5.496420	-0.5605674
-5.463757	-0.5607266
-5.430591	-0.5608848
-5.397008	-0.5609891
-5.365241	-0.5610848
-5.331432	-0.5611789
-5.298230	-0.5612745
-5.265074	-0.5613726
-5.231775	-0.5614735
-5.197746	-0.5615703
-5.164756	-0.5616619
-5.132032	-0.5617599
-5.098176	-0.5618632
-5.066127	-0.5619648
-5.033764	-0.5620716
-4.998510	-0.5621697
-4.966826	-0.5622636
-4.933188	-0.5623586
-4.899390	-0.5624556
-4.866934	-0.5625850
-4.833450	-0.5627982
-4.801790	-0.5629640
-4.768976	-0.5630628
-4.734540	-0.5631563
-4.701532	-0.5632478
-4.668613	-0.5633436
-4.635488	-0.5634410
-4.601717	-0.5635344
-4.568859	-0.5636278
-4.535192	-0.5637259
-4.501795	-0.5638232
-4.468881	-0.5639199
-4.435398	-0.5640168
-4.401570	-0.5641118
-4.368243	-0.5642087
-4.336094	-0.5643100
-4.303269	-0.5644105
-4.270687	-0.5645199
-4.237589	-0.5646380
-4.203553	-0.5647380
-4.171016	-0.5648310
-4.137828	-0.5649246
-4.102370	-0.5650238
-4.071552	-0.5651430
-4.038719	-0.5652880
-4.005051	-0.5654459
-3.971631	-0.5655424
-3.938974	-0.5656322
-3.905420	-0.5657227
-3.870737	-0.5658118
-3.838500	-0.5659008
-3.806189	-0.5659961
-3.772487	-0.5660961
-3.739433	-0.5661970
-3.706198	-0.5662989
-3.673188	-0.5664000
-3.639694	-0.5664936
-3.606320	-0.5665886
-3.572989	-0.5666866
-3.540035	-0.5667851
-3.507080	-0.5668829
-3.474130	-0.5669789
-3.440765	-0.5670718
-3.406809	-0.5671650
-3.374117	-0.5672605
-3.340906	-0.5673575
-3.307978	-0.5674543
-3.275650	-0.5675587
-3.242288	-0.5676518
-3.208938	-0.5677432
-3.174349	-0.5678382
-3.141017	-0.5679326
-3.108574	-0.5680313
-3.074718	-0.5681312
-3.042127	-0.5682263
-3.009594	-0.5683200
-2.976914	-0.5684156
-2.943222	-0.5685130
-2.909984	-0.5686096
-2.877000	-0.5687016
-2.842931	-0.5687902
-2.809690	-0.5688782
-2.777240	-0.5689714
-2.743178	-0.5690656
-2.711953	-0.5691562
-2.677400	-0.5692463
-2.643669	-0.5693386
-2.609948	-0.5694436
-2.576741	-0.5695668
-2.544320	-0.5696651
-2.511302	-0.5697596
-2.478102	-0.5698470
-2.446238	-0.5699320
-2.411399	-0.5700217
-2.377603	-0.5701129
-2.345061	-0.5702050
-2.312905	-0.5703006
-2.278336	-0.5703906
-2.245816	-0.5704796
-2.211361	-0.5705722
-2.179547	-0.5706654
-2.146614	-0.5707608
-2.112921	-0.5708551
-2.080062	-0.5709469
-2.046036	-0.5710356
-2.012288	-0.5711230
-1.979058	-0.5712104
-1.946125	-0.5713004
-1.913956	-0.5713932
-1.881253	-0.5714883
-1.849050	-0.5715813
-1.815635	-0.5716710
-1.781598	-0.5717562
-1.747323	-0.5718412
-1.714242	-0.5719305
-1.682009	-0.5720234
-1.649814	-0.5721179
-1.615687	-0.5722078
-1.582119	-0.5722937
-1.549690	-0.5723772
-1.515129	-0.5724560
-1.481598	-0.5725339
-1.448524	-0.5726199
-1.414591	-0.5727164
-1.382817	-0.5728508
-1.348948	-0.5730714
-1.316405	-0.5732304
-1.283779	-0.5733237
-1.250460	-0.5734120
-1.216361	-0.5734921
-1.183232	-0.5735726
-1.149423	-0.5736594
-1.117352	-0.5737515
-1.084398	-0.5738662
-1.051432	-0.5739570
-1.019200	-0.5740418
-0.9842688	-0.5741230
-0.9511328	-0.5742040
-0.9187141	-0.5742854
-0.8836426	-0.5743732
-0.8507072	-0.5744657
-0.8186942	-0.5745557
-0.7866705	-0.5746444
-0.7514538	-0.5747280
-0.7197187	-0.5748096
-0.6848300	-0.5748974
-0.6522236	-0.5749870
-0.6194994	-0.5750760
-0.5859514	-0.5751660
-0.5527318	-0.5752526
-0.5193250	-0.5753350
-0.4864902	-0.5754180
-0.4531360	-0.5755012
-0.4205852	-0.5755882
-0.3866474	-0.5756790
-0.3544995	-0.5757695
-0.3209632	-0.5758539
-0.2882772	-0.5759370
-0.2539300	-0.5760188
-0.2223729	-0.5761024
-0.1870370	-0.5761890
-0.1543256	-0.5762739
-0.1217008	-0.5763559
-0.08767766	-0.5764368
-0.05562053	-0.5765150
-0.02206528	-0.5765948
0.01212839	-0.5766761
0.04398311	-0.5767574
0.07742589	-0.5768391
0.1112585	-0.5769211
0.1447703	-0.5770049
0.1778250	-0.5770930
0.2104616	-0.5771825
0.2429474	-0.5772668
0.2766135	-0.5773437
0.3107466	-0.5774162
0.3440028	-0.5774918
0.3775403	-0.5775771
0.4097958	-0.5776730
0.4419484	-0.5777727
0.4762247	-0.5778638
0.5087888	-0.5779462
0.5423542	-0.5780274
0.5755566	-0.5781064
0.6086674	-0.5781875
0.6423768	-0.5782668
0.6752256	-0.5783438
0.7089908	-0.5784211
0.7418487	-0.5785005
0.7756342	-0.5785799
0.8082275	-0.5786643
0.8415422	-0.5787507
0.8737114	-0.5788357
0.9067628	-0.5789190
0.9408181	-0.5790010
0.9745819	-0.5790820
1.007340	-0.5791629
1.041149	-0.5792438
1.074384	-0.5793219
1.106728	-0.5794030
1.140492	-0.5794863
1.173358	-0.5795706
1.207434	-0.5796550
1.240487	-0.5797365
1.272085	-0.5798176
1.305728	-0.5798974
1.339658	-0.5799792
1.373221	-0.5800598
1.406116	-0.5801400
1.439626	-0.5802212
1.473051	-0.5803030
1.505448	-0.5803871
1.538738	-0.5804804
1.570966	-0.5805676
1.603910	-0.5806526
1.637398	-0.5807288
1.670506	-0.5808037
1.705934	-0.5808799
1.739255	-0.5809576
1.771256	-0.5810374
1.804402	-0.5811193
1.837953	-0.5812000
1.870445	-0.5812817
1.903639	-0.5813604
1.937657	-0.5814399
1.971603	-0.5815246
2.003857	-0.5816090
2.035275	-0.5816930
2.070835	-0.5817713
2.102994	-0.5818422
2.137680	-0.5819199
2.170800	-0.5820160
2.202400	-0.5821082
2.235347	-0.5821913
2.268675	-0.5822716
2.302702	-0.5823502
2.335764	-0.5824372
2.369500	-0.5825486
2.401852	-0.5826309
2.434218	-0.5827046
2.468726	-0.5827765
2.501792	-0.5828462
2.534210	-0.5829197
2.569328	-0.5829954
2.602046	-0.5830738
2.635094	-0.5831578
2.667318	-0.5832407
2.700417	-0.5833220
2.735151	-0.5833995
2.767000	-0.5834766
2.801404	-0.5835593
2.833596	-0.5836425
2.867154	-0.5837216
2.901306	-0.5837961
2.934155	-0.5838702
2.968894	-0.5839482
3.000280	-0.5840332
3.033284	-0.5841536
3.066762	-0.5842390
3.099362	-0.5843160
3.133815	-0.5843924
3.166460	-0.5844628
3.198993	-0.5845380
3.232802	-0.5846168
3.264904	-0.5846951
3.299707	-0.5847743
3.333076	-0.5848476
3.365726	-0.5849195
3.399686	-0.5849989
3.432730	-0.5850934
3.465150	-0.5851864
3.498285	-0.5852670
3.531668	-0.5853424
3.565142	-0.5854175
3.598122	-0.5854942
3.632417	-0.5855726
3.665256	-0.5856521
3.698986	-0.5857270
3.731482	-0.5858015
3.765222	-0.5858845
3.798146	-0.5859732
3.831260	-0.5860743
3.864924	-0.5861594
3.897650	-0.5862325
3.931344	-0.5863041
3.964752	-0.5863772
3.996904	-0.5864506
4.030317	-0.5865280
4.063780	-0.5866040
4.095722	-0.5866778
4.130081	-0.5867538
4.162914	-0.5868278
4.196284	-0.5869036
4.229754	-0.5869797
4.262558	-0.5870588
4.297628	-0.5871377
4.328608	-0.5872163
4.362547	-0.5872937
4.395660	-0.5873657
4.428418	-0.5874377
4.463321	-0.5875172
4.495659	-0.5875997
4.527719	-0.5876958
4.561410	-0.5877880
4.594628	-0.5878620
4.627713	-0.5879307
4.662382	-0.5879976
4.695000	-0.5880642
4.728653	-0.5881367
4.761679	-0.5882125
4.794462	-0.5882902
4.827380	-0.5883680
4.861078	-0.5884422
4.893838	-0.5885146
4.927308	-0.5885859
4.960799	-0.5886557
4.993750	-0.5887295
5.028116	-0.5888078
5.060522	-0.5888933
5.093876	-0.5890062
5.126912	-0.5891303
5.159704	-0.5892087
5.192398	-0.5892798
5.226426	-0.5893450
5.260132	-0.5894087
5.293845	-0.5894794
5.328008	-0.5895640
5.360602	-0.5896882
5.393290	-0.5897904
5.425766	-0.5898720
5.460024	-0.5899487
5.492882	-0.5900240
5.525564	-0.5900958
5.558052	-0.5901614
5.592245	-0.5902248
5.625925	-0.5902919
5.659454	-0.5903626
5.692000	-0.5904362
5.725014	-0.5905075
5.758965	-0.5905766
5.792805	-0.5906484
5.826170	-0.5907230
5.859389	-0.5908005
5.892228	-0.5908778
5.924359	-0.5909540
5.958578	-0.5910280
5.990485	-0.5910999
6.023895	-0.5911698
6.057610	-0.5912380
6.090496	-0.5913046
6.125046	-0.5913721
6.157560	-0.5914399
6.190689	-0.5915098
6.224724	-0.5915838
6.257387	-0.5916571
6.289626	-0.5917300
6.323868	-0.5918027
6.356924	-0.5918750
6.390432	-0.5919460
6.423047	-0.5920184
6.456444	-0.5920889
6.489487	-0.5921558
6.522877	-0.5922250
6.557256	-0.5922961
6.589594	-0.5923682
6.622226	-0.5924439
6.655324	-0.5925165
6.688811	-0.5925884
6.722974	-0.5926562
6.755056	-0.5927210
6.788640	-0.5927865
6.822047	-0.5928503
6.855046	-0.5929176
6.888076	-0.5929890
6.921262	-0.5930572
6.953812	-0.5931246
6.987280	-0.5931930
7.021116	-0.5932604
7.053456	-0.5933303
7.087092	-0.5933994
7.120932	-0.5934657
7.154528	-0.5935364
7.187204	-0.5936060
7.220032	-0.5936701
7.253588	-0.5937353
7.287857	-0.5938008
7.320882	-0.5938736
7.354224	-0.5939639
7.385902	-0.5940398
7.419152	-0.5941105
7.451806	-0.5941747
7.485961	-0.5942356
7.520288	-0.5942974
7.552272	-0.5943620
7.586272	-0.5944298
7.619549	-0.5944982
7.652359	-0.5945656
7.686460	-0.5946350
7.718289	-0.5947036
7.751490	-0.5947706
7.785475	-0.5948398
7.819214	-0.5949043
7.851697	-0.5949693
7.885148	-0.5950332
7.918578	-0.5950957
7.952194	-0.5951614
7.986011	-0.5952325
8.018189	-0.5953003
8.050310	-0.5953672
8.085022	-0.5954342
8.117858	-0.5955014
8.150820	-0.5955684
8.182972	-0.5956368
8.216950	-0.5957041
8.250226	-0.5957665
8.284046	-0.5958290
8.317806	-0.5958881
8.350141	-0.5959472
8.384205	-0.5960134
8.416400	-0.5960840
8.450151	-0.5961530
8.483418	-0.5962226
8.516812	-0.5962862
8.549610	-0.5963459
8.582750	-0.5964092
8.617372	-0.5964742
8.649750	-0.5965385
8.683668	-0.5966052
8.716434	-0.5966687
8.749512	-0.5967320
8.782586	-0.5967984
8.815812	-0.5968599
8.848031	-0.5969176
8.883116	-0.5969736
8.916376	-0.5970328
8.950812	-0.5970972
8.981606	-0.5971630
9.013944	-0.5972286
9.049526	-0.5972920
9.082009	-0.5973535
9.116616	-0.5974145
9.148686	-0.5974781
9.182549	-0.5975416
9.215141	-0.5976057
9.248228	-0.5976729
9.281176	-0.5977422
9.314361	-0.5978111
9.346606	-0.5978797
9.380291	-0.5979374
9.413886	-0.5979880
9.447570	-0.5980359
9.480141	-0.5980873
9.513872	-0.5981459
9.547741	-0.5982099
9.581122	-0.5982712
9.614062	-0.5983306
9.647452	-0.5983863
9.680366	-0.5984455
9.713266	-0.5985081
9.746530	-0.5985726
9.779564	-0.5986362
9.813294	-0.5986998
9.845988	-0.5987586
9.879224	-0.5988201
9.913191	-0.5988810
9.945734	-0.5989358
9.979859	-0.5989898
10.01348	-0.5990468
10.04596	-0.5991106
10.07838	-0.5991850
10.11119	-0.5992537
10.14436	-0.5993086
10.17857	-0.5993557
10.21266	-0.5994024
10.24590	-0.5994539
10.27904	-0.5995093
10.31150	-0.5995676
10.34563	-0.5996307
10.37886	-0.5997045
10.41202	-0.5997737
10.44518	-0.5998394
10.47758	-0.5998999
10.51098	-0.5999544
10.54478	-0.6000054
10.57882	-0.6000568
10.61197	-0.6001072
10.64452	-0.6001600
10.67832	-0.6002134
10.71168	-0.6002693
10.74507	-0.6003289
10.77787	-0.6003891
10.81069	-0.6004472
10.84431	-0.6005029
10.87796	-0.6005555
10.91038	-0.6006109
10.94306	-0.6006680
10.97707	-0.6007278
11.01097	-0.6007872
11.04379	-0.6008398
11.07696	-0.6008900
11.11053	-0.6009418
11.14359	-0.6009991
11.17560	-0.6010582
11.20826	-0.6011135
11.24371	-0.6011636
11.27674	-0.6012129
11.30925	-0.6012612
11.34104	-0.6013137
11.37599	-0.6013649
11.40887	-0.6014092
11.44231	-0.6014571
11.47631	-0.6015108
11.50924	-0.6015644
11.54290	-0.6016304
11.57628	-0.6016969
11.60794	-0.6017533
11.64145	-0.6018066
11.67570	-0.6018594
11.70820	-0.6019112
11.74146	-0.6019660
11.77406	-0.6020183
11.80834	-0.6020671
11.84248	-0.6021178
11.87488	-0.6021695
11.90775	-0.6022246
11.94121	-0.6022795
11.97439	-0.6023290
12.00784	-0.6023750
12.04079	-0.6024234
12.07525	-0.6024724
12.10770	-0.6025238
12.14072	-0.6025771
12.17350	-0.6026285
12.20798	-0.6026798
12.24101	-0.6027285
12.27392	-0.6027772
12.30756	-0.6028271
12.34047	-0.6028785
12.37394	-0.6029312
12.40708	-0.6029851
12.44034	-0.6030352
12.47233	-0.6030844
12.50689	-0.6031308
12.53984	-0.6031773
12.57389	-0.6032251
12.60694	-0.6032761
12.64066	-0.6033230
12.67319	-0.6033711
12.70757	-0.6034220
12.74038	-0.6034729
12.77238	-0.6035238
12.80620	-0.6035765
12.84006	-0.6036256
12.87310	-0.6036750
12.90566	-0.6037249
12.93949	-0.6037730
12.97222	-0.6038188
13.00610	-0.6038657
13.03952	-0.6039169
13.07283	-0.6039741
13.10657	-0.6040340
13.13867	-0.6040876
13.17131	-0.6041308
13.20538	-0.6041694
13.23902	-0.6042078
13.27196	-0.6042466
13.30541	-0.6042950
13.33896	-0.6043496
13.37194	-0.6044150
13.40570	-0.6044678
13.43835	-0.6045110
13.47144	-0.6045518
13.50482	-0.6045960
13.53844	-0.6046445
13.57113	-0.6046956
13.60502	-0.6047430
13.63739	-0.6047832
13.67083	-0.6048202
13.70439	-0.6048590
13.73797	-0.6049038
13.77053	-0.6049520
13.80394	-0.6049978
13.83724	-0.6050440
13.87060	-0.6050888
13.90420	-0.6051331
13.93708	-0.6051790
13.97039	-0.6052230
14.00327	-0.6052659
14.03637	-0.6053092
14.06924	-0.6053522
14.10297	-0.6053943
14.13652	-0.6054363
14.17039	-0.6054804
14.20377	-0.6055256
14.23706	-0.6055681
14.26955	-0.6056135
14.30354	-0.6056597
14.33546	-0.6057062
14.36922	-0.6057516
14.40331	-0.6057916
14.43552	-0.6058295
14.46950	-0.6058688
14.50303	-0.6059127
14.53572	-0.6059606
14.56970	-0.6060099
14.60209	-0.6060572
14.63655	-0.6061028
14.66948	-0.6061456
14.70206	-0.6061885
14.73526	-0.6062334
14.76830	-0.6062764
14.80189	-0.6063162
14.83552	-0.6063532
14.86954	-0.6063915
14.90346	-0.6064349
14.93580	-0.6064828
14.96829	-0.6065318
15.00126	-0.6065798
15.03444	-0.6066218
15.06690	-0.6066574
15.10104	-0.6066918
15.13582	-0.6067274
15.16874	-0.6067652
15.20152	-0.6068108
15.23430	-0.6068575
15.26806	-0.6069016
15.30128	-0.6069458
15.33344	-0.6069887
15.36753	-0.6070298
15.40095	-0.6070713
15.43381	-0.6071086
15.46673	-0.6071472
15.50127	-0.6071861
15.53324	-0.6072257
15.56747	-0.6072671
15.60109	-0.6073082
15.63331	-0.6073462
15.66695	-0.6073837
15.69994	-0.6074199
15.73372	-0.6074551
15.76792	-0.6074965
15.80150	-0.6075398
15.83291	-0.6075836
15.86656	-0.6076236
15.89907	-0.6076591
15.93295	-0.6076921
15.96732	-0.6077265
16.00070	-0.6077640
16.03336	-0.6078052
16.06755	-0.6078443
16.09907	-0.6078838
16.13341	-0.6079178
16.16644	-0.6079460
16.19997	-0.6079798
16.23304	-0.6080195
16.26520	-0.6080715
16.29972	-0.6081425
16.33266	-0.6081840
16.36446	-0.6082153
16.39939	-0.6082425
16.43308	-0.6082700
16.46596	-0.6083062
16.49959	-0.6083466
16.53234	-0.6083876
16.56540	-0.6084280
16.59855	-0.6084686
16.63149	-0.6085040
16.66509	-0.6085383
16.69956	-0.6085722
16.73240	-0.6086062
16.76578	-0.6086434
16.79795	-0.6086822
16.83196	-0.6087168
16.86580	-0.6087560
16.89906	-0.6087997
16.93159	-0.6088370
16.96472	-0.6088726
16.99889	-0.6089054
17.03139	-0.6089370
17.06492	-0.6089717
17.09837	-0.6090050
17.13103	-0.6090364
17.16484	-0.6090686
17.19809	-0.6091004
17.23163	-0.6091328
17.26493	-0.6091627
17.29856	-0.6091924
17.33270	-0.6092295
17.36545	-0.6092730
17.39814	-0.6093182
17.43030	-0.6093608
17.46371	-0.6093980
17.49778	-0.6094265
17.53035	-0.6094520
17.56549	-0.6094776
17.59876	-0.6095061
17.63164	-0.6095387
17.66486	-0.6095765
17.69807	-0.6096151
17.73078	-0.6096534
17.76392	-0.6096876
17.79733	-0.6097175
17.83080	-0.6097434
17.86395	-0.6097706
17.89876	-0.6098015
17.93169	-0.6098332
17.96458	-0.6098609
17.99718	-0.6098880
18.03144	-0.6099205
18.06430	-0.6099576
18.09620	-0.6099996
18.12988	-0.6100390
18.16334	-0.6100689
18.19732	-0.6100960
18.23063	-0.6101218
18.26318	-0.6101496
18.29742	-0.6101820
18.33070	-0.6102154
18.36353	-0.6102467
18.39627	-0.6102780
18.42990	-0.6103057
18.46293	-0.6103318
18.49726	-0.6103630
18.53032	-0.6103956
18.56257	-0.6104291
18.59621	-0.6104596
18.62980	-0.6104824
18.66294	-0.6105049
18.69667	-0.6105278
18.72884	-0.6105511
18.76312	-0.6105770
18.79712	-0.6106036
18.82942	-0.6106302
18.86311	-0.6106606
18.89665	-0.6106907
18.92848	-0.6107204
18.96305	-0.6107510
18.99536	-0.6107758
19.02924	-0.6108010
19.06322	-0.6108250
19.09550	-0.6108494
19.12838	-0.6108774
19.16217	-0.6109046
19.19622	-0.6109282
19.22904	-0.6109539
19.26322	-0.6109817
19.29582	-0.6110066
19.32896	-0.6110351
19.36287	-0.6110624
19.39578	-0.6110868
19.42952	-0.6111162
19.46201	-0.6111452
19.49468	-0.6111718
19.52966	-0.6111941
19.56326	-0.6112100
19.59706	-0.6112238
19.63022	-0.6112432
19.66241	-0.6112690
19.69548	-0.6113032
19.72869	-0.6113363
19.76225	-0.6113590
19.79599	-0.6113762
19.82980	-0.6113920
19.86328	-0.6114150
19.89550	-0.6114472
19.92850	-0.6114807
19.96192	-0.6115082
19.99518	-0.6115305
20.02880	-0.6115488
20.06202	-0.6115672
20.09561	-0.6115885
20.12830	-0.6116171
20.16198	-0.6116495
20.19455	-0.6116792
20.22883	-0.6117055
20.26147	-0.6117268
20.29481	-0.6117400
20.32788	-0.6117522
20.36173	-0.6117644
20.39509	-0.6117840
20.42832	-0.6118116
20.46143	-0.6118499
20.49487	-0.6118880
20.52772	-0.6119172
20.56110	-0.6119380
20.59499	-0.6119501
20.62761	-0.6119617
20.66166	-0.6119820
20.69448	-0.6120112
20.72716	-0.6120393
20.76050	-0.6120596
20.79455	-0.6120709
20.82844	-0.6120795
20.86192	-0.6120948
20.89550	-0.6121140
20.92752	-0.6121359
20.96084	-0.6121644
20.99414	-0.6121931
21.02708	-0.6122196
21.06157	-0.6122422
21.09470	-0.6122596
21.12811	-0.6122742
21.16080	-0.6122896
21.19475	-0.6123087
21.22744	-0.6123276
21.26074	-0.6123451
21.29479	-0.6123666
21.32848	-0.6123880
21.36203	-0.6124100
21.39463	-0.6124365
21.42766	-0.6124610
21.45887	-0.6124776
21.49367	-0.6124926
21.52842	-0.6125050
21.56135	-0.6125188
21.59515	-0.6125362
21.62870	-0.6125546
21.66190	-0.6125740
21.69402	-0.6125952
21.72752	-0.6126180
21.76082	-0.6126347
21.79394	-0.6126490
21.82708	-0.6126621
21.86113	-0.6126736
21.89440	-0.6126906
21.92822	-0.6127070
21.96104	-0.6127210
21.99445	-0.6127365
22.02794	-0.6127521
22.06067	-0.6127690
22.09408	-0.6127891
22.12761	-0.6128069
22.15997	-0.6128193
22.19298	-0.6128320
22.22716	-0.6128411
22.26082	-0.6128526
22.29409	-0.6128682
22.32740	-0.6128840
22.35975	-0.6129000
22.39427	-0.6129160
22.42776	-0.6129278
22.46025	-0.6129399
22.49381	-0.6129490
22.52741	-0.6129539
22.56116	-0.6129578
22.59497	-0.6129668
22.62837	-0.6129836
22.66073	-0.6130050
22.69356	-0.6130226
22.72642	-0.6130318
22.76083	-0.6130361
22.79426	-0.6130414
22.82824	-0.6130531
22.86110	-0.6130681
22.89347	-0.6130813
22.92638	-0.6130896
22.96024	-0.6130972
22.99364	-0.6131071
23.02680	-0.6131194
23.06032	-0.6131355
23.09367	-0.6131477
23.12650	-0.6131529
23.15995	-0.6131599
23.19435	-0.6131632
23.22657	-0.6131682
23.26028	-0.6131809
23.29421	-0.6131926
23.32598	-0.6132022
23.35969	-0.6132124
23.39306	-0.6132218
23.42663	-0.6132276
23.46006	-0.6132298
23.49464	-0.6132339
23.52742	-0.6132455
23.55986	-0.6132630
23.59182	-0.6132826
23.62677	-0.6132922
23.65957	-0.6132866
23.69379	-0.6132745
23.72708	-0.6132740
23.76074	-0.6132808
23.79310	-0.6132912
23.82578	-0.6133018
23.86054	-0.6133088
23.89372	-0.6133113
23.92714	-0.6133149
23.96086	-0.6133218
23.99364	-0.6133278
24.02624	-0.6133359
24.05952	-0.6133438
24.09285	-0.6133530
24.12753	-0.6133642
24.15938	-0.6133722
24.19212	-0.6133776
24.22650	-0.6133810
24.26028	-0.6133848
24.29272	-0.6133894
24.32630	-0.6133922
24.36107	-0.6133896
24.39348	-0.6133848
24.42770	-0.6133820
24.46152	-0.6133858
[truncated: 9,952 more rows]
