# Supplementary material for: Investigation of Potential Amorphisation and Co-Amorphisation Behaviour of the Benzene Di-Carboxylic Acids upon Cryo-Milling
Source: Molecules. 2019 Nov 5;24(21):3990. doi: 10.3390/molecules24213990 (PMC6865180; doi:10.3390/molecules24213990)
Supplement: Supplementary file 1 [file molecules-24-03990-s001.zip › SI_pack/Figure_2_DSC_single_components/Data/Isophthalic acid/Isophthalic acid unmilled.txt]

-40.48194	-0.03541618
-40.47937	-0.03546990
-40.47953	-0.03552464
-40.47800	-0.03558005
-40.47812	-0.03563599
-40.47800	-0.03569195
-40.47758	-0.03574824
-40.47404	-0.03580284
-40.47086	-0.03585350
-40.46952	-0.03590064
-40.46660	-0.03594472
-40.46547	-0.03598726
-40.46226	-0.03602774
-40.45824	-0.03606748
-40.45461	-0.03610753
-40.45140	-0.03614594
-40.44856	-0.03618474
-40.44182	-0.03622422
-40.43470	-0.03626458
-40.42926	-0.03630564
-40.42166	-0.03634730
-40.41289	-0.03639032
-40.40406	-0.03643541
-40.39456	-0.03648386
-40.38416	-0.03655102
-40.37370	-0.03671078
-40.36056	-0.03700594
-40.34929	-0.03750082
-40.33523	-0.03822905
-40.32309	-0.03926992
-40.30834	-0.04072528
-40.29365	-0.04270648
-40.27795	-0.04532092
-40.26187	-0.04870703
-40.24519	-0.05283536
-40.22910	-0.05741864
-40.21269	-0.06209437
-40.19495	-0.06719153
-40.17528	-0.07234076
-40.15760	-0.07728228
-40.13954	-0.08187774
-40.12026	-0.08618634
-40.10165	-0.09023408
-40.08170	-0.09409564
-40.06154	-0.09736939
-40.04066	-0.1005376
-40.01800	-0.1039779
-39.99646	-0.1071927
-39.97694	-0.1105848
-39.95386	-0.1134279
-39.93289	-0.1160358
-39.90992	-0.1194020
-39.88704	-0.1229296
-39.86386	-0.1261828
-39.84066	-0.1296500
-39.81597	-0.1326162
-39.79228	-0.1352603
-39.76800	-0.1379661
-39.74385	-0.1407056
-39.71906	-0.1432970
-39.69307	-0.1461356
-39.66882	-0.1486017
-39.64147	-0.1513046
-39.61768	-0.1539525
-39.59186	-0.1569067
-39.56530	-0.1599416
-39.53921	-0.1622535
-39.51488	-0.1644000
-39.48687	-0.1668387
-39.46124	-0.1691461
-39.43404	-0.1718723
-39.40662	-0.1741185
-39.37887	-0.1760084
-39.35142	-0.1779735
-39.32434	-0.1801517
-39.29701	-0.1826814
-39.26960	-0.1852802
-39.24153	-0.1871155
-39.21344	-0.1891147
-39.18359	-0.1907887
-39.15560	-0.1924009
-39.12706	-0.1943057
-39.09961	-0.1965474
-39.07035	-0.1987396
-39.04260	-0.2009882
-39.01391	-0.2029159
-38.98566	-0.2040926
-38.95496	-0.2054875
-38.92595	-0.2070082
-38.89722	-0.2085120
-38.86692	-0.2104524
-38.83786	-0.2122168
-38.80848	-0.2139144
-38.77905	-0.2156656
-38.75000	-0.2169089
-38.72045	-0.2182470
-38.68970	-0.2197648
-38.65866	-0.2209258
-38.63047	-0.2223177
-38.60038	-0.2237906
-38.56985	-0.2253972
-38.54006	-0.2269650
-38.51053	-0.2287138
-38.48010	-0.2298583
-38.44940	-0.2304992
-38.41846	-0.2316073
-38.38947	-0.2327644
-38.35992	-0.2339205
-38.32869	-0.2350738
-38.29732	-0.2359116
-38.26766	-0.2366970
-38.23658	-0.2379170
-38.20554	-0.2392570
-38.17492	-0.2405302
-38.14386	-0.2414576
-38.11406	-0.2422720
-38.08175	-0.2431998
-38.05087	-0.2444328
-38.02168	-0.2459456
-37.99050	-0.2473315
-37.95935	-0.2482489
-37.92910	-0.2487980
-37.89622	-0.2492247
-37.86609	-0.2497550
-37.83435	-0.2506686
-37.80503	-0.2516140
-37.77423	-0.2528468
-37.74285	-0.2538428
-37.71302	-0.2543254
-37.67965	-0.2549039
-37.64859	-0.2555928
-37.61694	-0.2563532
-37.58616	-0.2573082
-37.55541	-0.2580335
-37.52320	-0.2584478
-37.49226	-0.2589082
-37.46126	-0.2596183
-37.43082	-0.2605632
-37.39892	-0.2615514
-37.36770	-0.2622660
-37.33622	-0.2629837
-37.30385	-0.2636754
-37.27165	-0.2641882
-37.24098	-0.2647178
-37.20950	-0.2652684
-37.17786	-0.2658950
-37.14693	-0.2664957
-37.11284	-0.2669940
-37.08111	-0.2675155
-37.04922	-0.2681131
-37.01974	-0.2687930
-36.98730	-0.2695322
-36.95669	-0.2702685
-36.92532	-0.2709485
-36.89212	-0.2715012
-36.86092	-0.2719865
-36.82876	-0.2725592
-36.79758	-0.2730737
-36.76650	-0.2736005
-36.73330	-0.2740717
-36.70100	-0.2744175
-36.67015	-0.2748432
-36.63983	-0.2754033
-36.60756	-0.2759141
-36.57591	-0.2764304
-36.54359	-0.2768544
-36.51161	-0.2772428
-36.47966	-0.2776812
-36.44860	-0.2781604
-36.41620	-0.2787274
-36.38488	-0.2792880
-36.35296	-0.2797543
-36.32090	-0.2801509
-36.28899	-0.2805092
-36.25619	-0.2809258
-36.22656	-0.2813850
-36.19284	-0.2818002
-36.16199	-0.2822780
-36.13028	-0.2827838
-36.09820	-0.2832108
-36.06716	-0.2835676
-36.03369	-0.2838466
-36.00110	-0.2840425
-35.97052	-0.2843696
-35.93724	-0.2848534
-35.90635	-0.2853178
-35.87354	-0.2857828
-35.84110	-0.2861700
-35.81054	-0.2865321
-35.77693	-0.2869764
-35.74606	-0.2875155
-35.71384	-0.2880363
-35.68222	-0.2884976
-35.65040	-0.2889390
-35.61774	-0.2892932
-35.58584	-0.2896248
-35.55381	-0.2899820
-35.52338	-0.2902874
-35.49050	-0.2905918
-35.45825	-0.2909220
-35.42658	-0.2912305
-35.39368	-0.2915252
-35.36136	-0.2918146
-35.32883	-0.2921784
-35.29714	-0.2925334
-35.26618	-0.2929120
-35.23458	-0.2932566
-35.20232	-0.2936114
-35.17121	-0.2940369
-35.13761	-0.2944282
-35.10752	-0.2947092
-35.07406	-0.2949676
-35.04174	-0.2952174
-35.00899	-0.2955236
-34.97563	-0.2958895
-34.94462	-0.2962162
-34.91209	-0.2965956
-34.88200	-0.2970278
-34.85022	-0.2974408
-34.81804	-0.2978350
-34.78504	-0.2981629
-34.75171	-0.2984191
-34.72020	-0.2986770
-34.68825	-0.2989372
-34.65603	-0.2991578
-34.62430	-0.2994004
-34.59240	-0.2997121
-34.56015	-0.3000381
-34.52746	-0.3003791
-34.49550	-0.3007020
-34.46328	-0.3009450
-34.43120	-0.3012092
-34.39937	-0.3015388
-34.36788	-0.3018784
-34.33528	-0.3022426
-34.30266	-0.3025937
-34.27153	-0.3028668
-34.23861	-0.3030884
-34.20504	-0.3033190
-34.17396	-0.3035804
-34.14126	-0.3039004
-34.11014	-0.3042622
-34.07755	-0.3046055
-34.04644	-0.3048828
-34.01342	-0.3051286
-33.98158	-0.3053572
-33.94992	-0.3056125
-33.91700	-0.3059078
-33.88479	-0.3062277
-33.85126	-0.3065120
-33.81966	-0.3068115
-33.78718	-0.3071733
-33.75494	-0.3075050
-33.72470	-0.3078600
-33.69153	-0.3081699
-33.65853	-0.3083788
-33.62668	-0.3085662
-33.59394	-0.3087846
-33.56233	-0.3090346
-33.53014	-0.3093854
-33.49730	-0.3098560
-33.46468	-0.3102300
-33.43317	-0.3105004
-33.40025	-0.3107020
-33.36888	-0.3108916
-33.33563	-0.3111802
-33.30353	-0.3115416
-33.27238	-0.3118178
-33.23929	-0.3120110
-33.20636	-0.3121479
-33.17488	-0.3123470
-33.14118	-0.3125865
-33.10977	-0.3128719
-33.07727	-0.3131150
-33.04658	-0.3133120
-33.01359	-0.3135338
-32.98092	-0.3137968
-32.94847	-0.3141306
-32.91570	-0.3144770
-32.88419	-0.3147160
-32.85230	-0.3148706
-32.81922	-0.3150104
-32.78713	-0.3151776
-32.75428	-0.3153808
-32.72153	-0.3156169
-32.68990	-0.3158610
-32.65718	-0.3160508
-32.62572	-0.3162280
-32.59277	-0.3163866
-32.56050	-0.3165360
-32.52812	-0.3167482
-32.49542	-0.3170094
-32.46346	-0.3172838
-32.43149	-0.3175237
-32.40001	-0.3177124
-32.36618	-0.3178934
-32.33416	-0.3180944
-32.30109	-0.3182856
-32.26784	-0.3184498
-32.23699	-0.3186196
-32.20530	-0.3187997
-32.17288	-0.3189470
-32.14066	-0.3191360
-32.10664	-0.3192630
-32.07574	-0.3193790
-32.04318	-0.3194967
-32.01030	-0.3196190
-31.97780	-0.3197816
-31.94549	-0.3199567
-31.91215	-0.3201031
-31.88150	-0.3202284
-31.84852	-0.3203257
-31.81672	-0.3204561
-31.78399	-0.3206234
-31.75122	-0.3208146
-31.71840	-0.3210160
-31.68569	-0.3212070
-31.65364	-0.3214104
-31.62114	-0.3216004
-31.58938	-0.3217872
-31.55690	-0.3219732
-31.52503	-0.3221404
-31.49206	-0.3222998
-31.46031	-0.3224439
-31.42642	-0.3225819
-31.39482	-0.3227159
-31.36180	-0.3228716
-31.33044	-0.3230966
-31.29680	-0.3233037
-31.26447	-0.3234578
-31.23142	-0.3235740
-31.19925	-0.3236982
-31.16640	-0.3238504
-31.13430	-0.3240442
-31.10188	-0.3242123
-31.07045	-0.3243515
-31.03749	-0.3245190
-31.00548	-0.3247128
-30.97226	-0.3249774
-30.93948	-0.3252903
-30.90784	-0.3255499
-30.87528	-0.3257093
-30.84268	-0.3258223
-30.81182	-0.3259276
-30.77811	-0.3261060
-30.74621	-0.3263951
-30.71301	-0.3266587
-30.68006	-0.3268263
-30.64707	-0.3269536
-30.61554	-0.3270734
-30.58320	-0.3272138
-30.55148	-0.3273709
-30.51806	-0.3274942
-30.48522	-0.3275955
-30.45263	-0.3277441
-30.41972	-0.3279497
-30.38806	-0.3281987
-30.35610	-0.3284770
-30.32404	-0.3286632
-30.29021	-0.3287704
-30.25674	-0.3288605
-30.22518	-0.3289805
-30.19226	-0.3291336
-30.16054	-0.3293414
-30.12804	-0.3295457
-30.09570	-0.3297246
-30.06284	-0.3298496
-30.03035	-0.3300037
-29.99830	-0.3301692
-29.96628	-0.3303538
-29.93373	-0.3305775
-29.90092	-0.3307909
-29.86978	-0.3309932
-29.83644	-0.3311700
-29.80280	-0.3313300
-29.76991	-0.3314786
-29.73817	-0.3316678
-29.70512	-0.3318474
-29.67392	-0.3320120
-29.64008	-0.3321694
-29.60732	-0.3323674
-29.57357	-0.3325991
-29.54228	-0.3328647
-29.51083	-0.3331024
-29.47833	-0.3333274
-29.44608	-0.3335162
-29.41272	-0.3337196
-29.38037	-0.3338625
-29.34810	-0.3339829
-29.31479	-0.3340933
-29.28230	-0.3342549
-29.24932	-0.3344838
-29.21734	-0.3346816
-29.18562	-0.3348019
-29.15125	-0.3349262
-29.11865	-0.3350641
-29.08622	-0.3352583
-29.05365	-0.3354997
-29.02223	-0.3356962
-28.99010	-0.3358460
-28.95609	-0.3359722
-28.92364	-0.3360944
-28.89198	-0.3362245
-28.85899	-0.3363772
-28.82558	-0.3366209
-28.79330	-0.3368647
-28.76071	-0.3370534
-28.72876	-0.3372098
-28.69697	-0.3373383
-28.66504	-0.3374574
-28.63108	-0.3376034
-28.59885	-0.3377734
-28.56528	-0.3379134
-28.53358	-0.3380774
-28.50028	-0.3382792
-28.46809	-0.3385332
-28.43435	-0.3387814
-28.40271	-0.3389978
-28.36998	-0.3391638
-28.33733	-0.3392885
-28.30462	-0.3394025
-28.27078	-0.3395129
-28.23888	-0.3396495
-28.20674	-0.3398258
-28.17370	-0.3400388
-28.14145	-0.3402822
-28.10910	-0.3405438
-28.07555	-0.3408172
-28.04450	-0.3410250
-28.01180	-0.3412028
-27.97970	-0.3413516
-27.94672	-0.3415042
-27.91332	-0.3416490
-27.88160	-0.3418019
-27.84729	-0.3419334
-27.81529	-0.3420581
-27.78340	-0.3422140
-27.75037	-0.3423772
-27.71926	-0.3426064
-27.68546	-0.3428904
-27.65292	-0.3431622
-27.62000	-0.3433557
-27.58788	-0.3435158
-27.55509	-0.3436600
-27.52284	-0.3438489
-27.48972	-0.3441070
-27.45685	-0.3443768
-27.42498	-0.3446056
-27.39281	-0.3447553
-27.35963	-0.3448754
-27.32709	-0.3449646
-27.29312	-0.3450578
-27.26166	-0.3452119
-27.22872	-0.3454352
-27.19592	-0.3456452
-27.16438	-0.3458330
-27.13182	-0.3459910
-27.09874	-0.3461399
-27.06540	-0.3463664
-27.03260	-0.3465359
-26.99992	-0.3466540
-26.96762	-0.3467336
-26.93496	-0.3468450
-26.90166	-0.3470383
-26.87060	-0.3473744
-26.83752	-0.3477119
-26.80459	-0.3478883
-26.77252	-0.3479633
-26.74016	-0.3480267
-26.70642	-0.3481000
-26.67465	-0.3482175
-26.64123	-0.3483798
-26.60782	-0.3485318
-26.57568	-0.3487182
-26.54394	-0.3489754
-26.51110	-0.3492183
-26.47829	-0.3493788
-26.44541	-0.3495286
-26.41346	-0.3496550
-26.37997	-0.3497503
-26.34790	-0.3498940
-26.31490	-0.3500042
-26.28267	-0.3501004
-26.24889	-0.3503183
-26.21650	-0.3505748
-26.18356	-0.3508060
-26.14989	-0.3510238
-26.11810	-0.3511681
-26.08639	-0.3512877
-26.05402	-0.3514250
-26.02209	-0.3515847
-25.98894	-0.3517119
-25.95542	-0.3518367
-25.92200	-0.3519757
-25.88804	-0.3520906
-25.85598	-0.3521860
-25.82298	-0.3523258
-25.79070	-0.3525672
-25.75830	-0.3528983
-25.72703	-0.3532250
-25.69469	-0.3534888
-25.66146	-0.3535912
-25.62854	-0.3536699
-25.59412	-0.3537532
-25.56210	-0.3538822
-25.52961	-0.3540951
-25.49719	-0.3543382
-25.46520	-0.3545313
-25.43344	-0.3546954
-25.39867	-0.3548301
-25.36697	-0.3549656
-25.33376	-0.3550730
-25.30119	-0.3551852
-25.26912	-0.3553212
-25.23638	-0.3554526
-25.20306	-0.3555710
-25.17122	-0.3557085
-25.13836	-0.3558223
-25.10492	-0.3559462
-25.07285	-0.3560802
-25.03978	-0.3562250
-25.00740	-0.3563719
-24.97450	-0.3565638
-24.94144	-0.3567065
-24.90904	-0.3567947
-24.87634	-0.3568578
-24.84323	-0.3569242
-24.81091	-0.3570636
-24.77880	-0.3572669
-24.74560	-0.3574397
-24.71195	-0.3575747
-24.67936	-0.3576859
-24.64611	-0.3578220
-24.61415	-0.3579868
-24.58181	-0.3581836
-24.54851	-0.3583504
-24.51720	-0.3584588
-24.48480	-0.3585622
-24.45190	-0.3587124
-24.41874	-0.3588268
-24.38673	-0.3589834
-24.35246	-0.3590955
-24.31897	-0.3591641
-24.28597	-0.3592539
-24.25438	-0.3593635
-24.22278	-0.3595207
-24.18957	-0.3597102
-24.15590	-0.3598912
-24.12290	-0.3600686
-24.09090	-0.3602168
-24.05812	-0.3603300
-24.02589	-0.3604454
-23.99313	-0.3605376
-23.95930	-0.3606521
-23.92666	-0.3607744
-23.89492	-0.3608926
-23.86184	-0.3610023
-23.82863	-0.3611386
-23.79502	-0.3612735
-23.76240	-0.3614500
-23.73010	-0.3616406
-23.69812	-0.3618254
-23.66559	-0.3619547
-23.63318	-0.3620662
-23.60003	-0.3621444
-23.56768	-0.3622370
-23.53410	-0.3623246
-23.50226	-0.3624118
-23.46879	-0.3625553
-23.43629	-0.3627720
-23.40362	-0.3630197
-23.37052	-0.3632842
-23.33855	-0.3635075
-23.30573	-0.3636500
-23.27260	-0.3637424
-23.23867	-0.3638060
-23.20714	-0.3638794
-23.17386	-0.3639564
-23.14214	-0.3640666
-23.10883	-0.3643044
-23.07571	-0.3645338
-23.04390	-0.3646944
-23.01076	-0.3647832
-22.97780	-0.3648625
-22.94496	-0.3649544
-22.91361	-0.3650583
-22.87954	-0.3651376
-22.84738	-0.3652006
-22.81392	-0.3652794
-22.78053	-0.3654114
-22.74818	-0.3655414
-22.71566	-0.3657469
-22.68290	-0.3659430
-22.65074	-0.3660704
-22.61694	-0.3661884
-22.58394	-0.3663204
-22.55138	-0.3664242
-22.51916	-0.3665412
-22.48564	-0.3666667
-22.45284	-0.3667552
-22.41968	-0.3669165
-22.38680	-0.3671385
-22.35487	-0.3672950
-22.32160	-0.3674062
-22.28980	-0.3674780
-22.25723	-0.3675413
-22.22370	-0.3676069
-22.19090	-0.3676772
-22.15782	-0.3677413
-22.12554	-0.3678735
-22.09280	-0.3680611
-22.06015	-0.3682946
-22.02711	-0.3684982
-21.99395	-0.3686411
-21.96204	-0.3687272
-21.92952	-0.3688070
-21.89558	-0.3688826
-21.86258	-0.3689894
-21.83052	-0.3690895
-21.79729	-0.3691875
-21.76440	-0.3692884
-21.73138	-0.3693796
-21.69894	-0.3695646
-21.66656	-0.3697432
-21.63364	-0.3698684
-21.60010	-0.3699398
-21.56724	-0.3700047
-21.53449	-0.3700715
-21.50104	-0.3701430
-21.46944	-0.3702652
-21.43672	-0.3704431
-21.40507	-0.3706171
-21.37302	-0.3707470
-21.33778	-0.3708525
-21.30490	-0.3709345
-21.27171	-0.3710125
-21.24001	-0.3711153
-21.20712	-0.3712184
-21.17388	-0.3713466
-21.14126	-0.3714990
-21.10757	-0.3716247
-21.07620	-0.3717511
-21.04213	-0.3718383
-21.01143	-0.3719256
-20.97719	-0.3720208
-20.94579	-0.3720897
-20.91095	-0.3721663
-20.87929	-0.3722345
-20.84657	-0.3723032
-20.81305	-0.3723843
-20.78048	-0.3724534
-20.74795	-0.3725352
-20.71504	-0.3726376
-20.68219	-0.3727257
-20.64890	-0.3728347
-20.61658	-0.3729193
-20.58412	-0.3730192
-20.54971	-0.3731714
-20.51808	-0.3733316
-20.48394	-0.3734644
-20.45195	-0.3735641
-20.41895	-0.3736344
-20.38708	-0.3737040
-20.35555	-0.3737808
-20.32128	-0.3738854
-20.28898	-0.3740000
-20.25531	-0.3741248
-20.22181	-0.3742080
-20.18864	-0.3742790
-20.15524	-0.3743576
-20.12304	-0.3744702
-20.09050	-0.3745819
-20.05837	-0.3747032
-20.02518	-0.3747850
-19.99168	-0.3748996
-19.95911	-0.3750642
-19.92599	-0.3752159
-19.89391	-0.3753064
-19.86082	-0.3753877
-19.82802	-0.3754597
-19.79545	-0.3755316
-19.76222	-0.3756100
-19.72774	-0.3756816
-19.69614	-0.3757631
-19.66406	-0.3759400
-19.63091	-0.3761115
-19.59959	-0.3762252
-19.56504	-0.3763150
-19.53190	-0.3763841
-19.49898	-0.3764526
-19.46530	-0.3765233
-19.43372	-0.3765943
-19.40167	-0.3767197
-19.36715	-0.3769362
-19.33506	-0.3772245
-19.30187	-0.3774567
-19.27067	-0.3775840
-19.23722	-0.3776545
-19.20364	-0.3777242
-19.17018	-0.3778000
-19.13834	-0.3779062
-19.10494	-0.3780098
-19.07299	-0.3780933
-19.03944	-0.3781780
-19.00616	-0.3782677
-18.97356	-0.3783740
-18.94154	-0.3784881
-18.90818	-0.3785744
-18.87582	-0.3786471
-18.84186	-0.3787194
-18.80927	-0.3787920
-18.77686	-0.3788776
-18.74431	-0.3789742
-18.71121	-0.3790539
-18.67724	-0.3791287
-18.64510	-0.3792022
-18.61213	-0.3792742
-18.57766	-0.3793478
-18.54625	-0.3794212
-18.51330	-0.3795146
-18.48069	-0.3797098
-18.44782	-0.3798599
-18.41611	-0.3799384
-18.38233	-0.3800117
-18.34926	-0.3800843
-18.31640	-0.3801634
-18.28275	-0.3802726
-18.25012	-0.3803619
-18.21849	-0.3804912
-18.18551	-0.3806228
-18.15288	-0.3807113
-18.11988	-0.3807865
-18.08645	-0.3808604
-18.05235	-0.3809337
-18.02089	-0.3810066
-17.98731	-0.3810804
-17.95489	-0.3811554
-17.92204	-0.3812390
-17.88928	-0.3813570
-17.85624	-0.3814398
-17.82269	-0.3815182
-17.78999	-0.3815939
-17.75721	-0.3816742
-17.72518	-0.3817990
-17.69196	-0.3818924
-17.65954	-0.3819692
-17.62590	-0.3820456
-17.59288	-0.3821198
-17.56060	-0.3821958
-17.52763	-0.3822757
-17.49522	-0.3823540
-17.46178	-0.3824312
-17.42898	-0.3825076
-17.39543	-0.3825822
-17.36299	-0.3826558
-17.33077	-0.3827307
-17.29766	-0.3828058
-17.26407	-0.3828796
-17.23009	-0.3829548
-17.19782	-0.3830320
-17.16550	-0.3831298
-17.13290	-0.3832792
-17.10083	-0.3834125
-17.06746	-0.3834893
-17.03421	-0.3835648
-17.00155	-0.3836412
-16.96788	-0.3837208
-16.93482	-0.3838190
-16.90214	-0.3839211
-16.86954	-0.3840203
-16.83695	-0.3841080
-16.80481	-0.3842035
-16.77152	-0.3842813
-16.73879	-0.3843567
-16.70384	-0.3844288
-16.67187	-0.3844992
-16.63817	-0.3845726
-16.60548	-0.3846488
-16.57291	-0.3847271
-16.53979	-0.3848050
-16.50638	-0.3848809
-16.47353	-0.3849754
-16.44204	-0.3851372
-16.40806	-0.3853208
-16.37616	-0.3854536
-16.34230	-0.3855320
-16.30972	-0.3856084
-16.27672	-0.3856845
-16.24402	-0.3857605
-16.21039	-0.3858345
-16.17780	-0.3859075
-16.14374	-0.3859826
-16.11204	-0.3860669
-16.07983	-0.3862016
-16.04628	-0.3863417
-16.01295	-0.3864782
-15.97987	-0.3865890
-15.94698	-0.3866688
-15.91339	-0.3867423
-15.88167	-0.3868141
-15.84888	-0.3868875
-15.81628	-0.3869625
-15.78280	-0.3870400
-15.74947	-0.3871175
-15.71576	-0.3871940
-15.68467	-0.3873071
-15.65066	-0.3874476
-15.61853	-0.3875740
-15.58568	-0.3876772
-15.55237	-0.3877524
-15.51992	-0.3878229
-15.48630	-0.3878919
-15.45258	-0.3879637
-15.42110	-0.3880428
-15.38745	-0.3881438
-15.35561	-0.3882645
-15.32190	-0.3883757
-15.28876	-0.3884690
-15.25624	-0.3885468
-15.22358	-0.3886224
-15.19143	-0.3886945
-15.15811	-0.3887670
-15.12406	-0.3888414
-15.09126	-0.3889280
-15.05864	-0.3890172
-15.02424	-0.3891037
-14.99233	-0.3891934
-14.95881	-0.3892903
-14.92708	-0.3894110
-14.89436	-0.3894924
-14.86174	-0.3895692
-14.82800	-0.3896436
-14.79490	-0.3897162
-14.76205	-0.3897900
-14.72867	-0.3898674
-14.69609	-0.3899584
-14.66383	-0.3900759
-14.63069	-0.3901742
-14.59722	-0.3902478
-14.56434	-0.3903195
-14.53056	-0.3903934
-14.49892	-0.3904708
-14.46599	-0.3905757
-14.43420	-0.3906841
-14.39980	-0.3907604
-14.36602	-0.3908320
-14.33241	-0.3909040
-14.30046	-0.3909781
-14.26778	-0.3910642
-14.23585	-0.3911720
-14.20297	-0.3912544
-14.16884	-0.3913324
-14.13573	-0.3914090
-14.10309	-0.3914838
-14.07093	-0.3915591
-14.03675	-0.3916340
-14.00488	-0.3917230
-13.97230	-0.3918375
-13.93841	-0.3919257
-13.90582	-0.3920033
-13.87346	-0.3920794
-13.83936	-0.3921564
-13.80675	-0.3922342
-13.77368	-0.3923108
-13.74148	-0.3923845
-13.70799	-0.3924567
-13.67606	-0.3925312
-13.64247	-0.3926075
-13.60963	-0.3926838
-13.57611	-0.3927600
-13.54239	-0.3928356
-13.50993	-0.3929120
-13.47712	-0.3929892
-13.44359	-0.3930657
-13.41148	-0.3931431
-13.37886	-0.3932196
-13.34517	-0.3932954
-13.31244	-0.3933712
-13.27889	-0.3934470
-13.24676	-0.3935226
-13.21407	-0.3935990
-13.18034	-0.3936744
-13.14734	-0.3937504
-13.11469	-0.3938284
-13.08204	-0.3939132
-13.04867	-0.3939948
-13.01591	-0.3940750
-12.98126	-0.3941525
-12.94898	-0.3942295
-12.91736	-0.3943066
-12.88501	-0.3943816
-12.85152	-0.3944533
-12.81782	-0.3945244
-12.78457	-0.3945956
-12.75189	-0.3946698
-12.71863	-0.3947498
-12.68552	-0.3948313
-12.65160	-0.3949106
-12.61947	-0.3949900
-12.58746	-0.3950674
-12.55418	-0.3951431
-12.52088	-0.3952174
-12.48817	-0.3952908
-12.45429	-0.3953666
-12.42166	-0.3954424
-12.38781	-0.3955154
-12.35550	-0.3955885
-12.32180	-0.3956640
-12.28933	-0.3957409
-12.25730	-0.3958576
-12.22358	-0.3959915
-12.19083	-0.3960730
-12.15739	-0.3961476
-12.12360	-0.3962206
-12.09166	-0.3962919
-12.05885	-0.3963659
-12.02408	-0.3964488
-11.99251	-0.3965383
-11.96013	-0.3966156
-11.92666	-0.3966930
-11.89365	-0.3967692
-11.86139	-0.3968432
-11.82818	-0.3969159
-11.79503	-0.3969880
-11.76170	-0.3970598
-11.72820	-0.3971322
-11.69704	-0.3972080
-11.66285	-0.3972828
-11.63020	-0.3973572
-11.59659	-0.3974321
-11.56398	-0.3975061
-11.53027	-0.3975800
-11.49770	-0.3976531
-11.46471	-0.3977263
-11.43179	-0.3978012
-11.39790	-0.3978781
-11.36626	-0.3979540
-11.33271	-0.3980301
-11.29968	-0.3981052
-11.26676	-0.3981800
-11.23328	-0.3982530
-11.19948	-0.3983247
-11.16784	-0.3983946
-11.13548	-0.3984662
-11.10318	-0.3985404
-11.07040	-0.3986144
-11.03595	-0.3986897
-11.00285	-0.3987641
-10.96964	-0.3988362
-10.93722	-0.3989075
-10.90334	-0.3989781
-10.87012	-0.3990504
-10.83889	-0.3991296
-10.80510	-0.3992218
-10.77320	-0.3993206
-10.74051	-0.3994061
-10.70599	-0.3994788
-10.67270	-0.3995483
-10.63887	-0.3996172
-10.60657	-0.3996875
-10.57371	-0.3997592
-10.54117	-0.3998330
-10.50793	-0.3999050
-10.47418	-0.3999767
-10.44232	-0.4000473
-10.40827	-0.4001194
-10.37611	-0.4001922
-10.34355	-0.4002661
-10.30906	-0.4003379
-10.27701	-0.4004090
-10.24412	-0.4004811
-10.21092	-0.4005537
-10.17860	-0.4006283
-10.14518	-0.4007030
-10.11184	-0.4007740
-10.07798	-0.4008470
-10.04610	-0.4009196
-10.01246	-0.4009930
-9.980322	-0.4010666
-9.947241	-0.4011375
-9.912856	-0.4012086
-9.879668	-0.4012800
-9.847101	-0.4013500
-9.814102	-0.4014206
-9.780394	-0.4014902
-9.748431	-0.4015610
-9.715079	-0.4016348
-9.681600	-0.4017087
-9.649128	-0.4017816
-9.616090	-0.4018539
-9.582579	-0.4019254
-9.550374	-0.4019944
-9.516684	-0.4020655
-9.483244	-0.4021380
-9.451624	-0.4022085
-9.417562	-0.4022792
-9.384062	-0.4023483
-9.352116	-0.4024172
-9.319001	-0.4024882
-9.286164	-0.4025594
-9.253356	-0.4026304
-9.219870	-0.4027002
-9.187264	-0.4027677
-9.154045	-0.4028352
-9.121197	-0.4029050
-9.087020	-0.4029755
-9.055566	-0.4030456
-9.023032	-0.4031152
-8.989328	-0.4031836
-8.955445	-0.4032522
-8.923281	-0.4033209
-8.889562	-0.4033898
-8.855759	-0.4034569
-8.823712	-0.4035240
-8.790684	-0.4035920
-8.758322	-0.4036604
-8.724743	-0.4037277
-8.691812	-0.4037933
-8.658781	-0.4038582
-8.625818	-0.4039265
-8.592072	-0.4039971
-8.560004	-0.4040680
-8.526812	-0.4041336
-8.494043	-0.4041950
-8.460142	-0.4042580
-8.426062	-0.4043263
-8.393914	-0.4044502
-8.360980	-0.4045985
-8.328568	-0.4046810
-8.295526	-0.4047492
-8.263410	-0.4048138
-8.229180	-0.4048772
-8.195914	-0.4049409
-8.162937	-0.4050072
-8.130256	-0.4050774
-8.096157	-0.4051465
-8.062700	-0.4052150
-8.030040	-0.4052826
-7.997745	-0.4053482
-7.964766	-0.4054140
-7.931082	-0.4054802
-7.899240	-0.4055461
-7.865313	-0.4056130
-7.832560	-0.4056784
-7.798858	-0.4057432
-7.766243	-0.4058092
-7.732770	-0.4058772
-7.700092	-0.4059466
-7.667093	-0.4060150
-7.633539	-0.4060826
-7.600758	-0.4061502
-7.568466	-0.4062186
-7.535347	-0.4062886
-7.502687	-0.4063556
-7.469098	-0.4064197
-7.435606	-0.4064822
-7.402179	-0.4065428
-7.369335	-0.4066047
-7.335674	-0.4066698
-7.303490	-0.4067352
-7.269562	-0.4068027
-7.236745	-0.4068712
-7.204243	-0.4069389
-7.171119	-0.4070069
-7.138570	-0.4070736
-7.104863	-0.4071400
-7.072458	-0.4072060
-7.039415	-0.4072684
-7.006525	-0.4073296
-6.973199	-0.4073898
-6.939613	-0.4074517
-6.905919	-0.4075187
-6.872590	-0.4075874
-6.840686	-0.4076637
-6.807747	-0.4077351
-6.774320	-0.4077997
-6.741439	-0.4078630
-6.708093	-0.4079259
-6.674922	-0.4079904
-6.641949	-0.4080546
-6.609562	-0.4081175
-6.576580	-0.4081774
-6.543269	-0.4082386
-6.509400	-0.4083010
-6.476657	-0.4083643
-6.443404	-0.4084291
-6.410472	-0.4084916
-6.378711	-0.4085526
-6.345448	-0.4086145
-6.312118	-0.4086772
-6.278711	-0.4087419
-6.246260	-0.4088062
-6.213227	-0.4088680
-6.179624	-0.4089316
-6.145558	-0.4089964
-6.113049	-0.4090626
-6.080015	-0.4091301
-6.047634	-0.4091966
-6.014392	-0.4092625
-5.981098	-0.4093282
-5.947150	-0.4093925
-5.915254	-0.4094549
-5.881933	-0.4095160
-5.848531	-0.4095776
-5.816380	-0.4096402
-5.782055	-0.4097020
-5.749750	-0.4097604
-5.717001	-0.4098209
-5.683950	-0.4098844
-5.651000	-0.4099484
-5.617753	-0.4100117
-5.583881	-0.4100706
-5.550651	-0.4101270
-5.518346	-0.4101844
-5.486145	-0.4102447
-5.452805	-0.4103061
-5.419958	-0.4103676
-5.386314	-0.4104304
-5.351682	-0.4104940
-5.319288	-0.4105576
-5.286463	-0.4106203
-5.254278	-0.4106806
-5.220100	-0.4107403
-5.187515	-0.4107990
-5.153826	-0.4108600
-5.121598	-0.4109288
-5.088741	-0.4109978
-5.057164	-0.4110619
-5.023092	-0.4111231
-4.989010	-0.4111810
-4.956848	-0.4112378
-4.923214	-0.4112938
-4.890064	-0.4113489
-4.856629	-0.4114060
-4.823528	-0.4114662
-4.791176	-0.4115298
-4.757764	-0.4115908
-4.725502	-0.4116500
-4.691421	-0.4117091
-4.658148	-0.4117709
-4.625195	-0.4118336
-4.593201	-0.4118942
-4.560038	-0.4119506
-4.526742	-0.4120063
-4.492638	-0.4120646
-4.459463	-0.4121256
-4.426850	-0.4121880
-4.393860	-0.4122494
-4.360524	-0.4123090
-4.327989	-0.4123701
-4.295286	-0.4124313
-4.261344	-0.4124902
-4.227802	-0.4125495
-4.193672	-0.4126096
-4.162446	-0.4126719
-4.130059	-0.4127341
-4.096777	-0.4127916
-4.064319	-0.4128464
-4.030393	-0.4129034
-3.997094	-0.4129646
-3.964924	-0.4130274
-3.931317	-0.4130898
-3.898262	-0.4131494
-3.866335	-0.4132072
-3.831078	-0.4132634
-3.798410	-0.4133183
-3.765104	-0.4133734
-3.731492	-0.4134317
-3.699372	-0.4134916
-3.665156	-0.4135524
-3.633612	-0.4136124
-3.600575	-0.4136728
-3.566666	-0.4137344
-3.534062	-0.4137970
-3.501386	-0.4138574
-3.466869	-0.4139164
-3.434765	-0.4139758
-3.401166	-0.4140354
-3.367030	-0.4140952
-3.334342	-0.4141550
-3.301902	-0.4142140
-3.268695	-0.4142745
-3.235880	-0.4143320
-3.203674	-0.4143920
-3.170060	-0.4144536
-3.136980	-0.4145136
-3.104478	-0.4145742
-3.071925	-0.4146318
-3.038242	-0.4146856
-3.003675	-0.4147392
-2.971533	-0.4147953
-2.937712	-0.4148552
-2.904745	-0.4149153
-2.872666	-0.4149772
-2.838858	-0.4150386
-2.805309	-0.4150995
-2.773186	-0.4151583
-2.740390	-0.4152144
-2.706156	-0.4152696
-2.673230	-0.4153268
-2.640798	-0.4153854
-2.608920	-0.4154440
-2.575350	-0.4154975
-2.540897	-0.4155453
-2.507925	-0.4155945
-2.473785	-0.4156450
-2.440565	-0.4156994
-2.407199	-0.4157590
-2.373974	-0.4158203
-2.340576	-0.4159023
-2.309015	-0.4159660
-2.276330	-0.4160202
-2.243336	-0.4160715
-2.210035	-0.4161216
-2.175587	-0.4161754
-2.142312	-0.4162335
-2.109096	-0.4162928
-2.077144	-0.4163512
-2.043982	-0.4164066
-2.009927	-0.4164581
-1.978588	-0.4165058
-1.945276	-0.4165505
-1.911098	-0.4165948
-1.877848	-0.4166444
-1.845012	-0.4167080
-1.812367	-0.4168084
-1.780053	-0.4168820
-1.746897	-0.4169392
-1.712565	-0.4169950
-1.679272	-0.4170506
-1.646849	-0.4171070
-1.613760	-0.4171626
-1.580698	-0.4172150
-1.548616	-0.4172664
-1.514521	-0.4173183
-1.481502	-0.4173683
-1.447820	-0.4174188
-1.415204	-0.4174728
-1.382158	-0.4175273
-1.349149	-0.4175826
-1.315742	-0.4176363
-1.282426	-0.4176854
-1.249917	-0.4177306
-1.215926	-0.4177760
-1.183274	-0.4178221
-1.150922	-0.4178709
-1.116462	-0.4179220
-1.083029	-0.4179724
-1.050350	-0.4180214
-1.017516	-0.4180688
-0.9845322	-0.4181162
-0.9512378	-0.4181639
-0.9180574	-0.4182072
-0.8847281	-0.4182492
-0.8511437	-0.4182900
-0.8196726	-0.4183316
-0.7860360	-0.4183770
-0.7524934	-0.4184246
-0.7197195	-0.4184744
-0.6865325	-0.4185254
-0.6540265	-0.4185769
-0.6212068	-0.4186300
-0.5867812	-0.4186812
-0.5535965	-0.4187312
-0.5206052	-0.4187817
-0.4868916	-0.4188344
-0.4539246	-0.4188908
-0.4212841	-0.4189790
-0.3891426	-0.4190431
-0.3564205	-0.4190978
-0.3226327	-0.4191531
-0.2903447	-0.4192080
-0.2563247	-0.4192625
-0.2231023	-0.4193180
-0.1907196	-0.4193756
-0.1569280	-0.4194299
-0.1234935	-0.4194924
-0.08921821	-0.4195919
-0.05667362	-0.4196786
-0.02480106	-0.4197336
0.008199070	-0.4197836
0.04112045	-0.4198290
0.07388612	-0.4198750
0.1072052	-0.4199223
0.1411949	-0.4199684
0.1744720	-0.4200128
0.2067822	-0.4200586
0.2408056	-0.4201065
0.2739908	-0.4201566
0.3062414	-0.4202063
0.3392477	-0.4202527
0.3725188	-0.4202954
0.4063640	-0.4203372
0.4396384	-0.4203784
0.4728376	-0.4204199
0.5059402	-0.4204639
0.5394468	-0.4205107
0.5728016	-0.4205598
0.6046614	-0.4206096
0.6373599	-0.4206534
0.6713470	-0.4206938
0.7040930	-0.4207320
0.7386515	-0.4207726
0.7712328	-0.4208200
0.8044325	-0.4208688
0.8365055	-0.4209150
0.8695518	-0.4209598
0.9026318	-0.4210003
0.9355762	-0.4210394
0.9694648	-0.4210803
1.002855	-0.4211219
1.035987	-0.4211636
1.069553	-0.4212068
1.103566	-0.4212476
1.135773	-0.4212875
1.168994	-0.4213304
1.201164	-0.4213738
1.233838	-0.4214153
1.267575	-0.4214569
1.300831	-0.4214956
1.334546	-0.4215336
1.367046	-0.4215752
1.400792	-0.4216172
1.432968	-0.4216576
1.465751	-0.4216959
1.499230	-0.4217297
1.533075	-0.4217634
1.566187	-0.4218003
1.599606	-0.4218419
1.631854	-0.4218860
1.665058	-0.4219297
1.697417	-0.4219680
1.731816	-0.4220020
1.764464	-0.4220332
1.797924	-0.4220646
1.831425	-0.4221006
1.864411	-0.4221406
1.897681	-0.4221792
1.930566	-0.4222180
1.963986	-0.4222564
1.996571	-0.4222930
2.029176	-0.4223287
2.062419	-0.4223646
2.096512	-0.4224011
2.128357	-0.4224380
2.161653	-0.4224734
2.195336	-0.4225082
2.229547	-0.4225426
2.262102	-0.4225788
2.294725	-0.4226183
2.328367	-0.4226560
2.361409	-0.4226892
2.394520	-0.4227228
2.427045	-0.4227551
2.460672	-0.4227875
2.493270	-0.4228226
2.526090	-0.4228594
2.559683	-0.4228966
2.593402	-0.4229340
2.626502	-0.4229695
2.659785	-0.4230028
2.692561	-0.4230351
2.726216	-0.4230668
2.759265	-0.4231014
2.791534	-0.4231378
2.824778	-0.4231752
2.858062	-0.4232104
2.890708	-0.4232426
2.924106	-0.4232750
2.958735	-0.4233070
2.990218	-0.4233390
3.024224	-0.4233713
3.056604	-0.4234033
3.090546	-0.4234376
3.123038	-0.4234734
3.156545	-0.4235088
3.188833	-0.4235424
3.222412	-0.4235759
3.256192	-0.4236100
3.290033	-0.4236424
3.322839	-0.4236757
3.355908	-0.4237076
3.387796	-0.4237398
3.420741	-0.4237740
3.454148	-0.4238074
3.487164	-0.4238388
3.521472	-0.4238714
3.555232	-0.4239044
3.587773	-0.4239380
3.620208	-0.4239714
3.653574	-0.4240044
3.686638	-0.4240366
3.720144	-0.4240728
3.752700	-0.4241097
3.786242	-0.4241436
3.819666	-0.4241765
3.852401	-0.4242088
3.884466	-0.4242406
3.919092	-0.4242720
3.951686	-0.4243022
3.985309	-0.4243326
4.017613	-0.4243672
4.050981	-0.4244024
4.083756	-0.4244339
4.117984	-0.4244620
4.151783	-0.4244873
4.184471	-0.4245158
4.216474	-0.4245474
4.249704	-0.4245806
4.283393	-0.4246144
4.316275	-0.4246460
4.349008	-0.4246796
4.382877	-0.4247134
4.415068	-0.4247463
4.448300	-0.4247806
4.481800	-0.4248104
4.515322	-0.4248380
4.547836	-0.4248658
4.581643	-0.4248930
4.614662	-0.4249220
4.647489	-0.4249556
4.680284	-0.4249878
4.711924	-0.4250210
4.746504	-0.4250519
4.779976	-0.4250812
4.814900	-0.4251110
4.847060	-0.4251410
4.880078	-0.4251697
4.913160	-0.4251984
4.945064	-0.4252285
4.979540	-0.4252594
5.012329	-0.4252930
5.045906	-0.4253280
5.079737	-0.4253610
5.112330	-0.4253914
5.145196	-0.4254204
5.178374	-0.4254498
5.210967	-0.4254831
5.244656	-0.4255171
5.277645	-0.4255481
5.311247	-0.4255765
5.344396	-0.4256054
5.377182	-0.4256346
5.410622	-0.4256628
5.443059	-0.4256896
5.476918	-0.4257149
5.510122	-0.4257437
5.543379	-0.4257754
5.575500	-0.4258093
5.609209	-0.4258404
5.643034	-0.4258694
5.675792	-0.4258976
5.709602	-0.4259254
5.742134	-0.4259539
5.774676	-0.4259831
5.807744	-0.4260113
5.841422	-0.4260398
5.874588	-0.4260687
5.908458	-0.4260996
5.941456	-0.4261312
5.974092	-0.4261612
6.006598	-0.4261870
6.040182	-0.4262098
6.074109	-0.4262347
6.106090	-0.4262619
6.140384	-0.4262918
6.172012	-0.4263246
6.206040	-0.4263564
6.239648	-0.4263872
6.271946	-0.4264160
6.305176	-0.4264424
6.339191	-0.4264680
6.372766	-0.4264954
6.404595	-0.4265246
6.439080	-0.4265540
6.471580	-0.4265824
6.504789	-0.4266098
6.537482	-0.4266384
6.571542	-0.4266690
6.604078	-0.4266981
6.637324	-0.4267270
6.669939	-0.4267550
6.702119	-0.4267828
6.735861	-0.4268103
6.770101	-0.4268369
6.803585	-0.4268603
6.835553	-0.4268854
6.869744	-0.4269135
6.902765	-0.4269448
6.933821	-0.4269768
6.968292	-0.4270080
7.001810	-0.4270328
7.034595	-0.4270561
7.068730	-0.4270817
7.101179	-0.4271110
7.134328	-0.4271430
7.167876	-0.4271762
7.201763	-0.4272050
7.233468	-0.4272289
7.267771	-0.4272522
7.300403	-0.4272766
7.333789	-0.4273031
7.366988	-0.4273306
7.400371	-0.4273574
7.433608	-0.4273824
7.466156	-0.4274070
7.498930	-0.4274365
7.532418	-0.4274690
7.566016	-0.4275003
7.599262	-0.4275300
7.632034	-0.4275543
7.664505	-0.4275758
7.697168	-0.4275986
7.730660	-0.4276209
7.764968	-0.4276422
7.798481	-0.4276660
7.831345	-0.4276896
7.864874	-0.4277178
7.897413	-0.4277488
7.930700	-0.4277786
7.962990	-0.4278080
7.997010	-0.4278350
8.030765	-0.4278598
8.063684	-0.4278842
8.096246	-0.4279075
8.129406	-0.4279308
8.161988	-0.4279522
8.196003	-0.4279709
8.229828	-0.4279907
8.262124	-0.4280144
8.295535	-0.4280429
8.328351	-0.4280717
8.361482	-0.4280996
8.395158	-0.4281242
8.428006	-0.4281470
8.461288	-0.4281698
8.494493	-0.4281946
8.526450	-0.4282182
8.559612	-0.4282425
8.593586	-0.4282670
8.626663	-0.4282898
8.659262	-0.4283111
8.693348	-0.4283337
8.725853	-0.4283544
8.758705	-0.4283768
8.793159	-0.4284012
8.825734	-0.4284248
8.858749	-0.4284468
8.892306	-0.4284692
8.925141	-0.4284922
8.958541	-0.4285160
8.991147	-0.4285379
9.024500	-0.4285578
9.057804	-0.4285785
9.091047	-0.4286006
9.123368	-0.4286247
9.158453	-0.4286489
9.191039	-0.4286730
9.222949	-0.4286972
9.256100	-0.4287219
9.288772	-0.4287453
9.323014	-0.4287656
9.356452	-0.4287830
9.390141	-0.4288004
9.422332	-0.4288193
9.455629	-0.4288414
9.488616	-0.4288666
9.522465	-0.4288898
9.554889	-0.4289110
9.588361	-0.4289314
9.622313	-0.4289504
9.655601	-0.4289724
9.688921	-0.4289963
9.720970	-0.4290200
9.753399	-0.4290432
9.787491	-0.4290657
9.819936	-0.4290850
9.852831	-0.4291014
9.887366	-0.4291196
9.921099	-0.4291418
9.954194	-0.4291676
9.986304	-0.4291940
10.01929	-0.4292166
10.05344	-0.4292358
10.08622	-0.4292576
10.11901	-0.4292824
10.15188	-0.4293071
10.18587	-0.4293284
10.21891	-0.4293454
10.25134	-0.4293594
10.28492	-0.4293761
10.31812	-0.4293943
10.35211	-0.4294153
10.38461	-0.4294404
10.41794	-0.4294656
10.45089	-0.4294879
10.48454	-0.4295070
10.51758	-0.4295270
10.55096	-0.4295504
10.58453	-0.4295761
10.61654	-0.4295994
10.64907	-0.4296192
10.68210	-0.4296352
10.71591	-0.4296512
10.74885	-0.4296709
10.78321	-0.4296894
10.81528	-0.4297064
10.84858	-0.4297230
10.88204	-0.4297381
10.91620	-0.4297542
10.94840	-0.4297744
10.98125	-0.4297961
11.01339	-0.4298168
11.04634	-0.4298359
11.08107	-0.4298520
11.11445	-0.4298688
11.14837	-0.4298881
11.18112	-0.4299096
11.21357	-0.4299316
11.24668	-0.4299520
11.27984	-0.4299679
11.31339	-0.4299836
11.34628	-0.4300012
11.37966	-0.4300206
11.41259	-0.4300416
11.44660	-0.4300618
11.47940	-0.4300774
11.51163	-0.4300902
11.54526	-0.4301042
11.57744	-0.4301200
11.61188	-0.4301378
11.64590	-0.4301546
11.67846	-0.4301718
11.71206	-0.4301894
11.74371	-0.4302097
11.77763	-0.4302304
11.80976	-0.4302478
11.84409	-0.4302620
11.87678	-0.4302738
11.91038	-0.4302873
11.94430	-0.4303056
11.97610	-0.4303260
12.01028	-0.4303454
12.04465	-0.4303620
12.07630	-0.4303776
12.10985	-0.4303930
12.14302	-0.4304090
12.17589	-0.4304254
12.20912	-0.4304447
12.24391	-0.4304624
12.27543	-0.4304805
12.30949	-0.4304974
12.34281	-0.4305146
12.37493	-0.4305322
12.40804	-0.4305498
12.44266	-0.4305660
12.47537	-0.4305800
12.50829	-0.4305917
12.54123	-0.4306062
12.57388	-0.4306211
12.60693	-0.4306384
12.64076	-0.4306582
12.67391	-0.4306766
12.70658	-0.4306948
12.73978	-0.4307117
12.77332	-0.4307258
12.80641	-0.4307387
12.84005	-0.4307504
12.87178	-0.4307628
12.90495	-0.4307746
12.93963	-0.4307862
12.97294	-0.4308011
13.00574	-0.4308148
13.03941	-0.4308282
13.07215	-0.4308428
13.10446	-0.4308584
13.13866	-0.4308766
13.17167	-0.4308950
13.20455	-0.4309098
13.23794	-0.4309220
13.27101	-0.4309330
13.30429	-0.4309454
13.33771	-0.4309594
13.37066	-0.4309712
13.40314	-0.4309814
13.43676	-0.4309912
13.46971	-0.4310024
13.50389	-0.4310175
13.53775	-0.4310364
13.57012	-0.4310570
13.60220	-0.4310758
13.63574	-0.4310906
13.66890	-0.4311049
13.70308	-0.4311194
13.73610	-0.4311350
13.76861	-0.4311502
13.80166	-0.4311645
13.83545	-0.4311768
13.86727	-0.4311892
13.90202	-0.4312031
13.93452	-0.4312154
13.96722	-0.4312289
14.00064	-0.4312428
14.03386	-0.4312553
14.06790	-0.4312670
14.10038	-0.4312792
14.13481	-0.4312908
14.16625	-0.4313030
14.20074	-0.4313180
14.23409	-0.4313358
14.26656	-0.4313526
14.29898	-0.4313670
14.33216	-0.4313788
14.36600	-0.4313892
14.40006	-0.4314006
14.43334	-0.4314140
14.46586	-0.4314261
14.49976	-0.4314371
14.53253	-0.4314485
14.56468	-0.4314630
14.59922	-0.4314796
14.63212	-0.4314970
14.66545	-0.4315119
14.69746	-0.4315258
14.73188	-0.4315391
14.76436	-0.4315518
14.79700	-0.4315646
14.83030	-0.4315782
14.86435	-0.4315906
14.89633	-0.4316019
14.93129	-0.4316113
14.96287	-0.4316162
14.99552	-0.4316228
15.02998	-0.4316332
15.06380	-0.4316469
15.09671	-0.4316629
15.13044	-0.4316771
15.16261	-0.4316892
15.19580	-0.4316986
15.22983	-0.4317078
15.26238	-0.4317168
15.29628	-0.4317274
15.32948	-0.4317409
15.36261	-0.4317558
15.39475	-0.4317690
15.42854	-0.4317793
15.46199	-0.4317874
15.49462	-0.4317954
15.52755	-0.4318041
15.56232	-0.4318137
15.59410	-0.4318217
15.62765	-0.4318296
15.66048	-0.4318372
15.69412	-0.4318447
15.72674	-0.4318506
15.76107	-0.4318563
15.79424	-0.4318636
15.82692	-0.4318734
15.86048	-0.4318861
15.89414	-0.4318994
15.92700	-0.4319132
15.95991	-0.4319272
15.99330	-0.4319391
16.02591	-0.4319478
16.06004	-0.4319527
16.09208	-0.4319584
16.12592	-0.4319691
16.15779	-0.4319796
16.19242	-0.4319878
16.22542	-0.4319931
16.25924	-0.4319973
16.29268	-0.4320058
16.32512	-0.4320148
16.35812	-0.4320232
16.39131	-0.4320337
16.42502	-0.4320424
16.45750	-0.4320496
16.49085	-0.4320556
16.52444	-0.4320593
16.55816	-0.4320623
16.59102	-0.4320688
16.62405	-0.4320740
16.65802	-0.4320797
16.69041	-0.4320888
16.72394	-0.4320981
16.75668	-0.4321072
16.78992	-0.4321176
16.82398	-0.4321243
16.85729	-0.4321304
16.89055	-0.4321386
16.92330	-0.4321442
16.95486	-0.4321510
16.98916	-0.4321572
17.02320	-0.4321620
17.05621	-0.4321667
17.08780	-0.4321719
17.12203	-0.4321762
17.15621	-0.4321804
17.18876	-0.4321856
17.22274	-0.4321918
17.25552	-0.4321983
17.28819	-0.4322076
17.32183	-0.4322148
17.35391	-0.4322195
17.38737	-0.4322254
17.42178	-0.4322292
17.45467	-0.4322340
17.48802	-0.4322404
17.52121	-0.4322438
17.55297	-0.4322472
17.58709	-0.4322518
17.61999	-0.4322530
17.65460	-0.4322550
17.68752	-0.4322593
17.72033	-0.4322644
17.75324	-0.4322730
17.78656	-0.4322797
17.81854	-0.4322828
17.85338	-0.4322838
17.88631	-0.4322832
17.91951	-0.4322833
17.95290	-0.4322850
17.98689	-0.4322876
18.01909	-0.4322922
18.05352	-0.4322986
18.08590	-0.4323080
18.11912	-0.4323174
18.15254	-0.4323234
18.18568	-0.4323242
18.21910	-0.4323230
18.25320	-0.4323250
18.28612	-0.4323310
18.31908	-0.4323378
18.35143	-0.4323426
18.38531	-0.4323443
18.41867	-0.4323462
18.45172	-0.4323486
18.48407	-0.4323529
18.51780	-0.4323582
18.55108	-0.4323614
18.58404	-0.4323627
18.61832	-0.4323637
18.65039	-0.4323632
18.68372	-0.4323630
18.71592	-0.4323665
18.75165	-0.4323697
18.78336	-0.4323747
18.81784	-0.4323811
18.85055	-0.4323844
18.88333	-0.4323862
18.91604	-0.4323887
18.94942	-0.4323894
18.98269	-0.4323906
19.01664	-0.4323904
19.04916	-0.4323864
19.08256	-0.4323812
19.11617	-0.4323784
19.15030	-0.4323803
19.18270	-0.4323842
19.21516	-0.4323884
19.24795	-0.4323918
19.28149	-0.4323906
19.31554	-0.4323872
19.34814	-0.4323853
19.38145	-0.4323830
19.41517	-0.4323798
19.44782	-0.4323765
19.48261	-0.4323743
19.51443	-0.4323734
19.54725	-0.4323742
19.58035	-0.4323764
19.61392	-0.4323781
19.64633	-0.4323787
19.68084	-0.4323809
19.71386	-0.4323811
19.74724	-0.4323803
19.78072	-0.4323778
19.81336	-0.4323742
19.84617	-0.4323720
19.88034	-0.4323717
19.91318	-0.4323700
19.94621	-0.4323674
19.98015	-0.4323631
20.01308	-0.4323604
20.04638	-0.4323602
20.07904	-0.4323627
20.11185	-0.4323646
20.14601	-0.4323666
20.17931	-0.4323662
20.21344	-0.4323628
20.24639	-0.4323566
20.27946	-0.4323508
20.31282	-0.4323467
20.34590	-0.4323479
20.37930	-0.4323518
20.41220	-0.4323578
20.44470	-0.4323614
20.47790	-0.4323604
20.51126	-0.4323538
20.54527	-0.4323460
20.57867	-0.4323403
20.61140	-0.4323393
20.64388	-0.4323388
20.67670	-0.4323371
20.71072	-0.4323330
20.74334	-0.4323291
20.77791	-0.4323253
20.81047	-0.4323234
20.84440	-0.4323240
20.87739	-0.4323276
20.91017	-0.4323300
20.94442	-0.4323296
20.97633	-0.4323262
21.00960	-0.4323193
21.04322	-0.4323134
21.07613	-0.4323100
21.10986	-0.4323082
21.14301	-0.4323062
21.17622	-0.4323022
21.20952	-0.4322962
21.24315	-0.4322893
21.27610	-0.4322848
21.30984	-0.4322816
21.34175	-0.4322809
21.37564	-0.4322816
21.40854	-0.4322800
21.44235	-0.4322758
21.47424	-0.4322660
21.50900	-0.4322556
21.54252	-0.4322485
21.57646	-0.4322447
21.60832	-0.4322412
21.64176	-0.4322367
21.67566	-0.4322296
21.70791	-0.4322242
21.74164	-0.4322206
21.77438	-0.4322216
21.80756	-0.4322234
21.84147	-0.4322216
21.87445	-0.4322172
21.90620	-0.4322106
21.94068	-0.4322026
21.97331	-0.4321940
22.00675	-0.4321861
22.04053	-0.4321781
22.07346	-0.4321723
22.10735	-0.4321663
22.14011	-0.4321594
22.17317	-0.4321538
22.20678	-0.4321503
22.24072	-0.4321484
22.27300	-0.4321480
22.30617	-0.4321430
22.33911	-0.4321340
22.37241	-0.4321261
22.40546	-0.4321164
22.43828	-0.4321081
22.47240	-0.4321028
22.50502	-0.4320968
22.53870	-0.4320896
22.57194	-0.4320826
22.60510	-0.4320734
22.63744	-0.4320644
22.67107	-0.4320578
22.70587	-0.4320524
22.73844	-0.4320480
22.77215	-0.4320450
22.80466	-0.4320440
22.83723	-0.4320439
22.87144	-0.4320416
22.90418	-0.4320350
22.93696	-0.4320254
22.97076	-0.4320138
23.00369	-0.4320028
23.03742	-0.4319956
23.07102	-0.4319906
23.10400	-0.4319834
23.13689	-0.4319752
23.16994	-0.4319638
23.20452	-0.4319507
23.23735	-0.4319400
23.27046	-0.4319319
23.30314	-0.4319273
23.33782	-0.4319230
23.37016	-0.4319164
23.40379	-0.4319086
23.43791	-0.4319002
23.47005	-0.4318916
23.50300	-0.4318850
23.53554	-0.4318794
23.56899	-0.4318710
23.60274	-0.4318604
23.63604	-0.4318481
23.66950	-0.4318360
23.70182	-0.4318276
23.73579	-0.4318183
23.76791	-0.4318086
23.80164	-0.4317978
23.83480	-0.4317867
23.86754	-0.4317762
[truncated: 9,952 more rows]
