# Supplementary material for: Investigation of Potential Amorphisation and Co-Amorphisation Behaviour of the Benzene Di-Carboxylic Acids upon Cryo-Milling
Source: Molecules. 2019 Nov 5;24(21):3990. doi: 10.3390/molecules24213990 (PMC6865180; doi:10.3390/molecules24213990)
Supplement: Supplementary file 1 [file molecules-24-03990-s001.zip › SI_pack/Figure_2_DSC_single_components/Data/Isophthalic acid/Isophthalic acid_CM 3 weeks.txt]

-39.91537	-0.03381512
-39.91383	-0.03386942
-39.91098	-0.03392558
-39.91028	-0.03399340
-39.90723	-0.03405380
-39.90556	-0.03410778
-39.90236	-0.03415700
-39.90040	-0.03420274
-39.89825	-0.03424463
-39.89670	-0.03428244
-39.89394	-0.03433992
-39.89088	-0.03442676
-39.88916	-0.03451550
-39.88442	-0.03459297
-39.88284	-0.03465522
-39.87884	-0.03470329
-39.87271	-0.03472534
-39.86746	-0.03472292
-39.86325	-0.03471182
-39.85776	-0.03470803
-39.85061	-0.03471816
-39.84319	-0.03473181
-39.83440	-0.03474521
-39.82484	-0.03475939
-39.81376	-0.03477477
-39.80308	-0.03478888
-39.79244	-0.03480227
-39.78223	-0.03482089
-39.76889	-0.03484450
-39.75605	-0.03487217
-39.74058	-0.03490640
-39.72505	-0.03499253
-39.71058	-0.03516809
-39.69528	-0.03547261
-39.67880	-0.03607384
-39.66205	-0.03707113
-39.64562	-0.03852719
-39.62846	-0.04048183
-39.61066	-0.04300459
-39.59167	-0.04599292
-39.57338	-0.04936766
-39.55288	-0.05327344
-39.53503	-0.05764356
-39.51446	-0.06205634
-39.49304	-0.06663629
-39.47342	-0.07127509
-39.45182	-0.07576168
-39.43063	-0.08039707
-39.40966	-0.08461109
-39.38722	-0.08837041
-39.36456	-0.09176672
-39.34141	-0.09504086
-39.32050	-0.09848874
-39.29695	-0.1018730
-39.27285	-0.1050768
-39.24914	-0.1084357
-39.22444	-0.1112857
-39.20044	-0.1143599
-39.17630	-0.1174964
-39.15141	-0.1202155
-39.12502	-0.1228784
-39.09966	-0.1256514
-39.07467	-0.1284573
-39.04750	-0.1314552
-39.02304	-0.1344066
-38.99612	-0.1372402
-38.97044	-0.1401007
-38.94556	-0.1426796
-38.91750	-0.1451309
-38.89110	-0.1474487
-38.86410	-0.1497392
-38.83660	-0.1521835
-38.80934	-0.1545205
-38.78107	-0.1562392
-38.75370	-0.1586771
-38.72649	-0.1616690
-38.69740	-0.1640176
-38.66989	-0.1663688
-38.64067	-0.1683552
-38.61281	-0.1702376
-38.58562	-0.1730689
-38.55650	-0.1757178
-38.52872	-0.1775651
-38.49925	-0.1791853
-38.47028	-0.1806909
-38.44119	-0.1825250
-38.41296	-0.1843954
-38.38297	-0.1861134
-38.35290	-0.1879006
-38.32524	-0.1899291
-38.29555	-0.1921946
-38.26700	-0.1942604
-38.23660	-0.1957185
-38.20525	-0.1967697
-38.17646	-0.1978538
-38.14586	-0.1996601
-38.11754	-0.2018312
-38.08791	-0.2043072
-38.05756	-0.2060459
-38.02786	-0.2075811
-37.99640	-0.2086489
-37.96582	-0.2096984
-37.93650	-0.2108792
-37.90713	-0.2122322
-37.87700	-0.2136208
-37.84535	-0.2150453
-37.81445	-0.2167628
-37.78469	-0.2182939
-37.75366	-0.2198051
-37.72341	-0.2209625
-37.69318	-0.2216708
-37.66152	-0.2226650
-37.63172	-0.2239154
-37.59932	-0.2252430
-37.56975	-0.2267715
-37.53860	-0.2282696
-37.50716	-0.2296275
-37.47719	-0.2308957
-37.44660	-0.2319410
-37.41628	-0.2326365
-37.38595	-0.2336333
-37.35330	-0.2348066
-37.32319	-0.2359492
-37.29088	-0.2371643
-37.26084	-0.2382617
-37.23028	-0.2392541
-37.19940	-0.2402280
-37.16747	-0.2412766
-37.13663	-0.2423795
-37.10358	-0.2432707
-37.07356	-0.2440937
-37.04292	-0.2448680
-37.01138	-0.2457988
-36.98025	-0.2467949
-36.95008	-0.2478912
-36.91798	-0.2488833
-36.88535	-0.2498106
-36.85448	-0.2506676
-36.82303	-0.2514019
-36.79062	-0.2521618
-36.76050	-0.2529957
-36.72953	-0.2537520
-36.69851	-0.2544871
-36.66736	-0.2554057
-36.63516	-0.2564044
-36.60350	-0.2574668
-36.57198	-0.2583032
-36.54019	-0.2589262
-36.50885	-0.2595409
-36.47739	-0.2601096
-36.44500	-0.2608660
-36.41400	-0.2617876
-36.38384	-0.2628139
-36.35250	-0.2638360
-36.32055	-0.2647104
-36.28790	-0.2653247
-36.25675	-0.2658408
-36.22507	-0.2663772
-36.19329	-0.2671618
-36.16211	-0.2679754
-36.13122	-0.2688000
-36.09834	-0.2695695
-36.06626	-0.2701442
-36.03485	-0.2707090
-36.00369	-0.2714594
-35.97325	-0.2723045
-35.94050	-0.2731909
-35.90878	-0.2738611
-35.87554	-0.2743922
-35.84441	-0.2748740
-35.81402	-0.2754834
-35.78344	-0.2762581
-35.75100	-0.2770578
-35.71886	-0.2777534
-35.68699	-0.2784877
-35.65562	-0.2790823
-35.62356	-0.2796206
-35.59045	-0.2801611
-35.55920	-0.2807518
-35.52738	-0.2813800
-35.49583	-0.2820852
-35.46422	-0.2827900
-35.43104	-0.2833891
-35.39985	-0.2840004
-35.36850	-0.2845273
-35.33726	-0.2850666
-35.30565	-0.2857674
-35.27448	-0.2864030
-35.24200	-0.2869687
-35.20905	-0.2875270
-35.17734	-0.2880039
-35.14528	-0.2885086
-35.11378	-0.2890740
-35.08202	-0.2896465
-35.05023	-0.2902491
-35.01881	-0.2908960
-34.98642	-0.2914772
-34.95672	-0.2920544
-34.92438	-0.2926460
-34.89088	-0.2931703
-34.85880	-0.2937193
-34.82626	-0.2942803
-34.79475	-0.2949402
-34.76400	-0.2957015
-34.73225	-0.2963976
-34.70015	-0.2970506
-34.66812	-0.2975838
-34.63746	-0.2980674
-34.60446	-0.2985432
-34.57242	-0.2990680
-34.54078	-0.2996160
-34.50990	-0.3001948
-34.47694	-0.3006830
-34.44531	-0.3011519
-34.41232	-0.3016190
-34.38018	-0.3021480
-34.34708	-0.3027824
-34.31646	-0.3034832
-34.28470	-0.3041580
-34.25377	-0.3048175
-34.22106	-0.3053370
-34.18961	-0.3057282
-34.15738	-0.3061460
-34.12412	-0.3066390
-34.09229	-0.3072226
-34.06070	-0.3078732
-34.02895	-0.3084554
-33.99878	-0.3089743
-33.96706	-0.3095355
-33.93283	-0.3100859
-33.90186	-0.3105561
-33.86795	-0.3109943
-33.83692	-0.3113484
-33.80490	-0.3117324
-33.77264	-0.3122435
-33.74150	-0.3128722
-33.70921	-0.3137116
-33.67803	-0.3145060
-33.64604	-0.3151160
-33.61263	-0.3155156
-33.58153	-0.3158592
-33.54974	-0.3161822
-33.51702	-0.3165916
-33.48448	-0.3171289
-33.45268	-0.3176981
-33.42236	-0.3181906
-33.38970	-0.3185950
-33.35813	-0.3189961
-33.32544	-0.3194165
-33.29396	-0.3197943
-33.26116	-0.3201756
-33.22869	-0.3206059
-33.19726	-0.3211858
-33.16582	-0.3218311
-33.13390	-0.3224031
-33.10181	-0.3228848
-33.06810	-0.3233318
-33.03690	-0.3237612
-33.00461	-0.3242383
-32.97288	-0.3247314
-32.94028	-0.3251741
-32.90816	-0.3257115
-32.87528	-0.3262150
-32.84387	-0.3267100
-32.81150	-0.3271045
-32.77959	-0.3274416
-32.74780	-0.3277896
-32.71608	-0.3281972
-32.68417	-0.3286413
-32.65192	-0.3290836
-32.61900	-0.3295552
-32.58557	-0.3299766
-32.55398	-0.3303981
-32.52185	-0.3308702
-32.48994	-0.3313085
-32.45846	-0.3317245
-32.42576	-0.3321437
-32.39356	-0.3325033
-32.36098	-0.3329194
-32.32808	-0.3333650
-32.29682	-0.3337840
-32.26350	-0.3342564
-32.23197	-0.3347422
-32.19894	-0.3351562
-32.16790	-0.3355128
-32.13526	-0.3358021
-32.10288	-0.3360588
-32.07073	-0.3363332
-32.03940	-0.3366794
-32.00691	-0.3370514
-31.97412	-0.3374595
-31.94176	-0.3378522
-31.90922	-0.3381975
-31.87686	-0.3384857
-31.84480	-0.3387818
-31.81394	-0.3390975
-31.78030	-0.3394763
-31.74738	-0.3398746
-31.71542	-0.3403426
-31.68435	-0.3407848
-31.65222	-0.3411885
-31.61995	-0.3414855
-31.58654	-0.3416944
-31.55435	-0.3418836
-31.52178	-0.3422232
-31.48987	-0.3426804
-31.45860	-0.3431540
-31.42596	-0.3435656
-31.39334	-0.3439212
-31.36147	-0.3442310
-31.32922	-0.3446130
-31.29634	-0.3450385
-31.26560	-0.3454176
-31.23241	-0.3457959
-31.20126	-0.3462340
-31.16892	-0.3466003
-31.13588	-0.3469253
-31.10400	-0.3472076
-31.07272	-0.3474240
-31.03972	-0.3476850
-31.00604	-0.3480974
-30.97446	-0.3485626
-30.94251	-0.3490307
-30.90996	-0.3494475
-30.87838	-0.3497610
-30.84639	-0.3501058
-30.81465	-0.3505776
-30.78026	-0.3510549
-30.74860	-0.3515158
-30.71646	-0.3518534
-30.68412	-0.3520896
-30.65254	-0.3523567
-30.61934	-0.3527010
-30.58674	-0.3531186
-30.55590	-0.3535518
-30.52309	-0.3539454
-30.49164	-0.3543052
-30.45835	-0.3546377
-30.42633	-0.3549900
-30.39432	-0.3553860
-30.36192	-0.3557770
-30.32908	-0.3561600
-30.29614	-0.3565091
-30.26414	-0.3568352
-30.23176	-0.3571880
-30.19972	-0.3575998
-30.16756	-0.3580268
-30.13500	-0.3584090
-30.10268	-0.3588203
-30.07062	-0.3592944
-30.03822	-0.3597855
-30.00648	-0.3601834
-29.97465	-0.3604531
-29.94234	-0.3606660
-29.90846	-0.3608863
-29.87617	-0.3612290
-29.84392	-0.3616956
-29.81185	-0.3621887
-29.78062	-0.3626319
-29.74736	-0.3629502
-29.71538	-0.3632767
-29.68363	-0.3636127
-29.65092	-0.3639258
-29.61754	-0.3642373
-29.58510	-0.3646145
-29.55299	-0.3650540
-29.52190	-0.3656155
-29.48888	-0.3660891
-29.45664	-0.3664368
-29.42498	-0.3666597
-29.39281	-0.3668210
-29.35930	-0.3669763
-29.32625	-0.3671926
-29.29354	-0.3674972
-29.26135	-0.3680100
-29.22968	-0.3685979
-29.19927	-0.3691028
-29.16508	-0.3695324
-29.13340	-0.3699860
-29.10034	-0.3705168
-29.06792	-0.3710328
-29.03528	-0.3714247
-29.00293	-0.3716780
-28.97039	-0.3718672
-28.93840	-0.3721380
-28.90632	-0.3725384
-28.87350	-0.3729742
-28.84070	-0.3733686
-28.80869	-0.3736625
-28.77595	-0.3739626
-28.74365	-0.3742949
-28.71060	-0.3746574
-28.67914	-0.3749976
-28.64650	-0.3753410
-28.61375	-0.3757148
-28.58216	-0.3760997
-28.54922	-0.3765026
-28.51633	-0.3768594
-28.48372	-0.3772359
-28.45232	-0.3776622
-28.42015	-0.3780022
-28.38791	-0.3782783
-28.35562	-0.3785576
-28.32270	-0.3788806
-28.29060	-0.3792570
-28.25783	-0.3796039
-28.22564	-0.3798937
-28.19407	-0.3801970
-28.16071	-0.3804946
-28.12949	-0.3808472
-28.09579	-0.3811985
-28.06330	-0.3814861
-28.03127	-0.3817900
-27.99788	-0.3821311
-27.96521	-0.3824890
-27.93298	-0.3828880
-27.90154	-0.3832713
-27.86910	-0.3835806
-27.83722	-0.3839097
-27.80410	-0.3842368
-27.77203	-0.3845472
-27.73930	-0.3849031
-27.70670	-0.3853262
-27.67424	-0.3857370
-27.64141	-0.3860512
-27.61010	-0.3862756
-27.57667	-0.3864685
-27.54440	-0.3866960
-27.51164	-0.3870776
-27.47751	-0.3875267
-27.44801	-0.3878910
-27.41560	-0.3882466
-27.38278	-0.3885338
-27.34982	-0.3887481
-27.31670	-0.3890028
-27.28366	-0.3892837
-27.25164	-0.3895803
-27.21918	-0.3899420
-27.18766	-0.3902848
-27.15361	-0.3906039
-27.12350	-0.3909485
-27.08851	-0.3913154
-27.05713	-0.3916304
-27.02578	-0.3918735
-26.99252	-0.3920766
-26.95921	-0.3923492
-26.92676	-0.3927225
-26.89416	-0.3930950
-26.86176	-0.3934442
-26.83002	-0.3938345
-26.79697	-0.3942392
-26.76492	-0.3946252
-26.73244	-0.3949295
-26.69867	-0.3951398
-26.66639	-0.3953424
-26.63418	-0.3956376
-26.60178	-0.3959920
-26.56959	-0.3963619
-26.53703	-0.3966843
-26.50534	-0.3969906
-26.47287	-0.3972900
-26.43933	-0.3976109
-26.40678	-0.3979362
-26.37414	-0.3981888
-26.34247	-0.3984182
-26.31072	-0.3986554
-26.27733	-0.3988903
-26.24436	-0.3991658
-26.21152	-0.3994762
-26.17938	-0.3998474
-26.14701	-0.4002926
-26.11482	-0.4006840
-26.08337	-0.4009964
-26.05056	-0.4012787
-26.01681	-0.4015233
-25.98376	-0.4017222
-25.95272	-0.4019146
-25.91900	-0.4021324
-25.88657	-0.4024400
-25.85401	-0.4028742
-25.82203	-0.4032976
-25.78889	-0.4035698
-25.75623	-0.4037341
-25.72414	-0.4038639
-25.69194	-0.4040270
-25.65930	-0.4042742
-25.62532	-0.4046120
-25.59272	-0.4049676
-25.56096	-0.4053225
-25.52811	-0.4056848
-25.49564	-0.4059786
-25.46354	-0.4061878
-25.42988	-0.4064084
-25.39795	-0.4066096
-25.36580	-0.4069528
-25.33298	-0.4074009
-25.30182	-0.4078260
-25.26787	-0.4081410
-25.23525	-0.4083710
-25.20254	-0.4085394
-25.16970	-0.4087883
-25.13646	-0.4090547
-25.10397	-0.4093032
-25.07351	-0.4096018
-25.04006	-0.4099050
-25.00854	-0.4101816
-24.97586	-0.4105398
-24.94248	-0.4107930
-24.91014	-0.4109988
-24.87664	-0.4112043
-24.84458	-0.4114031
-24.81144	-0.4116206
-24.77902	-0.4119274
-24.74695	-0.4122396
-24.71372	-0.4125452
-24.68210	-0.4128122
-24.64814	-0.4130223
-24.61600	-0.4131754
-24.58416	-0.4133648
-24.55081	-0.4135770
-24.52014	-0.4138718
-24.48702	-0.4142332
-24.45457	-0.4145702
-24.42194	-0.4148284
-24.38858	-0.4150800
-24.35532	-0.4153403
-24.32259	-0.4155775
-24.28983	-0.4158648
-24.25880	-0.4161850
-24.22646	-0.4164521
-24.19422	-0.4166625
-24.16063	-0.4167968
-24.12772	-0.4168920
-24.09529	-0.4170425
-24.06227	-0.4172452
-24.02973	-0.4175278
-23.99708	-0.4178079
-23.96496	-0.4181087
-23.93246	-0.4184409
-23.90056	-0.4188463
-23.86792	-0.4191340
-23.83500	-0.4193358
-23.80168	-0.4194784
-23.76772	-0.4197064
-23.73636	-0.4199146
-23.70573	-0.4200906
-23.67092	-0.4202746
-23.63948	-0.4204621
-23.60634	-0.4206886
-23.57448	-0.4209671
-23.54035	-0.4211800
-23.50694	-0.4213340
-23.47368	-0.4215009
-23.44217	-0.4217284
-23.41030	-0.4219886
-23.37693	-0.4222202
-23.34378	-0.4224370
-23.31157	-0.4227056
-23.27777	-0.4231292
-23.24605	-0.4236130
-23.21370	-0.4241093
-23.18114	-0.4243562
-23.14765	-0.4244638
-23.11478	-0.4245700
-23.08227	-0.4246950
-23.04931	-0.4248504
-23.01823	-0.4250918
-22.98463	-0.4253168
-22.95329	-0.4255450
-22.92013	-0.4257502
-22.88711	-0.4259382
-22.85327	-0.4260816
-22.82061	-0.4262660
-22.78814	-0.4264950
-22.75620	-0.4267344
-22.72341	-0.4269468
-22.69102	-0.4271276
-22.65775	-0.4272986
-22.62526	-0.4274850
-22.59177	-0.4276898
-22.55904	-0.4278676
-22.52686	-0.4280869
-22.49453	-0.4283272
-22.46188	-0.4285996
-22.42904	-0.4288502
-22.39703	-0.4290914
-22.36292	-0.4293602
-22.33085	-0.4296520
-22.29894	-0.4298644
-22.26504	-0.4299926
-22.23264	-0.4300812
-22.20055	-0.4301537
-22.16806	-0.4303464
-22.13445	-0.4306926
-22.10250	-0.4309456
-22.06908	-0.4311792
-22.03502	-0.4313740
-22.00413	-0.4315159
-21.97070	-0.4317430
-21.93818	-0.4320202
-21.90660	-0.4322080
-21.87392	-0.4323538
-21.84048	-0.4324726
-21.80801	-0.4325451
-21.77551	-0.4326456
-21.74244	-0.4327978
-21.70966	-0.4329626
-21.67642	-0.4331504
-21.64342	-0.4333976
-21.61179	-0.4336040
-21.57960	-0.4338498
-21.54614	-0.4340564
-21.51362	-0.4341704
-21.48034	-0.4342370
-21.44772	-0.4343168
-21.41490	-0.4344743
-21.38219	-0.4347508
-21.35040	-0.4350118
-21.31802	-0.4352621
-21.28507	-0.4354174
-21.25236	-0.4355342
-21.21803	-0.4356459
-21.18573	-0.4357654
-21.15283	-0.4359711
-21.12205	-0.4362321
-21.08833	-0.4364946
-21.05610	-0.4367384
-21.02304	-0.4369034
-20.99018	-0.4370874
-20.95606	-0.4373093
-20.92475	-0.4375183
-20.89115	-0.4377112
-20.85886	-0.4378761
-20.82515	-0.4380047
-20.79256	-0.4381746
-20.76008	-0.4383368
-20.72828	-0.4385190
-20.69520	-0.4387791
-20.66262	-0.4390650
-20.63009	-0.4392743
-20.59724	-0.4394153
-20.56456	-0.4394976
-20.53163	-0.4395791
-20.49798	-0.4397188
-20.46572	-0.4398774
-20.43297	-0.4400970
-20.40004	-0.4404239
-20.36750	-0.4407692
-20.33540	-0.4410670
-20.30236	-0.4412592
-20.27050	-0.4413660
-20.23776	-0.4414506
-20.20499	-0.4415404
-20.17170	-0.4416219
-20.13796	-0.4417304
-20.10516	-0.4418873
-20.07364	-0.4420273
-20.03966	-0.4421806
-20.00667	-0.4423316
-19.97539	-0.4424836
-19.94221	-0.4426386
-19.90991	-0.4427940
-19.87747	-0.4428962
-19.84386	-0.4429904
-19.81050	-0.4430983
-19.77748	-0.4432728
-19.74563	-0.4435660
-19.71330	-0.4439037
-19.68039	-0.4441522
-19.64706	-0.4443322
-19.61390	-0.4444940
-19.58164	-0.4446394
-19.54924	-0.4447556
-19.51558	-0.4448584
-19.48422	-0.4449402
-19.45206	-0.4450454
-19.41836	-0.4451838
-19.38499	-0.4453049
-19.35280	-0.4454706
-19.31933	-0.4456336
-19.28678	-0.4457744
-19.25425	-0.4459152
-19.22162	-0.4460550
-19.18863	-0.4461902
-19.15649	-0.4463780
-19.12311	-0.4465606
-19.09029	-0.4467572
-19.05723	-0.4469030
-19.02424	-0.4470024
-18.99188	-0.4470967
-18.95880	-0.4472032
-18.92620	-0.4473320
-18.89271	-0.4475503
-18.86049	-0.4477400
-18.82794	-0.4479123
-18.79436	-0.4480953
-18.76166	-0.4483016
-18.72769	-0.4484903
-18.69584	-0.4486512
-18.66448	-0.4487713
-18.63194	-0.4488840
-18.59934	-0.4489892
-18.56609	-0.4491056
-18.53244	-0.4491879
-18.50077	-0.4492682
-18.46599	-0.4493506
-18.43377	-0.4494794
-18.40056	-0.4496674
-18.36860	-0.4498766
-18.33643	-0.4500422
-18.30205	-0.4501329
-18.27040	-0.4502140
-18.23726	-0.4503178
-18.20431	-0.4504950
-18.17170	-0.4507120
-18.13943	-0.4508468
-18.10729	-0.4509296
-18.07302	-0.4510112
-18.03989	-0.4511196
-18.00819	-0.4512836
-17.97519	-0.4515125
-17.94232	-0.4518030
-17.90934	-0.4520438
-17.87671	-0.4521841
-17.84344	-0.4522693
-17.81086	-0.4523488
-17.77754	-0.4524280
-17.74581	-0.4525430
-17.71266	-0.4527333
-17.68055	-0.4529395
-17.64731	-0.4531018
-17.61423	-0.4531960
-17.58152	-0.4532800
-17.54815	-0.4533750
-17.51512	-0.4534944
-17.48303	-0.4536606
-17.45019	-0.4538438
-17.41725	-0.4540124
-17.38471	-0.4542238
-17.35135	-0.4543778
-17.31898	-0.4544982
-17.28595	-0.4545907
-17.25278	-0.4546734
-17.22003	-0.4547563
-17.18662	-0.4548444
-17.15453	-0.4549788
-17.12126	-0.4552837
-17.08848	-0.4556058
-17.05608	-0.4557384
-17.02334	-0.4558378
-16.98934	-0.4559208
-16.95586	-0.4560202
-16.92493	-0.4562290
-16.89081	-0.4565067
-16.85708	-0.4567046
-16.82543	-0.4567948
-16.79326	-0.4568842
-16.75973	-0.4569822
-16.72864	-0.4570634
-16.69551	-0.4571584
-16.66145	-0.4572896
-16.62801	-0.4574410
-16.59545	-0.4575875
-16.56406	-0.4577334
-16.53085	-0.4578584
-16.49785	-0.4579880
-16.46398	-0.4581450
-16.43159	-0.4582570
-16.39927	-0.4583455
-16.36637	-0.4584326
-16.33368	-0.4585276
-16.30104	-0.4586535
-16.26708	-0.4588236
-16.23534	-0.4589456
-16.20253	-0.4590354
-16.16923	-0.4591207
-16.13726	-0.4592068
-16.10380	-0.4592945
-16.07108	-0.4593830
-16.03884	-0.4594900
-16.00470	-0.4596149
-15.97270	-0.4597328
-15.93933	-0.4598402
-15.90591	-0.4599294
-15.87273	-0.4600284
-15.83975	-0.4601697
-15.80861	-0.4603090
-15.77478	-0.4604250
-15.74306	-0.4605438
-15.70978	-0.4606730
-15.67736	-0.4607681
-15.64384	-0.4608629
-15.60974	-0.4609592
-15.57745	-0.4610645
-15.54542	-0.4611688
-15.51219	-0.4612874
-15.47935	-0.4614216
-15.44522	-0.4616317
-15.41223	-0.4617836
-15.38092	-0.4618896
-15.34720	-0.4619784
-15.31533	-0.4620666
-15.28136	-0.4621567
-15.24871	-0.4622714
-15.21577	-0.4623702
-15.18396	-0.4624672
-15.14901	-0.4625592
-15.11552	-0.4626498
-15.08332	-0.4627522
-15.05087	-0.4628708
-15.01860	-0.4629902
-14.98480	-0.4630830
-14.95170	-0.4631754
-14.91837	-0.4632966
-14.88497	-0.4635248
-14.85290	-0.4636700
-14.82176	-0.4637626
-14.78768	-0.4638524
-14.75351	-0.4639420
-14.72144	-0.4641310
-14.68859	-0.4644470
-14.65544	-0.4646132
-14.62263	-0.4647205
-14.58994	-0.4648111
-14.55659	-0.4648990
-14.52318	-0.4649892
-14.49112	-0.4650802
-14.45828	-0.4651794
-14.42531	-0.4652893
-14.39194	-0.4653994
-14.35924	-0.4654941
-14.32631	-0.4655864
-14.29391	-0.4656773
-14.26066	-0.4657687
-14.22727	-0.4658602
-14.19542	-0.4659542
-14.16147	-0.4660629
-14.12814	-0.4662013
-14.09652	-0.4664078
-14.06290	-0.4665990
-14.03147	-0.4667184
-13.99708	-0.4668118
-13.96456	-0.4669034
-13.93200	-0.4669936
-13.89879	-0.4670854
-13.86590	-0.4671948
-13.83349	-0.4672890
-13.80005	-0.4673816
-13.76679	-0.4674756
-13.73379	-0.4675686
-13.70145	-0.4676657
-13.66932	-0.4677662
-13.63604	-0.4678646
-13.60266	-0.4679604
-13.57003	-0.4680538
-13.53735	-0.4681480
-13.50398	-0.4682413
-13.47208	-0.4683338
-13.43844	-0.4684266
-13.40531	-0.4685192
-13.37228	-0.4686118
-13.33978	-0.4687074
-13.30704	-0.4688028
-13.27344	-0.4688960
-13.24125	-0.4689898
-13.20839	-0.4690859
-13.17511	-0.4691826
-13.14216	-0.4693051
-13.10861	-0.4694141
-13.07644	-0.4695123
-13.04308	-0.4696157
-13.01080	-0.4697152
-12.97809	-0.4698128
-12.94572	-0.4699102
-12.91156	-0.4700069
-12.87762	-0.4701008
-12.84517	-0.4701930
-12.81135	-0.4702867
-12.77877	-0.4703828
-12.74707	-0.4704918
-12.71383	-0.4706000
-12.68170	-0.4706966
-12.64760	-0.4707914
-12.61522	-0.4708836
-12.58157	-0.4709769
-12.54955	-0.4710724
-12.51647	-0.4711691
-12.48260	-0.4712676
-12.44999	-0.4713678
-12.41618	-0.4714874
-12.38366	-0.4716298
-12.35228	-0.4717436
-12.31813	-0.4718632
-12.28535	-0.4719800
-12.25207	-0.4720902
-12.21853	-0.4721860
-12.18622	-0.4722772
-12.15332	-0.4723660
-12.12065	-0.4724560
-12.08782	-0.4725570
-12.05444	-0.4727648
-12.02221	-0.4729701
-11.98845	-0.4731040
-11.95574	-0.4731975
-11.92295	-0.4732869
-11.89061	-0.4733764
-11.85690	-0.4734710
-11.82403	-0.4735679
-11.78974	-0.4736676
-11.75849	-0.4737736
-11.72466	-0.4738857
-11.69320	-0.4739942
-11.65998	-0.4740881
-11.62632	-0.4741754
-11.59352	-0.4742636
-11.56047	-0.4743549
-11.52686	-0.4744515
-11.49441	-0.4745624
-11.46052	-0.4746643
-11.42802	-0.4747626
-11.39536	-0.4748617
-11.36304	-0.4749590
-11.33045	-0.4750534
-11.29642	-0.4751462
-11.26392	-0.4752376
-11.23074	-0.4753310
-11.19810	-0.4754253
-11.16460	-0.4755196
-11.13206	-0.4756132
-11.09954	-0.4757060
-11.06399	-0.4757996
-11.03264	-0.4758996
-10.99987	-0.4760075
-10.96802	-0.4761070
-10.93484	-0.4761991
-10.90138	-0.4762863
-10.86776	-0.4763742
-10.83446	-0.4764660
-10.80056	-0.4765640
-10.76787	-0.4766632
-10.73652	-0.4767598
-10.70340	-0.4768540
-10.67005	-0.4769483
-10.63698	-0.4770437
-10.60410	-0.4771418
-10.57134	-0.4772404
-10.53764	-0.4773341
-10.50513	-0.4774257
-10.47120	-0.4775176
-10.43869	-0.4776086
-10.40573	-0.4777010
-10.37251	-0.4777946
-10.33958	-0.4778880
-10.30776	-0.4779822
-10.27450	-0.4780778
-10.24190	-0.4781708
-10.20870	-0.4782639
-10.17556	-0.4783572
-10.14122	-0.4784526
-10.10971	-0.4785471
-10.07598	-0.4786410
-10.04322	-0.4787350
-10.00955	-0.4788291
-9.977022	-0.4789230
-9.943938	-0.4790188
-9.911441	-0.4791126
-9.878288	-0.4792074
-9.845299	-0.4793079
-9.812301	-0.4794074
-9.779201	-0.4795007
-9.746515	-0.4795914
-9.712931	-0.4796840
-9.678689	-0.4797794
-9.647246	-0.4798741
-9.614530	-0.4799664
-9.580402	-0.4800552
-9.548303	-0.4801438
-9.514852	-0.4802380
-9.482601	-0.4803310
-9.450014	-0.4804216
-9.416016	-0.4805126
-9.382694	-0.4806022
-9.350415	-0.4806938
-9.317001	-0.4807858
-9.284707	-0.4808742
-9.251343	-0.4809662
-9.217438	-0.4810638
-9.185603	-0.4811613
-9.153085	-0.4812569
-9.119262	-0.4813472
-9.086426	-0.4814365
-9.053207	-0.4815254
-9.021155	-0.4816140
-8.986838	-0.4817053
-8.954887	-0.4817989
-8.922247	-0.4818910
-8.888939	-0.4819822
-8.855720	-0.4820709
-8.823091	-0.4821590
-8.790887	-0.4822494
-8.757956	-0.4823425
-8.724705	-0.4824333
-8.691102	-0.4825226
-8.658401	-0.4826110
-8.625555	-0.4826980
-8.591875	-0.4827850
-8.559296	-0.4828737
-8.526514	-0.4829654
-8.493098	-0.4830572
-8.460556	-0.4831511
-8.426321	-0.4832446
-8.393826	-0.4833337
-8.360745	-0.4834221
-8.327305	-0.4835144
-8.293761	-0.4836052
-8.261629	-0.4836956
-8.229139	-0.4837860
-8.196640	-0.4838759
-8.163272	-0.4839654
-8.130810	-0.4840566
-8.097540	-0.4841437
-8.064761	-0.4842263
-8.029532	-0.4843090
-7.996768	-0.4843924
-7.964259	-0.4844830
-7.931324	-0.4845963
-7.900163	-0.4847784
-7.865845	-0.4849220
-7.833081	-0.4850110
-7.799725	-0.4850975
-7.767230	-0.4851811
-7.734018	-0.4852648
-7.700520	-0.4853543
-7.667108	-0.4854422
-7.633536	-0.4855303
-7.600680	-0.4856180
-7.568975	-0.4857031
-7.534265	-0.4857906
-7.501214	-0.4858795
-7.468311	-0.4859799
-7.436215	-0.4860852
-7.403564	-0.4861775
-7.368826	-0.4862679
-7.337326	-0.4863544
-7.303189	-0.4864426
-7.270193	-0.4865307
-7.236966	-0.4866169
-7.204353	-0.4867009
-7.171384	-0.4867844
-7.136749	-0.4868713
-7.104828	-0.4869616
-7.072530	-0.4870500
-7.038535	-0.4871324
-7.006661	-0.4872136
-6.972609	-0.4872950
-6.940711	-0.4873776
-6.906594	-0.4874648
-6.873403	-0.4875533
-6.839963	-0.4876558
-6.806332	-0.4877910
-6.773839	-0.4878930
-6.741874	-0.4879791
-6.709239	-0.4880624
-6.675740	-0.4881444
-6.642412	-0.4882265
-6.609109	-0.4883128
-6.575374	-0.4883998
-6.543335	-0.4884853
-6.509581	-0.4885699
-6.476892	-0.4886536
-6.444594	-0.4887364
-6.410913	-0.4888215
-6.378437	-0.4889044
-6.345206	-0.4889835
-6.312146	-0.4890645
-6.278977	-0.4891470
-6.246687	-0.4892314
-6.212119	-0.4893193
-6.178902	-0.4894058
-6.146482	-0.4894898
-6.113572	-0.4895752
-6.080700	-0.4896616
-6.047580	-0.4897491
-6.015052	-0.4898387
-5.982650	-0.4899250
-5.950074	-0.4900054
-5.915484	-0.4900828
-5.882687	-0.4901611
-5.849462	-0.4902450
-5.816450	-0.4903326
-5.784074	-0.4904187
-5.750359	-0.4905014
-5.718719	-0.4905815
-5.685368	-0.4906604
-5.651880	-0.4907403
-5.617508	-0.4908211
-5.584990	-0.4909032
-5.551807	-0.4909884
-5.519066	-0.4910761
-5.485220	-0.4911638
-5.453336	-0.4912507
-5.419738	-0.4913357
-5.387569	-0.4914168
-5.354508	-0.4914941
-5.321544	-0.4915671
-5.288000	-0.4916412
-5.254241	-0.4917196
-5.220961	-0.4918038
-5.187809	-0.4918904
-5.156138	-0.4919750
-5.122408	-0.4920578
-5.089333	-0.4921394
-5.056716	-0.4922230
-5.023438	-0.4923074
-4.990708	-0.4923868
-4.955822	-0.4924637
-4.923820	-0.4925398
-4.891239	-0.4926184
-4.858133	-0.4927029
-4.825700	-0.4927866
-4.792684	-0.4928662
-4.759649	-0.4929441
-4.726223	-0.4930180
-4.692387	-0.4930912
-4.660201	-0.4931660
-4.626388	-0.4932406
-4.593404	-0.4933178
-4.560910	-0.4934002
-4.526744	-0.4934844
-4.493696	-0.4935698
-4.461137	-0.4936536
-4.428863	-0.4937340
-4.394674	-0.4938134
-4.362980	-0.4938929
-4.330087	-0.4939754
-4.296361	-0.4940588
-4.263500	-0.4941383
-4.229087	-0.4942174
-4.196217	-0.4942988
-4.164553	-0.4943798
-4.131905	-0.4944610
-4.099203	-0.4945404
-4.065979	-0.4946154
-4.031430	-0.4946898
-3.998857	-0.4947681
-3.966465	-0.4948487
-3.933047	-0.4949287
-3.900086	-0.4950080
-3.866321	-0.4950862
-3.833508	-0.4951645
-3.799617	-0.4952435
-3.766696	-0.4953250
-3.734216	-0.4954072
-3.701607	-0.4954888
-3.669148	-0.4955683
-3.636128	-0.4956464
-3.601740	-0.4957230
-3.569576	-0.4957987
-3.534670	-0.4958737
-3.502148	-0.4959491
-3.470111	-0.4960270
-3.436625	-0.4961067
-3.402018	-0.4961910
-3.369690	-0.4962760
-3.335706	-0.4963576
-3.303816	-0.4964391
-3.271304	-0.4965187
-3.238000	-0.4965960
-3.204858	-0.4966724
-3.172182	-0.4967479
-3.138382	-0.4968246
-3.104602	-0.4968984
-3.072896	-0.4969736
-3.038924	-0.4970492
-3.005364	-0.4971244
-2.971896	-0.4972022
-2.939618	-0.4972798
-2.907868	-0.4973574
-2.874155	-0.4974356
-2.841759	-0.4975109
-2.808053	-0.4975859
-2.772955	-0.4976614
-2.741174	-0.4977374
-2.707398	-0.4978162
-2.674639	-0.4978951
-2.643617	-0.4979703
-2.609719	-0.4980434
-2.576140	-0.4981161
-2.543472	-0.4981880
-2.509838	-0.4982598
-2.476706	-0.4983305
-2.443594	-0.4984031
-2.411388	-0.4984783
-2.377693	-0.4985536
-2.344972	-0.4986297
-2.310822	-0.4987053
-2.278304	-0.4987772
-2.244383	-0.4988493
-2.212859	-0.4989204
-2.178430	-0.4989914
-2.146323	-0.4990642
-2.112426	-0.4991368
-2.079795	-0.4992061
-2.046646	-0.4992758
-2.013974	-0.4993454
-1.981082	-0.4994131
-1.948291	-0.4994784
-1.914356	-0.4995444
-1.881844	-0.4996613
-1.848010	-0.4997758
-1.815060	-0.4998384
-1.781046	-0.4999546
-1.748034	-0.5004850
-1.716022	-0.5013014
-1.683108	-0.5019293
-1.650614	-0.5021862
-1.617484	-0.5022696
-1.583502	-0.5023358
-1.550879	-0.5023988
-1.517428	-0.5024600
-1.485016	-0.5025230
-1.453029	-0.5025874
-1.419638	-0.5026514
-1.385758	-0.5027166
-1.352066	-0.5027820
-1.319696	-0.5028446
-1.285600	-0.5029040
-1.252214	-0.5029614
-1.219254	-0.5030209
-1.187834	-0.5030842
-1.154373	-0.5031494
-1.120883	-0.5032138
-1.086978	-0.5032753
-1.053721	-0.5033340
-1.021053	-0.5033928
-0.9883309	-0.5034531
-0.9555188	-0.5035142
-0.9221574	-0.5035770
-0.8877160	-0.5036378
-0.8556934	-0.5036952
-0.8222931	-0.5037472
-0.7897693	-0.5037980
-0.7581308	-0.5038506
-0.7235812	-0.5039090
-0.6900819	-0.5039692
-0.6569931	-0.5040274
-0.6235151	-0.5040829
-0.5909581	-0.5041386
-0.5582330	-0.5041970
-0.5262050	-0.5042602
-0.4923981	-0.5043238
-0.4594785	-0.5043850
-0.4259628	-0.5044428
-0.3926892	-0.5044994
-0.3601511	-0.5045584
-0.3270215	-0.5046180
-0.2945642	-0.5046780
-0.2603798	-0.5047369
-0.2282328	-0.5047959
-0.1949396	-0.5048550
-0.1618805	-0.5049156
-0.1285996	-0.5049772
-0.09578889	-0.5050406
-0.06189018	-0.5051056
-0.02949808	-0.5051790
0.003136774	-0.5052441
0.03676796	-0.5053043
0.06974056	-0.5053578
0.1028298	-0.5054070
0.1369526	-0.5054606
0.1692192	-0.5055178
0.2016444	-0.5055752
0.2344968	-0.5056344
0.2676691	-0.5056915
0.3012556	-0.5057500
0.3351994	-0.5058112
0.3682824	-0.5058728
0.4007400	-0.5059334
0.4344384	-0.5059914
0.4676640	-0.5060516
0.5017361	-0.5061106
0.5336549	-0.5061650
0.5673337	-0.5062180
0.6016230	-0.5062713
0.6333064	-0.5063278
0.6663342	-0.5063900
0.6984744	-0.5064507
0.7317671	-0.5065062
0.7660391	-0.5065607
0.7991290	-0.5066160
0.8332270	-0.5066730
0.8665087	-0.5067278
0.8994452	-0.5067798
0.9319735	-0.5068310
0.9646922	-0.5068822
0.9986574	-0.5069354
1.031894	-0.5069900
1.064537	-0.5070438
1.097321	-0.5070988
1.130558	-0.5071556
1.163296	-0.5072104
1.197036	-0.5072652
1.230318	-0.5073188
1.263787	-0.5073697
1.296772	-0.5074201
1.329262	-0.5074701
1.362426	-0.5075222
1.395432	-0.5075766
1.429204	-0.5076328
1.461564	-0.5076889
1.495703	-0.5077406
1.528855	-0.5077885
1.561474	-0.5078354
1.594514	-0.5078862
1.628231	-0.5079367
1.660788	-0.5079852
1.694268	-0.5080329
1.727434	-0.5080788
1.759619	-0.5081298
1.793463	-0.5081988
1.826516	-0.5082746
1.858896	-0.5083285
1.891634	-0.5083756
1.925044	-0.5084196
1.956415	-0.5084613
1.992474	-0.5085044
2.025806	-0.5085469
2.057926	-0.5085878
2.091946	-0.5086344
2.125320	-0.5086860
2.157090	-0.5087393
2.190276	-0.5087891
2.223286	-0.5088350
2.256188	-0.5088806
2.289986	-0.5089247
2.322295	-0.5089688
2.356175	-0.5090148
2.389428	-0.5090590
2.422033	-0.5091039
2.455208	-0.5091455
2.487889	-0.5091870
2.521730	-0.5092308
2.555608	-0.5092774
2.588906	-0.5093284
2.621978	-0.5093791
2.653902	-0.5094282
2.687311	-0.5094742
2.719625	-0.5095162
2.754053	-0.5095590
2.785823	-0.5096047
2.818942	-0.5096530
2.851451	-0.5096989
2.885700	-0.5097436
2.919942	-0.5097873
2.952955	-0.5098320
2.986179	-0.5098766
3.018235	-0.5099190
3.051740	-0.5099602
3.083783	-0.5100024
3.117575	-0.5100453
3.150770	-0.5100885
3.183949	-0.5101282
3.217096	-0.5101702
3.250680	-0.5102150
3.283316	-0.5102602
3.316363	-0.5103046
3.348293	-0.5103488
3.382701	-0.5103932
3.414032	-0.5104406
3.448790	-0.5104873
3.481189	-0.5105322
3.515100	-0.5105743
3.548734	-0.5106158
3.580920	-0.5106568
3.614878	-0.5106996
3.647258	-0.5107437
3.681358	-0.5107895
3.712904	-0.5108356
3.746388	-0.5108783
3.779294	-0.5109185
3.812562	-0.5109607
3.845820	-0.5110047
3.879366	-0.5110514
3.913040	-0.5110962
3.945758	-0.5111374
3.978789	-0.5111758
4.011957	-0.5112140
4.044859	-0.5112526
4.077156	-0.5112922
4.109951	-0.5113320
4.144747	-0.5113731
4.178962	-0.5114162
4.211354	-0.5114628
4.243687	-0.5115120
4.276226	-0.5115600
4.308906	-0.5116052
4.342150	-0.5116456
4.375450	-0.5116825
4.409033	-0.5117186
4.442483	-0.5117562
4.475336	-0.5117960
4.508242	-0.5118363
4.541092	-0.5118766
4.574070	-0.5119162
4.607830	-0.5119553
4.640376	-0.5119950
4.673982	-0.5120346
4.706912	-0.5120726
4.739707	-0.5121093
4.772576	-0.5121455
4.805280	-0.5121829
4.839879	-0.5122242
4.872127	-0.5122685
4.906928	-0.5123121
4.939610	-0.5123534
4.973180	-0.5123906
5.005907	-0.5124262
5.038809	-0.5124622
5.071079	-0.5124975
5.105455	-0.5125356
5.138634	-0.5125772
5.171216	-0.5126194
5.204363	-0.5126617
5.237340	-0.5127016
5.270891	-0.5127420
5.304599	-0.5127846
5.337763	-0.5128278
5.370455	-0.5128708
5.403516	-0.5129112
5.435976	-0.5129510
5.468732	-0.5129919
5.502485	-0.5130317
5.536172	-0.5130665
5.568709	-0.5130970
5.602160	-0.5131280
5.636097	-0.5131641
5.667640	-0.5132064
5.702449	-0.5132504
5.734947	-0.5132914
5.768560	-0.5133284
5.800979	-0.5133656
5.834033	-0.5134043
5.866141	-0.5134464
5.899998	-0.5134883
5.933141	-0.5135278
5.967138	-0.5135650
5.999946	-0.5136054
6.034050	-0.5136484
6.066116	-0.5136889
6.099680	-0.5137254
6.133230	-0.5137596
6.166660	-0.5137930
6.198820	-0.5138324
6.231320	-0.5138736
6.264630	-0.5139112
6.299750	-0.5139468
6.332533	-0.5139850
6.365880	-0.5140252
6.398280	-0.5140678
6.431105	-0.5141063
6.463616	-0.5141422
6.496856	-0.5141764
6.530224	-0.5142124
6.563601	-0.5142500
6.596897	-0.5142880
6.630169	-0.5143254
6.663134	-0.5143602
6.696900	-0.5143942
6.730610	-0.5144312
6.762395	-0.5144682
6.795097	-0.5145056
6.829398	-0.5145418
6.861958	-0.5145750
6.895053	-0.5146056
6.927550	-0.5146372
6.961532	-0.5146711
6.995175	-0.5147076
7.027420	-0.5147474
7.061291	-0.5147867
7.094000	-0.5148250
7.126956	-0.5148620
7.159054	-0.5148979
7.194525	-0.5149338
7.225374	-0.5149700
7.258863	-0.5150017
7.292784	-0.5150326
7.326496	-0.5150614
7.360034	-0.5150938
7.393257	-0.5151313
7.426269	-0.5151711
7.457700	-0.5152078
7.490468	-0.5152396
7.523951	-0.5152688
7.558613	-0.5152992
7.591246	-0.5153325
7.624490	-0.5153694
7.657228	-0.5154049
7.690264	-0.5154398
7.723968	-0.5154756
7.757745	-0.5155100
7.790134	-0.5155406
7.822615	-0.5155700
7.855278	-0.5155987
7.889368	-0.5156274
7.922464	-0.5156576
7.955699	-0.5156900
7.988050	-0.5157250
8.020928	-0.5157624
8.055251	-0.5158004
8.088734	-0.5158352
8.121713	-0.5158657
8.153941	-0.5158940
8.188080	-0.5159224
8.221374	-0.5159546
8.254774	-0.5159887
8.286503	-0.5160234
8.320222	-0.5160546
8.352644	-0.5160828
8.387505	-0.5161108
8.419525	-0.5161409
8.452994	-0.5161726
8.485009	-0.5162058
8.518889	-0.5162370
8.551669	-0.5162660
8.586046	-0.5162908
8.618720	-0.5163154
8.651340	-0.5163398
8.685551	-0.5163697
8.719368	-0.5164078
8.752188	-0.5164460
8.784188	-0.5164780
8.817588	-0.5165050
8.850632	-0.5165293
8.884569	-0.5165570
8.918078	-0.5165869
8.951164	-0.5166162
8.984234	-0.5166454
9.017191	-0.5166754
9.050351	-0.5167078
9.083618	-0.5167400
9.116207	-0.5167715
9.149781	-0.5168028
9.182541	-0.5168352
9.215235	-0.5168642
9.248203	-0.5168899
9.283554	-0.5169144
9.316542	-0.5169387
9.349297	-0.5169706
9.381730	-0.5170063
9.414754	-0.5170398
9.447785	-0.5170720
9.480898	-0.5171004
9.514110	-0.5171264
9.547168	-0.5171524
9.582359	-0.5171769
9.615632	-0.5172039
9.647874	-0.5172348
9.680580	-0.5172687
9.712811	-0.5173034
9.746200	-0.5173335
9.779076	-0.5173603
9.813238	-0.5173862
9.846778	-0.5174146
9.879696	-0.5174457
9.913319	-0.5174750
9.945364	-0.5175048
9.979076	-0.5175328
10.01169	-0.5175621
10.04644	-0.5175926
10.07913	-0.5176220
10.11214	-0.5176514
10.14509	-0.5176765
10.17757	-0.5177016
10.21061	-0.5177304
10.24392	-0.5177609
10.27694	-0.5177940
10.30948	-0.5178236
10.34155	-0.5178436
10.37623	-0.5178623
10.40993	-0.5178820
10.44340	-0.5179081
10.47617	-0.5179394
10.50799	-0.5179679
10.54191	-0.5179944
10.57483	-0.5180206
10.60801	-0.5180447
10.64330	-0.5180712
10.67474	-0.5181010
10.70796	-0.5181309
10.74098	-0.5181597
10.77396	-0.5181854
10.80737	-0.5182080
10.84033	-0.5182304
10.87392	-0.5182556
10.90708	-0.5182820
10.93994	-0.5183081
10.97292	-0.5183330
11.00622	-0.5183600
11.03841	-0.5183892
11.07135	-0.5184178
11.10459	-0.5184441
11.13951	-0.5184688
11.17236	-0.5184910
11.20569	-0.5185146
11.23864	-0.5185418
11.27164	-0.5185683
11.30341	-0.5185914
11.33634	-0.5186138
11.37172	-0.5186343
11.40427	-0.5186544
11.43725	-0.5186754
11.47020	-0.5186968
11.50400	-0.5187188
11.53612	-0.5187460
11.56998	-0.5187750
11.60293	-0.5188008
11.63626	-0.5188236
11.66926	-0.5188455
11.70246	-0.5188706
11.73527	-0.5188978
11.76772	-0.5189222
11.80219	-0.5189442
11.83540	-0.5189641
11.86830	-0.5189869
11.90205	-0.5190111
11.93446	-0.5190356
11.96742	-0.5190594
12.00109	-0.5190816
12.03404	-0.5191002
12.06726	-0.5191165
12.10154	-0.5191340
12.13404	-0.5191532
12.16672	-0.5191783
12.20100	-0.5192056
12.23324	-0.5192284
12.26527	-0.5192494
12.29946	-0.5192700
12.33264	-0.5192924
12.36592	-0.5193180
12.39879	-0.5193433
12.43272	-0.5193652
12.46526	-0.5193844
12.49803	-0.5194044
12.53239	-0.5194294
12.56450	-0.5194580
12.59771	-0.5194860
12.63145	-0.5195096
12.66522	-0.5195296
12.69745	-0.5195464
12.73054	-0.5195646
12.76362	-0.5195859
12.79670	-0.5196084
12.83028	-0.5196285
12.86308	-0.5196472
12.89818	-0.5196654
12.93033	-0.5196853
12.96242	-0.5197086
12.99634	-0.5197332
13.02948	-0.5197574
13.06225	-0.5197799
13.09620	-0.5198000
13.12927	-0.5198192
13.16172	-0.5198390
13.19479	-0.5198590
13.22860	-0.5198834
13.26151	-0.5199070
13.29456	-0.5199294
13.32781	-0.5199460
13.36098	-0.5199609
13.39470	-0.5199730
13.42792	-0.5199878
13.46058	-0.5200085
13.49394	-0.5200299
13.52548	-0.5200524
13.56013	-0.5200750
13.59336	-0.5200956
13.62634	-0.5201199
13.65972	-0.5201465
13.69256	-0.5201730
13.72522	-0.5201972
13.75848	-0.5202154
13.79215	-0.5202266
13.82584	-0.5202377
13.85876	-0.5202503
13.89169	-0.5202672
13.92456	-0.5202890
13.95940	-0.5203110
13.99096	-0.5203324
14.02513	-0.5203542
14.05689	-0.5203748
14.09068	-0.5203979
14.12482	-0.5204201
14.15744	-0.5204392
14.19013	-0.5204566
14.22325	-0.5204726
14.25664	-0.5204907
14.29041	-0.5205111
14.32394	-0.5205303
14.35687	-0.5205511
14.38921	-0.5205728
14.42306	-0.5205951
14.45556	-0.5206163
14.48938	-0.5206328
14.52263	-0.5206478
14.55499	-0.5206623
14.58899	-0.5206780
14.62165	-0.5206946
14.65476	-0.5207133
14.68874	-0.5207334
14.72161	-0.5207528
14.75437	-0.5207708
14.78748	-0.5207862
14.82009	-0.5207998
14.85481	-0.5208167
14.88755	-0.5208354
14.91949	-0.5208520
14.95350	-0.5208668
14.98664	-0.5208788
15.01936	-0.5208886
15.05389	-0.5209022
15.08709	-0.5209152
15.12020	-0.5209306
15.15392	-0.5209491
15.18551	-0.5209683
15.21867	-0.5209876
15.25217	-0.5210047
15.28679	-0.5210190
15.31873	-0.5210342
15.35272	-0.5210500
15.38549	-0.5210671
15.41810	-0.5210816
15.45160	-0.5210955
15.48435	-0.5211085
15.51698	-0.5211238
15.55022	-0.5211387
15.58347	-0.5211533
15.61716	-0.5211668
15.65010	-0.5211800
15.68395	-0.5211939
15.71668	-0.5212097
15.75016	-0.5212275
15.78335	-0.5212473
15.81610	-0.5212632
15.84874	-0.5212769
15.88247	-0.5212890
15.91482	-0.5213004
15.94824	-0.5213156
15.98229	-0.5213322
16.01540	-0.5213456
16.04839	-0.5213541
16.08208	-0.5213600
16.11554	-0.5213684
16.14794	-0.5213810
16.18054	-0.5213970
16.21319	-0.5214120
16.24735	-0.5214254
16.28065	-0.5214371
16.31337	-0.5214492
16.34699	-0.5214636
16.37982	-0.5214735
16.41313	-0.5214817
16.44709	-0.5214906
16.47949	-0.5214994
16.51291	-0.5215094
16.54681	-0.5215222
16.57968	-0.5215359
16.61284	-0.5215492
16.64654	-0.5215642
16.67909	-0.5215788
16.71178	-0.5215924
16.74456	-0.5216070
16.77794	-0.5216206
16.81100	-0.5216308
16.84304	-0.5216416
16.87807	-0.5216511
16.91054	-0.5216606
16.94409	-0.5216708
16.97641	-0.5216757
17.01034	-0.5216794
17.04357	-0.5216847
17.07770	-0.5216951
17.11040	-0.5217136
17.14287	-0.5217330
17.17468	-0.5217478
17.21022	-0.5217619
17.24351	-0.5217724
17.27604	-0.5217816
17.30973	-0.5217898
17.34224	-0.5217998
17.37640	-0.5218084
17.40889	-0.5218213
17.44180	-0.5218366
17.47536	-0.5218509
17.50779	-0.5218638
17.54126	-0.5218752
17.57508	-0.5218836
17.60916	-0.5218920
17.64187	-0.5219028
17.67515	-0.5219130
17.70722	-0.5219200
17.74176	-0.5219280
17.77522	-0.5219340
17.80766	-0.5219412
17.84114	-0.5219515
17.87383	-0.5219612
17.90708	-0.5219669
17.94035	-0.5219720
17.97466	-0.5219765
18.00740	-0.5219851
18.04129	-0.5219980
18.07482	-0.5220120
18.10642	-0.5220254
18.13966	-0.5220383
18.17313	-0.5220490
18.20674	-0.5220564
18.23889	-0.5220598
18.27416	-0.5220622
18.30604	-0.5220672
18.33984	-0.5220781
18.37198	-0.5220916
18.40596	-0.5221043
18.43894	-0.5221133
18.47210	-0.5221198
18.50484	-0.5221231
18.53817	-0.5221260
18.57186	-0.5221314
18.60481	-0.5221376
18.63835	-0.5221458
18.67133	-0.5221546
18.70377	-0.5221611
18.73682	-0.5221676
18.77070	-0.5221736
18.80404	-0.5221804
18.83726	-0.5221908
18.87104	-0.5222012
18.90334	-0.5222090
18.93631	-0.5222138
18.96984	-0.5222168
19.00274	-0.5222214
19.03658	-0.5222320
19.06945	-0.5222426
19.10223	-0.5222498
19.13534	-0.5222534
19.17030	-0.5222564
19.20310	-0.5222584
19.23585	-0.5222646
19.26851	-0.5222744
19.30149	-0.5222840
19.33440	-0.5222940
19.36770	-0.5223027
19.40117	-0.5223088
19.43388	-0.5223146
19.46749	-0.5223213
19.50114	-0.5223246
19.53400	-0.5223253
19.56725	-0.5223238
19.60023	-0.5223257
19.63424	-0.5223337
19.66724	-0.5223416
19.69955	-0.5223469
19.73311	-0.5223469
19.76630	-0.5223451
19.79928	-0.5223476
19.83217	-0.5223547
19.86550	-0.5223645
19.89931	-0.5223734
19.93236	-0.5223774
19.96511	-0.5223772
19.99912	-0.5223754
20.03120	-0.5223746
20.06673	-0.5223759
20.09732	-0.5223774
20.13086	-0.5223774
20.16529	-0.5223790
20.19711	-0.5223850
20.23025	-0.5223921
20.26534	-0.5224002
20.29821	-0.5224063
20.33156	-0.5224097
20.36424	-0.5224154
20.39753	-0.5224209
20.43037	-0.5224228
20.46312	-0.5224230
20.49591	-0.5224239
20.53030	-0.5224266
20.56244	-0.5224316
20.59638	-0.5224365
20.62925	-0.5224392
20.66122	-0.5224438
20.69550	-0.5224476
20.72909	-0.5224478
20.76163	-0.5224424
20.79431	-0.5224340
20.82889	-0.5224270
20.86070	-0.5224273
20.89478	-0.5224324
20.92891	-0.5224436
20.96205	-0.5224556
20.99477	-0.5224638
21.02732	-0.5224688
21.06082	-0.5224711
21.09292	-0.5224702
21.12689	-0.5224687
21.15997	-0.5224658
21.19420	-0.5224667
21.22742	-0.5224704
21.26077	-0.5224746
21.29399	-0.5224750
21.32670	-0.5224728
21.36014	-0.5224724
21.39383	-0.5224760
21.42694	-0.5224812
21.46024	-0.5224824
21.49310	-0.5224764
21.52703	-0.5224700
21.55904	-0.5224657
21.59310	-0.5224678
21.62616	-0.5224742
21.65924	-0.5224804
21.69304	-0.5224856
21.72644	-0.5224861
21.75932	-0.5224841
21.79153	-0.5224820
21.82571	-0.5224793
21.85841	-0.5224774
21.89236	-0.5224760
21.92494	-0.5224764
21.95804	-0.5224786
21.98964	-0.5224817
22.02354	-0.5224847
22.05760	-0.5224850
22.09102	-0.5224826
22.12393	-0.5224824
22.15776	-0.5224834
22.19006	-0.5224834
22.22385	-0.5224838
22.25717	-0.5224841
22.28986	-0.5224853
22.32456	-0.5224839
22.35698	-0.5224828
22.38973	-0.5224847
22.42333	-0.5224859
22.45602	-0.5224843
22.48868	-0.5224790
22.52253	-0.5224747
22.55609	-0.5224766
22.58928	-0.5224788
22.62180	-0.5224774
22.65542	-0.5224717
22.68865	-0.5224639
22.72203	-0.5224624
22.75531	-0.5224666
22.78857	-0.5224704
22.82138	-0.5224718
22.85442	-0.5224672
22.88724	-0.5224586
22.92119	-0.5224502
22.95440	-0.5224459
22.98852	-0.5224464
23.02098	-0.5224468
23.05390	-0.5224454
23.08676	-0.5224389
23.12054	-0.5224297
23.15296	-0.5224234
23.18706	-0.5224207
23.22006	-0.5224184
23.25337	-0.5224121
23.28648	-0.5224026
23.31856	-0.5223904
23.35304	-0.5223816
23.38637	-0.5223779
23.41841	-0.5223756
23.45194	-0.5223701
23.48498	-0.5223642
23.51879	-0.5223564
23.55246	-0.5223467
23.58531	-0.5223392
23.61884	-0.5223360
23.65192	-0.5223346
23.68465	-0.5223347
23.71754	-0.5223340
23.75180	-0.5223300
23.78433	-0.5223240
23.81798	-0.5223172
23.85086	-0.5223103
23.88492	-0.5223046
23.91791	-0.5222993
23.94996	-0.5222937
23.98296	-0.5222842
24.01690	-0.5222704
24.05062	-0.5222586
24.08384	-0.5222520
24.11662	-0.5222488
24.14985	-0.5222466
24.18221	-0.5222406
24.21539	-0.5222288
24.24971	-0.5222128
24.28230	-0.5222022
24.31590	-0.5221944
24.34931	-0.5221891
[truncated: 9,952 more rows]
