# Supplementary material for: Investigation of Potential Amorphisation and Co-Amorphisation Behaviour of the Benzene Di-Carboxylic Acids upon Cryo-Milling
Source: Molecules. 2019 Nov 5;24(21):3990. doi: 10.3390/molecules24213990 (PMC6865180; doi:10.3390/molecules24213990)
Supplement: Supplementary file 1 [file molecules-24-03990-s001.zip › SI_pack/Figure_2_DSC_single_components/Data/Isophthalic acid/I_CM_week_ 2.txt]

-40.11837	0.02938925
-40.11467	0.02933159
-40.11290	0.02926838
-40.11142	0.02920544
-40.10784	0.02915220
-40.10509	0.02910700
-40.10222	0.02906728
-40.09956	0.02903382
-40.09685	0.02900272
-40.09500	0.02896124
-40.09122	0.02891378
-40.08778	0.02887447
-40.08360	0.02885635
-40.08075	0.02887646
-40.07620	0.02894333
-40.07238	0.02902478
-40.06853	0.02909448
-40.06379	0.02918294
-40.05733	0.02933048
-40.04987	0.02954570
-40.04209	0.02978815
-40.03472	0.02996391
-40.02549	0.03009344
-40.01602	0.03016894
-40.00535	0.03022602
-39.99302	0.03027818
-39.98146	0.03029631
-39.96848	0.03029571
-39.95620	0.03028550
-39.94184	0.03026711
-39.92694	0.03023129
-39.91255	0.03014326
-39.89539	0.02995442
-39.87962	0.02940595
-39.86281	0.02829717
-39.84567	0.02624193
-39.82811	0.02319005
-39.81137	0.01926959
-39.79242	0.01448664
-39.77432	0.008330892
-39.75491	0.001838685
-39.73511	-0.004407434
-39.71601	-0.01041518
-39.69443	-0.01583821
-39.67353	-0.02119529
-39.65302	-0.02729666
-39.63110	-0.03329292
-39.60874	-0.03926268
-39.58668	-0.04494484
-39.56425	-0.04953258
-39.54165	-0.05378305
-39.51862	-0.05844755
-39.49562	-0.06305440
-39.47170	-0.06787988
-39.44812	-0.07216716
-39.42438	-0.07591462
-39.39989	-0.08018155
-39.37460	-0.08423506
-39.34847	-0.08833450
-39.32450	-0.09239282
-39.29817	-0.09696353
-39.27302	-0.1007142
-39.24671	-0.1051290
-39.21938	-0.1090474
-39.19446	-0.1122915
-39.16800	-0.1155835
-39.14090	-0.1188736
-39.11396	-0.1225281
-39.08628	-0.1269631
-39.06006	-0.1310304
-39.03174	-0.1345871
-39.00478	-0.1371536
-38.97685	-0.1397525
-38.94842	-0.1431774
-38.92106	-0.1475081
-38.89406	-0.1513494
-38.86537	-0.1543104
-38.83725	-0.1562308
-38.80707	-0.1582882
-38.77860	-0.1612663
-38.75030	-0.1640556
-38.72183	-0.1672426
-38.69226	-0.1705427
-38.66278	-0.1732367
-38.63416	-0.1756527
-38.60494	-0.1780942
-38.57550	-0.1802094
-38.54580	-0.1832925
-38.51639	-0.1867129
-38.48789	-0.1898139
-38.45745	-0.1928950
-38.42866	-0.1955404
-38.39824	-0.1969021
-38.36914	-0.1978209
-38.33792	-0.1984719
-38.30668	-0.1998950
-38.27665	-0.2026861
-38.24798	-0.2058361
-38.21783	-0.2083759
-38.18674	-0.2098805
-38.15550	-0.2111143
-38.12568	-0.2135048
-38.09573	-0.2162170
-38.06650	-0.2186154
-38.03536	-0.2201371
-38.00360	-0.2214900
-37.97250	-0.2233775
-37.94136	-0.2255576
-37.91185	-0.2276157
-37.88104	-0.2293454
-37.85000	-0.2306173
-37.81912	-0.2321774
-37.78784	-0.2338977
-37.75731	-0.2355350
-37.72600	-0.2373738
-37.69564	-0.2390273
-37.66474	-0.2407062
-37.63475	-0.2424326
-37.60208	-0.2441484
-37.57100	-0.2456291
-37.53922	-0.2472476
-37.50889	-0.2488318
-37.47884	-0.2500578
-37.44709	-0.2510770
-37.41531	-0.2519778
-37.38400	-0.2529075
-37.35239	-0.2544674
-37.32090	-0.2559548
-37.28970	-0.2573650
-37.25778	-0.2584775
-37.22653	-0.2596102
-37.19610	-0.2611342
-37.16439	-0.2627486
-37.13348	-0.2642896
-37.10226	-0.2655930
-37.06938	-0.2665332
-37.03820	-0.2677447
-37.00590	-0.2692924
-36.97410	-0.2708419
-36.94304	-0.2718705
-36.91344	-0.2726587
-36.88138	-0.2734635
-36.84807	-0.2744380
-36.81666	-0.2757404
-36.78389	-0.2773259
-36.75360	-0.2787509
-36.72360	-0.2796864
-36.69234	-0.2804488
-36.65878	-0.2812861
-36.62566	-0.2821222
-36.59447	-0.2834726
-36.56306	-0.2850470
-36.53317	-0.2864790
-36.50020	-0.2878433
-36.46950	-0.2889360
-36.43698	-0.2897204
-36.40601	-0.2903578
-36.37363	-0.2910299
-36.34106	-0.2918452
-36.30881	-0.2927630
-36.27756	-0.2938404
-36.24602	-0.2949654
-36.21488	-0.2962628
-36.18239	-0.2974532
-36.15112	-0.2982135
-36.11848	-0.2989710
-36.08639	-0.2999053
-36.05504	-0.3009560
-36.02360	-0.3020872
-35.99075	-0.3031361
-35.95918	-0.3040066
-35.92846	-0.3049985
-35.89656	-0.3059144
-35.86460	-0.3066797
-35.83123	-0.3074425
-35.80020	-0.3084764
-35.76772	-0.3096578
-35.73688	-0.3107708
-35.70464	-0.3115898
-35.67186	-0.3122881
-35.64008	-0.3131190
-35.60952	-0.3141970
-35.57750	-0.3153726
-35.54520	-0.3164011
-35.51320	-0.3172662
-35.48148	-0.3178866
-35.44983	-0.3183786
-35.41742	-0.3190258
-35.38526	-0.3199008
-35.35400	-0.3209123
-35.32104	-0.3220150
-35.28984	-0.3231223
-35.25830	-0.3240794
-35.22462	-0.3251074
-35.19316	-0.3261084
-35.16138	-0.3270976
-35.12966	-0.3279594
-35.09829	-0.3286504
-35.06526	-0.3292946
-35.03317	-0.3299533
-35.00166	-0.3306463
-34.97021	-0.3313508
-34.93620	-0.3320832
-34.90492	-0.3329272
-34.87290	-0.3338478
-34.84087	-0.3347090
-34.81006	-0.3354489
-34.77772	-0.3363174
-34.74406	-0.3371730
-34.71266	-0.3380429
-34.68034	-0.3387819
-34.64906	-0.3394092
-34.61577	-0.3401022
-34.58432	-0.3408728
-34.55275	-0.3418430
-34.52006	-0.3429068
-34.48820	-0.3439374
-34.45712	-0.3449219
-34.42465	-0.3457886
-34.39242	-0.3464424
-34.36078	-0.3470240
-34.32762	-0.3476403
-34.29608	-0.3482976
-34.26385	-0.3490227
-34.23128	-0.3498536
-34.19986	-0.3506584
-34.16754	-0.3514742
-34.13516	-0.3523572
-34.10187	-0.3531209
-34.07140	-0.3540271
-34.03885	-0.3549441
-34.00719	-0.3556475
-33.97470	-0.3562998
-33.94168	-0.3571682
-33.91032	-0.3582291
-33.87908	-0.3592756
-33.84542	-0.3602884
-33.81403	-0.3609520
-33.78100	-0.3615029
-33.74868	-0.3622782
-33.71709	-0.3632426
-33.68462	-0.3641982
-33.65328	-0.3649864
-33.62007	-0.3655500
-33.58697	-0.3659976
-33.55428	-0.3665739
-33.52294	-0.3673322
-33.49312	-0.3680455
-33.45981	-0.3686993
-33.42696	-0.3692934
-33.39472	-0.3699182
-33.36302	-0.3706700
-33.33170	-0.3714925
-33.29820	-0.3720711
-33.26545	-0.3724990
-33.23239	-0.3730160
-33.19994	-0.3735984
-33.16926	-0.3744150
-33.13622	-0.3752804
-33.10474	-0.3759791
-33.07226	-0.3765893
-33.03959	-0.3773418
-33.00669	-0.3780457
-32.97482	-0.3787006
-32.94254	-0.3792629
-32.91055	-0.3797500
-32.87866	-0.3803308
-32.84668	-0.3811453
-32.81324	-0.3819928
-32.78156	-0.3827259
-32.74948	-0.3834094
-32.71790	-0.3839110
-32.68679	-0.3843005
-32.65328	-0.3846035
-32.61950	-0.3848723
-32.58651	-0.3852735
-32.55402	-0.3858308
-32.52372	-0.3865447
-32.49150	-0.3873593
-32.46002	-0.3880654
-32.42664	-0.3885369
-32.39461	-0.3889565
-32.36170	-0.3894154
-32.32918	-0.3898761
-32.29648	-0.3902408
-32.26408	-0.3905856
-32.23212	-0.3908733
-32.19958	-0.3912952
-32.16713	-0.3917998
-32.13540	-0.3924385
-32.10254	-0.3929778
-32.07070	-0.3933996
-32.03846	-0.3938868
-32.00569	-0.3943342
-31.97408	-0.3948064
-31.94142	-0.3953545
-31.90984	-0.3957302
-31.87699	-0.3960906
-31.84468	-0.3965762
-31.81212	-0.3970955
-31.77932	-0.3976787
-31.74736	-0.3981578
-31.71470	-0.3984868
-31.68168	-0.3987935
-31.65032	-0.3991164
-31.61841	-0.3995481
-31.58532	-0.4000817
-31.55381	-0.4005767
-31.52015	-0.4010219
-31.48804	-0.4014368
-31.45552	-0.4018013
-31.42466	-0.4022102
-31.39154	-0.4026197
-31.35874	-0.4030426
-31.32625	-0.4035488
-31.29366	-0.4042106
-31.26202	-0.4048916
-31.22954	-0.4055564
-31.19670	-0.4060169
-31.16518	-0.4064234
-31.13067	-0.4068844
-31.09885	-0.4073605
-31.06748	-0.4078964
-31.03542	-0.4084714
-31.00260	-0.4089355
-30.97100	-0.4094656
-30.93704	-0.4100192
-30.90599	-0.4105624
-30.87362	-0.4111091
-30.84165	-0.4115561
-30.80831	-0.4119622
-30.77614	-0.4123700
-30.74378	-0.4128710
-30.71154	-0.4135326
-30.67999	-0.4141930
-30.64759	-0.4149093
-30.61377	-0.4156322
-30.58210	-0.4161702
-30.55046	-0.4166640
-30.51640	-0.4170778
-30.48483	-0.4174494
-30.45291	-0.4179136
-30.42018	-0.4183956
-30.38787	-0.4188240
-30.35476	-0.4192524
-30.32087	-0.4196976
-30.28901	-0.4202434
-30.25760	-0.4208838
-30.22455	-0.4215922
-30.19240	-0.4223210
-30.15980	-0.4230470
-30.12798	-0.4235600
-30.09569	-0.4240120
-30.06145	-0.4244320
-30.03015	-0.4249128
-29.99768	-0.4256143
-29.96428	-0.4264562
-29.93286	-0.4272414
-29.90154	-0.4279361
-29.86928	-0.4284723
-29.83652	-0.4288944
-29.80236	-0.4292390
-29.76982	-0.4296518
-29.73728	-0.4302378
-29.70485	-0.4309778
-29.67378	-0.4317046
-29.64174	-0.4323764
-29.60818	-0.4328286
-29.57474	-0.4332852
-29.54164	-0.4338761
-29.51013	-0.4345718
-29.47883	-0.4352743
-29.44624	-0.4358090
-29.41414	-0.4361980
-29.38128	-0.4366478
-29.34782	-0.4370234
-29.31589	-0.4373652
-29.28262	-0.4378850
-29.25071	-0.4384110
-29.21931	-0.4391816
-29.18616	-0.4399365
-29.15346	-0.4405441
-29.11997	-0.4409942
-29.08817	-0.4414163
-29.05584	-0.4419145
-29.02389	-0.4426108
-28.99075	-0.4433136
-28.95840	-0.4441313
-28.92526	-0.4448195
-28.89264	-0.4452942
-28.86082	-0.4457200
-28.82812	-0.4462282
-28.79546	-0.4466586
-28.76389	-0.4471291
-28.73031	-0.4475527
-28.69752	-0.4479403
-28.66456	-0.4484330
-28.63212	-0.4490516
-28.59950	-0.4496381
-28.56738	-0.4502276
-28.53580	-0.4507381
-28.50297	-0.4512876
-28.47106	-0.4518204
-28.43785	-0.4523917
-28.40571	-0.4529732
-28.37175	-0.4535324
-28.33978	-0.4541370
-28.30640	-0.4546939
-28.27480	-0.4553918
-28.24204	-0.4559852
-28.20913	-0.4564016
-28.17764	-0.4567636
-28.14433	-0.4570668
-28.11205	-0.4574242
-28.07942	-0.4579336
-28.04691	-0.4584516
-28.01472	-0.4590002
-27.98113	-0.4595861
-27.94914	-0.4601668
-27.91711	-0.4607024
-27.88408	-0.4612140
-27.85084	-0.4617786
-27.81858	-0.4624858
-27.78722	-0.4632606
-27.75429	-0.4639481
-27.72192	-0.4645836
-27.68810	-0.4651163
-27.65568	-0.4656666
-27.62333	-0.4662316
-27.59114	-0.4666848
-27.55908	-0.4670824
-27.52679	-0.4674860
-27.49375	-0.4678459
-27.46042	-0.4683266
-27.42720	-0.4689517
-27.39666	-0.4695921
-27.36408	-0.4701236
-27.33092	-0.4706031
-27.29772	-0.4709852
-27.26568	-0.4714226
-27.23187	-0.4720513
-27.19974	-0.4727029
-27.16824	-0.4733154
-27.13449	-0.4737338
-27.10214	-0.4739557
-27.06987	-0.4741632
-27.03695	-0.4745196
-27.00420	-0.4752656
-26.97146	-0.4762725
-26.93922	-0.4771126
-26.90656	-0.4775814
-26.87306	-0.4778631
-26.84052	-0.4781776
-26.80915	-0.4786976
-26.77583	-0.4793228
-26.74408	-0.4799844
-26.71070	-0.4804720
-26.67846	-0.4809054
-26.64595	-0.4815117
-26.61324	-0.4822006
-26.58074	-0.4828744
-26.54820	-0.4834668
-26.51587	-0.4838787
-26.48318	-0.4842791
-26.45004	-0.4847294
-26.41729	-0.4852762
-26.38550	-0.4858511
-26.35312	-0.4862795
-26.31981	-0.4865680
-26.28665	-0.4868563
-26.25312	-0.4872891
-26.22060	-0.4878437
-26.19028	-0.4884381
-26.15712	-0.4889570
-26.12278	-0.4892926
-26.09075	-0.4896430
-26.05818	-0.4900790
-26.02583	-0.4905838
-25.99231	-0.4910817
-25.96042	-0.4915820
-25.92804	-0.4921410
-25.89488	-0.4926034
-25.86184	-0.4929966
-25.82914	-0.4934280
-25.79563	-0.4938740
-25.76377	-0.4944546
-25.73222	-0.4950110
-25.69976	-0.4954465
-25.66570	-0.4958506
-25.63354	-0.4962822
-25.60120	-0.4968396
-25.56828	-0.4974292
-25.53624	-0.4978653
-25.50315	-0.4982228
-25.46980	-0.4985869
-25.43660	-0.4989719
-25.40383	-0.4995132
-25.37156	-0.5001500
-25.33989	-0.5007412
-25.30792	-0.5010467
-25.27434	-0.5013012
-25.23968	-0.5016860
-25.20728	-0.5022100
-25.17675	-0.5030632
-25.14304	-0.5039086
-25.11210	-0.5043872
-25.07898	-0.5047996
-25.04501	-0.5051812
-25.01379	-0.5055598
-24.98051	-0.5060556
-24.94732	-0.5065674
-24.91578	-0.5070969
-24.88212	-0.5075294
-24.85096	-0.5078571
-24.81640	-0.5081320
-24.78384	-0.5084644
-24.75108	-0.5088687
-24.71974	-0.5093178
-24.68640	-0.5098194
-24.65374	-0.5103433
-24.62074	-0.5108196
-24.58816	-0.5112958
-24.55478	-0.5117740
-24.52202	-0.5121890
-24.49020	-0.5125996
-24.45606	-0.5129450
-24.42396	-0.5133113
-24.39211	-0.5137214
-24.35911	-0.5141843
-24.32662	-0.5147632
-24.29398	-0.5154156
-24.26068	-0.5159031
-24.22875	-0.5163136
-24.19529	-0.5166442
-24.16265	-0.5169526
-24.13014	-0.5173276
-24.09690	-0.5178125
-24.06334	-0.5182876
-24.03166	-0.5188160
-23.99933	-0.5193359
-23.96758	-0.5197996
-23.93353	-0.5201358
-23.90184	-0.5204021
-23.86727	-0.5207666
-23.83474	-0.5211900
-23.80253	-0.5217333
-23.76984	-0.5224317
-23.73708	-0.5229481
-23.70503	-0.5232740
-23.67214	-0.5235295
-23.63840	-0.5237709
-23.60604	-0.5241474
-23.57323	-0.5246243
-23.54008	-0.5250915
-23.50728	-0.5254434
-23.47620	-0.5259200
-23.44224	-0.5266274
-23.41032	-0.5272804
-23.37779	-0.5277847
-23.34389	-0.5282484
-23.31142	-0.5285696
-23.27934	-0.5289984
-23.24631	-0.5296045
-23.21278	-0.5301684
-23.18136	-0.5307005
-23.14817	-0.5311310
-23.11498	-0.5313894
-23.08232	-0.5316132
-23.04875	-0.5319024
-23.01650	-0.5322756
-22.98258	-0.5329194
-22.95174	-0.5336012
-22.91978	-0.5342806
-22.88640	-0.5347428
-22.85360	-0.5350282
-22.81875	-0.5352094
-22.78656	-0.5353837
-22.75377	-0.5356433
-22.72099	-0.5361557
-22.68938	-0.5367457
-22.65674	-0.5373425
-22.62406	-0.5378270
-22.59186	-0.5381975
-22.55793	-0.5385385
-22.52476	-0.5389830
-22.49173	-0.5394334
-22.45900	-0.5399708
-22.42612	-0.5404590
-22.39392	-0.5407703
-22.36140	-0.5410646
-22.32803	-0.5414698
-22.29631	-0.5419780
-22.26422	-0.5424137
-22.23145	-0.5426988
-22.19684	-0.5429807
-22.16408	-0.5432703
-22.13220	-0.5436046
-22.10039	-0.5439816
-22.06543	-0.5442343
-22.03282	-0.5444368
-22.00004	-0.5447444
-21.96794	-0.5451714
-21.93468	-0.5456482
-21.90290	-0.5459680
-21.86990	-0.5462650
-21.83576	-0.5466828
-21.80244	-0.5471484
-21.77066	-0.5477320
-21.73875	-0.5483410
-21.70548	-0.5486492
-21.67326	-0.5489771
-21.63883	-0.5493784
-21.60659	-0.5498720
-21.57442	-0.5503956
-21.54131	-0.5508523
-21.50730	-0.5511484
-21.47524	-0.5513850
-21.44287	-0.5517185
-21.41001	-0.5520390
-21.37752	-0.5523750
-21.34434	-0.5527416
-21.31163	-0.5530739
-21.27854	-0.5535074
-21.24577	-0.5539765
-21.21396	-0.5544586
-21.18022	-0.5549101
-21.14764	-0.5553403
-21.11583	-0.5556955
-21.08152	-0.5560253
-21.04851	-0.5562956
-21.01619	-0.5565150
-20.98229	-0.5568230
-20.95024	-0.5571246
-20.91846	-0.5574874
-20.88503	-0.5579430
-20.85226	-0.5583363
-20.82030	-0.5587204
-20.78686	-0.5591838
-20.75417	-0.5596036
-20.72164	-0.5600907
-20.68787	-0.5604992
-20.65498	-0.5607574
-20.62213	-0.5609537
-20.58991	-0.5612239
-20.55688	-0.5616373
-20.52518	-0.5621700
-20.49150	-0.5627041
-20.45836	-0.5631411
-20.42548	-0.5634967
-20.39348	-0.5638068
-20.36082	-0.5639810
-20.32871	-0.5641770
-20.29362	-0.5644862
-20.26136	-0.5649269
-20.22942	-0.5655630
-20.19642	-0.5660877
-20.16356	-0.5664840
-20.12975	-0.5668252
-20.09724	-0.5670962
-20.06490	-0.5673232
-20.03224	-0.5675030
-20.00009	-0.5676571
-19.96538	-0.5679063
-19.93235	-0.5682300
-19.89997	-0.5687694
-19.86736	-0.5692969
-19.83447	-0.5696988
-19.80130	-0.5700603
-19.76888	-0.5705095
-19.73601	-0.5710044
-19.70400	-0.5715974
-19.66988	-0.5720328
-19.63549	-0.5722566
-19.60373	-0.5724121
-19.57042	-0.5726019
-19.53747	-0.5728742
-19.50594	-0.5733589
-19.47277	-0.5741005
-19.43958	-0.5747369
-19.40686	-0.5751521
-19.37303	-0.5753935
-19.34025	-0.5757021
-19.30766	-0.5760408
-19.27402	-0.5765742
-19.24032	-0.5771007
-19.20916	-0.5773932
-19.17554	-0.5776049
-19.14289	-0.5778028
-19.10994	-0.5779757
-19.07700	-0.5782036
-19.04331	-0.5786076
-19.01044	-0.5790253
-18.97957	-0.5793926
-18.94616	-0.5798398
-18.91201	-0.5803666
-18.88030	-0.5808110
-18.84698	-0.5812288
-18.81459	-0.5815318
-18.78083	-0.5816570
-18.74862	-0.5817578
-18.71450	-0.5818686
-18.68130	-0.5820606
-18.64874	-0.5825141
-18.61626	-0.5830863
-18.58444	-0.5835540
-18.55287	-0.5838645
-18.51766	-0.5839715
-18.48532	-0.5840554
-18.45059	-0.5842742
-18.41796	-0.5846722
-18.38585	-0.5851898
-18.35324	-0.5857165
-18.32078	-0.5860526
-18.28875	-0.5862947
-18.25430	-0.5865318
-18.22258	-0.5867168
-18.18909	-0.5870226
-18.15505	-0.5873151
-18.12420	-0.5876261
-18.09056	-0.5879848
-18.05778	-0.5882759
-18.02496	-0.5884452
-17.99202	-0.5886862
-17.95822	-0.5889135
-17.92656	-0.5892230
-17.89295	-0.5895222
-17.86024	-0.5898726
-17.82632	-0.5901789
-17.79457	-0.5905494
-17.75983	-0.5909234
-17.72908	-0.5912336
-17.69604	-0.5915222
-17.66274	-0.5917802
-17.63114	-0.5919451
-17.59733	-0.5921304
-17.56419	-0.5924104
-17.53069	-0.5926960
-17.49816	-0.5930438
-17.46419	-0.5933324
-17.43230	-0.5936125
-17.39943	-0.5938880
-17.36703	-0.5942162
-17.33398	-0.5945368
-17.30022	-0.5948571
-17.26813	-0.5951406
-17.23489	-0.5953742
-17.20236	-0.5956402
-17.16847	-0.5958198
-17.13560	-0.5959672
-17.10262	-0.5963714
-17.06955	-0.5968282
-17.03695	-0.5972810
-17.00365	-0.5976989
-16.97129	-0.5978818
-16.93816	-0.5980598
-16.90500	-0.5983722
-16.87264	-0.5987090
-16.83960	-0.5990528
-16.80678	-0.5994199
-16.77432	-0.5997066
-16.74145	-0.5999413
-16.70799	-0.6002493
-16.67524	-0.6005335
-16.64341	-0.6008015
-16.60888	-0.6010771
-16.57679	-0.6012330
-16.54419	-0.6014052
-16.51100	-0.6017270
-16.47791	-0.6021900
-16.44504	-0.6025758
-16.41264	-0.6029410
-16.37875	-0.6031868
-16.34651	-0.6033734
-16.31311	-0.6036156
-16.28066	-0.6038787
-16.24798	-0.6040736
-16.21466	-0.6042180
-16.18143	-0.6043808
-16.14846	-0.6046501
-16.11557	-0.6049690
-16.08384	-0.6053181
-16.04929	-0.6056554
-16.01655	-0.6059334
-15.98410	-0.6062739
-15.95160	-0.6067314
-15.91805	-0.6070743
-15.88572	-0.6074002
-15.85158	-0.6077498
-15.82020	-0.6079795
-15.78701	-0.6081872
-15.75322	-0.6083440
-15.72074	-0.6085071
-15.68745	-0.6086132
-15.65374	-0.6087840
-15.62099	-0.6090891
-15.58774	-0.6095700
-15.55551	-0.6099879
-15.52263	-0.6102343
-15.48973	-0.6104402
-15.45636	-0.6107532
-15.42338	-0.6110440
-15.39148	-0.6113110
-15.35713	-0.6115344
-15.32491	-0.6118408
-15.29134	-0.6121641
-15.25904	-0.6125014
-15.22612	-0.6127268
-15.19200	-0.6128304
-15.15943	-0.6129973
-15.12646	-0.6132439
-15.09335	-0.6135486
-15.06049	-0.6140637
-15.02746	-0.6146201
-14.99578	-0.6150302
-14.96219	-0.6153822
-14.92934	-0.6156355
-14.89607	-0.6158776
-14.86306	-0.6161106
-14.83076	-0.6163438
-14.79739	-0.6166259
-14.76403	-0.6168513
-14.73235	-0.6171301
-14.69832	-0.6173762
-14.66548	-0.6175720
-14.63243	-0.6178100
-14.60073	-0.6181078
-14.56704	-0.6183282
-14.53488	-0.6184898
-14.50000	-0.6186840
-14.46705	-0.6188242
-14.43495	-0.6189194
-14.40203	-0.6190206
-14.36837	-0.6191248
-14.33439	-0.6192713
-14.30288	-0.6194544
-14.26905	-0.6196996
-14.23546	-0.6200922
-14.20381	-0.6207694
-14.17134	-0.6216220
-14.13976	-0.6221772
-14.10608	-0.6223336
-14.07288	-0.6224359
-14.03903	-0.6225467
-14.00568	-0.6227072
-13.97313	-0.6229832
-13.93985	-0.6234340
-13.90714	-0.6238622
-13.87512	-0.6241580
-13.84149	-0.6242815
-13.80801	-0.6244015
-13.77426	-0.6246460
-13.74265	-0.6250509
-13.70873	-0.6254478
-13.67615	-0.6256555
-13.64340	-0.6257506
-13.61041	-0.6258533
-13.57676	-0.6259936
-13.54464	-0.6262756
-13.51039	-0.6266670
-13.47838	-0.6270237
-13.44592	-0.6272631
-13.41262	-0.6274486
-13.37968	-0.6276411
-13.34532	-0.6277842
-13.31348	-0.6279521
-13.27973	-0.6280913
-13.24672	-0.6282286
-13.21278	-0.6285920
-13.18055	-0.6291542
-13.14891	-0.6297312
-13.11674	-0.6301000
-13.08324	-0.6302375
-13.04930	-0.6303906
-13.01603	-0.6305018
-12.98305	-0.6306722
-12.95051	-0.6309130
-12.91627	-0.6312176
-12.88360	-0.6315027
-12.85137	-0.6318070
-12.81844	-0.6321043
-12.78480	-0.6323715
-12.75273	-0.6326246
-12.71919	-0.6328739
-12.68719	-0.6330624
-12.65411	-0.6332150
-12.62044	-0.6333370
-12.58683	-0.6334407
-12.55363	-0.6335593
-12.51993	-0.6337444
-12.48855	-0.6339822
-12.45528	-0.6342445
-12.42178	-0.6345124
-12.38773	-0.6347488
-12.35704	-0.6349653
-12.32348	-0.6351668
-12.29061	-0.6353313
-12.25760	-0.6354590
-12.22460	-0.6355769
-12.19070	-0.6358337
-12.15702	-0.6362074
-12.12524	-0.6365984
-12.09158	-0.6369992
-12.05902	-0.6373298
-12.02616	-0.6375544
-11.99416	-0.6377694
-11.96081	-0.6378999
-11.92724	-0.6379961
-11.89381	-0.6381428
-11.86008	-0.6382504
-11.82694	-0.6383756
-11.79475	-0.6386814
-11.76166	-0.6392016
-11.72896	-0.6395593
-11.69644	-0.6396978
-11.66257	-0.6398285
-11.62864	-0.6399259
-11.59675	-0.6400935
-11.56345	-0.6404351
-11.53024	-0.6408313
-11.49805	-0.6411530
-11.46525	-0.6413637
-11.43216	-0.6414789
-11.39901	-0.6415976
-11.36421	-0.6417459
-11.33177	-0.6419600
-11.29873	-0.6422675
-11.26609	-0.6426196
-11.23402	-0.6428510
-11.20077	-0.6430545
-11.16753	-0.6432639
-11.13422	-0.6434168
-11.10193	-0.6435162
-11.06909	-0.6436412
-11.03408	-0.6437550
-11.00108	-0.6438848
-10.96936	-0.6442206
-10.93600	-0.6446046
-10.90416	-0.6448657
-10.86920	-0.6450500
-10.83594	-0.6452276
-10.80290	-0.6454385
-10.77229	-0.6456284
-10.73876	-0.6457398
-10.70525	-0.6458709
-10.67150	-0.6459710
-10.63756	-0.6460681
-10.60423	-0.6462890
-10.57110	-0.6465950
-10.53899	-0.6470014
-10.50626	-0.6473613
-10.47321	-0.6475470
-10.44012	-0.6477190
-10.40711	-0.6479370
-10.37353	-0.6482270
-10.34120	-0.6485559
-10.30863	-0.6487645
-10.27501	-0.6488953
-10.24234	-0.6489932
-10.20884	-0.6490902
-10.17505	-0.6491871
-10.14296	-0.6492953
-10.10940	-0.6494615
-10.07681	-0.6496238
-10.04361	-0.6497654
-10.01007	-0.6499050
-9.977256	-0.6500650
-9.944034	-0.6502710
-9.911405	-0.6504870
-9.878314	-0.6506873
-9.845374	-0.6508641
-9.812613	-0.6510011
-9.778793	-0.6511490
-9.745401	-0.6512520
-9.712401	-0.6513752
-9.680072	-0.6515498
-9.646906	-0.6517090
-9.614336	-0.6518814
-9.579762	-0.6520615
-9.546974	-0.6523224
-9.513941	-0.6525430
-9.482519	-0.6526990
-9.448422	-0.6528399
-9.415625	-0.6529800
-9.382852	-0.6531574
-9.350542	-0.6534813
-9.316926	-0.6536530
-9.283684	-0.6538214
-9.250459	-0.6540801
-9.217762	-0.6542984
-9.185637	-0.6544520
-9.152116	-0.6545715
-9.118158	-0.6546698
-9.085320	-0.6547808
-9.051426	-0.6549524
-9.018968	-0.6551701
-8.986518	-0.6554703
-8.953022	-0.6556926
-8.920582	-0.6558456
-8.886919	-0.6559644
-8.854789	-0.6560780
-8.821045	-0.6562142
-8.787289	-0.6563363
-8.754849	-0.6565032
-8.722075	-0.6567688
-8.689812	-0.6570606
-8.657574	-0.6572808
-8.623906	-0.6573988
-8.588074	-0.6575012
-8.555825	-0.6576138
-8.522687	-0.6577572
-8.490921	-0.6578863
-8.458918	-0.6580051
-8.422898	-0.6581100
-8.391308	-0.6582322
-8.357405	-0.6585110
-8.326079	-0.6587749
-8.292828	-0.6589322
-8.259032	-0.6590526
-8.224387	-0.6591793
-8.191621	-0.6593429
-8.158759	-0.6594970
-8.126264	-0.6596392
-8.092581	-0.6598644
-8.060169	-0.6600132
-8.027418	-0.6601643
-7.994122	-0.6602947
-7.961469	-0.6604068
-7.926990	-0.6605590
-7.894853	-0.6608618
-7.861950	-0.6610108
-7.828804	-0.6611216
-7.795406	-0.6612320
-7.761016	-0.6613420
-7.727662	-0.6614951
-7.695358	-0.6617207
-7.663466	-0.6618532
-7.629546	-0.6619669
-7.594653	-0.6621036
-7.562293	-0.6622410
-7.529655	-0.6624834
-7.496293	-0.6626894
-7.464708	-0.6628400
-7.430900	-0.6630334
-7.396738	-0.6632510
-7.364631	-0.6634210
-7.331360	-0.6635979
-7.298559	-0.6637210
-7.265564	-0.6638336
-7.231592	-0.6639474
-7.198999	-0.6640634
-7.165152	-0.6642050
-7.132505	-0.6643656
-7.099230	-0.6645804
-7.066454	-0.6647103
-7.034199	-0.6648908
-6.999335	-0.6651172
-6.967598	-0.6652880
-6.934045	-0.6654188
-6.900134	-0.6655422
-6.867481	-0.6656494
-6.834522	-0.6657624
-6.800220	-0.6658988
-6.767109	-0.6660832
-6.735029	-0.6663779
-6.701734	-0.6665197
-6.670197	-0.6666275
-6.635072	-0.6667392
-6.602021	-0.6669134
-6.569884	-0.6671953
-6.537601	-0.6674969
-6.503414	-0.6676174
-6.469254	-0.6677281
-6.435138	-0.6678412
-6.403540	-0.6680554
-6.370454	-0.6683662
-6.338590	-0.6687260
-6.304402	-0.6689288
-6.273037	-0.6690526
-6.238703	-0.6691704
-6.205740	-0.6692862
-6.172196	-0.6693994
-6.139012	-0.6695130
-6.105526	-0.6696215
-6.072834	-0.6697468
-6.039602	-0.6698816
-6.007100	-0.6700054
-5.973734	-0.6701474
-5.940318	-0.6702644
-5.907901	-0.6703788
-5.873345	-0.6705295
-5.841291	-0.6706699
-5.808472	-0.6707887
-5.775380	-0.6709126
-5.742207	-0.6710669
-5.709129	-0.6713071
-5.676048	-0.6715199
-5.643406	-0.6716389
-5.610110	-0.6717524
-5.576055	-0.6718613
-5.543246	-0.6719718
-5.510498	-0.6720834
-5.476648	-0.6722016
-5.443530	-0.6724622
-5.410994	-0.6729436
-5.379006	-0.6733575
-5.346279	-0.6735366
-5.311224	-0.6736444
-5.278403	-0.6737468
-5.245132	-0.6738560
-5.211797	-0.6740241
-5.179676	-0.6744342
-5.146196	-0.6747789
-5.113479	-0.6750384
-5.079428	-0.6751596
-5.047731	-0.6752720
-5.013809	-0.6753828
-4.980254	-0.6754950
-4.947618	-0.6756092
-4.914357	-0.6757224
-4.881106	-0.6758429
-4.846944	-0.6759638
-4.814926	-0.6760914
-4.781329	-0.6762851
-4.749234	-0.6764197
-4.715250	-0.6765341
-4.681634	-0.6766904
-4.649368	-0.6768088
-4.616674	-0.6769901
-4.582622	-0.6771713
-4.549940	-0.6772898
-4.517267	-0.6774197
-4.483613	-0.6775722
-4.450406	-0.6777178
-4.416961	-0.6778412
-4.385182	-0.6779560
-4.351418	-0.6780684
-4.317862	-0.6781772
-4.284652	-0.6782872
-4.251128	-0.6784028
-4.217891	-0.6785731
-4.184944	-0.6787563
-4.152817	-0.6788864
-4.119334	-0.6790054
-4.086326	-0.6791236
-4.053775	-0.6792578
-4.020565	-0.6793914
-3.986755	-0.6795050
-3.954128	-0.6796134
-3.920412	-0.6797250
-3.886650	-0.6798428
-3.854100	-0.6799731
-3.820409	-0.6801030
-3.786816	-0.6802332
-3.754024	-0.6803572
-3.721213	-0.6805675
-3.688301	-0.6807884
-3.656089	-0.6809119
-3.621894	-0.6810260
-3.589589	-0.6811335
-3.555872	-0.6812378
-3.522126	-0.6813476
-3.487851	-0.6814766
-3.455009	-0.6816845
-3.422561	-0.6818970
-3.390525	-0.6820171
-3.356433	-0.6821318
-3.323200	-0.6822394
-3.289870	-0.6823488
-3.256995	-0.6824647
-3.224628	-0.6826110
-3.190631	-0.6828131
-3.157520	-0.6829981
-3.124397	-0.6831506
-3.090404	-0.6832714
-3.058523	-0.6833906
-3.024623	-0.6835450
-2.992680	-0.6836950
-2.959628	-0.6838138
-2.925980	-0.6839301
-2.892946	-0.6840406
-2.859386	-0.6841480
-2.826166	-0.6842598
-2.792927	-0.6843757
-2.760680	-0.6845386
-2.725697	-0.6847452
-2.694272	-0.6848813
-2.661010	-0.6850020
-2.627986	-0.6851158
-2.593956	-0.6852261
-2.560809	-0.6853332
-2.526726	-0.6854407
-2.493106	-0.6855560
-2.460296	-0.6857402
-2.428432	-0.6859343
-2.394592	-0.6860544
-2.361563	-0.6861672
-2.328398	-0.6862818
-2.295215	-0.6863994
-2.261986	-0.6865191
-2.229588	-0.6866406
-2.196424	-0.6867590
-2.163469	-0.6868738
-2.129987	-0.6869887
-2.096434	-0.6870997
-2.063196	-0.6872085
-2.029950	-0.6873174
-1.996456	-0.6874301
-1.962598	-0.6875701
-1.929954	-0.6878419
-1.896933	-0.6881094
-1.864713	-0.6883257
-1.830291	-0.6884491
-1.797419	-0.6885654
-1.765236	-0.6886819
-1.731284	-0.6887982
-1.698364	-0.6889161
-1.665469	-0.6890344
-1.631721	-0.6891494
-1.598238	-0.6892624
-1.565872	-0.6893720
-1.532349	-0.6894803
-1.499087	-0.6895942
-1.465500	-0.6897132
-1.432818	-0.6898480
-1.400656	-0.6900288
-1.367329	-0.6901519
-1.334017	-0.6902648
-1.299717	-0.6903762
-1.267333	-0.6904921
-1.234072	-0.6906099
-1.201690	-0.6907228
-1.167410	-0.6908320
-1.133319	-0.6909392
-1.099903	-0.6910499
-1.067069	-0.6912031
-1.033597	-0.6915040
-1.001548	-0.6917722
-0.9684836	-0.6919370
-0.9358469	-0.6920532
-0.9024640	-0.6921632
-0.8696924	-0.6922757
-0.8348899	-0.6923909
-0.8034301	-0.6925024
-0.7702422	-0.6926158
-0.7365780	-0.6927312
-0.7031300	-0.6928458
-0.6698232	-0.6929618
-0.6368788	-0.6930738
-0.6034570	-0.6931808
-0.5710598	-0.6932910
-0.5364695	-0.6934050
-0.5033376	-0.6935175
-0.4705398	-0.6936279
-0.4379332	-0.6937382
-0.4045792	-0.6938526
-0.3715098	-0.6940258
-0.3386739	-0.6942182
-0.3065430	-0.6943430
-0.2724091	-0.6944514
-0.2388704	-0.6945538
-0.2044242	-0.6946562
-0.1721133	-0.6947706
-0.1390020	-0.6949488
-0.1068854	-0.6951663
-0.07425194	-0.6953244
-0.04086164	-0.6954366
-0.007395980	-0.6955428
0.02653122	-0.6956508
0.06035914	-0.6957603
0.09216691	-0.6958940
0.1260325	-0.6960303
0.1582476	-0.6961465
0.1919864	-0.6962551
0.2257159	-0.6963572
0.2591079	-0.6964550
0.2927984	-0.6965570
0.3257095	-0.6966668
0.3584428	-0.6969353
0.3910132	-0.6971808
0.4237782	-0.6972962
0.4582879	-0.6974062
0.4914832	-0.6975138
0.5236322	-0.6976241
0.5571368	-0.6977837
0.5907200	-0.6979168
0.6232068	-0.6980320
0.6565010	-0.6981401
0.6901158	-0.6982468
0.7231070	-0.6983501
0.7557325	-0.6984592
0.7892155	-0.6985707
0.8228019	-0.6986787
0.8560343	-0.6987920
0.8891445	-0.6989053
0.9220020	-0.6990136
0.9558246	-0.6991257
0.9894991	-0.6992379
1.021612	-0.6993505
1.054870	-0.6994954
1.088201	-0.6996189
1.121501	-0.6997278
1.155098	-0.6998340
1.189281	-0.6999394
1.221613	-0.7000455
1.254746	-0.7002000
1.287546	-0.7004087
1.318943	-0.7006826
1.353467	-0.7008163
1.386290	-0.7009262
1.420766	-0.7010344
1.453440	-0.7011418
1.486278	-0.7012452
1.518916	-0.7013495
1.553218	-0.7014560
1.586900	-0.7015695
1.620087	-0.7016881
1.652875	-0.7018432
1.685553	-0.7020050
1.718457	-0.7021190
1.751534	-0.7022262
1.784607	-0.7023335
1.818616	-0.7024401
1.851102	-0.7025484
1.885066	-0.7026719
1.918121	-0.7027902
1.949759	-0.7029016
1.983868	-0.7030132
2.017760	-0.7031235
2.050794	-0.7032339
2.084824	-0.7033442
2.117682	-0.7034555
2.150686	-0.7035692
2.183469	-0.7036807
2.216335	-0.7037940
2.249502	-0.7039038
2.283313	-0.7040132
2.317486	-0.7041244
2.349944	-0.7042524
2.382772	-0.7043794
2.415419	-0.7044897
2.448947	-0.7045955
2.482387	-0.7046985
2.516262	-0.7048024
2.548592	-0.7049181
2.582298	-0.7050838
2.614817	-0.7052544
2.648731	-0.7053663
2.681744	-0.7054766
2.715594	-0.7055860
2.748369	-0.7056960
2.781360	-0.7058100
2.815187	-0.7059244
2.848238	-0.7060376
2.880530	-0.7061524
2.913770	-0.7062660
2.947100	-0.7063743
2.979356	-0.7064811
3.013142	-0.7065887
3.046405	-0.7066989
3.079961	-0.7068138
3.112851	-0.7069278
3.146606	-0.7070386
3.179920	-0.7071460
3.212944	-0.7072524
3.244380	-0.7073624
3.278750	-0.7074747
3.312840	-0.7075868
3.345744	-0.7077286
3.378904	-0.7078515
3.411100	-0.7079653
3.444961	-0.7080780
3.477786	-0.7081882
3.512036	-0.7082974
3.544326	-0.7084057
3.578648	-0.7085112
3.611291	-0.7086168
3.645004	-0.7087236
3.677946	-0.7088474
3.711122	-0.7090056
3.743640	-0.7091582
3.777458	-0.7092736
3.810228	-0.7093858
3.843890	-0.7094919
3.876821	-0.7096001
3.910428	-0.7097104
3.943044	-0.7098206
3.977239	-0.7099314
4.009317	-0.7100442
4.042830	-0.7101558
4.076008	-0.7102620
4.108904	-0.7103696
4.142867	-0.7104790
4.176186	-0.7105926
4.208859	-0.7108484
4.242036	-0.7110528
4.274412	-0.7111630
4.307685	-0.7112735
4.341180	-0.7113782
4.374773	-0.7114843
4.408104	-0.7115962
4.440530	-0.7117090
4.473904	-0.7118196
4.507530	-0.7119318
4.540998	-0.7120444
4.573494	-0.7121586
4.607204	-0.7122688
4.639900	-0.7123761
4.673124	-0.7124808
4.706448	-0.7125847
4.740088	-0.7126892
4.772872	-0.7127966
4.806600	-0.7129053
4.839852	-0.7130185
4.872662	-0.7131337
4.906213	-0.7132500
4.940400	-0.7133640
4.971993	-0.7134800
5.005953	-0.7136236
5.038360	-0.7138131
5.071500	-0.7139464
5.104063	-0.7140590
5.137940	-0.7141672
5.170474	-0.7142712
5.204510	-0.7143728
5.237816	-0.7144762
5.271954	-0.7145812
5.304550	-0.7146931
5.337942	-0.7148270
5.370082	-0.7150312
5.403921	-0.7151697
5.436472	-0.7152836
5.469684	-0.7153960
5.502042	-0.7155069
5.535938	-0.7156160
5.569508	-0.7157250
5.603770	-0.7158363
5.635822	-0.7159458
5.667913	-0.7160590
5.701800	-0.7161734
5.733855	-0.7162825
5.768142	-0.7163928
5.802680	-0.7165007
5.835265	-0.7166060
5.868193	-0.7167134
5.901734	-0.7168228
5.934411	-0.7169290
5.967628	-0.7170410
6.000092	-0.7171516
6.034164	-0.7172580
6.067450	-0.7173634
6.100416	-0.7174688
6.134466	-0.7175758
6.167722	-0.7176984
6.199853	-0.7178888
6.233648	-0.7180332
6.265810	-0.7181470
6.300549	-0.7182611
6.332520	-0.7183704
6.364702	-0.7184778
6.398789	-0.7185835
6.432134	-0.7186851
6.465394	-0.7187886
6.499063	-0.7188964
6.531858	-0.7190079
6.564980	-0.7191170
6.597546	-0.7192230
6.631609	-0.7193304
6.665416	-0.7194386
6.698898	-0.7195509
6.732094	-0.7196802
6.764200	-0.7197910
6.798468	-0.7198993
6.830509	-0.7200046
6.863712	-0.7201080
6.897481	-0.7202048
6.931232	-0.7203015
6.965888	-0.7204032
6.998391	-0.7205911
7.031337	-0.7209822
7.063836	-0.7212362
7.096313	-0.7213444
7.131494	-0.7214475
7.164212	-0.7215444
7.195934	-0.7216476
7.229784	-0.7217559
7.262869	-0.7218612
7.297187	-0.7219695
7.331109	-0.7220794
7.362969	-0.7221905
7.395791	-0.7223238
7.428594	-0.7224482
7.462428	-0.7225520
7.495224	-0.7226464
7.528890	-0.7227386
7.563466	-0.7228350
7.595995	-0.7229346
7.629031	-0.7230400
7.662486	-0.7231470
7.695280	-0.7232543
7.728810	-0.7233618
7.761569	-0.7234676
7.795462	-0.7235743
7.829052	-0.7236820
7.861866	-0.7237881
7.895012	-0.7238929
7.928515	-0.7239975
7.960826	-0.7240986
7.994430	-0.7242010
8.028755	-0.7243040
8.061380	-0.7244080
8.094705	-0.7245124
8.127422	-0.7246207
8.161581	-0.7247261
8.193418	-0.7248313
8.227494	-0.7249371
8.259376	-0.7250403
8.293176	-0.7251395
8.326090	-0.7252343
8.360343	-0.7253290
8.394019	-0.7254320
8.427681	-0.7255776
8.459162	-0.7257019
8.492592	-0.7258060
8.525414	-0.7259042
8.559395	-0.7259986
8.592352	-0.7260942
8.625534	-0.7261963
8.659576	-0.7263009
8.691853	-0.7264051
8.725138	-0.7265111
8.759235	-0.7266160
8.791344	-0.7267194
8.824095	-0.7268246
8.857344	-0.7269244
8.890568	-0.7270230
8.923937	-0.7271166
8.956965	-0.7272100
8.991281	-0.7273040
9.024736	-0.7273999
9.057176	-0.7274988
9.091040	-0.7276035
9.124528	-0.7277440
9.157949	-0.7279329
9.189720	-0.7280584
9.223541	-0.7281548
9.257194	-0.7282490
9.290575	-0.7283418
9.323894	-0.7284387
9.356538	-0.7285680
9.389941	-0.7286774
9.421582	-0.7287802
9.456369	-0.7288779
9.489211	-0.7289688
9.523072	-0.7290601
9.555770	-0.7291553
9.588736	-0.7292538
9.621784	-0.7293524
9.655243	-0.7294498
9.688934	-0.7295505
9.721672	-0.7296581
9.755020	-0.7297741
9.787500	-0.7298862
9.821268	-0.7299826
9.854161	-0.7300761
9.888294	-0.7301732
9.920754	-0.7302722
9.953580	-0.7303982
9.987106	-0.7305024
10.01902	-0.7306038
10.05369	-0.7307055
10.08617	-0.7308051
10.11955	-0.7309018
10.15432	-0.7309974
10.18642	-0.7310900
10.22052	-0.7311810
10.25269	-0.7312702
10.28681	-0.7313614
10.31898	-0.7314575
10.35285	-0.7315559
10.38592	-0.7316570
10.41871	-0.7317574
10.45223	-0.7318520
10.48517	-0.7319416
10.51907	-0.7320309
10.55224	-0.7321206
10.58489	-0.7322158
10.61916	-0.7323291
10.65111	-0.7324485
10.68474	-0.7325538
10.71772	-0.7326547
10.75099	-0.7327500
10.78396	-0.7328476
10.81830	-0.7329478
10.85050	-0.7330481
10.88311	-0.7331439
10.91553	-0.7332348
10.94998	-0.7333218
10.98396	-0.7334107
11.01673	-0.7334999
11.04922	-0.7335911
11.08251	-0.7336849
11.11598	-0.7337753
11.14854	-0.7338670
11.18298	-0.7339614
11.21693	-0.7340551
11.25024	-0.7341547
11.28224	-0.7342938
11.31514	-0.7344408
11.34800	-0.7345384
11.38101	-0.7346246
11.41560	-0.7347043
11.44972	-0.7347844
11.48226	-0.7348748
11.51554	-0.7349930
11.54822	-0.7350921
11.58135	-0.7351903
11.61558	-0.7352872
11.64822	-0.7353806
11.68118	-0.7354732
11.71438	-0.7355634
11.74781	-0.7356489
11.78092	-0.7357322
11.81458	-0.7358240
11.84864	-0.7359220
11.88074	-0.7360196
11.91371	-0.7361126
11.94750	-0.7362039
11.98156	-0.7362992
12.01393	-0.7364390
12.04673	-0.7365894
12.07970	-0.7366900
12.11357	-0.7367774
12.14656	-0.7368626
12.17952	-0.7369499
12.21336	-0.7370348
12.24634	-0.7371201
12.28038	-0.7372119
12.31410	-0.7373030
12.34654	-0.7373943
12.37962	-0.7374876
12.41339	-0.7375769
12.44517	-0.7376624
12.47927	-0.7377534
12.51343	-0.7378450
12.54500	-0.7379368
12.57826	-0.7380310
12.61257	-0.7381202
12.64583	-0.7382070
12.67956	-0.7382974
12.71248	-0.7383878
12.74488	-0.7384800
12.77932	-0.7385706
12.81253	-0.7386589
12.84517	-0.7387468
12.87787	-0.7388350
12.91157	-0.7389258
12.94506	-0.7390193
12.97709	-0.7391132
13.00952	-0.7392020
13.04460	-0.7392888
13.07774	-0.7393746
13.11072	-0.7394631
13.14366	-0.7395522
13.17682	-0.7396382
13.21062	-0.7397210
13.24378	-0.7398051
13.27619	-0.7398889
13.30959	-0.7399716
13.34350	-0.7400550
13.37630	-0.7401392
13.41041	-0.7402265
13.44357	-0.7403189
13.47626	-0.7404134
13.50931	-0.7405060
13.54204	-0.7405882
13.57606	-0.7406628
13.60994	-0.7407370
13.64376	-0.7408174
13.67580	-0.7409158
13.70864	-0.7410234
13.74175	-0.7411148
13.77595	-0.7411984
13.80828	-0.7412749
13.84215	-0.7413540
13.87608	-0.7414422
13.90889	-0.7415437
13.94182	-0.7416922
13.97476	-0.7417939
14.00842	-0.7418794
14.04108	-0.7419592
14.07406	-0.7420398
14.10840	-0.7421199
14.14123	-0.7422021
14.17510	-0.7422840
14.20836	-0.7423675
14.24118	-0.7424555
14.27385	-0.7425450
14.30703	-0.7426352
14.34089	-0.7427247
14.37409	-0.7428106
14.40698	-0.7428962
14.44009	-0.7429824
14.47362	-0.7430625
14.50531	-0.7431436
14.54005	-0.7432224
14.57326	-0.7432960
14.60601	-0.7433694
14.64175	-0.7434468
14.67372	-0.7435274
14.70727	-0.7436512
14.74072	-0.7438272
14.77276	-0.7439422
14.80629	-0.7440300
14.83917	-0.7441138
14.87276	-0.7441907
14.90560	-0.7442703
14.93967	-0.7443536
14.97186	-0.7444350
15.00596	-0.7445134
15.03890	-0.7445884
15.07294	-0.7446597
15.10596	-0.7447312
15.13955	-0.7448060
15.17255	-0.7448819
15.20508	-0.7449580
15.23895	-0.7450381
15.27214	-0.7451220
15.30568	-0.7452080
15.33867	-0.7452955
15.37225	-0.7453809
15.40523	-0.7454636
15.43803	-0.7455401
15.47040	-0.7456112
15.50424	-0.7456847
15.53783	-0.7457620
15.57066	-0.7458453
15.60481	-0.7459535
15.63665	-0.7460342
15.67017	-0.7461060
15.70384	-0.7461753
15.73765	-0.7462475
15.77031	-0.7463281
15.80344	-0.7464150
15.83671	-0.7465005
15.86990	-0.7465782
15.90354	-0.7466522
15.93820	-0.7467242
15.96936	-0.7467990
16.00369	-0.7468765
16.03672	-0.7469556
16.07000	-0.7470342
16.10294	-0.7471147
16.13572	-0.7471938
16.16878	-0.7472718
16.20248	-0.7473491
16.23490	-0.7474282
16.26874	-0.7475093
16.30162	-0.7475910
16.33598	-0.7476710
16.36914	-0.7477462
16.40212	-0.7478199
16.43552	-0.7478964
16.46794	-0.7479720
16.50103	-0.7480453
16.53506	-0.7481155
16.56873	-0.7481850
16.60205	-0.7482609
16.63524	-0.7483400
16.66854	-0.7484191
16.70212	-0.7484950
16.73568	-0.7485709
16.76932	-0.7486562
16.80220	-0.7487538
16.83420	-0.7488410
16.86797	-0.7489202
16.90127	-0.7489937
16.93494	-0.7490722
16.96750	-0.7491494
17.00050	-0.7492187
17.03453	-0.7492810
17.06892	-0.7493401
17.10261	-0.7494056
17.13509	-0.7495025
17.16788	-0.7496984
17.20017	-0.7499020
17.23313	-0.7499932
17.26739	-0.7500678
17.30106	-0.7501338
17.33379	-0.7502036
17.36748	-0.7502762
17.40009	-0.7503495
17.43373	-0.7504241
17.46703	-0.7504959
17.50022	-0.7505661
17.53334	-0.7506424
17.56790	-0.7507221
17.60036	-0.7508018
17.63231	-0.7508754
17.66614	-0.7509424
17.69912	-0.7510014
17.73252	-0.7510590
17.76762	-0.7511230
17.80094	-0.7511911
17.83325	-0.7512647
17.86624	-0.7513482
17.89943	-0.7514646
17.93249	-0.7515547
17.96562	-0.7516326
17.99806	-0.7517036
18.03197	-0.7517679
18.06506	-0.7518303
18.09855	-0.7518950
18.13205	-0.7519592
18.16533	-0.7520238
18.19819	-0.7520880
18.23278	-0.7521528
18.26552	-0.7522244
18.29830	-0.7523072
18.33165	-0.7524137
18.36433	-0.7525025
18.39727	-0.7525705
18.43119	-0.7526344
18.46493	-0.7527012
18.49799	-0.7527678
18.53151	-0.7528344
18.56486	-0.7528984
18.59827	-0.7529590
18.63156	-0.7530250
18.66486	-0.7531006
18.69783	-0.7531762
18.73125	-0.7532470
18.76466	-0.7533144
18.79782	-0.7533820
18.83108	-0.7534534
18.86395	-0.7535344
18.89728	-0.7536075
18.93028	-0.7536738
18.96381	-0.7537353
18.99680	-0.7537955
19.03037	-0.7538562
19.06380	-0.7539234
19.09720	-0.7539895
19.13006	-0.7540644
19.16355	-0.7541687
19.19553	-0.7542456
19.22937	-0.7543115
19.26228	-0.7543700
19.29690	-0.7544282
19.32950	-0.7544900
19.36285	-0.7545546
19.39613	-0.7546203
19.42994	-0.7546890
19.46342	-0.7547563
19.49544	-0.7548242
19.52986	-0.7548890
19.56320	-0.7549500
19.59643	-0.7550141
19.63000	-0.7550775
19.66269	-0.7551392
19.69663	-0.7552061
19.72962	-0.7552749
19.76160	-0.7553535
19.79640	-0.7554257
19.82854	-0.7554915
19.86272	-0.7555522
19.89596	-0.7556140
19.92970	-0.7556800
19.96297	-0.7557547
19.99562	-0.7558344
20.02799	-0.7559126
20.06052	-0.7559800
20.09501	-0.7560411
20.12765	-0.7560966
20.16159	-0.7561526
20.19497	-0.7562146
20.22767	-0.7562794
20.26066	-0.7563452
20.29430	-0.7564116
20.32744	-0.7564761
20.35956	-0.7565392
20.39338	-0.7566026
20.42728	-0.7566644
20.46062	-0.7567247
20.49396	-0.7567871
20.52730	-0.7568472
20.56033	-0.7569113
20.59337	-0.7569775
20.62574	-0.7570412
20.66068	-0.7571028
20.69428	-0.7571636
20.72687	-0.7572204
20.75954	-0.7572788
20.79394	-0.7573438
20.82633	-0.7574134
20.85938	-0.7574848
20.89267	-0.7575546
20.92609	-0.7576180
20.95978	-0.7576743
20.99348	-0.7577349
21.02648	-0.7577984
21.05894	-0.7578653
21.09254	-0.7579300
21.12555	-0.7579876
21.15842	-0.7580384
21.19265	-0.7580895
21.22516	-0.7581460
21.25880	-0.7582038
21.29198	-0.7582659
21.32620	-0.7583344
21.35927	-0.7584060
21.39207	-0.7584770
21.42566	-0.7585428
21.45840	-0.7586030
21.49144	-0.7586645
21.52416	-0.7587249
21.55790	-0.7587804
21.59168	-0.7588334
21.62481	-0.7588874
21.65820	-0.7589472
21.69070	-0.7590106
21.72359	-0.7590699
21.75806	-0.7591224
21.79021	-0.7591734
21.82504	-0.7592324
21.85861	-0.7593001
21.89136	-0.7593644
21.92457	-0.7594251
21.95768	-0.7594828
21.99014	-0.7595381
22.02333	-0.7595952
22.05789	-0.7596551
22.09170	-0.7597150
22.12474	-0.7597744
22.15703	-0.7598352
22.19010	-0.7598920
22.22284	-0.7599456
22.25725	-0.7600018
22.29033	-0.7600576
22.32369	-0.7601124
22.35721	-0.7601697
22.39061	-0.7602276
22.42295	-0.7602853
22.45690	-0.7603442
22.49030	-0.7603988
22.52335	-0.7604506
22.55789	-0.7605059
22.59020	-0.7605628
22.62320	-0.7606186
22.65575	-0.7606689
22.68992	-0.7607178
22.72414	-0.7607684
22.75735	-0.7608266
22.79064	-0.7608887
22.82306	-0.7609510
22.85710	-0.7610069
22.88969	-0.7610580
22.92446	-0.7611090
22.95646	-0.7611625
22.99042	-0.7612174
23.02301	-0.7612737
23.05631	-0.7613266
23.08989	-0.7613730
23.12261	-0.7614203
23.15700	-0.7614674
23.18965	-0.7615200
23.22343	-0.7616179
23.25633	-0.7617524
23.28822	-0.7618262
23.32195	-0.7618813
23.35546	-0.7619257
23.38859	-0.7619693
23.42322	-0.7620116
23.45624	-0.7620554
23.48869	-0.7621038
23.52385	-0.7621526
23.55586	-0.7622019
23.58946	-0.7622530
23.62290	-0.7623048
23.65620	-0.7623578
23.68952	-0.7624130
23.72262	-0.7624664
23.75430	-0.7625191
23.78911	-0.7625686
23.82151	-0.7626153
23.85526	-0.7626616
23.88834	-0.7627082
23.92249	-0.7627554
23.95515	-0.7628038
23.98860	-0.7628500
24.02163	-0.7628930
24.05482	-0.7629405
24.08854	-0.7629878
24.12006	-0.7630400
24.15386	-0.7630929
24.18849	-0.7631376
24.21994	-0.7631810
24.25490	-0.7632231
24.28808	-0.7632695
24.32211	-0.7633207
24.35528	-0.7633712
[truncated: 9,952 more rows]
