# Supplementary material for: Investigation of Potential Amorphisation and Co-Amorphisation Behaviour of the Benzene Di-Carboxylic Acids upon Cryo-Milling
Source: Molecules. 2019 Nov 5;24(21):3990. doi: 10.3390/molecules24213990 (PMC6865180; doi:10.3390/molecules24213990)
Supplement: Supplementary file 1 [file molecules-24-03990-s001.zip › SI_pack/Figure_2_DSC_single_components/Data/Isophthalic acid/I_CM_week_1.txt]

-40.02664	0.09006870
-40.02466	0.08997131
-40.02300	0.08985932
-40.02146	0.08976080
-40.01958	0.08967452
-40.01700	0.08959445
-40.01598	0.08951720
-40.01382	0.08944419
-40.01209	0.08937794
-40.01026	0.08931684
-40.00709	0.08925579
-40.00580	0.08919205
-40.00486	0.08911955
-40.00216	0.08903566
-39.99796	0.08883038
-39.99516	0.08816841
-39.99072	0.08625369
-39.98695	0.08208374
-39.98190	0.07468676
-39.97726	0.06294872
-39.97100	0.04819426
-39.96311	0.03265672
-39.95410	0.01787844
-39.94662	0.004274624
-39.93736	-0.007975647
-39.92674	-0.01886523
-39.91667	-0.02811424
-39.90426	-0.03635738
-39.89283	-0.04433746
-39.87924	-0.05131054
-39.86638	-0.05843350
-39.85179	-0.06519693
-39.83743	-0.07118051
-39.82269	-0.07673770
-39.80556	-0.08155924
-39.78870	-0.08685464
-39.77170	-0.09255976
-39.75440	-0.09826224
-39.73759	-0.1039864
-39.71952	-0.1088830
-39.70115	-0.1136957
-39.68308	-0.1178140
-39.66262	-0.1230872
-39.64290	-0.1282510
-39.62322	-0.1327374
-39.60234	-0.1374863
-39.58183	-0.1425016
-39.55980	-0.1468508
-39.53851	-0.1512398
-39.51642	-0.1559944
-39.49378	-0.1600742
-39.47212	-0.1644958
-39.44824	-0.1690811
-39.42439	-0.1729634
-39.40094	-0.1774489
-39.37771	-0.1812578
-39.35500	-0.1845084
-39.33070	-0.1879630
-39.30414	-0.1911889
-39.27888	-0.1943222
-39.25420	-0.1976299
-39.22841	-0.1994052
-39.20377	-0.2024312
-39.17642	-0.2053644
-39.14949	-0.2086335
-39.12372	-0.2130849
-39.09714	-0.2155434
-39.07257	-0.2179571
-39.04464	-0.2205180
-39.01624	-0.2225691
-38.98998	-0.2243897
-38.96166	-0.2268024
-38.93451	-0.2294072
-38.90669	-0.2323079
-38.87878	-0.2355939
-38.85183	-0.2391695
-38.82340	-0.2416145
-38.79546	-0.2433186
-38.76688	-0.2445795
-38.73781	-0.2459330
-38.70770	-0.2474108
-38.67976	-0.2492672
-38.65130	-0.2519388
-38.62233	-0.2549214
-38.59352	-0.2571236
-38.56388	-0.2598420
-38.53430	-0.2610227
-38.50488	-0.2623723
-38.47617	-0.2640951
-38.44563	-0.2656435
-38.41634	-0.2673193
-38.38679	-0.2698614
-38.35775	-0.2732206
-38.32954	-0.2758515
-38.30028	-0.2774341
-38.26870	-0.2781204
-38.23696	-0.2784802
-38.20705	-0.2794998
-38.17695	-0.2812572
-38.14676	-0.2833552
-38.11567	-0.2852969
-38.08606	-0.2875023
-38.05600	-0.2891644
-38.02430	-0.2907536
-37.99402	-0.2922291
-37.96404	-0.2934967
-37.93340	-0.2948961
-37.90372	-0.2965765
-37.87293	-0.2981720
-37.84093	-0.2994422
-37.81053	-0.3007261
-37.77891	-0.3022981
-37.74963	-0.3036425
-37.71915	-0.3047996
-37.68690	-0.3058883
-37.65544	-0.3067804
-37.62477	-0.3081190
-37.59466	-0.3101633
-37.56336	-0.3118364
-37.53420	-0.3133306
-37.50056	-0.3147285
-37.46978	-0.3159738
-37.43940	-0.3175986
-37.40734	-0.3193185
-37.37754	-0.3207398
-37.34619	-0.3219940
-37.31442	-0.3230001
-37.28174	-0.3241678
-37.25095	-0.3256894
-37.22015	-0.3274615
-37.18984	-0.3290624
-37.15886	-0.3302407
-37.12654	-0.3311688
-37.09524	-0.3322430
-37.06410	-0.3338570
-37.03288	-0.3354826
-37.00106	-0.3368170
-36.96928	-0.3377248
-36.93794	-0.3384558
-36.90645	-0.3393164
-36.87470	-0.3406070
-36.84230	-0.3422640
-36.81093	-0.3439910
-36.77956	-0.3455296
-36.74948	-0.3467260
-36.71817	-0.3477587
-36.68530	-0.3486824
-36.65359	-0.3496338
-36.62174	-0.3507552
-36.59063	-0.3518508
-36.55916	-0.3528184
-36.52809	-0.3536471
-36.49564	-0.3544526
-36.46310	-0.3555187
-36.43171	-0.3568242
-36.40070	-0.3584268
-36.36818	-0.3598272
-36.33908	-0.3610053
-36.30588	-0.3621545
-36.27406	-0.3630948
-36.24218	-0.3641956
-36.21040	-0.3653896
-36.17876	-0.3665386
-36.14656	-0.3676474
-36.11620	-0.3688548
-36.08524	-0.3703728
-36.05238	-0.3720129
-36.02009	-0.3735172
-35.98810	-0.3748139
-35.95669	-0.3757564
-35.92522	-0.3765898
-35.89228	-0.3775910
-35.86135	-0.3788853
-35.82978	-0.3803394
-35.79813	-0.3814872
-35.76634	-0.3823746
-35.73413	-0.3831558
-35.70083	-0.3839467
-35.67022	-0.3851128
-35.63827	-0.3865166
-35.60680	-0.3878741
-35.57546	-0.3890510
-35.54147	-0.3898402
-35.50996	-0.3904756
-35.47676	-0.3912465
-35.44570	-0.3921986
-35.41411	-0.3933636
-35.38211	-0.3946448
-35.34934	-0.3962124
-35.31815	-0.3978585
-35.28737	-0.3993895
-35.25632	-0.4006910
-35.22257	-0.4013524
-35.19004	-0.4018100
-35.15722	-0.4025310
-35.12512	-0.4034920
-35.09461	-0.4044519
-35.06395	-0.4055168
-35.03057	-0.4066306
-34.99994	-0.4078056
-34.96703	-0.4090400
-34.93604	-0.4101410
-34.90231	-0.4109313
-34.87130	-0.4115873
-34.83844	-0.4123284
-34.80566	-0.4132340
-34.77424	-0.4143420
-34.74420	-0.4156353
-34.71245	-0.4169792
-34.67922	-0.4182016
-34.64622	-0.4195541
-34.61448	-0.4208752
-34.58328	-0.4220292
-34.55056	-0.4228833
-34.51928	-0.4236217
-34.48514	-0.4244959
-34.45362	-0.4255604
-34.42202	-0.4267510
-34.39086	-0.4276858
-34.35729	-0.4285434
-34.32534	-0.4294452
-34.29385	-0.4305106
-34.26075	-0.4319266
-34.22949	-0.4331074
-34.19780	-0.4339702
-34.16548	-0.4346836
-34.13312	-0.4353940
-34.10210	-0.4363160
-34.06871	-0.4373306
-34.03672	-0.4383753
-34.00509	-0.4393400
-33.97273	-0.4401956
-33.94166	-0.4411180
-33.90906	-0.4421839
-33.87744	-0.4431688
-33.84442	-0.4440887
-33.81291	-0.4449210
-33.78029	-0.4455780
-33.74785	-0.4462511
-33.71494	-0.4471964
-33.68425	-0.4483902
-33.65161	-0.4498830
-33.61925	-0.4514656
-33.58896	-0.4528339
-33.55642	-0.4539227
-33.52374	-0.4547333
-33.49109	-0.4554584
-33.45902	-0.4561562
-33.42717	-0.4568868
-33.39504	-0.4577259
-33.36274	-0.4585080
-33.33050	-0.4593141
-33.29907	-0.4602776
-33.26605	-0.4612613
-33.23418	-0.4624659
-33.20154	-0.4636228
-33.17030	-0.4646320
-33.13714	-0.4653457
-33.10528	-0.4658688
-33.07195	-0.4663350
-33.04090	-0.4670706
-33.00810	-0.4681372
-32.97619	-0.4694258
-32.94482	-0.4705416
-32.91188	-0.4714346
-32.87950	-0.4721714
-32.84646	-0.4728920
-32.81488	-0.4737687
-32.78406	-0.4745066
-32.75062	-0.4750276
-32.71820	-0.4754340
-32.68650	-0.4758000
-32.65388	-0.4762384
-32.62086	-0.4768978
-32.58953	-0.4777660
-32.55750	-0.4787398
-32.52572	-0.4795342
-32.49294	-0.4802222
-32.46051	-0.4807496
-32.42876	-0.4813154
-32.39620	-0.4818856
-32.36390	-0.4824056
-32.33152	-0.4830316
-32.29917	-0.4837454
-32.26630	-0.4844616
-32.23389	-0.4850746
-32.20200	-0.4855969
-32.16892	-0.4861262
-32.13684	-0.4867480
-32.10495	-0.4876716
-32.07268	-0.4889017
-32.04005	-0.4899565
-32.00939	-0.4906475
-31.97563	-0.4910740
-31.94330	-0.4913718
-31.91181	-0.4917046
-31.87943	-0.4922537
-31.84653	-0.4929000
-31.81518	-0.4936302
-31.78258	-0.4943474
-31.75003	-0.4948639
-31.71730	-0.4953116
-31.68440	-0.4956496
-31.65189	-0.4960682
-31.61932	-0.4966967
-31.58778	-0.4976798
-31.55605	-0.4988770
-31.52401	-0.4999374
-31.49175	-0.5006871
-31.45925	-0.5012742
-31.42631	-0.5017768
-31.39350	-0.5022083
-31.36174	-0.5026650
-31.32955	-0.5031324
-31.29750	-0.5037262
-31.26462	-0.5043132
-31.23221	-0.5050124
-31.19924	-0.5057560
-31.16769	-0.5065730
-31.13533	-0.5073981
-31.10362	-0.5080770
-31.07030	-0.5085738
-31.03779	-0.5090652
-31.00535	-0.5097431
-30.97334	-0.5107124
-30.94195	-0.5116304
-30.90978	-0.5123808
-30.87682	-0.5129058
-30.84345	-0.5133243
-30.81146	-0.5138843
-30.77860	-0.5147172
-30.74684	-0.5156422
-30.71467	-0.5164992
-30.68124	-0.5172268
-30.64954	-0.5177944
-30.61798	-0.5184369
-30.58514	-0.5194134
-30.55240	-0.5204066
-30.52055	-0.5211250
-30.48737	-0.5217500
-30.45502	-0.5223377
-30.42412	-0.5230532
-30.39115	-0.5238938
-30.35836	-0.5246145
-30.32632	-0.5251770
-30.29234	-0.5255596
-30.26036	-0.5259392
-30.22737	-0.5264270
-30.19610	-0.5270865
-30.16370	-0.5280558
-30.13186	-0.5291400
-30.09922	-0.5300724
-30.06690	-0.5308540
-30.03409	-0.5314281
-30.00054	-0.5319184
-29.96766	-0.5324488
-29.93463	-0.5330537
-29.90336	-0.5337863
-29.87100	-0.5347482
-29.83957	-0.5358374
-29.80626	-0.5368460
-29.77424	-0.5377300
-29.74184	-0.5383342
-29.71008	-0.5387686
-29.67746	-0.5391801
-29.64389	-0.5395331
-29.61188	-0.5399385
-29.57959	-0.5405090
-29.54644	-0.5412541
-29.51484	-0.5421506
-29.48279	-0.5431011
-29.44994	-0.5439947
-29.41716	-0.5447718
-29.38488	-0.5454324
-29.35277	-0.5460541
-29.31994	-0.5466701
-29.28782	-0.5473101
-29.25564	-0.5479102
-29.22332	-0.5485307
-29.19028	-0.5492500
-29.15728	-0.5501278
-29.12630	-0.5511507
-29.09350	-0.5520630
-29.06083	-0.5527115
-29.02844	-0.5532810
-28.99468	-0.5539739
-28.96202	-0.5546863
-28.93052	-0.5553777
-28.89798	-0.5560180
-28.86552	-0.5565612
-28.83205	-0.5571720
-28.80046	-0.5580400
-28.76805	-0.5589343
-28.73611	-0.5596213
-28.70325	-0.5600934
-28.67040	-0.5604586
-28.63702	-0.5609157
-28.60456	-0.5616114
-28.57223	-0.5625551
-28.54085	-0.5635904
-28.50804	-0.5645200
-28.47578	-0.5652940
-28.44352	-0.5658836
-28.41050	-0.5664002
-28.37688	-0.5667410
-28.34576	-0.5670998
-28.31248	-0.5675410
-28.27990	-0.5680476
-28.24774	-0.5687980
-28.21440	-0.5698074
-28.18320	-0.5708992
-28.15094	-0.5718676
-28.11868	-0.5725110
-28.08536	-0.5729280
-28.05208	-0.5733219
-28.01928	-0.5738337
-27.98678	-0.5745556
-27.95443	-0.5752590
-27.92335	-0.5758700
-27.89037	-0.5765278
-27.85694	-0.5772957
-27.82482	-0.5782206
-27.79225	-0.5790910
-27.76018	-0.5797401
-27.72703	-0.5801360
-27.69438	-0.5805298
-27.66145	-0.5811390
-27.62925	-0.5820425
-27.59786	-0.5829395
-27.56537	-0.5837006
-27.53177	-0.5841870
-27.49918	-0.5846738
-27.46620	-0.5852317
-27.43433	-0.5858338
-27.40141	-0.5864026
-27.36852	-0.5869347
-27.33506	-0.5873830
-27.30272	-0.5879497
-27.27068	-0.5887324
-27.23789	-0.5894750
-27.20502	-0.5902251
-27.17390	-0.5907765
-27.14055	-0.5912580
-27.10827	-0.5918136
-27.07560	-0.5925015
-27.04248	-0.5930650
-27.01077	-0.5936926
-26.97774	-0.5942974
-26.94602	-0.5949228
-26.91325	-0.5956216
-26.87967	-0.5961968
-26.84767	-0.5966109
-26.81465	-0.5970447
-26.78235	-0.5975664
-26.75018	-0.5981040
-26.71791	-0.5987904
-26.68431	-0.5994220
-26.65183	-0.6000590
-26.61968	-0.6007273
-26.58672	-0.6013021
-26.55403	-0.6019129
-26.52106	-0.6027472
-26.48850	-0.6037278
-26.45606	-0.6048434
-26.42374	-0.6057545
-26.39182	-0.6064014
-26.35826	-0.6069150
-26.32514	-0.6073742
-26.29274	-0.6078618
-26.25949	-0.6083113
-26.22708	-0.6088445
-26.19436	-0.6094280
-26.16202	-0.6100109
-26.13023	-0.6104898
-26.09654	-0.6109238
-26.06532	-0.6113392
-26.03186	-0.6118374
-25.99908	-0.6124063
-25.96715	-0.6129299
-25.93408	-0.6134199
-25.90048	-0.6140082
-25.86732	-0.6147562
-25.83496	-0.6155611
-25.80240	-0.6164008
-25.77084	-0.6170542
-25.73846	-0.6174940
-25.70499	-0.6177428
-25.67281	-0.6179590
-25.63930	-0.6183088
-25.60744	-0.6189924
-25.57447	-0.6198782
-25.54254	-0.6208203
-25.50988	-0.6216499
-25.47670	-0.6224420
-25.44394	-0.6230843
-25.41221	-0.6236334
-25.37752	-0.6239896
-25.34568	-0.6241990
-25.31240	-0.6245030
-25.28051	-0.6249628
-25.24812	-0.6255328
-25.21484	-0.6262661
-25.18174	-0.6270068
-25.15017	-0.6275815
-25.11755	-0.6281700
-25.08489	-0.6286951
-25.05296	-0.6291014
-25.01972	-0.6295948
-24.98582	-0.6300461
-24.95410	-0.6305382
-24.92011	-0.6310180
-24.88826	-0.6314397
-24.85614	-0.6319691
-24.82287	-0.6325730
-24.78992	-0.6331566
-24.75765	-0.6337702
-24.72463	-0.6342640
-24.69162	-0.6346787
-24.65949	-0.6351071
-24.62628	-0.6355600
-24.59391	-0.6360253
-24.56158	-0.6366498
-24.52784	-0.6372305
-24.49530	-0.6377887
-24.46420	-0.6384887
-24.43070	-0.6392364
-24.39831	-0.6399452
-24.36568	-0.6404620
-24.33258	-0.6408020
-24.29906	-0.6410842
-24.26734	-0.6414048
-24.23414	-0.6418949
-24.20151	-0.6424368
-24.16925	-0.6430035
-24.13502	-0.6435509
-24.10402	-0.6440894
-24.07028	-0.6446765
-24.03754	-0.6452795
-24.00476	-0.6458880
-23.97277	-0.6466122
-23.94004	-0.6471894
-23.90810	-0.6477485
-23.87542	-0.6482354
-23.84216	-0.6486688
-23.80872	-0.6490889
-23.77731	-0.6495258
-23.74358	-0.6499160
-23.71099	-0.6502626
-23.67797	-0.6506129
-23.64442	-0.6509824
-23.61288	-0.6514240
-23.57970	-0.6519426
-23.54776	-0.6525025
-23.51510	-0.6530918
-23.48205	-0.6538188
-23.45040	-0.6543809
-23.41762	-0.6548160
-23.38286	-0.6551456
-23.34998	-0.6554957
-23.31714	-0.6559466
-23.28506	-0.6565405
-23.25301	-0.6571784
-23.22115	-0.6578003
-23.18898	-0.6583497
-23.15491	-0.6588004
-23.12146	-0.6591932
-23.08843	-0.6596300
-23.05597	-0.6601044
-23.02354	-0.6606013
-22.99104	-0.6610330
-22.95917	-0.6614194
-22.92633	-0.6618812
-22.89268	-0.6624343
-22.85973	-0.6629937
-22.82680	-0.6635018
-22.79378	-0.6639249
-22.76126	-0.6643619
-22.72854	-0.6649100
-22.69590	-0.6654520
-22.66324	-0.6659869
-22.63067	-0.6666016
-22.59779	-0.6671570
-22.56438	-0.6676319
-22.53160	-0.6680988
-22.49888	-0.6684937
-22.46622	-0.6688770
-22.43294	-0.6693750
-22.40068	-0.6699524
-22.36770	-0.6704706
-22.33640	-0.6710312
-22.30330	-0.6715884
-22.27035	-0.6721155
-22.23740	-0.6726592
-22.20468	-0.6731397
-22.17150	-0.6735334
-22.13874	-0.6738256
-22.10520	-0.6741235
-22.07244	-0.6744592
-22.03974	-0.6748147
-22.00812	-0.6751900
-21.97512	-0.6757582
-21.94239	-0.6763472
-21.91028	-0.6769024
-21.87710	-0.6774081
-21.84380	-0.6778062
-21.81039	-0.6782382
-21.77740	-0.6787369
-21.74556	-0.6792312
-21.71162	-0.6795975
-21.67938	-0.6799226
-21.64618	-0.6803922
-21.61420	-0.6809296
-21.58165	-0.6814816
-21.54777	-0.6818400
-21.51648	-0.6821303
-21.48150	-0.6825049
-21.44955	-0.6828416
-21.41694	-0.6832702
-21.38320	-0.6836853
-21.35174	-0.6840697
-21.31918	-0.6846138
-21.28587	-0.6851500
-21.25308	-0.6855228
-21.21893	-0.6859165
-21.18716	-0.6862812
-21.15444	-0.6866804
-21.12113	-0.6871910
-21.08713	-0.6877295
-21.05674	-0.6882320
-21.02396	-0.6886406
-20.99028	-0.6889370
-20.95709	-0.6892266
-20.92320	-0.6895738
-20.89117	-0.6900387
-20.85816	-0.6906368
-20.82674	-0.6911135
-20.79387	-0.6914561
-20.76056	-0.6918271
-20.72787	-0.6922624
-20.69475	-0.6928086
-20.66168	-0.6933210
-20.62948	-0.6937119
-20.59649	-0.6940274
-20.56339	-0.6943884
-20.53008	-0.6947874
-20.49852	-0.6952906
-20.46420	-0.6958005
-20.43204	-0.6961911
-20.39963	-0.6965235
-20.36615	-0.6968835
-20.33229	-0.6972613
-20.30047	-0.6977334
-20.26732	-0.6982934
-20.23456	-0.6988376
-20.20252	-0.6992486
-20.16930	-0.6995981
-20.13534	-0.6999239
-20.10315	-0.7004102
-20.07036	-0.7009968
-20.03747	-0.7015276
-20.00461	-0.7021276
-19.97300	-0.7026606
-19.94033	-0.7030200
-19.90720	-0.7032488
-19.87330	-0.7034019
-19.83983	-0.7035602
-19.80722	-0.7038710
-19.77531	-0.7044020
-19.74191	-0.7049259
-19.70878	-0.7053838
-19.67647	-0.7058350
-19.64247	-0.7062866
-19.60886	-0.7067014
-19.57704	-0.7071075
-19.54455	-0.7075540
-19.51158	-0.7082910
-19.48010	-0.7091206
-19.44800	-0.7097336
-19.41425	-0.7100202
-19.38084	-0.7102554
-19.34625	-0.7104550
-19.31295	-0.7106280
-19.28076	-0.7109910
-19.24816	-0.7117329
-19.21576	-0.7125518
-19.18331	-0.7132290
-19.14989	-0.7137060
-19.11720	-0.7141437
-19.08465	-0.7146358
-19.05245	-0.7152016
-19.01913	-0.7156818
-18.98538	-0.7159515
-18.95238	-0.7161282
-18.91860	-0.7163850
-18.88638	-0.7167764
-18.85294	-0.7173550
-18.82111	-0.7180795
-18.78880	-0.7187466
-18.75649	-0.7192086
-18.72333	-0.7194166
-18.68916	-0.7195606
-18.65619	-0.7197388
-18.62264	-0.7201381
-18.58976	-0.7207368
-18.55754	-0.7213294
-18.52550	-0.7218062
-18.49205	-0.7221170
-18.45842	-0.7223590
-18.42650	-0.7226689
-18.39278	-0.7229794
-18.36088	-0.7232972
-18.32728	-0.7236530
-18.29414	-0.7240579
-18.26163	-0.7245259
-18.22889	-0.7249878
-18.19507	-0.7253966
-18.16255	-0.7257239
-18.13013	-0.7259892
-18.09685	-0.7264144
-18.06453	-0.7268124
-18.03213	-0.7271728
-17.99821	-0.7274705
-17.96486	-0.7276270
-17.93177	-0.7278348
-17.89876	-0.7282136
-17.86606	-0.7286330
-17.83454	-0.7290082
-17.80119	-0.7293412
-17.76712	-0.7295918
-17.73511	-0.7298895
-17.70205	-0.7302278
-17.66911	-0.7306166
-17.63588	-0.7309962
-17.60351	-0.7315218
-17.57078	-0.7320334
-17.53739	-0.7324345
-17.50434	-0.7327139
-17.47184	-0.7329506
-17.43886	-0.7331544
-17.40599	-0.7334021
-17.37304	-0.7337489
-17.33945	-0.7341368
-17.30690	-0.7346228
-17.27385	-0.7351929
-17.24155	-0.7356556
-17.20792	-0.7359915
-17.17438	-0.7362163
-17.14138	-0.7363428
-17.10889	-0.7366626
-17.07550	-0.7371475
-17.04363	-0.7375784
-17.01084	-0.7379670
-16.97839	-0.7381780
-16.94397	-0.7383038
-16.91109	-0.7385566
-16.87853	-0.7389372
-16.84510	-0.7394538
-16.81297	-0.7399228
-16.77990	-0.7402674
-16.74686	-0.7406669
-16.71397	-0.7411047
-16.68105	-0.7414876
-16.64845	-0.7417947
-16.61483	-0.7420368
-16.58184	-0.7422722
-16.54892	-0.7426331
-16.51558	-0.7429442
-16.48331	-0.7430984
-16.44954	-0.7432300
-16.41680	-0.7434730
-16.38280	-0.7439129
-16.35075	-0.7446338
-16.31831	-0.7453390
-16.28597	-0.7459090
-16.25125	-0.7462475
-16.21956	-0.7464871
-16.18607	-0.7467064
-16.15314	-0.7469432
-16.11988	-0.7472925
-16.08753	-0.7478990
-16.05417	-0.7484903
-16.02241	-0.7489384
-15.98939	-0.7491800
-15.95536	-0.7493432
-15.92188	-0.7494852
-15.88927	-0.7496839
-15.85756	-0.7500432
-15.82449	-0.7503705
-15.79087	-0.7507389
-15.75696	-0.7510026
-15.72495	-0.7512220
-15.69236	-0.7514290
-15.65833	-0.7515664
-15.62490	-0.7517705
-15.59176	-0.7522798
-15.55957	-0.7528082
-15.52776	-0.7533237
-15.49382	-0.7536447
-15.46077	-0.7538151
-15.42750	-0.7539962
-15.39432	-0.7541609
-15.36181	-0.7542720
-15.32820	-0.7544461
-15.29538	-0.7546458
-15.26334	-0.7549546
-15.23010	-0.7553374
-15.19714	-0.7555884
-15.16421	-0.7557144
-15.13034	-0.7558356
-15.09634	-0.7559566
-15.06467	-0.7561488
-15.03185	-0.7565205
-14.99867	-0.7569585
-14.96660	-0.7573304
-14.93305	-0.7577066
-14.89993	-0.7579168
-14.86709	-0.7580220
-14.83422	-0.7581216
-14.80061	-0.7582566
-14.76707	-0.7585131
-14.73408	-0.7589468
-14.70255	-0.7594370
-14.66926	-0.7597397
-14.63499	-0.7599341
-14.60251	-0.7600730
-14.56981	-0.7602699
-14.53723	-0.7606995
-14.50381	-0.7611090
-14.47106	-0.7614429
-14.43743	-0.7616020
-14.40508	-0.7617779
-14.37144	-0.7621049
-14.33880	-0.7624712
-14.30588	-0.7627850
-14.27270	-0.7629936
-14.23972	-0.7631187
-14.20785	-0.7632828
-14.17472	-0.7634815
-14.14127	-0.7637140
-14.10751	-0.7639494
-14.07416	-0.7641176
-14.04174	-0.7642584
-14.00783	-0.7643744
-13.97559	-0.7645888
-13.94359	-0.7650790
-13.91020	-0.7655719
-13.87760	-0.7660030
-13.84349	-0.7663059
-13.81024	-0.7664737
-13.77704	-0.7666070
-13.74411	-0.7667720
-13.71115	-0.7669556
-13.67984	-0.7671306
-13.64664	-0.7673154
-13.61279	-0.7674804
-13.58009	-0.7676618
-13.54598	-0.7678650
-13.51224	-0.7681458
-13.48042	-0.7685156
-13.44792	-0.7688670
-13.41526	-0.7691965
-13.38137	-0.7694339
-13.34902	-0.7695747
-13.31539	-0.7697382
-13.28164	-0.7698834
-13.25011	-0.7700344
-13.21568	-0.7703213
-13.18287	-0.7707418
-13.15051	-0.7713184
-13.11803	-0.7718332
-13.08492	-0.7721149
-13.05310	-0.7722388
-13.01864	-0.7723449
-12.98482	-0.7724394
-12.95161	-0.7726138
-12.91809	-0.7730538
-12.88607	-0.7735755
-12.85399	-0.7739863
-12.82046	-0.7743732
-12.78721	-0.7745484
-12.75490	-0.7746524
-12.72115	-0.7748169
-12.68815	-0.7751137
-12.65494	-0.7755234
-12.62307	-0.7760084
-12.59032	-0.7763009
-12.55666	-0.7764319
-12.52309	-0.7765197
-12.49022	-0.7766122
-12.45556	-0.7767862
-12.42326	-0.7770400
-12.39018	-0.7774572
-12.35761	-0.7779205
-12.32459	-0.7783032
-12.29170	-0.7787118
-12.25816	-0.7790022
-12.22687	-0.7792202
-12.19236	-0.7794361
-12.15911	-0.7795840
-12.12582	-0.7797432
-12.09233	-0.7800119
-12.05992	-0.7803594
-12.02679	-0.7806275
-11.99420	-0.7808360
-11.96065	-0.7809668
-11.92806	-0.7811516
-11.89487	-0.7813848
-11.86240	-0.7817162
-11.82863	-0.7819874
-11.79546	-0.7821740
-11.76252	-0.7822808
-11.72967	-0.7823750
-11.69574	-0.7825196
-11.66246	-0.7827520
-11.62936	-0.7830785
-11.59670	-0.7834308
-11.56380	-0.7837385
-11.53129	-0.7839706
-11.49699	-0.7841485
-11.46433	-0.7843701
-11.43087	-0.7846270
-11.39871	-0.7848868
-11.36557	-0.7851920
-11.33272	-0.7855255
-11.29944	-0.7857419
-11.26746	-0.7858944
-11.23340	-0.7860375
-11.19976	-0.7861419
-11.16798	-0.7862890
-11.13499	-0.7865272
-11.10163	-0.7867148
-11.06793	-0.7868488
-11.03482	-0.7869906
-11.00164	-0.7871880
-10.96836	-0.7875088
-10.93498	-0.7878254
-10.90278	-0.7880834
-10.86963	-0.7882370
-10.83622	-0.7883642
-10.80293	-0.7885374
-10.76949	-0.7887716
-10.73646	-0.7890937
-10.70300	-0.7894482
-10.67129	-0.7898151
-10.63779	-0.7900926
-10.60504	-0.7903303
-10.57173	-0.7905758
-10.53893	-0.7907410
-10.50600	-0.7908635
-10.47220	-0.7909636
-10.43921	-0.7911437
-10.40548	-0.7914231
-10.37240	-0.7918284
-10.33981	-0.7919736
-10.30828	-0.7920755
-10.27331	-0.7921722
-10.24068	-0.7922772
-10.20673	-0.7924325
-10.17497	-0.7926548
-10.14137	-0.7929008
-10.10939	-0.7931543
-10.07500	-0.7933760
-10.04179	-0.7936118
-10.00924	-0.7937551
-9.976288	-0.7938960
-9.942890	-0.7940868
-9.910491	-0.7943000
-9.877278	-0.7944745
-9.844349	-0.7946838
-9.811011	-0.7949245
-9.776944	-0.7952206
-9.744246	-0.7956157
-9.711559	-0.7958740
-9.678387	-0.7959946
-9.645684	-0.7961226
-9.611600	-0.7962239
-9.578602	-0.7963692
-9.545348	-0.7967350
-9.512912	-0.7971582
-9.480140	-0.7974696
-9.446759	-0.7977044
-9.414214	-0.7978255
-9.380759	-0.7979461
-9.346916	-0.7981057
-9.316187	-0.7983209
-9.282147	-0.7985492
-9.248391	-0.7986757
-9.215580	-0.7987789
-9.181788	-0.7988801
-9.149296	-0.7989790
-9.115650	-0.7991187
-9.082152	-0.7993696
-9.050522	-0.7996850
-9.016888	-0.7998488
-8.983914	-0.7999640
-8.948776	-0.8000728
-8.916745	-0.8002381
-8.884055	-0.8005789
-8.851942	-0.8009239
-8.818707	-0.8012672
-8.784674	-0.8015526
-8.752264	-0.8017770
-8.719784	-0.8019024
-8.685486	-0.8020279
-8.652488	-0.8021314
-8.618884	-0.8022470
-8.586862	-0.8024230
-8.553793	-0.8026543
-8.520632	-0.8027760
-8.487259	-0.8028790
-8.453505	-0.8029822
-8.420578	-0.8031042
-8.387850	-0.8032700
-8.354974	-0.8034970
-8.322188	-0.8036931
-8.289796	-0.8038440
-8.255899	-0.8039524
-8.222430	-0.8040626
-8.188165	-0.8041938
-8.155211	-0.8044244
-8.123426	-0.8046805
-8.090808	-0.8049431
-8.056912	-0.8051010
-8.023795	-0.8052255
-7.991080	-0.8053649
-7.957100	-0.8056431
-7.924578	-0.8058516
-7.892490	-0.8060584
-7.859028	-0.8061921
-7.826210	-0.8062962
-7.792484	-0.8064000
-7.757936	-0.8065176
-7.725232	-0.8067110
-7.692794	-0.8070584
-7.659384	-0.8074403
-7.626666	-0.8078281
-7.594446	-0.8080979
-7.561791	-0.8082444
-7.527237	-0.8083500
-7.494168	-0.8084522
-7.461394	-0.8085556
-7.428175	-0.8086801
-7.394880	-0.8088932
-7.362026	-0.8091392
-7.328784	-0.8094468
-7.295476	-0.8096734
-7.262990	-0.8097936
-7.229545	-0.8099090
-7.195981	-0.8100266
-7.163105	-0.8101372
-7.130139	-0.8102506
-7.096536	-0.8103620
-7.063079	-0.8104786
-7.030686	-0.8106245
-6.997874	-0.8108636
-6.964336	-0.8111111
-6.931378	-0.8112309
-6.898212	-0.8113391
-6.863256	-0.8114512
-6.830852	-0.8115958
-6.798286	-0.8119011
-6.765374	-0.8121172
-6.732680	-0.8122382
-6.699149	-0.8123468
-6.666228	-0.8124547
-6.632694	-0.8125756
-6.599688	-0.8126962
-6.567524	-0.8128086
-6.532602	-0.8129224
-6.499335	-0.8130340
-6.466608	-0.8131741
-6.433293	-0.8134384
-6.401352	-0.8136049
-6.369248	-0.8138270
-6.334201	-0.8139694
-6.302088	-0.8140816
-6.267535	-0.8141899
-6.234028	-0.8142975
-6.200310	-0.8144332
-6.168002	-0.8147256
-6.135214	-0.8151482
-6.102249	-0.8154694
-6.070132	-0.8156421
-6.035861	-0.8157770
-6.002994	-0.8158930
-5.969654	-0.8160070
-5.935757	-0.8161190
-5.902705	-0.8162334
-5.869839	-0.8163970
-5.837113	-0.8165546
-5.803412	-0.8166694
-5.769292	-0.8167769
-5.737172	-0.8168881
-5.702948	-0.8170743
-5.670430	-0.8173611
-5.638616	-0.8177922
-5.604102	-0.8180122
-5.572035	-0.8181218
-5.537856	-0.8182298
-5.504570	-0.8183461
-5.471782	-0.8185596
-5.438626	-0.8187564
-5.406334	-0.8188818
-5.371209	-0.8189916
-5.338634	-0.8190991
-5.305830	-0.8192862
-5.272974	-0.8196031
-5.239218	-0.8197465
-5.206444	-0.8198619
-5.172550	-0.8199692
-5.139834	-0.8200797
-5.106413	-0.8203078
-5.074628	-0.8207000
-5.041443	-0.8210731
-5.009102	-0.8213282
-4.975372	-0.8214464
-4.940957	-0.8215522
-4.907261	-0.8216608
-4.873630	-0.8217695
-4.841286	-0.8218796
-4.808098	-0.8220001
-4.774488	-0.8221215
-4.742294	-0.8222766
-4.708918	-0.8224762
-4.677124	-0.8226418
-4.643536	-0.8227851
-4.610836	-0.8229062
-4.576287	-0.8230139
-4.542830	-0.8231174
-4.508089	-0.8232228
-4.475426	-0.8233352
-4.442936	-0.8236053
-4.410366	-0.8240430
-4.377959	-0.8244201
-4.345163	-0.8247038
-4.310951	-0.8248484
-4.278924	-0.8249572
-4.244726	-0.8250652
-4.210497	-0.8251710
-4.177719	-0.8252786
-4.145143	-0.8253894
-4.112769	-0.8255000
-4.078152	-0.8256134
-4.045488	-0.8257675
-4.012220	-0.8258840
-3.979274	-0.8259994
-3.945675	-0.8261149
-3.912240	-0.8262343
-3.880556	-0.8264882
-3.847057	-0.8267724
-3.813880	-0.8269481
-3.780510	-0.8270750
-3.747272	-0.8271886
-3.714040	-0.8273003
-3.680789	-0.8274109
-3.648798	-0.8275199
-3.614568	-0.8276300
-3.581620	-0.8277424
-3.548880	-0.8278722
-3.515318	-0.8280235
-3.481528	-0.8281388
-3.448700	-0.8282530
-3.414566	-0.8283703
-3.381679	-0.8284884
-3.347219	-0.8286280
-3.315578	-0.8288064
-3.281624	-0.8290262
-3.249584	-0.8292192
-3.217087	-0.8294172
-3.183740	-0.8295539
-3.150244	-0.8296637
-3.116739	-0.8297672
-3.083484	-0.8298715
-3.048747	-0.8299816
-3.016602	-0.8301049
-2.984068	-0.8302716
-2.951284	-0.8304048
-2.917110	-0.8305274
-2.884028	-0.8306545
-2.851664	-0.8307844
-2.818158	-0.8309005
-2.784494	-0.8310119
-2.751803	-0.8311201
-2.717770	-0.8312334
-2.685146	-0.8313518
-2.652766	-0.8314812
-2.619853	-0.8316031
-2.584960	-0.8317172
-2.550984	-0.8318318
-2.518068	-0.8319500
-2.485313	-0.8320764
-2.452332	-0.8322108
-2.419495	-0.8323303
-2.386293	-0.8324472
-2.354160	-0.8325610
-2.320866	-0.8326778
-2.286190	-0.8327941
-2.254618	-0.8329094
-2.219488	-0.8330230
-2.187556	-0.8331278
-2.153045	-0.8332358
-2.119195	-0.8333497
-2.087012	-0.8335214
-2.054242	-0.8338769
-2.021316	-0.8341525
-1.988662	-0.8342962
-1.955553	-0.8344126
-1.921637	-0.8345272
-1.888936	-0.8346451
-1.855034	-0.8347686
-1.822341	-0.8348969
-1.788934	-0.8350124
-1.755481	-0.8351261
-1.722152	-0.8352382
-1.690060	-0.8353519
-1.656146	-0.8354664
-1.623313	-0.8355838
-1.589829	-0.8357024
-1.555911	-0.8358331
-1.523599	-0.8359592
-1.490924	-0.8360809
-1.457494	-0.8362003
-1.423228	-0.8363174
-1.390369	-0.8364324
-1.357060	-0.8365522
-1.324226	-0.8366730
-1.292008	-0.8367906
-1.257865	-0.8369070
-1.224508	-0.8370212
-1.191327	-0.8371399
-1.157226	-0.8372595
-1.125739	-0.8374100
-1.091744	-0.8375336
-1.059556	-0.8376610
-1.025939	-0.8377800
-0.9925297	-0.8378984
-0.9589606	-0.8380172
-0.9265785	-0.8381351
-0.8934151	-0.8382550
-0.8596191	-0.8383986
-0.8263108	-0.8385236
-0.7935390	-0.8386457
-0.7602850	-0.8387712
-0.7269376	-0.8388928
-0.6944124	-0.8390109
-0.6603619	-0.8391266
-0.6276084	-0.8392375
-0.5931910	-0.8393514
-0.5616207	-0.8394708
-0.5285264	-0.8396048
-0.4942628	-0.8397704
-0.4614711	-0.8398914
-0.4288211	-0.8400076
-0.3967824	-0.8401226
-0.3623657	-0.8402359
-0.3294795	-0.8403500
-0.2956214	-0.8404644
-0.2622553	-0.8405761
-0.2280416	-0.8406882
-0.1949846	-0.8408046
-0.1621332	-0.8409788
-0.1298763	-0.8412816
-0.09756938	-0.8415359
-0.06509480	-0.8416718
-0.03091514	-0.8417830
0.003261416	-0.8418912
0.03794434	-0.8419961
0.06978024	-0.8421051
0.1039258	-0.8422191
0.1365765	-0.8423369
0.1695608	-0.8424554
0.2018282	-0.8426049
0.2359113	-0.8427538
0.2688568	-0.8428744
0.3008880	-0.8429974
0.3344607	-0.8431164
0.3674796	-0.8432250
0.4007128	-0.8433330
0.4351008	-0.8434368
0.4679710	-0.8435410
0.5019893	-0.8436508
0.5349879	-0.8437613
0.5676846	-0.8439074
0.6014527	-0.8441582
0.6337813	-0.8443959
0.6670704	-0.8445444
0.6998224	-0.8446606
0.7333716	-0.8447726
0.7662178	-0.8448851
0.8011240	-0.8449992
0.8339368	-0.8451125
0.8664312	-0.8452288
0.8997972	-0.8453505
0.9322606	-0.8454886
0.9659514	-0.8456482
0.9988754	-0.8457691
1.032054	-0.8458822
1.066110	-0.8459975
1.098759	-0.8461105
1.131788	-0.8462254
1.165286	-0.8463409
1.197673	-0.8464482
1.231317	-0.8465555
1.265824	-0.8466680
1.298295	-0.8467824
1.331376	-0.8469239
1.364245	-0.8470450
1.397652	-0.8471532
1.432078	-0.8472663
1.465330	-0.8473950
1.497182	-0.8476001
1.531039	-0.8478566
1.563746	-0.8479937
1.597075	-0.8481031
1.629759	-0.8482125
1.663799	-0.8483251
1.697341	-0.8484371
1.729800	-0.8485496
1.763471	-0.8486598
1.795692	-0.8487636
1.829916	-0.8488732
1.864782	-0.8489891
1.896234	-0.8491059
1.929661	-0.8492278
1.963514	-0.8493494
1.995218	-0.8494687
2.029713	-0.8495874
2.061658	-0.8497045
2.095241	-0.8498144
2.128383	-0.8499199
2.162292	-0.8500297
2.195847	-0.8501410
2.228236	-0.8502536
2.261515	-0.8503762
2.294654	-0.8505350
2.327210	-0.8506613
2.360590	-0.8507834
2.394095	-0.8508962
2.427217	-0.8510025
2.461144	-0.8511100
2.494380	-0.8512231
2.527492	-0.8513882
2.560066	-0.8517366
2.592943	-0.8520136
2.625537	-0.8521506
2.659619	-0.8522580
2.692838	-0.8523616
2.727372	-0.8524648
2.759682	-0.8525735
2.793250	-0.8526848
2.826482	-0.8527994
2.860405	-0.8529258
2.892664	-0.8530556
2.926258	-0.8531922
2.958929	-0.8533197
2.992028	-0.8534324
3.025203	-0.8535444
3.058882	-0.8536548
3.092266	-0.8537640
3.124797	-0.8538772
3.158413	-0.8540124
3.191096	-0.8541321
3.224200	-0.8542416
3.258954	-0.8543509
3.292430	-0.8544616
3.325065	-0.8545801
3.357888	-0.8546981
3.390922	-0.8548138
3.424690	-0.8549249
3.457502	-0.8550374
3.490868	-0.8551754
3.523460	-0.8553588
3.557039	-0.8554874
3.589954	-0.8556038
3.623612	-0.8557130
3.657526	-0.8558211
3.691445	-0.8559356
3.724716	-0.8560629
3.756623	-0.8562436
3.789978	-0.8563602
3.822114	-0.8564709
3.857628	-0.8565789
3.890132	-0.8566895
3.923536	-0.8568207
3.955856	-0.8569528
3.987854	-0.8570652
4.022025	-0.8571738
4.055381	-0.8572759
4.089600	-0.8573811
4.122500	-0.8575251
4.155326	-0.8577772
4.188036	-0.8580453
4.220296	-0.8582400
4.254269	-0.8583507
4.287503	-0.8584528
4.320915	-0.8585561
4.355424	-0.8586640
4.387428	-0.8587941
4.421287	-0.8589321
4.453308	-0.8590462
4.485239	-0.8591545
4.519226	-0.8592559
4.554441	-0.8593551
4.586939	-0.8594585
4.621042	-0.8595709
4.654457	-0.8597714
4.685855	-0.8600525
4.719208	-0.8602707
4.751959	-0.8603937
4.785898	-0.8605001
4.820158	-0.8606051
4.853632	-0.8607266
4.886386	-0.8608501
4.917870	-0.8609655
4.951889	-0.8610793
4.986116	-0.8611906
5.018582	-0.8613025
5.051684	-0.8614176
5.084976	-0.8615238
5.117659	-0.8616242
5.151417	-0.8617284
5.184913	-0.8618356
5.217856	-0.8619470
5.250803	-0.8620594
5.283587	-0.8621678
5.318350	-0.8622769
5.350363	-0.8623842
5.383844	-0.8624918
5.417914	-0.8626059
5.451411	-0.8627188
5.483442	-0.8628311
5.516720	-0.8629462
5.550064	-0.8630524
5.582800	-0.8631622
5.617216	-0.8633003
5.650350	-0.8634181
5.683426	-0.8635320
5.716900	-0.8636434
5.750555	-0.8637532
5.783388	-0.8638660
5.816442	-0.8639796
5.849224	-0.8640900
5.882187	-0.8642000
5.916094	-0.8643109
5.948360	-0.8644188
5.982002	-0.8645242
6.016413	-0.8646286
6.049096	-0.8647348
6.081985	-0.8648446
6.114887	-0.8649532
6.147763	-0.8650597
6.182369	-0.8651672
6.215688	-0.8652816
6.248974	-0.8653980
6.280976	-0.8655078
6.314326	-0.8656150
6.347601	-0.8657172
6.381322	-0.8658234
6.415082	-0.8659736
6.448196	-0.8661382
6.480191	-0.8662968
6.513650	-0.8664197
6.547320	-0.8665258
6.580208	-0.8666282
6.614059	-0.8667301
6.648048	-0.8668351
6.681156	-0.8669438
6.712624	-0.8670519
6.746240	-0.8671532
6.780206	-0.8672561
6.814521	-0.8673651
6.846519	-0.8674707
6.878166	-0.8675764
6.913042	-0.8676836
6.946234	-0.8677868
6.978754	-0.8679031
7.012734	-0.8680191
7.044736	-0.8681258
7.079694	-0.8682295
7.112021	-0.8683343
7.145768	-0.8684368
7.178951	-0.8685402
7.214188	-0.8686428
7.245442	-0.8687484
7.280030	-0.8688563
7.312043	-0.8689858
7.345413	-0.8691444
7.377866	-0.8693043
7.411865	-0.8694366
7.444825	-0.8695505
7.476551	-0.8696541
7.510818	-0.8697602
7.543882	-0.8698616
7.576660	-0.8699580
7.611618	-0.8700566
7.644466	-0.8701586
7.676929	-0.8702687
7.710474	-0.8703970
7.743413	-0.8705113
7.777200	-0.8706209
7.810546	-0.8707309
7.843126	-0.8708392
7.875665	-0.8709426
7.909210	-0.8710418
7.942859	-0.8711380
7.976674	-0.8712388
8.009497	-0.8713457
8.043389	-0.8714559
8.076246	-0.8715652
8.109728	-0.8716738
8.142358	-0.8717821
8.175795	-0.8718921
8.208347	-0.8719982
8.241060	-0.8721039
8.275735	-0.8722109
8.308450	-0.8723144
8.340636	-0.8724171
8.375972	-0.8725165
8.409988	-0.8726103
8.442447	-0.8727085
8.476907	-0.8728141
8.508001	-0.8729224
8.542014	-0.8730305
8.575500	-0.8731384
8.608275	-0.8732425
8.640782	-0.8733495
8.674422	-0.8734553
8.707228	-0.8735531
8.741045	-0.8736491
8.774830	-0.8737484
8.808075	-0.8738534
8.841278	-0.8740099
8.874109	-0.8741410
8.906861	-0.8742441
8.940402	-0.8743379
8.973905	-0.8744312
9.007593	-0.8745295
9.039696	-0.8746331
9.072736	-0.8747394
9.106356	-0.8748474
9.139520	-0.8749543
9.172538	-0.8750592
9.206000	-0.8751586
9.239532	-0.8752518
9.273619	-0.8753524
9.306658	-0.8754574
9.338775	-0.8755642
9.372494	-0.8756658
9.406072	-0.8757603
9.439851	-0.8758569
9.472441	-0.8759601
9.505201	-0.8760678
9.537942	-0.8761731
9.571562	-0.8762750
9.605011	-0.8763762
9.639032	-0.8764789
9.670222	-0.8765844
9.704792	-0.8766906
9.737402	-0.8767976
9.770813	-0.8769031
9.804157	-0.8770078
9.836642	-0.8771106
9.870831	-0.8772091
9.904082	-0.8773042
9.936964	-0.8773960
9.970399	-0.8774887
10.00371	-0.8775870
10.03663	-0.8776863
10.06993	-0.8777886
10.10364	-0.8778912
10.13607	-0.8779888
10.16938	-0.8780926
10.20403	-0.8781981
10.23632	-0.8783024
10.27021	-0.8784074
10.30329	-0.8785126
10.33570	-0.8786164
10.36803	-0.8787159
10.40297	-0.8788100
10.43511	-0.8789038
10.46864	-0.8790020
10.50220	-0.8791030
10.53511	-0.8792042
10.56885	-0.8792996
10.60211	-0.8793920
10.63498	-0.8794836
10.66804	-0.8795785
10.70208	-0.8796746
10.73584	-0.8797728
10.76800	-0.8798828
10.80124	-0.8800132
10.83446	-0.8801160
10.86738	-0.8802124
10.90125	-0.8803051
10.93503	-0.8803986
10.96773	-0.8804959
11.00060	-0.8805992
11.03419	-0.8806992
11.06799	-0.8807901
11.10167	-0.8808806
11.13452	-0.8809757
11.16671	-0.8810745
11.19914	-0.8811751
11.23361	-0.8812726
11.26727	-0.8813647
11.30100	-0.8814574
11.33307	-0.8815522
11.36645	-0.8816519
11.40071	-0.8817538
11.43322	-0.8818512
11.46631	-0.8819458
11.49910	-0.8820374
11.53256	-0.8821243
11.56620	-0.8822116
11.60019	-0.8823018
11.63351	-0.8823901
11.66695	-0.8824836
11.70054	-0.8825824
11.73345	-0.8826809
11.76643	-0.8827768
11.79962	-0.8828772
11.83428	-0.8829738
11.86560	-0.8830707
11.89922	-0.8831688
11.93246	-0.8832637
11.96584	-0.8833543
11.99958	-0.8834431
12.03267	-0.8835308
12.06697	-0.8836251
12.09986	-0.8837226
12.13057	-0.8838182
12.16593	-0.8839069
12.19858	-0.8839942
12.23356	-0.8840858
12.26625	-0.8841847
12.29907	-0.8842831
12.33175	-0.8843778
12.36479	-0.8844653
12.39938	-0.8845538
12.43232	-0.8846437
12.46484	-0.8847320
12.49898	-0.8848236
12.53259	-0.8849120
12.56510	-0.8850018
12.59887	-0.8850974
12.63174	-0.8851907
12.66510	-0.8852816
12.69863	-0.8853699
12.73283	-0.8854585
12.76574	-0.8855525
12.79855	-0.8856493
12.83152	-0.8857514
12.86462	-0.8858548
12.89804	-0.8859512
12.93086	-0.8860446
12.96414	-0.8861337
12.99796	-0.8862147
13.03036	-0.8862970
13.06482	-0.8863859
13.09804	-0.8864757
13.13106	-0.8865703
13.16467	-0.8866650
13.19761	-0.8867539
13.23044	-0.8868378
13.26384	-0.8869238
13.29735	-0.8870099
13.33031	-0.8871009
13.36350	-0.8871913
13.39786	-0.8872788
13.43233	-0.8873658
13.46336	-0.8874588
13.49698	-0.8875632
13.53044	-0.8876814
13.56266	-0.8877741
13.59626	-0.8878614
13.62957	-0.8879451
13.66242	-0.8880281
13.69687	-0.8881128
13.73022	-0.8881976
13.76282	-0.8882864
13.79645	-0.8883766
13.82896	-0.8884652
13.86236	-0.8885512
13.89625	-0.8886361
13.92918	-0.8887191
13.96319	-0.8888062
13.99538	-0.8888939
14.02839	-0.8889871
14.06153	-0.8890793
14.09482	-0.8891664
14.12862	-0.8892465
14.16186	-0.8893256
14.19653	-0.8894061
14.22896	-0.8894959
14.26210	-0.8895895
14.29520	-0.8896789
14.32864	-0.8897639
14.36145	-0.8898489
14.39577	-0.8899399
14.42857	-0.8900342
14.46119	-0.8901275
14.49432	-0.8902129
14.52770	-0.8902897
14.56201	-0.8903649
14.59446	-0.8904449
14.62806	-0.8905312
14.66221	-0.8906232
14.69461	-0.8907158
14.72820	-0.8908058
14.76183	-0.8909001
14.79465	-0.8909882
14.82690	-0.8910755
14.86058	-0.8911618
14.89422	-0.8912418
14.92800	-0.8913169
14.96063	-0.8913941
14.99419	-0.8914746
15.02736	-0.8915603
15.06001	-0.8916491
15.09404	-0.8917569
15.12772	-0.8918580
15.16056	-0.8919415
15.19284	-0.8920220
15.22756	-0.8920995
15.26066	-0.8921813
15.29376	-0.8922710
15.32591	-0.8923584
15.35942	-0.8924407
15.39372	-0.8925184
15.42743	-0.8925934
15.45990	-0.8926697
15.49428	-0.8927455
15.52742	-0.8928234
15.56088	-0.8929066
15.59355	-0.8929910
15.62654	-0.8930789
15.66069	-0.8931668
15.69272	-0.8932535
15.72578	-0.8933554
15.76024	-0.8934538
15.79225	-0.8935341
15.82642	-0.8936161
15.86002	-0.8936866
15.89322	-0.8937548
15.92722	-0.8938290
15.96009	-0.8939059
15.99373	-0.8939884
16.02605	-0.8940825
16.05937	-0.8941759
16.09085	-0.8942649
16.12516	-0.8943481
16.15814	-0.8944262
16.19272	-0.8944999
16.22640	-0.8945786
16.25913	-0.8946582
16.29159	-0.8947352
16.32538	-0.8948116
16.35953	-0.8948899
16.39230	-0.8949719
16.42561	-0.8950574
16.45806	-0.8951407
16.49108	-0.8952212
16.52489	-0.8953019
16.55887	-0.8953803
16.59206	-0.8954562
16.62611	-0.8955292
16.65902	-0.8956005
16.69262	-0.8956778
16.72547	-0.8957641
16.75875	-0.8958538
16.79183	-0.8959555
16.82423	-0.8960444
16.85872	-0.8961239
16.89136	-0.8961991
16.92494	-0.8962726
16.95833	-0.8963451
16.99152	-0.8964206
17.02500	-0.8964989
17.05800	-0.8965801
17.09235	-0.8966645
17.12448	-0.8967524
17.15713	-0.8968335
17.18985	-0.8969078
17.22408	-0.8969754
17.25789	-0.8970439
17.29104	-0.8971200
17.32402	-0.8971969
17.35714	-0.8972722
17.39234	-0.8973524
17.42548	-0.8974334
17.45762	-0.8975493
17.49074	-0.8976660
17.52398	-0.8977484
17.55789	-0.8978281
17.59072	-0.8979039
17.62411	-0.8979774
17.65750	-0.8980507
17.69046	-0.8981238
17.72324	-0.8982004
17.75716	-0.8982781
17.79001	-0.8983551
17.82379	-0.8984295
17.85729	-0.8984984
17.89122	-0.8985649
17.92404	-0.8986324
17.95756	-0.8987062
17.99072	-0.8987866
18.02293	-0.8988678
18.05642	-0.8989428
18.09031	-0.8990144
18.12375	-0.8990842
18.15729	-0.8991570
18.19004	-0.8992356
18.22285	-0.8993064
18.25565	-0.8993769
18.29041	-0.8994488
18.32358	-0.8995212
18.35757	-0.8995984
18.38925	-0.8996726
18.42314	-0.8997430
18.45663	-0.8998150
18.48978	-0.8998887
18.52360	-0.8999618
18.55697	-0.9000332
18.58989	-0.9001062
18.62236	-0.9001806
18.65666	-0.9002609
18.68926	-0.9003364
18.72231	-0.9004051
18.75583	-0.9004695
18.78927	-0.9005306
18.82275	-0.9005955
18.85611	-0.9006738
18.88906	-0.9007568
18.92099	-0.9008356
18.95428	-0.9009088
18.98916	-0.9009705
19.02212	-0.9010280
19.05713	-0.9010926
19.08907	-0.9011610
19.12196	-0.9012351
19.15598	-0.9013085
19.18822	-0.9013829
19.22274	-0.9014550
19.25536	-0.9015298
19.28923	-0.9016082
19.32089	-0.9016838
19.35478	-0.9017535
19.38816	-0.9018182
19.42221	-0.9018814
19.45586	-0.9019525
19.48914	-0.9020280
19.52086	-0.9021015
19.55509	-0.9021701
19.58815	-0.9022345
19.62110	-0.9022997
19.65492	-0.9023676
19.68784	-0.9024355
19.72073	-0.9025055
19.75521	-0.9025784
19.78732	-0.9026501
19.82070	-0.9027215
19.85436	-0.9027890
19.88729	-0.9028481
19.92080	-0.9029082
19.95484	-0.9029675
19.98809	-0.9030288
20.02146	-0.9030945
20.05556	-0.9031652
20.08788	-0.9032384
20.12145	-0.9033281
20.15424	-0.9034045
20.18730	-0.9034754
20.22118	-0.9035418
20.25416	-0.9036081
20.28825	-0.9036749
20.32078	-0.9037418
20.35378	-0.9038038
20.38820	-0.9038672
20.42184	-0.9039321
20.45441	-0.9039989
20.48748	-0.9040691
20.52179	-0.9041342
20.55386	-0.9041975
20.58764	-0.9042624
20.62023	-0.9043241
20.65390	-0.9043826
20.68739	-0.9044410
20.72188	-0.9044999
20.75439	-0.9045624
20.78864	-0.9046308
20.82043	-0.9047004
20.85392	-0.9047731
20.88735	-0.9048495
20.92017	-0.9049225
20.95316	-0.9049866
20.98639	-0.9050444
21.02098	-0.9050984
21.05387	-0.9051580
21.08730	-0.9052254
21.11971	-0.9052941
21.15289	-0.9053598
21.18656	-0.9054207
21.22090	-0.9054766
21.25444	-0.9055321
21.28753	-0.9055922
21.32112	-0.9056568
21.35416	-0.9057262
21.38676	-0.9058188
21.41946	-0.9058926
21.45289	-0.9059608
21.48663	-0.9060178
21.51920	-0.9060680
21.55361	-0.9061231
21.58764	-0.9061736
21.62129	-0.9062356
21.65354	-0.9063048
21.68669	-0.9063718
21.72158	-0.9064312
21.75428	-0.9064849
21.78771	-0.9065438
21.82006	-0.9066082
21.85293	-0.9066769
21.88692	-0.9067460
21.91983	-0.9068066
21.95294	-0.9068541
21.98762	-0.9069005
22.02124	-0.9069493
22.05373	-0.9070058
22.08644	-0.9070678
22.12012	-0.9071297
22.15330	-0.9071921
22.18681	-0.9072534
22.21994	-0.9073168
22.25290	-0.9073768
22.28673	-0.9074276
22.31996	-0.9074757
22.35330	-0.9075201
22.38660	-0.9075675
22.42038	-0.9076251
22.45406	-0.9076864
22.48650	-0.9077519
22.52000	-0.9078136
22.55280	-0.9078691
22.58664	-0.9079205
22.61969	-0.9079675
22.65430	-0.9080150
22.68758	-0.9080695
22.72040	-0.9081257
22.75377	-0.9081878
22.78639	-0.9082496
22.81992	-0.9083058
22.85408	-0.9083549
22.88629	-0.9084003
22.92108	-0.9084516
22.95320	-0.9085110
22.98633	-0.9085743
23.01990	-0.9086329
23.05332	-0.9086840
23.08602	-0.9087340
23.11896	-0.9087837
23.15214	-0.9088394
23.18670	-0.9088953
23.21964	-0.9089478
23.25288	-0.9089978
23.28616	-0.9090459
23.31934	-0.9090924
23.35208	-0.9091381
23.38574	-0.9091809
23.42039	-0.9092266
23.45352	-0.9092762
23.48658	-0.9093316
23.51978	-0.9093894
23.55238	-0.9094418
23.58560	-0.9094870
23.62020	-0.9095298
23.65395	-0.9095801
23.68665	-0.9096375
23.72008	-0.9096978
23.75285	-0.9097518
23.78633	-0.9097961
23.82010	-0.9098386
23.85411	-0.9098858
23.88653	-0.9099351
23.91929	-0.9099892
23.95339	-0.9100405
23.98497	-0.9100916
24.01944	-0.9101455
24.05127	-0.9101952
24.08467	-0.9102429
24.11874	-0.9102875
24.15207	-0.9103257
24.18573	-0.9103680
24.21880	-0.9104114
24.25139	-0.9104553
24.28518	-0.9105038
24.31852	-0.9105512
24.35206	-0.9106022
24.38556	-0.9106531
24.41841	-0.9106999
[truncated: 9,952 more rows]
