# Supplementary material for: Investigation of Potential Amorphisation and Co-Amorphisation Behaviour of the Benzene Di-Carboxylic Acids upon Cryo-Milling
Source: Molecules. 2019 Nov 5;24(21):3990. doi: 10.3390/molecules24213990 (PMC6865180; doi:10.3390/molecules24213990)
Supplement: Supplementary file 1 [file molecules-24-03990-s001.zip › SI_pack/Figure_2_DSC_single_components/Data/Isophthalic acid/I_CM_zero weeks_2.txt]

34.84164	-0.2064324
34.84288	-0.2059343
34.84259	-0.2053317
34.84372	-0.2046694
34.84414	-0.2037676
34.84440	-0.2025040
34.84550	-0.2004034
34.84594	-0.1971709
34.84813	-0.1922951
34.84934	-0.1853169
34.85101	-0.1763949
34.85338	-0.1652844
34.85565	-0.1511348
34.85810	-0.1348495
34.86257	-0.1177947
34.86703	-0.09967681
34.87231	-0.08317450
34.87937	-0.06748310
34.88576	-0.05202186
34.89275	-0.03599415
34.90226	-0.01918106
34.91209	-0.002877054
34.92311	0.01226631
34.93330	0.02736506
34.94554	0.04227958
34.95903	0.05606160
34.97298	0.06905478
34.98796	0.08077900
35.00293	0.09098274
35.01825	0.1006311
35.03505	0.1100501
35.05102	0.1178413
35.06824	0.1251350
35.08718	0.1309320
35.10485	0.1351390
35.12432	0.1395979
35.14200	0.1437999
35.16220	0.1474526
35.18282	0.1499426
35.20261	0.1515032
35.22229	0.1534496
35.24353	0.1562094
35.26489	0.1589986
35.28739	0.1610586
35.30892	0.1620133
35.33076	0.1622648
35.35292	0.1622234
35.37523	0.1627809
35.39887	0.1628831
35.42261	0.1630585
35.44574	0.1651269
35.46992	0.1670301
35.49443	0.1673668
35.51970	0.1674915
35.54443	0.1663798
35.56928	0.1646934
35.59466	0.1633384
35.62010	0.1616928
35.64584	0.1602557
35.67098	0.1600075
35.69824	0.1599464
35.72520	0.1596270
35.75055	0.1588144
35.77924	0.1577764
35.80498	0.1554078
35.83153	0.1543661
35.85980	0.1527690
35.88839	0.1510818
35.91484	0.1496298
35.94187	0.1483458
35.97028	0.1471288
35.99850	0.1462053
36.02676	0.1453624
36.05595	0.1446708
36.08391	0.1441215
36.11215	0.1437503
36.14062	0.1435488
36.16876	0.1434347
36.19768	0.1433837
36.22640	0.1433389
36.25596	0.1432928
36.28600	0.1432398
36.31631	0.1431816
36.34461	0.1430559
36.37479	0.1427788
36.40282	0.1423565
36.43224	0.1418365
36.46306	0.1412438
36.49291	0.1405558
36.52223	0.1398136
36.55248	0.1391209
36.58256	0.1383792
36.61317	0.1375799
36.64306	0.1367233
36.67330	0.1355554
36.70381	0.1342183
36.73476	0.1325934
36.76576	0.1306810
36.79554	0.1286814
36.82650	0.1268612
36.85703	0.1252399
36.88769	0.1239180
36.91778	0.1225770
36.95047	0.1211880
36.98100	0.1194364
37.01034	0.1174193
37.04175	0.1154991
37.07262	0.1138736
37.10405	0.1122289
37.13574	0.1105182
37.16556	0.1087557
37.19802	0.1074440
37.22836	0.1063462
37.26074	0.1053308
37.29182	0.1041317
37.32334	0.1020959
37.35463	0.1001309
37.38516	0.09849629
37.41742	0.09693475
37.44887	0.09568859
37.47954	0.09472031
37.51110	0.09370895
37.54300	0.09279891
37.57464	0.09178887
37.60595	0.09072994
37.63760	0.08987007
37.66959	0.08912755
37.70168	0.08841894
37.73259	0.08743941
37.76409	0.08639828
37.79660	0.08545543
37.82848	0.08456063
37.86042	0.08374169
37.89212	0.08294549
37.92334	0.08222056
37.95512	0.08158904
37.98626	0.08098697
38.01802	0.08047150
38.05027	0.07999742
38.08270	0.07947307
38.11527	0.07896762
38.14598	0.07837062
38.17850	0.07768792
38.21084	0.07698816
38.24164	0.07640687
38.27341	0.07587951
38.30703	0.07542214
38.33820	0.07511148
38.37047	0.07483970
38.40272	0.07456641
38.43600	0.07416126
38.46692	0.07356960
38.49916	0.07296376
38.53132	0.07246168
38.56228	0.07202820
38.59562	0.07162329
38.62755	0.07119918
38.65998	0.07085018
38.69166	0.07058600
38.72355	0.07033576
38.75660	0.07000710
38.78794	0.06966871
38.81976	0.06931114
38.85292	0.06891274
38.88489	0.06860810
38.91706	0.06837454
38.94900	0.06814170
38.98153	0.06794424
39.01310	0.06765937
39.04648	0.06727368
39.07780	0.06689374
39.11007	0.06657576
39.14229	0.06630937
39.17470	0.06609313
39.20738	0.06595142
39.23893	0.06583465
39.27144	0.06575556
39.30494	0.06566901
39.33695	0.06551736
39.36894	0.06534863
39.40078	0.06511660
39.43274	0.06488183
39.46588	0.06470740
39.49866	0.06454175
39.53161	0.06435737
39.56305	0.06414414
39.59517	0.06394711
39.62734	0.06383352
39.65878	0.06375500
39.69325	0.06364152
39.72540	0.06353813
39.75760	0.06329389
39.78952	0.06299644
39.82197	0.06268609
39.85390	0.06246682
39.88603	0.06239571
39.91924	0.06234326
39.95176	0.06229712
39.98480	0.06223697
40.01648	0.06215681
40.04906	0.06208985
40.08228	0.06204213
40.11428	0.06198842
40.14704	0.06192994
40.17938	0.06186516
40.21213	0.06174319
40.24424	0.06156130
40.27544	0.06143758
40.30832	0.06137585
40.34191	0.06132770
40.37386	0.06127270
40.40582	0.06121072
40.43885	0.06113339
40.47011	0.06107790
40.50309	0.06102653
40.53578	0.06097628
40.56718	0.06092803
40.60051	0.06087876
40.63340	0.06083129
40.66601	0.06078402
40.69891	0.06073565
40.73044	0.06068699
40.76330	0.06063328
40.79593	0.06057806
40.82848	0.06052530
40.86100	0.06047436
40.89359	0.06042714
40.92645	0.06038575
40.95906	0.06034193
40.99156	0.06029785
41.02478	0.06025274
41.05708	0.06020593
41.08874	0.06015916
41.12211	0.06010896
41.15438	0.06005550
41.18674	0.06000476
41.22012	0.05995808
41.25258	0.05991215
41.28502	0.05986530
41.31700	0.05981254
41.35114	0.05975090
41.38220	0.05969532
41.41456	0.05964202
41.44810	0.05959294
41.48013	0.05955274
41.51197	0.05951410
41.54480	0.05947638
41.57808	0.05944021
41.61183	0.05940335
41.64394	0.05936312
41.67664	0.05931479
41.70814	0.05926220
41.74060	0.05919750
41.77322	0.05914708
41.80576	0.05910937
41.83942	0.05907474
41.87201	0.05904026
41.90459	0.05900411
41.93662	0.05896320
41.96987	0.05892382
42.00268	0.05888544
42.03500	0.05884785
42.06767	0.05881030
42.10075	0.05877394
42.13307	0.05873680
42.16541	0.05870214
42.19856	0.05866441
42.23030	0.05863281
42.26350	0.05860570
42.29694	0.05857994
42.33026	0.05855246
42.36222	0.05852229
42.39430	0.05848507
42.42704	0.05844734
42.45917	0.05840744
42.49283	0.05836887
42.52464	0.05833779
42.55726	0.05831368
42.59018	0.05829156
42.62303	0.05827034
42.65553	0.05825123
42.68848	0.05822771
42.72096	0.05819970
42.75484	0.05816924
42.78738	0.05814060
42.81967	0.05811587
42.85257	0.05809444
42.88470	0.05807618
42.91830	0.05806132
42.95004	0.05804718
42.98306	0.05803472
43.01597	0.05802289
43.04900	0.05800443
43.08111	0.05798102
43.11360	0.05796067
43.14683	0.05794252
43.17947	0.05792691
43.21154	0.05791425
43.24472	0.05790210
43.27650	0.05789024
43.31000	0.05788075
43.34236	0.05787244
43.37534	0.05786292
43.40874	0.05785244
43.44150	0.05783963
43.47412	0.05782995
43.50635	0.05782485
43.53940	0.05781890
43.57250	0.05781400
43.60417	0.05780912
43.63687	0.05780909
43.67026	0.05782691
43.70377	0.05787426
43.73550	0.05789582
43.76946	0.05790061
43.80148	0.05789858
43.83453	0.05789654
43.86657	0.05789493
43.89856	0.05789547
43.93225	0.05789903
43.96506	0.05790350
43.99811	0.05790654
44.03055	0.05790980
44.06288	0.05791241
44.09638	0.05791865
44.12864	0.05793257
44.16269	0.05794714
44.19489	0.05795657
44.22682	0.05796247
44.25956	0.05796480
44.29341	0.05797043
44.32524	0.05798310
44.35830	0.05800828
44.39067	0.05805393
44.42465	0.05808410
44.45676	0.05810034
44.49102	0.05811144
44.52276	0.05812082
44.55565	0.05813002
44.58794	0.05813782
44.62050	0.05814514
44.65400	0.05815328
44.68736	0.05816001
44.71934	0.05816528
44.75280	0.05816950
44.78538	0.05817618
44.81806	0.05818696
44.85131	0.05820280
44.88352	0.05822588
44.91633	0.05826643
44.95016	0.05830371
44.98276	0.05832636
45.01526	0.05833579
45.04894	0.05834131
45.08076	0.05834800
45.11454	0.05835766
45.14766	0.05836965
45.17954	0.05838166
45.21290	0.05839230
45.24500	0.05840149
45.27813	0.05840554
45.31174	0.05840612
45.34312	0.05840624
45.37631	0.05840994
45.40928	0.05841792
45.44220	0.05842729
45.47583	0.05843503
45.50814	0.05844211
45.54139	0.05844622
45.57391	0.05844638
45.60703	0.05844572
45.64028	0.05843902
45.67296	0.05843597
45.70593	0.05843632
45.73850	0.05843569
45.77084	0.05843525
45.80360	0.05843246
45.83754	0.05842540
45.87050	0.05842057
45.90220	0.05842354
45.93480	0.05842604
45.96862	0.05842283
46.00236	0.05841366
46.03404	0.05839838
46.06770	0.05838672
46.09946	0.05838128
46.13332	0.05837855
46.16678	0.05837263
46.19919	0.05836110
46.23222	0.05834906
46.26557	0.05833111
46.29824	0.05830620
46.33036	0.05829193
46.36310	0.05827694
46.39709	0.05825664
46.42934	0.05821424
46.46209	0.05811668
46.49467	0.05801110
46.52822	0.05794468
46.56154	0.05791856
46.59422	0.05789804
46.62641	0.05787191
46.65924	0.05781959
46.69135	0.05769696
46.72524	0.05754184
46.75800	0.05741025
46.79122	0.05732364
46.82506	0.05723930
46.85796	0.05714370
46.88961	0.05700458
46.92212	0.05691374
46.95562	0.05684244
46.98877	0.05677295
47.02191	0.05672136
47.05380	0.05666990
47.08812	0.05663159
47.12104	0.05657510
47.15480	0.05638404
47.18691	0.05602780
47.21959	0.05561284
47.25257	0.05528212
47.28440	0.05512610
47.31722	0.05503168
47.35026	0.05491638
47.38400	0.05479008
47.41780	0.05459370
47.45008	0.05434809
47.48263	0.05420185
47.51534	0.05410704
47.54931	0.05400929
47.58204	0.05391766
47.61470	0.05378765
47.64815	0.05349038
47.68122	0.05306861
47.71332	0.05262660
47.74640	0.05215222
47.77917	0.05182276
47.81172	0.05160107
47.84459	0.05141863
47.87854	0.05131336
47.91081	0.05118451
47.94412	0.05104919
47.97730	0.05085086
48.01085	0.05060046
48.04304	0.05038100
48.07609	0.05013047
48.10890	0.04994838
48.14094	0.04981981
48.17512	0.04967834
48.20850	0.04955480
48.24110	0.04928705
48.27380	0.04888038
48.30688	0.04862118
48.33950	0.04845493
48.37313	0.04836750
48.40665	0.04830447
48.43972	0.04823091
48.47328	0.04808388
48.50531	0.04790488
48.53842	0.04767463
48.57187	0.04744141
48.60492	0.04724330
48.63800	0.04703519
48.67106	0.04669354
48.70340	0.04631190
48.73530	0.04600875
48.76898	0.04581070
48.80224	0.04569752
48.83544	0.04562963
48.86803	0.04555264
48.90130	0.04547624
48.93378	0.04540527
48.96801	0.04528858
49.00054	0.04507540
49.03348	0.04489739
49.06708	0.04470108
49.09990	0.04456926
49.13218	0.04449817
49.16484	0.04438725
49.19858	0.04422620
49.23179	0.04407188
49.26453	0.04392837
49.29780	0.04385850
49.33041	0.04377694
49.36347	0.04368828
49.39661	0.04357664
49.42938	0.04345691
49.46298	0.04337047
49.49511	0.04329904
49.52886	0.04322363
49.56207	0.04314950
49.59502	0.04307962
49.62837	0.04300990
49.66090	0.04294004
49.69380	0.04285936
49.72676	0.04275605
49.75940	0.04264346
49.79267	0.04256044
49.82612	0.04248950
49.85922	0.04242110
49.89324	0.04235246
49.92622	0.04228396
49.95987	0.04221149
49.99278	0.04213652
50.02506	0.04206176
50.05862	0.04198528
50.09189	0.04190008
50.12489	0.04179539
50.15710	0.04165027
50.19060	0.04154438
50.22294	0.04146110
50.25589	0.04136786
50.28998	0.04128596
50.32178	0.04120706
50.35503	0.04113394
50.38727	0.04107008
50.42187	0.04100642
50.45541	0.04093336
50.48719	0.04085856
50.52000	0.04078633
50.55366	0.04071918
50.58770	0.04065206
50.61963	0.04057778
50.65308	0.04048336
50.68566	0.04037086
50.71822	0.04028828
50.75275	0.04021146
50.78442	0.04014168
50.81724	0.04007911
50.85067	0.04002015
50.88461	0.03995798
50.91754	0.03988737
50.94993	0.03980930
50.98347	0.03972861
51.01585	0.03964856
51.04925	0.03956884
51.08280	0.03949648
51.11531	0.03943060
51.14786	0.03936768
51.18210	0.03931074
51.21531	0.03925174
51.25012	0.03918309
51.28256	0.03911184
51.31481	0.03903913
51.34843	0.03896534
51.38047	0.03889746
51.41434	0.03883094
51.44660	0.03876135
51.48004	0.03868912
51.51284	0.03861630
51.54510	0.03854725
51.58010	0.03848174
51.61243	0.03841801
51.64640	0.03834960
51.67986	0.03827400
51.71259	0.03818642
51.74558	0.03810653
51.77797	0.03803436
51.81140	0.03796878
51.84447	0.03790734
51.87795	0.03784290
51.91129	0.03776944
51.94494	0.03769200
51.97696	0.03761383
52.01035	0.03754204
52.04298	0.03748076
52.07606	0.03742217
52.10992	0.03736214
52.14309	0.03729970
52.17618	0.03723003
52.20734	0.03716043
52.24164	0.03709183
52.27544	0.03702347
52.30799	0.03695504
52.34091	0.03688562
52.37504	0.03681753
52.40810	0.03675321
52.44052	0.03669426
52.47358	0.03663730
52.50761	0.03657864
52.53948	0.03652278
52.57299	0.03646986
52.60647	0.03641546
52.63985	0.03635785
52.67270	0.03629190
52.70569	0.03622416
52.73884	0.03615366
52.77180	0.03608670
52.80521	0.03602503
52.83838	0.03596800
52.87151	0.03591716
52.90372	0.03586642
52.93762	0.03581394
52.97006	0.03575852
53.00377	0.03570099
53.03782	0.03564317
53.07021	0.03558514
53.10429	0.03552442
53.13762	0.03546536
53.17041	0.03540560
53.20350	0.03534748
53.23596	0.03528674
53.26896	0.03522334
53.30157	0.03516836
53.33520	0.03511360
53.36913	0.03505857
53.40238	0.03500416
53.43555	0.03494485
53.46760	0.03488580
53.50115	0.03482966
53.53435	0.03477270
53.56758	0.03471552
53.60080	0.03465351
53.63379	0.03459275
53.66598	0.03454199
53.69951	0.03449814
53.73374	0.03445502
53.76730	0.03440930
53.80075	0.03435269
53.83300	0.03429495
53.86566	0.03424000
53.89954	0.03418560
53.93164	0.03413570
53.96545	0.03409188
53.99818	0.03405133
54.03188	0.03401203
54.06528	0.03397370
54.09814	0.03392711
54.13152	0.03387585
54.16422	0.03381950
54.19804	0.03376089
54.23124	0.03370674
54.26395	0.03365704
54.29633	0.03361365
54.33057	0.03357708
54.36301	0.03353631
54.39749	0.03349228
54.42929	0.03344837
54.46187	0.03340039
54.49506	0.03335915
54.52910	0.03332285
54.56218	0.03328594
54.59526	0.03324756
54.62857	0.03320692
54.66210	0.03316306
54.69497	0.03311572
54.72773	0.03306979
54.76036	0.03302874
54.79351	0.03299009
54.82746	0.03295415
54.86016	0.03291690
54.89407	0.03287808
54.92731	0.03283757
54.95952	0.03279734
54.99360	0.03275646
55.02698	0.03272104
55.05970	0.03269028
55.09395	0.03265913
55.12640	0.03262383
55.15840	0.03258543
55.19136	0.03254407
55.22572	0.03250560
55.25891	0.03247245
55.29280	0.03243966
55.32584	0.03240652
55.35899	0.03237411
55.39096	0.03233740
55.42437	0.03229915
55.45782	0.03226437
55.49119	0.03223140
55.52478	0.03219861
55.55725	0.03216985
55.59026	0.03213917
55.62402	0.03210593
55.65676	0.03207842
55.68874	0.03205030
55.72344	0.03201766
55.75624	0.03198093
55.79056	0.03194242
55.82260	0.03190556
55.85628	0.03187364
55.88950	0.03184888
55.92170	0.03182141
55.95532	0.03179240
55.98849	0.03175905
56.02166	0.03172080
56.05463	0.03169100
56.08722	0.03167200
56.12135	0.03165309
56.15498	0.03163440
56.18799	0.03160600
56.22090	0.03157560
56.25357	0.03154612
56.28717	0.03151817
56.31942	0.03149140
56.35320	0.03146259
56.38620	0.03143428
56.41885	0.03141152
56.45254	0.03139000
56.48655	0.03137291
56.51877	0.03135946
56.55261	0.03134451
56.58630	0.03133113
56.61880	0.03131586
56.65162	0.03129597
56.68588	0.03127156
56.71899	0.03124516
56.75166	0.03121611
56.78515	0.03118818
56.81806	0.03116786
56.85080	0.03115419
56.88508	0.03114115
56.91745	0.03112956
56.95100	0.03110928
56.98438	0.03108165
57.01621	0.03105359
57.04926	0.03102892
57.08325	0.03100767
57.11543	0.03099375
57.14932	0.03098047
57.18355	0.03097098
57.21610	0.03096242
57.25020	0.03094737
57.28313	0.03092472
57.31560	0.03089718
57.34913	0.03087268
57.38224	0.03085897
57.41546	0.03085243
57.44900	0.03084823
57.48206	0.03084090
57.51480	0.03082817
57.54865	0.03081541
57.58144	0.03080484
57.61448	0.03079221
57.64784	0.03078324
57.68100	0.03077506
57.71481	0.03077141
57.74794	0.03076705
57.78184	0.03075698
57.81470	0.03073752
57.84711	0.03071643
57.88104	0.03069887
57.91394	0.03068436
57.94736	0.03067243
57.98046	0.03066442
58.01306	0.03066092
58.04756	0.03065912
58.07981	0.03065612
58.11402	0.03064628
58.14660	0.03063520
58.18067	0.03062353
58.21348	0.03061500
58.24640	0.03060618
58.27900	0.03059260
58.31312	0.03057530
58.34490	0.03056040
58.37862	0.03055070
58.41162	0.03054070
58.44598	0.03053390
58.47856	0.03053122
58.51094	0.03052894
58.54458	0.03053112
58.57893	0.03053688
58.61196	0.03053565
58.64504	0.03053072
58.67844	0.03052072
58.71059	0.03050911
58.74438	0.03049687
58.77714	0.03049263
58.81054	0.03049609
58.84450	0.03050332
58.87676	0.03050887
58.91026	0.03051014
58.94458	0.03050692
58.97774	0.03050578
59.00968	0.03050236
59.04320	0.03049845
59.07598	0.03049260
59.10900	0.03049260
59.14282	0.03050028
59.17707	0.03051070
59.20960	0.03051548
59.24280	0.03051138
59.27574	0.03050398
59.30928	0.03050162
59.34220	0.03050265
59.37524	0.03050716
59.40832	0.03051538
59.44195	0.03051870
59.47488	0.03052136
59.50747	0.03053312
59.54123	0.03054354
59.57582	0.03055570
59.60835	0.03056636
59.64226	0.03056208
59.67503	0.03055206
59.70706	0.03054766
59.74085	0.03054879
59.77343	0.03056182
59.80744	0.03058022
59.84126	0.03058891
59.87395	0.03059639
59.90700	0.03060680
59.94055	0.03060992
59.97368	0.03060890
60.00696	0.03060432
60.04007	0.03060264
60.07324	0.03061302
60.10650	0.03063375
60.14007	0.03065043
60.17286	0.03066305
60.20526	0.03067280
60.23877	0.03068612
60.27200	0.03070012
60.30629	0.03071096
60.33932	0.03071617
60.37176	0.03072071
60.40595	0.03073391
60.43918	0.03075115
60.47281	0.03076912
60.50508	0.03078620
60.53820	0.03079696
60.57182	0.03080632
60.60450	0.03081450
60.63818	0.03082156
60.67106	0.03083020
60.70511	0.03084244
60.73810	0.03085877
60.77156	0.03087702
60.80421	0.03089590
60.83745	0.03091369
60.87043	0.03092932
60.90472	0.03094705
60.93721	0.03096246
60.97100	0.03097732
61.00421	0.03098993
61.03731	0.03099871
61.07064	0.03100854
61.10376	0.03102252
61.13720	0.03103967
61.16982	0.03106265
61.20259	0.03108231
61.23650	0.03109998
61.27012	0.03111102
61.30422	0.03112048
61.33634	0.03113489
61.36985	0.03115427
61.40314	0.03117918
61.43623	0.03120640
61.47107	0.03122860
61.50278	0.03124888
61.53680	0.03126724
61.56996	0.03128621
61.60268	0.03130779
61.63700	0.03132841
61.66876	0.03134813
61.70242	0.03136612
61.73620	0.03138235
61.76952	0.03139865
61.80282	0.03141388
61.83630	0.03142786
61.86860	0.03143982
61.90260	0.03145509
61.93430	0.03147142
61.96880	0.03149338
62.00166	0.03151852
62.03545	0.03154332
62.06841	0.03156315
62.10237	0.03158185
62.13455	0.03160013
62.16865	0.03161856
62.20107	0.03163581
62.23455	0.03165232
62.26768	0.03167046
62.30043	0.03169224
62.33419	0.03171492
62.36724	0.03173839
62.40061	0.03176355
62.43322	0.03178816
62.46746	0.03180978
62.49963	0.03182859
62.53295	0.03184761
62.56618	0.03187537
62.60011	0.03190338
62.63321	0.03192967
62.66552	0.03195158
62.69856	0.03197709
62.73231	0.03200827
62.76617	0.03204024
62.79926	0.03207056
62.83214	0.03209570
62.86584	0.03212028
62.89888	0.03215253
62.93198	0.03218706
62.96684	0.03222252
62.99848	0.03225616
63.03242	0.03228647
63.06534	0.03231086
63.09801	0.03233794
63.13169	0.03237228
63.16578	0.03240796
63.19932	0.03244598
63.23212	0.03247934
63.26563	0.03250574
63.29790	0.03252924
63.33162	0.03254912
63.36560	0.03257045
63.39820	0.03259457
63.43113	0.03261860
63.46461	0.03264400
63.49832	0.03267118
63.53098	0.03270129
63.56464	0.03273178
63.59781	0.03276068
63.63064	0.03278828
63.66344	0.03281668
63.69776	0.03284982
63.73129	0.03288383
63.76416	0.03291578
63.79776	0.03294537
63.83026	0.03297508
63.86450	0.03300630
63.89734	0.03303519
63.92998	0.03306483
63.96319	0.03309691
63.99629	0.03313022
64.03015	0.03316926
64.06386	0.03321176
64.09720	0.03325167
64.12985	0.03328950
64.16416	0.03332104
64.19730	0.03334723
64.23032	0.03337233
64.26300	0.03340295
64.29598	0.03344053
64.32984	0.03347991
64.36316	0.03351800
64.39576	0.03355108
64.42935	0.03358441
64.46280	0.03362458
64.49539	0.03366775
64.52924	0.03370615
64.56243	0.03373550
64.59528	0.03375568
64.62911	0.03377669
64.66172	0.03380488
64.69446	0.03383847
64.72894	0.03388826
64.76137	0.03395729
64.79500	0.03399986
64.82837	0.03404322
64.86106	0.03408693
64.89460	0.03413017
64.92784	0.03418112
64.96172	0.03423367
64.99530	0.03427666
65.02840	0.03431617
65.06170	0.03435434
65.09496	0.03439110
65.12781	0.03442816
65.16202	0.03446406
65.19565	0.03449679
65.22851	0.03452994
65.26216	0.03456695
65.29469	0.03460786
65.32782	0.03464858
65.36132	0.03468469
65.39426	0.03471924
65.42774	0.03475490
65.46026	0.03479265
65.49516	0.03483104
65.52686	0.03487028
65.56038	0.03491184
65.59353	0.03495172
65.62688	0.03498514
65.66016	0.03501560
65.69358	0.03504562
65.72595	0.03508162
65.75911	0.03512632
65.79294	0.03518649
65.82660	0.03524292
65.86061	0.03528911
65.89332	0.03533334
65.92571	0.03537284
65.95920	0.03541214
65.99262	0.03545531
66.02582	0.03549880
66.05942	0.03554590
66.09311	0.03559766
66.12644	0.03564954
66.15924	0.03569941
66.19371	0.03574619
66.22684	0.03578577
66.26001	0.03582382
66.29314	0.03586050
66.32637	0.03589514
66.35951	0.03592916
66.39212	0.03596782
66.42455	0.03601106
66.45900	0.03605928
66.49188	0.03611889
66.52579	0.03616684
66.55853	0.03621058
66.59172	0.03625456
66.62549	0.03629641
66.65831	0.03633964
66.69179	0.03638205
66.72482	0.03642414
66.75831	0.03647005
66.79218	0.03651613
66.82569	0.03656515
66.85835	0.03661272
66.89168	0.03665730
66.92455	0.03670200
66.95834	0.03674552
66.99170	0.03679278
67.02405	0.03684570
67.05765	0.03689715
67.09146	0.03694364
67.12488	0.03698364
67.15795	0.03702104
67.18997	0.03706666
67.22411	0.03711842
67.25815	0.03716550
67.29084	0.03721379
67.32412	0.03726190
67.35803	0.03731375
67.39104	0.03751059
67.42397	0.03825311
67.45790	0.03978284
67.49097	0.04148584
67.52530	0.04247584
67.55795	0.04275394
67.59162	0.04282322
67.62468	0.04290050
67.65839	0.04294859
67.69219	0.04299084
67.72421	0.04302681
67.75776	0.04305706
67.79099	0.04308700
67.82436	0.04311524
67.85761	0.04314670
67.89094	0.04317617
67.92380	0.04320808
67.95818	0.04323940
67.99062	0.04326672
68.02340	0.04329060
68.05686	0.04331930
68.09006	0.04335084
68.12391	0.04338796
68.15795	0.04342262
68.19056	0.04344734
68.22275	0.04346878
68.25634	0.04349498
68.28952	0.04352817
68.32261	0.04356980
68.35699	0.04360592
68.39019	0.04363549
68.42340	0.04366030
68.45642	0.04368278
68.48950	0.04370771
68.52235	0.04373735
68.55560	0.04376652
68.58926	0.04379700
68.62228	0.04382280
68.65539	0.04384950
68.68762	0.04387872
68.72192	0.04391216
68.75449	0.04394820
68.78937	0.04398422
68.82210	0.04401694
68.85608	0.04404848
68.88906	0.04407594
68.92170	0.04410856
68.95541	0.04414028
68.98892	0.04416824
69.02118	0.04420106
69.05456	0.04423451
69.08880	0.04426708
69.12160	0.04430637
69.15455	0.04434234
69.18765	0.04437792
69.22110	0.04441444
69.25524	0.04445183
69.28790	0.04448498
69.32162	0.04451689
69.35481	0.04454621
69.38836	0.04457917
69.42180	0.04460797
69.45516	0.04463644
69.48792	0.04466588
69.52086	0.04469640
69.55368	0.04473205
69.58653	0.04477447
69.62044	0.04481390
69.65514	0.04484877
69.68768	0.04488328
69.72125	0.04491378
69.75381	0.04494649
69.78741	0.04497990
69.82090	0.04501096
69.85430	0.04503958
69.88731	0.04506783
69.92050	0.04509562
69.95381	0.04512224
69.98725	0.04515062
70.02018	0.04517986
70.05334	0.04521835
70.08666	0.04525752
70.12076	0.04529472
70.15335	0.04532812
70.18713	0.04535828
70.21996	0.04538730
70.25337	0.04542285
70.28606	0.04545980
70.32014	0.04549770
70.35338	0.04553382
70.38681	0.04556954
70.41949	0.04560310
70.45290	0.04563643
70.48608	0.04567120
70.51908	0.04570680
70.55195	0.04574906
70.58640	0.04579248
70.61926	0.04583316
70.65253	0.04587304
70.68731	0.04590416
70.71992	0.04593016
70.75212	0.04595974
70.78616	0.04598966
70.81908	0.04602788
70.85251	0.04607318
70.88634	0.04611462
70.91972	0.04615141
70.95264	0.04618676
70.98491	0.04622148
71.01916	0.04626044
71.05321	0.04630328
71.08679	0.04634337
71.11941	0.04637500
71.15220	0.04639616
71.18525	0.04641810
71.21824	0.04644162
71.25151	0.04647198
71.28538	0.04651322
71.31812	0.04655864
71.35211	0.04661612
71.38539	0.04668477
71.41900	0.04672582
71.45299	0.04676081
71.48500	0.04679284
71.51762	0.04682408
71.55050	0.04686016
71.58441	0.04690444
71.61768	0.04698524
71.65161	0.04706224
71.68526	0.04711148
71.71828	0.04715326
71.75186	0.04718566
71.78478	0.04721516
71.81762	0.04724575
71.85048	0.04727744
71.88422	0.04731270
71.91790	0.04735550
71.95069	0.04740597
71.98425	0.04745969
72.01782	0.04751039
72.05051	0.04754854
72.08413	0.04757824
72.11675	0.04760917
72.15070	0.04764546
72.18451	0.04768592
72.21680	0.04772676
72.25025	0.04776781
72.28301	0.04781930
72.31640	0.04788826
72.35170	0.04793974
72.38468	0.04798836
72.41658	0.04802789
72.45006	0.04806332
72.48319	0.04810310
72.51692	0.04814535
72.55000	0.04818964
72.58429	0.04823214
72.61718	0.04826965
72.65022	0.04830200
72.68403	0.04833896
72.71638	0.04838551
72.74940	0.04843888
72.78400	0.04849290
72.81705	0.04853852
72.85092	0.04857334
72.88335	0.04860598
72.91606	0.04864034
72.94963	0.04868124
72.98256	0.04872503
73.01639	0.04876991
73.04999	0.04881670
73.08288	0.04886287
73.11616	0.04890776
73.14887	0.04895316
73.18232	0.04899608
73.21637	0.04904026
73.24949	0.04908600
73.28251	0.04912918
73.31575	0.04916940
73.34910	0.04920734
73.38209	0.04924776
73.41594	0.04929516
73.44962	0.04934764
73.48249	0.04941410
73.51632	0.04947876
73.54901	0.04952967
73.58266	0.04957895
73.61554	0.04962841
73.64918	0.04967696
73.68279	0.04972398
73.71612	0.04976860
73.74986	0.04980792
73.78306	0.04984536
73.81538	0.04988437
73.85004	0.04992297
73.88197	0.04996445
73.91589	0.05000818
73.94954	0.05005606
73.98245	0.05010872
74.01661	0.05016172
74.04968	0.05021028
74.08332	0.05025122
74.11544	0.05029072
74.14879	0.05032959
74.18200	0.05036957
74.21508	0.05041368
74.24969	0.05046082
74.28176	0.05051190
74.31562	0.05058303
74.34856	0.05063510
74.38344	0.05067530
74.41602	0.05070906
74.44870	0.05074330
74.48181	0.05078387
74.51550	0.05083312
74.54840	0.05088584
74.58174	0.05093270
74.61532	0.05098312
74.64891	0.05103330
74.68329	0.05108184
74.71440	0.05113207
74.74906	0.05117807
74.78288	0.05122246
74.81553	0.05127009
74.84931	0.05132084
74.88160	0.05136752
74.91590	0.05141041
74.94820	0.05144800
74.98174	0.05149078
75.01538	0.05154339
75.04840	0.05160053
75.08212	0.05165699
75.11480	0.05170436
75.14856	0.05174453
75.18220	0.05178626
75.21485	0.05182996
75.24879	0.05187469
75.28332	0.05192259
75.31511	0.05196898
75.34789	0.05201260
75.38170	0.05205907
75.41452	0.05211034
75.44754	0.05216033
75.48140	0.05221116
75.51482	0.05225174
75.54812	0.05229076
75.58103	0.05233560
75.61464	0.05238858
75.64768	0.05248113
75.68036	0.05255924
75.71400	0.05261350
75.74792	0.05266346
75.78095	0.05271575
75.81404	0.05276810
75.84812	0.05281580
75.88103	0.05285912
75.91339	0.05289992
75.94757	0.05294836
75.98162	0.05300346
76.01446	0.05305682
76.04802	0.05310658
76.08092	0.05315694
76.11352	0.05320980
76.14786	0.05328137
76.18144	0.05333730
76.21493	0.05338653
76.24732	0.05343070
76.28062	0.05347218
76.31455	0.05351436
76.34712	0.05355828
76.38050	0.05360527
76.41411	0.05365544
76.44684	0.05370961
76.48076	0.05376562
76.51378	0.05382029
76.54776	0.05386958
76.58060	0.05391363
76.61368	0.05395394
76.64649	0.05399390
76.68034	0.05403490
76.71335	0.05408215
76.74585	0.05413700
76.77981	0.05418918
76.81439	0.05423926
76.84689	0.05428283
76.88052	0.05432174
76.91246	0.05437341
76.94582	0.05448312
76.98034	0.05455800
77.01402	0.05461454
77.04652	0.05466194
77.07897	0.05470440
77.11328	0.05475146
77.14634	0.05479855
77.17978	0.05484390
77.21276	0.05489448
77.24632	0.05494816
77.28000	0.05500556
77.31314	0.05506101
77.34653	0.05511026
77.38018	0.05515842
77.41278	0.05520468
77.44632	0.05524885
77.48003	0.05529774
77.51181	0.05534937
77.54618	0.05540332
77.58007	0.05546114
77.61352	0.05551402
77.64666	0.05556324
77.67875	0.05561356
77.71260	0.05566611
77.74638	0.05571746
77.78032	0.05576791
77.81368	0.05581122
77.84691	0.05584820
77.87930	0.05588535
77.91281	0.05593006
77.94672	0.05597844
77.98009	0.05602581
78.01235	0.05606950
78.04582	0.05611734
78.07922	0.05618128
78.11319	0.05627725
78.14631	0.05634426
78.18002	0.05639926
78.21210	0.05644802
78.24570	0.05649190
78.27963	0.05653950
78.31329	0.05658220
78.34610	0.05662663
78.37915	0.05667244
78.41320	0.05671887
78.44578	0.05676902
78.47903	0.05681992
78.51242	0.05687172
78.54512	0.05692650
78.57900	0.05698086
78.61250	0.05703212
78.64482	0.05707928
78.67868	0.05712290
78.71212	0.05716950
78.74547	0.05721889
78.77908	0.05728045
78.81114	0.05740305
78.84581	0.05752744
78.87944	0.05758630
78.91318	0.05763684
78.94626	0.05767900
78.97922	0.05772196
79.01145	0.05777214
79.04529	0.05782729
79.07910	0.05788163
79.11200	0.05793367
79.14558	0.05798376
79.17803	0.05803490
79.21174	0.05808752
79.24532	0.05814076
79.27891	0.05819400
79.31160	0.05824403
79.34496	0.05829514
79.37850	0.05834660
79.41171	0.05839928
79.44500	0.05845482
79.47771	0.05851217
79.51194	0.05857001
79.54540	0.05862476
79.57944	0.05867343
79.61139	0.05872249
79.64447	0.05876980
79.67800	0.05882426
79.71179	0.05888211
79.74566	0.05893648
79.77882	0.05899463
79.81116	0.05905350
79.84546	0.05910962
79.87832	0.05916578
79.91205	0.05922168
79.94457	0.05927696
79.97869	0.05933564
80.01230	0.05939534
80.04505	0.05945379
80.07828	0.05950972
80.11212	0.05956436
80.14444	0.05962349
80.17759	0.05968232
80.21145	0.05974326
80.24482	0.05980343
80.27828	0.05985869
80.31094	0.05990863
80.34478	0.05996342
80.37726	0.06001736
80.41187	0.06007339
80.44447	0.06013206
80.47744	0.06019020
80.51129	0.06025024
80.54431	0.06031332
80.57728	0.06037621
80.61103	0.06043276
80.64425	0.06048732
80.67756	0.06053628
80.71024	0.06058824
80.74406	0.06064736
80.77715	0.06071068
80.81111	0.06077473
80.84468	0.06083800
80.87755	0.06089615
80.91074	0.06094920
80.94449	0.06100235
80.97669	0.06105659
81.01098	0.06111318
81.04389	0.06117068
81.07706	0.06123180
81.11091	0.06129580
81.14404	0.06136394
81.17768	0.06142439
81.21032	0.06147787
81.24381	0.06152502
81.27648	0.06157486
81.31011	0.06163562
81.34344	0.06170018
81.37710	0.06176626
81.41045	0.06182981
81.44385	0.06189031
81.47750	0.06194930
81.51060	0.06200500
81.54368	0.06205691
81.57758	0.06210770
81.61060	0.06215964
81.64369	0.06221478
81.67738	0.06227976
81.70970	0.06234500
81.74353	0.06240838
81.77589	0.06247342
81.81030	0.06253458
81.84368	0.06259215
81.87732	0.06264844
81.91054	0.06270432
81.94299	0.06276278
81.97726	0.06283257
82.01024	0.06290445
82.04475	0.06296472
82.07681	0.06301392
82.11055	0.06305958
82.14280	0.06310478
82.17720	0.06315910
82.20952	0.06322668
82.24288	0.06329645
82.27694	0.06336586
82.31009	0.06344156
82.34338	0.06350026
82.37684	0.06355432
82.40937	0.06360542
82.44379	0.06365532
82.47651	0.06371510
82.51000	0.06377930
82.54442	0.06383934
82.57680	0.06389648
82.60960	0.06395045
82.64306	0.06400772
82.67597	0.06407203
82.70976	0.06413445
82.74438	0.06419239
82.77743	0.06424516
82.80993	0.06429600
82.84330	0.06435210
82.87558	0.06440962
82.90969	0.06446465
82.94203	0.06452283
82.97554	0.06458282
83.00914	0.06464731
83.04285	0.06471687
83.07632	0.06478250
83.11001	0.06484112
83.14275	0.06489582
83.17530	0.06495142
83.20875	0.06500915
83.24188	0.06507451
83.27512	0.06515347
83.30962	0.06522134
83.34311	0.06528900
83.37562	0.06534848
83.40890	0.06540460
83.44164	0.06546420
83.47664	0.06552475
83.50984	0.06558651
83.54232	0.06564743
83.57545	0.06570786
83.60848	0.06577172
83.64201	0.06585442
83.67530	0.06594813
83.70972	0.06601142
83.74250	0.06606794
83.77542	0.06611714
83.80871	0.06616394
83.84150	0.06622059
83.87518	0.06628856
83.90889	0.06636924
83.94301	0.06644025
83.97568	0.06650465
84.00866	0.06656220
84.04242	0.06662518
84.07599	0.06669576
84.10930	0.06676828
84.14194	0.06684701
84.17563	0.06690855
84.20965	0.06696575
84.24191	0.06702270
84.27569	0.06707650
84.30816	0.06713048
84.34241	0.06718838
84.37531	0.06725280
84.40831	0.06734284
84.44250	0.06741801
84.47600	0.06748255
84.50920	0.06753516
84.54156	0.06758851
84.57525	0.06765032
84.60832	0.06771824
84.64195	0.06779165
84.67524	0.06786638
84.70874	0.06793687
84.74282	0.06800666
84.77564	0.06807304
84.80753	0.06813587
84.84129	0.06819910
84.87530	0.06827032
84.90728	0.06834388
84.94219	0.06841362
84.97524	0.06847881
85.00845	0.06854236
85.04212	0.06860456
85.07606	0.06866400
85.10828	0.06872170
85.14141	0.06877628
85.17514	0.06883058
85.20848	0.06889032
85.24121	0.06895738
85.27476	0.06902734
85.30820	0.06910301
85.34106	0.06917847
85.37538	0.06924844
85.40806	0.06930997
85.44182	0.06936928
85.47455	0.06943038
85.50826	0.06949806
85.54106	0.06957159
85.57550	0.06964328
85.60801	0.06971480
85.64236	0.06977692
85.67624	0.06983295
85.70859	0.06988734
85.74226	0.06994200
85.77476	0.07000844
85.80789	0.07008124
85.84152	0.07015522
85.87515	0.07022894
85.90925	0.07029745
85.94205	0.07036332
85.97480	0.07043039
86.00841	0.07049328
86.04149	0.07055830
86.07439	0.07062587
86.10826	0.07069092
86.14118	0.07075902
86.17422	0.07082744
86.20812	0.07089662
86.24144	0.07096762
86.27538	0.07103634
86.30875	0.07109864
86.34205	0.07115898
86.37547	0.07122516
86.40756	0.07128962
86.44116	0.07135660
86.47344	0.07142437
86.50812	0.07149000
86.54180	0.07155934
86.57512	0.07163076
86.60811	0.07169995
86.64137	0.07177119
86.67472	0.07184744
86.70876	0.07192702
86.74170	0.07200103
86.77528	0.07207406
86.80805	0.07214143
86.84164	0.07221371
86.87432	0.07229056
86.90863	0.07236640
86.94257	0.07243664
86.97528	0.07249918
87.00821	0.07255725
87.04106	0.07261948
87.07468	0.07268932
87.10792	0.07276148
87.14191	0.07283069
87.17547	0.07289331
87.20758	0.07295452
87.24113	0.07301790
87.27526	0.07308852
87.30791	0.07316369
87.34165	0.07323704
87.37475	0.07330691
87.40863	0.07337253
87.44215	0.07343645
87.47456	0.07350408
87.50769	0.07357220
87.54161	0.07363950
87.57410	0.07370359
87.60799	0.07376664
87.64041	0.07383420
87.67405	0.07391140
87.70741	0.07404325
87.74090	0.07422910
87.77484	0.07432706
87.80785	0.07439456
87.84150	0.07445509
87.87519	0.07451694
87.90819	0.07458587
87.94061	0.07466108
87.97460	0.07473462
88.00770	0.07480225
88.04063	0.07486980
88.07452	0.07494225
88.10809	0.07501563
88.14184	0.07509140
88.17416	0.07516503
88.20796	0.07523408
88.24137	0.07529724
88.27562	0.07535475
88.30774	0.07541508
88.34022	0.07548712
88.37381	0.07559400
88.40761	0.07573129
88.44147	0.07581430
88.47475	0.07588366
88.50774	0.07595356
88.54144	0.07601905
88.57445	0.07607999
88.60794	0.07614136
88.64082	0.07619910
88.67382	0.07626104
88.70706	0.07633160
88.74054	0.07640191
88.77469	0.07647794
88.80762	0.07655750
88.84098	0.07663471
88.87488	0.07670869
88.90781	0.07677686
88.94112	0.07684550
88.97534	0.07691295
89.00766	0.07697861
89.04139	0.07704492
89.07408	0.07710824
89.10734	0.07717515
89.14069	0.07724413
89.17518	0.07730924
89.20825	0.07737344
89.24101	0.07744001
89.27381	0.07751016
89.30707	0.07758281
89.34182	0.07765580
89.37484	0.07772562
89.40801	0.07778665
89.44051	0.07784788
89.47344	0.07790881
89.50801	0.07797309
89.54048	0.07804000
89.57361	0.07811054
89.60751	0.07818000
89.64076	0.07825024
89.67384	0.07832343
89.70731	0.07839322
89.74087	0.07845606
89.77416	0.07851653
89.80741	0.07857568
89.84081	0.07864278
89.87352	0.07871807
89.90796	0.07879272
89.94048	0.07886841
89.97407	0.07893609
90.00772	0.07899740
90.04124	0.07905478
90.07486	0.07910931
90.10734	0.07916712
90.14001	0.07923132
90.17304	0.07930828
90.20657	0.07938391
90.24078	0.07945371
90.27352	0.07951736
90.30657	0.07957447
90.33947	0.07963700
90.37269	0.07971972
90.40692	0.07982520
90.44062	0.07989820
90.47297	0.07995792
90.50684	0.08000985
90.53928	0.08006134
90.57335	0.08012058
90.60649	0.08018699
90.63949	0.08025974
90.67215	0.08034034
90.70663	0.08041907
90.74020	0.08048851
90.77364	0.08055019
90.80642	0.08060628
90.83916	0.08066753
90.87332	0.08073172
90.90715	0.08079384
90.94032	0.08085843
90.97305	0.08091888
91.00670	0.08097476
91.04007	0.08103095
91.07342	0.08109119
91.10715	0.08115699
91.13968	0.08122910
91.17324	0.08129498
91.20681	0.08135384
91.24006	0.08141040
91.27352	0.08146199
91.30681	0.08151600
91.33924	0.08156662
91.37296	0.08161362
91.40655	0.08166106
91.43968	0.08171544
91.47246	0.08177484
91.50656	0.08183748
91.53972	0.08190194
91.57309	0.08196186
91.60616	0.08201620
91.63899	0.08207071
91.67212	0.08212840
91.70592	0.08219244
91.73978	0.08225976
91.77301	0.08232793
91.80658	0.08239172
91.83995	0.08244272
91.87366	0.08248639
91.90653	0.08252750
91.94034	0.08256892
91.97288	0.08262062
92.00538	0.08267739
92.03907	0.08273689
92.07199	0.08279312
92.10662	0.08284834
92.13938	0.08290344
92.17335	0.08296009
92.20691	0.08301696
92.24016	0.08306664
92.27355	0.08310868
92.30641	0.08315062
92.33951	0.08319390
92.37359	0.08324194
92.40628	0.08329613
92.44030	0.08334894
92.47392	0.08339772
92.50647	0.08344276
92.53960	0.08348766
92.57208	0.08353784
92.60676	0.08359230
92.64011	0.08364765
92.67306	0.08370422
92.70686	0.08375749
92.73955	0.08380684
92.77272	0.08385235
92.80656	0.08389288
92.84036	0.08393355
92.87305	0.08397876
92.90620	0.08402582
92.93968	0.08407859
92.97278	0.08413139
93.00681	0.08417916
93.03981	0.08422705
93.07289	0.08427220
93.10722	0.08431495
93.13968	0.08435791
93.17259	0.08440066
93.20686	0.08444212
93.23986	0.08448999
93.27319	0.08454181
93.30669	0.08458908
93.33993	0.08463064
93.37298	0.08466753
93.40656	0.08470460
93.43938	0.08474788
93.47218	0.08479749
93.50664	0.08484681
93.53966	0.08489151
93.57348	0.08493208
93.60632	0.08496818
93.63926	0.08501108
93.67226	0.08505422
93.70605	0.08509657
93.73968	0.08513946
93.77191	0.08518088
93.80597	0.08522316
93.83926	0.08526639
93.87351	0.08530944
93.90614	0.08535352
93.93876	0.08540001
93.97249	0.08544882
94.00641	0.08549918
94.03984	0.08554430
94.07378	0.08558966
94.10672	0.08563668
94.14016	0.08568336
94.17293	0.08572519
94.20574	0.08576264
94.23934	0.08579738
94.27226	0.08583472
94.30574	0.08587861
94.33844	0.08592352
94.37191	0.08596786
94.40519	0.08601641
94.43899	0.08606630
94.47319	0.08611534
94.50536	0.08616186
94.53930	0.08620031
94.57199	0.08623969
94.60545	0.08628618
94.63870	0.08633688
94.67238	0.08638947
94.70641	0.08643616
94.73905	0.08647769
94.77251	0.08651782
94.80469	0.08656101
94.83861	0.08660614
94.87159	0.08665931
94.90539	0.08671050
94.93944	0.08676049
94.97241	0.08680976
95.00445	0.08685812
95.03892	0.08690634
95.07166	0.08695708
95.10601	0.08700288
95.13902	0.08704757
95.17245	0.08709169
95.20532	0.08713868
95.23832	0.08718511
95.27276	0.08722592
95.30616	0.08726189
95.33928	0.08729776
95.37163	0.08734084
95.40575	0.08738913
95.43866	0.08743732
95.47232	0.08748691
95.50452	0.08753556
95.53964	0.08758640
95.57274	0.08763470
95.60626	0.08767776
95.63828	0.08771493
95.67220	0.08775405
95.70482	0.08779881
95.73809	0.08784806
95.77238	0.08789731
95.80588	0.08794559
95.83922	0.08799103
95.87244	0.08803641
95.90588	0.08807590
95.93855	0.08811588
95.97160	0.08816153
96.00538	0.08820924
96.03938	0.08825762
96.07212	0.08830142
96.10601	0.08834130
96.13856	0.08838669
96.17159	0.08843903
96.20535	0.08849126
96.23986	0.08854425
96.27194	0.08859468
96.30549	0.08864597
96.33842	0.08869991
96.37285	0.08875321
96.40578	0.08880543
96.43897	0.08885735
96.47241	0.08890820
96.50597	0.08895493
96.53889	0.08899797
96.57344	0.08904176
96.60569	0.08908722
96.63892	0.08913222
96.67258	0.08917749
96.70559	0.08922108
96.73926	0.08926759
96.77191	0.08932439
96.80472	0.08941047
96.83892	0.08948118
96.87265	0.08953553
96.90528	0.08958264
96.93931	0.08962942
96.97234	0.08968231
97.00542	0.08973969
97.03931	0.08979759
97.07192	0.08985125
97.10566	0.08989759
97.13843	0.08994395
97.17196	0.08999530
97.20566	0.09005066
97.23882	0.09010586
97.27274	0.09015868
97.30488	0.09020675
97.33826	0.09025715
97.37176	0.09031785
97.40531	0.09040656
97.43866	0.09059731
97.47197	0.09075262
97.50619	0.09081570
97.53925	0.09086662
97.57238	0.09091281
97.60569	0.09096024
97.63856	0.09101718
97.67207	0.09107799
97.70609	0.09114455
97.73872	0.09120454
97.77256	0.09125882
97.80525	0.09131504
97.83844	0.09137572
97.87255	0.09143902
97.90618	0.09150184
97.93898	0.09156102
97.97289	0.09161395
98.00587	0.09166679
98.03812	0.09172762
98.07138	0.09181569
98.10541	0.09195476
98.13868	0.09206850
98.17235	0.09213538
98.20568	0.09219822
98.23859	0.09225918
98.27194	0.09232178
98.30558	0.09238769
98.33856	0.09249804
98.37244	0.09258996
98.40588	0.09265608
98.43897	0.09271813
98.47189	0.09277730
98.50542	0.09283682
98.53907	0.09290082
98.57195	0.09296503
98.60591	0.09303100
98.63900	0.09309937
98.67241	0.09318539
98.70632	0.09329489
98.73899	0.09342382
98.77266	0.09348947
98.80578	0.09354744
98.83803	0.09360116
98.87176	0.09365684
98.90536	0.09373388
98.93847	0.09385109
98.97208	0.09404228
99.00556	0.09413559
99.03875	0.09420839
99.07184	0.09427803
99.10514	0.09434969
99.14041	0.09442234
99.17288	0.09449589
99.20539	0.09456330
99.23908	0.09463109
99.27231	0.09470087
99.30545	0.09477258
99.33884	0.09484722
99.37257	0.09491882
99.40636	0.09498584
99.43902	0.09505860
99.47269	0.09513244
99.50601	0.09520606
99.53915	0.09528501
99.57257	0.09535894
99.60636	0.09543469
99.63918	0.09551871
99.67245	0.09560090
99.70674	0.09567328
99.73922	0.09574528
99.77251	0.09581884
[truncated: 7,702 more rows]
