# Supplementary material for: Investigation of Potential Amorphisation and Co-Amorphisation Behaviour of the Benzene Di-Carboxylic Acids upon Cryo-Milling
Source: Molecules. 2019 Nov 5;24(21):3990. doi: 10.3390/molecules24213990 (PMC6865180; doi:10.3390/molecules24213990)
Supplement: Supplementary file 1 [file molecules-24-03990-s001.zip › SI_pack/Figure_2_DSC_single_components/Data/Phthalic acid/phthalic acid CM_ 3 WEEKS.txt]

-39.93009	-0.02619387
-39.92940	-0.02624618
-39.92694	-0.02630534
-39.92520	-0.02636094
-39.92394	-0.02641358
-39.92285	-0.02646424
-39.92022	-0.02651124
-39.91795	-0.02655402
-39.91489	-0.02659150
-39.91328	-0.02663401
-39.91035	-0.02670062
-39.90812	-0.02678591
-39.90606	-0.02687537
-39.90502	-0.02695846
-39.90130	-0.02703022
-39.89733	-0.02708930
-39.89394	-0.02713898
-39.88937	-0.02717442
-39.88358	-0.02720097
-39.87846	-0.02721840
-39.87200	-0.02722972
-39.86484	-0.02724329
-39.85728	-0.02725722
-39.84918	-0.02727530
-39.83912	-0.02729344
-39.82953	-0.02730800
-39.81796	-0.02732286
-39.80734	-0.02734104
-39.79510	-0.02736251
-39.78184	-0.02738828
-39.76722	-0.02741915
-39.75321	-0.02749016
-39.73761	-0.02764597
-39.72289	-0.02795050
-39.70775	-0.02851186
-39.69148	-0.02940337
-39.67536	-0.03062964
-39.65815	-0.03235626
-39.63887	-0.03476217
-39.62055	-0.03773100
-39.60278	-0.04139328
-39.58436	-0.04543293
-39.56502	-0.04968628
-39.54659	-0.05406318
-39.52691	-0.05868060
-39.50542	-0.06307297
-39.48480	-0.06707040
-39.46284	-0.07115441
-39.44104	-0.07522602
-39.41924	-0.07903421
-39.39847	-0.08277444
-39.37570	-0.08637531
-39.35248	-0.08966041
-39.32890	-0.09275900
-39.30486	-0.09600376
-39.28296	-0.09937102
-39.25870	-0.1022592
-39.23460	-0.1047496
-39.20835	-0.1071052
-39.18561	-0.1095669
-39.15872	-0.1123971
-39.13363	-0.1154420
-39.10947	-0.1186828
-39.08397	-0.1218320
-39.05728	-0.1243484
-39.03159	-0.1267562
-39.00494	-0.1287680
-38.97840	-0.1311775
-38.95302	-0.1340149
-38.92671	-0.1368084
-38.90078	-0.1393948
-38.87244	-0.1417598
-38.84519	-0.1436356
-38.81725	-0.1457828
-38.78974	-0.1480336
-38.76142	-0.1498384
-38.73444	-0.1521081
-38.70600	-0.1547856
-38.67838	-0.1571661
-38.65051	-0.1590219
-38.62195	-0.1605396
-38.59237	-0.1619915
-38.56400	-0.1639408
-38.53502	-0.1665489
-38.50807	-0.1687564
-38.47872	-0.1706488
-38.44778	-0.1721518
-38.41834	-0.1737024
-38.38872	-0.1757029
-38.36008	-0.1776996
-38.33139	-0.1790570
-38.30154	-0.1804550
-38.27242	-0.1816765
-38.24426	-0.1834621
-38.21359	-0.1853242
-38.18254	-0.1864986
-38.15352	-0.1876084
-38.12290	-0.1893917
-38.09284	-0.1909880
-38.06346	-0.1928521
-38.03350	-0.1944672
-38.00307	-0.1959994
-37.97347	-0.1977642
-37.94306	-0.1990591
-37.91304	-0.1999062
-37.88232	-0.2008734
-37.85114	-0.2021171
-37.82018	-0.2033287
-37.78981	-0.2044397
-37.75947	-0.2052974
-37.72869	-0.2062172
-37.69894	-0.2074368
-37.66804	-0.2088168
-37.63724	-0.2103975
-37.60530	-0.2115701
-37.57500	-0.2125258
-37.54422	-0.2137938
-37.51345	-0.2151189
-37.48268	-0.2161930
-37.45196	-0.2171511
-37.42029	-0.2179939
-37.38860	-0.2186487
-37.35898	-0.2194118
-37.32800	-0.2204192
-37.29663	-0.2213075
-37.26608	-0.2223481
-37.23455	-0.2235626
-37.20310	-0.2245425
-37.17220	-0.2254225
-37.13894	-0.2262944
-37.10856	-0.2271722
-37.07560	-0.2281695
-37.04578	-0.2289460
-37.01584	-0.2297175
-36.98412	-0.2305666
-36.95290	-0.2312816
-36.92180	-0.2319736
-36.89049	-0.2326520
-36.85767	-0.2335097
-36.82639	-0.2344633
-36.79478	-0.2352754
-36.76382	-0.2360552
-36.73247	-0.2367688
-36.70034	-0.2372947
-36.66922	-0.2378991
-36.63686	-0.2385630
-36.60652	-0.2392689
-36.57448	-0.2401741
-36.54338	-0.2410979
-36.51182	-0.2417832
-36.48079	-0.2423402
-36.44808	-0.2428745
-36.41664	-0.2435244
-36.38570	-0.2443531
-36.35426	-0.2450735
-36.32216	-0.2455552
-36.28934	-0.2460642
-36.25806	-0.2466063
-36.22734	-0.2472185
-36.19562	-0.2478804
-36.16372	-0.2485246
-36.13160	-0.2491786
-36.09988	-0.2499234
-36.06885	-0.2505272
-36.03693	-0.2509966
-36.00550	-0.2514592
-35.97320	-0.2519951
-35.94258	-0.2526823
-35.91055	-0.2535257
-35.87795	-0.2542229
-35.84734	-0.2547526
-35.81452	-0.2551922
-35.78325	-0.2556142
-35.75122	-0.2562219
-35.71958	-0.2569006
-35.68860	-0.2575847
-35.65728	-0.2581193
-35.62460	-0.2585289
-35.59245	-0.2588810
-35.55971	-0.2592416
-35.52856	-0.2597292
-35.49648	-0.2604209
-35.46522	-0.2611881
-35.43457	-0.2618795
-35.40154	-0.2624106
-35.36926	-0.2628319
-35.33670	-0.2632673
-35.30368	-0.2638125
-35.27365	-0.2644526
-35.24114	-0.2650046
-35.21036	-0.2655044
-35.17888	-0.2659628
-35.14609	-0.2663666
-35.11454	-0.2668750
-35.08136	-0.2674552
-35.05011	-0.2679865
-35.01784	-0.2684429
-34.98698	-0.2688269
-34.95526	-0.2691478
-34.92202	-0.2694972
-34.89055	-0.2699614
-34.85876	-0.2706785
-34.82655	-0.2714553
-34.79431	-0.2720623
-34.76144	-0.2724466
-34.73006	-0.2727710
-34.69914	-0.2731754
-34.66656	-0.2735916
-34.63458	-0.2740338
-34.60224	-0.2744720
-34.57004	-0.2748814
-34.53757	-0.2754341
-34.50488	-0.2759839
-34.47420	-0.2765164
-34.44140	-0.2769945
-34.41016	-0.2774662
-34.37867	-0.2779422
-34.34478	-0.2784044
-34.31355	-0.2788720
-34.28011	-0.2792809
-34.24933	-0.2797213
-34.21631	-0.2802863
-34.18466	-0.2808243
-34.15362	-0.2812920
-34.12088	-0.2816834
-34.08950	-0.2820142
-34.05626	-0.2824526
-34.02489	-0.2829370
-33.99384	-0.2834234
-33.95941	-0.2837940
-33.92722	-0.2841065
-33.89450	-0.2844461
-33.86296	-0.2848496
-33.83138	-0.2853003
-33.79976	-0.2858436
-33.76880	-0.2863274
-33.73640	-0.2868288
-33.70433	-0.2873230
-33.67239	-0.2877445
-33.63931	-0.2881026
-33.60725	-0.2884206
-33.57382	-0.2887568
-33.54182	-0.2891547
-33.51079	-0.2895412
-33.47894	-0.2899439
-33.44609	-0.2903350
-33.41413	-0.2907643
-33.38117	-0.2912221
-33.34860	-0.2917308
-33.31891	-0.2922658
-33.28528	-0.2927280
-33.25430	-0.2930768
-33.22120	-0.2933566
-33.18960	-0.2935962
-33.15702	-0.2939228
-33.12329	-0.2943620
-33.09175	-0.2948512
-33.06054	-0.2952677
-33.02898	-0.2956248
-32.99621	-0.2958927
-32.96384	-0.2962017
-32.93034	-0.2965793
-32.89959	-0.2969895
-32.86598	-0.2974517
-32.83499	-0.2978541
-32.80409	-0.2982030
-32.77031	-0.2985861
-32.73813	-0.2989045
-32.70704	-0.2992386
-32.67373	-0.2995869
-32.64166	-0.2999001
-32.60982	-0.3002422
-32.57669	-0.3006007
-32.54352	-0.3009704
-32.51198	-0.3013605
-32.48030	-0.3017007
-32.44801	-0.3020240
-32.41753	-0.3023771
-32.38496	-0.3027292
-32.35125	-0.3030142
-32.31928	-0.3033061
-32.28644	-0.3035757
-32.25461	-0.3038376
-32.22198	-0.3041205
-32.18994	-0.3044296
-32.15730	-0.3047794
-32.12616	-0.3052572
-32.09377	-0.3056746
-32.06332	-0.3060138
-32.02914	-0.3062853
-31.99648	-0.3065040
-31.96532	-0.3066986
-31.93296	-0.3069156
-31.90078	-0.3071608
-31.86804	-0.3074087
-31.83620	-0.3077528
-31.80359	-0.3081274
-31.77200	-0.3085077
-31.74022	-0.3088728
-31.70664	-0.3091709
-31.67418	-0.3094634
-31.64070	-0.3097057
-31.60822	-0.3099098
-31.57648	-0.3101528
-31.54429	-0.3104030
-31.51286	-0.3107169
-31.47911	-0.3111139
-31.44821	-0.3114728
-31.41699	-0.3117568
-31.38458	-0.3120216
-31.35236	-0.3122507
-31.31860	-0.3125140
-31.28590	-0.3128621
-31.25362	-0.3132516
-31.22140	-0.3136790
-31.19049	-0.3140600
-31.15802	-0.3144003
-31.12554	-0.3147423
-31.09287	-0.3150518
-31.06093	-0.3153395
-31.02786	-0.3156460
-30.99544	-0.3159276
-30.96281	-0.3162026
-30.93056	-0.3164810
-30.89866	-0.3167859
-30.86601	-0.3171962
-30.83405	-0.3175734
-30.80116	-0.3179709
-30.76950	-0.3183051
-30.73746	-0.3185715
-30.70545	-0.3188694
-30.67226	-0.3191988
-30.64044	-0.3195188
-30.60797	-0.3198309
-30.57501	-0.3201260
-30.54260	-0.3204331
-30.50970	-0.3207449
-30.47762	-0.3210700
-30.44619	-0.3214142
-30.41338	-0.3217818
-30.38079	-0.3221770
-30.34880	-0.3224700
-30.31792	-0.3226741
-30.28234	-0.3228568
-30.25168	-0.3230784
-30.22000	-0.3234102
-30.18734	-0.3237811
-30.15366	-0.3240916
-30.12110	-0.3243210
-30.08795	-0.3245515
-30.05652	-0.3248595
-30.02636	-0.3253003
-29.99406	-0.3258136
-29.96168	-0.3262518
-29.92884	-0.3266253
-29.89521	-0.3269450
-29.86260	-0.3272718
-29.83021	-0.3276055
-29.79736	-0.3279116
-29.76630	-0.3281568
-29.73327	-0.3283707
-29.70110	-0.3286364
-29.66876	-0.3289554
-29.63614	-0.3293426
-29.60390	-0.3297272
-29.57142	-0.3300408
-29.53869	-0.3303227
-29.50712	-0.3307004
-29.47400	-0.3310248
-29.44164	-0.3313600
-29.40869	-0.3316944
-29.37718	-0.3319811
-29.34453	-0.3322801
-29.31211	-0.3326174
-29.27890	-0.3329560
-29.24712	-0.3332813
-29.21556	-0.3335932
-29.18292	-0.3339212
-29.14957	-0.3342102
-29.11891	-0.3344825
-29.08559	-0.3348072
-29.05284	-0.3351030
-29.01984	-0.3353584
-28.98627	-0.3356872
-28.95423	-0.3360154
-28.92292	-0.3363656
-28.89050	-0.3367690
-28.85881	-0.3371260
-28.82560	-0.3374028
-28.79275	-0.3376850
-28.75998	-0.3380318
-28.72748	-0.3383298
-28.69418	-0.3386295
-28.66343	-0.3389898
-28.63169	-0.3393460
-28.59946	-0.3396600
-28.56559	-0.3399200
-28.53256	-0.3401860
-28.49986	-0.3404535
-28.46769	-0.3408180
-28.43551	-0.3412224
-28.40334	-0.3415752
-28.37047	-0.3418910
-28.33804	-0.3421670
-28.30710	-0.3424793
-28.27460	-0.3427510
-28.24134	-0.3429987
-28.20740	-0.3431920
-28.17485	-0.3433690
-28.14276	-0.3436437
-28.11079	-0.3440874
-28.07851	-0.3446104
-28.04649	-0.3450510
-28.01476	-0.3453064
-27.98098	-0.3454452
-27.94851	-0.3455858
-27.91655	-0.3457906
-27.88305	-0.3460997
-27.85062	-0.3465190
-27.81778	-0.3469167
-27.78672	-0.3472410
-27.75445	-0.3475209
-27.72268	-0.3478231
-27.68927	-0.3481724
-27.65682	-0.3485302
-27.62430	-0.3488930
-27.59112	-0.3491833
-27.55894	-0.3494492
-27.52554	-0.3497611
-27.49362	-0.3500694
-27.46192	-0.3503565
-27.42808	-0.3506323
-27.39594	-0.3508918
-27.36343	-0.3511966
-27.33000	-0.3515225
-27.29887	-0.3518777
-27.26704	-0.3521896
-27.23365	-0.3524536
-27.20022	-0.3526975
-27.16842	-0.3529650
-27.13558	-0.3532316
-27.10350	-0.3534676
-27.07082	-0.3537268
-27.03843	-0.3540349
-27.00535	-0.3543081
-26.97392	-0.3546178
-26.94066	-0.3548715
-26.90856	-0.3550828
-26.87438	-0.3553788
-26.84412	-0.3556666
-26.81128	-0.3559124
-26.77799	-0.3561330
-26.74528	-0.3563096
-26.71176	-0.3565317
-26.67942	-0.3568296
-26.64776	-0.3572249
-26.61510	-0.3577283
-26.58264	-0.3582054
-26.55072	-0.3586500
-26.51801	-0.3589366
-26.48592	-0.3590988
-26.45280	-0.3591989
-26.41980	-0.3593256
-26.38746	-0.3594967
-26.35484	-0.3598148
-26.32326	-0.3602440
-26.29050	-0.3606610
-26.25820	-0.3609689
-26.22562	-0.3611817
-26.19158	-0.3613422
-26.15838	-0.3614845
-26.12730	-0.3616743
-26.09462	-0.3619606
-26.06235	-0.3622512
-26.02918	-0.3625360
-25.99658	-0.3628033
-25.96270	-0.3630329
-25.93052	-0.3632769
-25.89936	-0.3636393
-25.86594	-0.3640775
-25.83424	-0.3644306
-25.80056	-0.3646830
-25.76867	-0.3648348
-25.73528	-0.3649670
-25.70287	-0.3651680
-25.67037	-0.3653750
-25.63874	-0.3656004
-25.60590	-0.3658206
-25.57434	-0.3660278
-25.54155	-0.3662920
-25.50740	-0.3665515
-25.47491	-0.3667996
-25.44087	-0.3670486
-25.41026	-0.3673085
-25.37722	-0.3676062
-25.34495	-0.3678806
-25.31295	-0.3681306
-25.28020	-0.3683781
-25.24630	-0.3685939
-25.21438	-0.3687786
-25.18206	-0.3689502
-25.14810	-0.3691275
-25.11576	-0.3693182
-25.08308	-0.3696135
-25.05144	-0.3700286
-25.01942	-0.3704700
-24.98584	-0.3708614
-24.95389	-0.3710997
-24.91984	-0.3712495
-24.88819	-0.3713639
-24.85546	-0.3714870
-24.82299	-0.3716664
-24.78877	-0.3718973
-24.75740	-0.3721920
-24.72450	-0.3724985
-24.69245	-0.3727981
-24.66092	-0.3731338
-24.62753	-0.3734522
-24.59430	-0.3736384
-24.56231	-0.3738098
-24.52833	-0.3740006
-24.49640	-0.3742220
-24.46469	-0.3744860
-24.43056	-0.3747758
-24.39866	-0.3749965
-24.36548	-0.3751875
-24.33334	-0.3754056
-24.30017	-0.3755850
-24.26806	-0.3757632
-24.23562	-0.3759790
-24.20386	-0.3762670
-24.17210	-0.3765778
-24.13910	-0.3767962
-24.10458	-0.3769644
-24.07132	-0.3771244
-24.03968	-0.3772900
-24.00685	-0.3774878
-23.97389	-0.3777354
-23.94219	-0.3780031
-23.90889	-0.3783279
-23.87692	-0.3787080
-23.84406	-0.3790210
-23.81062	-0.3791852
-23.77790	-0.3793252
-23.74542	-0.3794538
-23.71293	-0.3796514
-23.67926	-0.3798856
-23.64606	-0.3801722
-23.61446	-0.3804164
-23.58164	-0.3806625
-23.54898	-0.3809282
-23.51662	-0.3811903
-23.48426	-0.3814016
-23.45298	-0.3816140
-23.41933	-0.3818165
-23.38598	-0.3819860
-23.35370	-0.3821286
-23.32096	-0.3823106
-23.28839	-0.3824791
-23.25550	-0.3826489
-23.22301	-0.3827998
-23.18912	-0.3829306
-23.15608	-0.3830867
-23.12188	-0.3833412
-23.09129	-0.3837006
-23.05931	-0.3841188
-23.02748	-0.3845298
-22.99448	-0.3849209
-22.96176	-0.3852061
-22.92857	-0.3853650
-22.89610	-0.3854564
-22.86320	-0.3855215
-22.82975	-0.3856078
-22.79671	-0.3857935
-22.76549	-0.3860550
-22.73341	-0.3864386
-22.69956	-0.3867482
-22.66768	-0.3869622
-22.63389	-0.3871366
-22.60196	-0.3872595
-22.56830	-0.3873480
-22.53604	-0.3874794
-22.50391	-0.3876497
-22.47150	-0.3878930
-22.43861	-0.3882138
-22.40530	-0.3884468
-22.37350	-0.3886286
-22.33973	-0.3887949
-22.30745	-0.3889566
-22.27458	-0.3891240
-22.24173	-0.3892598
-22.20919	-0.3894104
-22.17646	-0.3895994
-22.14384	-0.3898518
-22.11075	-0.3900928
-22.07915	-0.3903232
-22.04539	-0.3904922
-22.01251	-0.3905972
-21.98167	-0.3907552
-21.94712	-0.3909130
-21.91494	-0.3911079
-21.88175	-0.3913170
-21.84942	-0.3915005
-21.81658	-0.3916604
-21.78480	-0.3918078
-21.75085	-0.3919412
-21.71840	-0.3920898
-21.68542	-0.3922914
-21.65327	-0.3925407
-21.62027	-0.3927517
-21.58716	-0.3930051
-21.55410	-0.3931645
-21.52169	-0.3932695
-21.48833	-0.3933636
-21.45549	-0.3934690
-21.42434	-0.3936916
-21.39187	-0.3939703
-21.35860	-0.3942156
-21.32507	-0.3944507
-21.29140	-0.3946270
-21.25981	-0.3947925
-21.22744	-0.3950195
-21.19401	-0.3951592
-21.16217	-0.3952648
-21.12732	-0.3953700
-21.09476	-0.3954967
-21.06323	-0.3957047
-21.03044	-0.3959925
-20.99720	-0.3963034
-20.96594	-0.3965649
-20.93205	-0.3967767
-20.89869	-0.3969495
-20.86563	-0.3970956
-20.83477	-0.3971958
-20.80189	-0.3972903
-20.76863	-0.3973720
-20.73616	-0.3974385
-20.70239	-0.3975671
-20.66976	-0.3978206
-20.63751	-0.3981424
-20.60556	-0.3984584
-20.57289	-0.3986655
-20.53938	-0.3987940
-20.50590	-0.3988980
-20.47344	-0.3989922
-20.44099	-0.3990933
-20.40716	-0.3992655
-20.37456	-0.3994326
-20.34401	-0.3996289
-20.30990	-0.3998172
-20.27764	-0.3999500
-20.24409	-0.4000969
-20.21125	-0.4002630
-20.17955	-0.4004178
-20.14674	-0.4005588
-20.11324	-0.4007042
-20.08144	-0.4008269
-20.04791	-0.4009622
-20.01469	-0.4011328
-19.98258	-0.4012671
-19.94904	-0.4014078
-19.91548	-0.4015698
-19.88395	-0.4017448
-19.85027	-0.4019863
-19.81850	-0.4021979
-19.78632	-0.4023802
-19.75332	-0.4025100
-19.72094	-0.4026319
-19.68735	-0.4027283
-19.65499	-0.4028052
-19.62001	-0.4029022
-19.58881	-0.4030042
-19.55494	-0.4031044
-19.52305	-0.4032634
-19.48926	-0.4034494
-19.45605	-0.4036871
-19.42532	-0.4039336
-19.39251	-0.4041054
-19.35823	-0.4042676
-19.32515	-0.4044374
-19.29385	-0.4045836
-19.26056	-0.4047132
-19.22848	-0.4048080
-19.19564	-0.4048891
-19.16345	-0.4049861
-19.12971	-0.4051146
-19.09669	-0.4052418
-19.06316	-0.4054118
-19.03082	-0.4055688
-18.99758	-0.4056885
-18.96511	-0.4057906
-18.93222	-0.4058624
-18.89918	-0.4059498
-18.86779	-0.4061509
-18.83368	-0.4063689
-18.80203	-0.4066004
-18.76813	-0.4067768
-18.73590	-0.4068664
-18.70310	-0.4069374
-18.66952	-0.4070094
-18.63601	-0.4071198
-18.60339	-0.4073751
-18.57173	-0.4076775
-18.53850	-0.4079290
-18.50578	-0.4081116
-18.47310	-0.4081956
-18.44000	-0.4082692
-18.40704	-0.4083415
-18.37401	-0.4084187
-18.34138	-0.4085486
-18.30883	-0.4086856
-18.27636	-0.4088876
-18.24304	-0.4091570
-18.20952	-0.4093954
-18.17833	-0.4095112
-18.14460	-0.4095897
-18.11201	-0.4096622
-18.07844	-0.4097504
-18.04629	-0.4099018
-18.01375	-0.4100972
-17.98082	-0.4102380
-17.94809	-0.4103390
-17.91415	-0.4104527
-17.88069	-0.4105678
-17.84849	-0.4106616
-17.81560	-0.4107580
-17.78266	-0.4108539
-17.74966	-0.4109459
-17.71826	-0.4110696
-17.68491	-0.4111792
-17.65161	-0.4113094
-17.61889	-0.4114510
-17.58644	-0.4116086
-17.55386	-0.4117717
-17.52027	-0.4119595
-17.48812	-0.4120904
-17.45533	-0.4121720
-17.42244	-0.4122469
-17.38989	-0.4123222
-17.35630	-0.4124221
-17.32264	-0.4126285
-17.29000	-0.4128034
-17.25666	-0.4129291
-17.22359	-0.4130383
-17.19192	-0.4132028
-17.15972	-0.4133829
-17.12637	-0.4135810
-17.09324	-0.4137455
-17.06029	-0.4138412
-17.02698	-0.4139188
-16.99459	-0.4139994
-16.96239	-0.4141172
-16.92853	-0.4143042
-16.89713	-0.4144510
-16.86304	-0.4145489
-16.83071	-0.4146338
-16.79773	-0.4147294
-16.76502	-0.4148584
-16.73255	-0.4149702
-16.69998	-0.4150520
-16.66547	-0.4151391
-16.63185	-0.4152166
-16.60051	-0.4153138
-16.56731	-0.4154839
-16.53443	-0.4156788
-16.50266	-0.4159256
-16.46946	-0.4160686
-16.43754	-0.4161758
-16.40447	-0.4162606
-16.37075	-0.4163394
-16.33614	-0.4164185
-16.30399	-0.4165012
-16.27136	-0.4166195
-16.23834	-0.4167516
-16.20602	-0.4168461
-16.17363	-0.4169273
-16.14119	-0.4170062
-16.10718	-0.4170889
-16.07419	-0.4171748
-16.04174	-0.4172620
-16.00886	-0.4173574
-15.97606	-0.4174533
-15.94257	-0.4175400
-15.91044	-0.4176602
-15.87512	-0.4177648
-15.84336	-0.4178780
-15.81114	-0.4180465
-15.77822	-0.4182034
-15.74531	-0.4183166
-15.71259	-0.4184063
-15.68010	-0.4184884
-15.64646	-0.4185704
-15.61367	-0.4186760
-15.58100	-0.4188245
-15.54881	-0.4189276
-15.51547	-0.4190118
-15.48200	-0.4190938
-15.44863	-0.4191770
-15.41454	-0.4192935
-15.38341	-0.4194209
-15.35120	-0.4195190
-15.31910	-0.4196036
-15.28589	-0.4196981
-15.25208	-0.4198325
-15.21836	-0.4199838
-15.18532	-0.4200884
-15.15236	-0.4202102
-15.12012	-0.4203300
-15.08814	-0.4204750
-15.05456	-0.4206497
-15.02164	-0.4207486
-14.98900	-0.4208340
-14.95507	-0.4209202
-14.92301	-0.4210070
-14.89065	-0.4210940
-14.85616	-0.4211796
-14.82412	-0.4212654
-14.79044	-0.4213900
-14.75821	-0.4215382
-14.72467	-0.4217102
-14.69216	-0.4218396
-14.66064	-0.4219350
-14.62564	-0.4220284
-14.59376	-0.4221207
-14.56068	-0.4222044
-14.52803	-0.4222884
-14.49425	-0.4223750
-14.46158	-0.4224670
-14.42927	-0.4225589
-14.39558	-0.4226466
-14.36400	-0.4227324
-14.32916	-0.4228189
-14.29640	-0.4229187
-14.26450	-0.4230261
-14.23095	-0.4231162
-14.19885	-0.4232060
-14.16544	-0.4232971
-14.13386	-0.4233856
-14.09946	-0.4235137
-14.06696	-0.4236418
-14.03491	-0.4237404
-14.00054	-0.4238294
-13.96745	-0.4239174
-13.93580	-0.4240054
-13.90274	-0.4241116
-13.86992	-0.4242416
-13.83574	-0.4243625
-13.80270	-0.4244515
-13.76946	-0.4245375
-13.73658	-0.4246250
-13.70543	-0.4247274
-13.67226	-0.4248794
-13.63867	-0.4250632
-13.60609	-0.4251852
-13.57297	-0.4252761
-13.53998	-0.4253652
-13.50795	-0.4254536
-13.47444	-0.4255412
-13.44123	-0.4256293
-13.40683	-0.4257159
-13.37487	-0.4258024
-13.34188	-0.4258916
-13.30918	-0.4260044
-13.27773	-0.4262137
-13.24419	-0.4263922
-13.21019	-0.4264889
-13.17743	-0.4265738
-13.14516	-0.4266594
-13.11224	-0.4267468
-13.07980	-0.4268388
-13.04657	-0.4269366
-13.01253	-0.4270343
-12.97972	-0.4271256
-12.94725	-0.4272168
-12.91344	-0.4273060
-12.88057	-0.4273946
-12.84802	-0.4274820
-12.81502	-0.4275696
-12.78198	-0.4276588
-12.74954	-0.4277536
-12.71598	-0.4278438
-12.68280	-0.4279310
-12.65048	-0.4280160
-12.61719	-0.4281020
-12.58362	-0.4282144
-12.55085	-0.4284134
-12.51843	-0.4286074
-12.48536	-0.4287663
-12.45273	-0.4288542
-12.41918	-0.4289369
-12.38710	-0.4290246
-12.35366	-0.4291134
-12.32072	-0.4292200
-12.28729	-0.4293356
-12.25454	-0.4294280
-12.22194	-0.4295150
-12.18920	-0.4296028
-12.15659	-0.4296886
-12.12441	-0.4297752
-12.09049	-0.4298650
-12.05680	-0.4299792
-12.02386	-0.4300970
-11.99099	-0.4301988
-11.95854	-0.4302856
-11.92487	-0.4303722
-11.89201	-0.4304598
-11.85930	-0.4305494
-11.82702	-0.4306596
-11.79415	-0.4308006
-11.76103	-0.4309292
-11.72663	-0.4310309
-11.69414	-0.4311214
-11.66094	-0.4312088
-11.62888	-0.4312971
-11.59417	-0.4313883
-11.56213	-0.4314799
-11.52926	-0.4315701
-11.49557	-0.4316614
-11.46318	-0.4317520
-11.43015	-0.4318435
-11.39706	-0.4319590
-11.36470	-0.4320500
-11.33183	-0.4321376
-11.29886	-0.4322230
-11.26450	-0.4323085
-11.23220	-0.4323959
-11.19845	-0.4324867
-11.16606	-0.4325774
-11.13331	-0.4326678
-11.10026	-0.4327583
-11.06723	-0.4328485
-11.03435	-0.4329373
-11.00163	-0.4330261
-10.96933	-0.4331126
-10.93559	-0.4331998
-10.90220	-0.4332883
-10.86789	-0.4333769
-10.83613	-0.4334672
-10.80347	-0.4335590
-10.77058	-0.4336487
-10.73728	-0.4337387
-10.70300	-0.4338246
-10.67081	-0.4339110
-10.63900	-0.4339998
-10.60422	-0.4340906
-10.57197	-0.4341877
-10.53877	-0.4342838
-10.50570	-0.4343753
-10.47270	-0.4344662
-10.44012	-0.4345560
-10.40590	-0.4346466
-10.37305	-0.4347380
-10.33972	-0.4348288
-10.30800	-0.4349174
-10.27539	-0.4350032
-10.24118	-0.4350863
-10.20856	-0.4351711
-10.17622	-0.4352618
-10.14329	-0.4353572
-10.10971	-0.4354488
-10.07721	-0.4355384
-10.04308	-0.4356254
-10.01110	-0.4357105
-9.978504	-0.4357963
-9.945328	-0.4358848
-9.911958	-0.4359758
-9.878136	-0.4360707
-9.845969	-0.4361624
-9.813124	-0.4362500
-9.779116	-0.4363333
-9.747738	-0.4364176
-9.714464	-0.4365034
-9.681278	-0.4365906
-9.646905	-0.4366812
-9.614353	-0.4367724
-9.581955	-0.4368617
-9.549688	-0.4369473
-9.515930	-0.4370316
-9.482926	-0.4371162
-9.449472	-0.4372038
-9.417818	-0.4372938
-9.384922	-0.4373808
-9.350236	-0.4374658
-9.317050	-0.4375500
-9.285238	-0.4376338
-9.251995	-0.4377190
-9.220674	-0.4378057
-9.187025	-0.4378922
-9.152632	-0.4379796
-9.118851	-0.4380661
-9.087264	-0.4381512
-9.054335	-0.4382348
-9.019988	-0.4383167
-8.987969	-0.4384012
-8.954947	-0.4384889
-8.922163	-0.4385884
-8.890392	-0.4387281
-8.856900	-0.4388328
-8.821936	-0.4389185
-8.788866	-0.4390038
-8.756664	-0.4390894
-8.723761	-0.4391762
-8.690069	-0.4392628
-8.657859	-0.4393472
-8.624371	-0.4394300
-8.591110	-0.4395125
-8.558621	-0.4395960
-8.525469	-0.4396811
-8.492522	-0.4397672
-8.459659	-0.4398584
-8.427129	-0.4399496
-8.393676	-0.4400346
-8.360871	-0.4401175
-8.326700	-0.4401981
-8.294012	-0.4402789
-8.261260	-0.4403637
-8.228293	-0.4404516
-8.195881	-0.4405384
-8.162056	-0.4406256
-8.128400	-0.4407105
-8.096093	-0.4407951
-8.063061	-0.4408789
-8.029469	-0.4409618
-7.995857	-0.4410439
-7.964019	-0.4411282
-7.931480	-0.4412131
-7.898190	-0.4412992
-7.864606	-0.4413842
-7.831516	-0.4414678
-7.798284	-0.4415488
-7.766068	-0.4416313
-7.731924	-0.4417137
-7.698680	-0.4417973
-7.665640	-0.4418838
-7.632728	-0.4419706
-7.600124	-0.4420574
-7.567772	-0.4421440
-7.534506	-0.4422268
-7.501132	-0.4423080
-7.468303	-0.4423890
-7.434384	-0.4424700
-7.402009	-0.4425526
-7.368770	-0.4426369
-7.333975	-0.4427212
-7.302174	-0.4428044
-7.268335	-0.4428863
-7.236000	-0.4429680
-7.204258	-0.4430519
-7.170644	-0.4431409
-7.137519	-0.4432282
-7.103480	-0.4433131
-7.071030	-0.4433936
-7.037980	-0.4434708
-7.006232	-0.4435469
-6.972082	-0.4436258
-6.938241	-0.4437093
-6.905288	-0.4437950
-6.872891	-0.4438900
-6.840222	-0.4439743
-6.807097	-0.4440574
-6.774070	-0.4441383
-6.741038	-0.4442172
-6.708070	-0.4442968
-6.675457	-0.4443771
-6.642160	-0.4444562
-6.608313	-0.4445338
-6.574975	-0.4446109
-6.541887	-0.4446878
-6.509201	-0.4447678
-6.476734	-0.4448516
-6.443814	-0.4449565
-6.409693	-0.4450449
-6.376303	-0.4451286
-6.343680	-0.4452090
-6.311268	-0.4452875
-6.276870	-0.4453646
-6.244866	-0.4454454
-6.209984	-0.4455297
-6.177980	-0.4456146
-6.144640	-0.4456976
-6.112640	-0.4457773
-6.078568	-0.4458523
-6.045641	-0.4459288
-6.012278	-0.4460074
-5.979214	-0.4460877
-5.946494	-0.4461678
-5.913271	-0.4462497
-5.880910	-0.4463301
-5.847229	-0.4464088
-5.814015	-0.4464886
-5.780988	-0.4465688
-5.748630	-0.4466528
-5.715190	-0.4467378
-5.681000	-0.4468183
-5.648750	-0.4468937
-5.616766	-0.4469672
-5.582718	-0.4470434
-5.549625	-0.4471246
-5.515574	-0.4472060
-5.483829	-0.4472852
-5.449943	-0.4473588
-5.417887	-0.4474324
-5.384834	-0.4475064
-5.352410	-0.4475838
-5.318662	-0.4476632
-5.284440	-0.4477415
-5.252136	-0.4478206
-5.218968	-0.4478994
-5.184976	-0.4479767
-5.153584	-0.4480550
-5.120159	-0.4481340
-5.087070	-0.4482113
-5.053417	-0.4482890
-5.020350	-0.4483654
-4.988201	-0.4484394
-4.954510	-0.4485128
-4.921761	-0.4485844
-4.887794	-0.4486567
-4.855025	-0.4487343
-4.820816	-0.4488139
-4.788846	-0.4488928
-4.756533	-0.4489729
-4.723498	-0.4490504
-4.689272	-0.4491247
-4.656983	-0.4491992
-4.624146	-0.4492716
-4.590937	-0.4493422
-4.556929	-0.4494125
-4.523350	-0.4494854
-4.490248	-0.4495626
-4.457543	-0.4496414
-4.424446	-0.4497200
-4.391822	-0.4497959
-4.359252	-0.4498697
-4.325250	-0.4499458
-4.292126	-0.4500248
-4.259704	-0.4501028
-4.225394	-0.4501774
-4.193117	-0.4502478
-4.159824	-0.4503167
-4.127380	-0.4503879
-4.093826	-0.4504610
-4.060944	-0.4505363
-4.027136	-0.4506122
-3.994602	-0.4506860
-3.961954	-0.4507562
-3.928825	-0.4508267
-3.894290	-0.4508988
-3.861438	-0.4509726
-3.828420	-0.4510537
-3.796205	-0.4511460
-3.762505	-0.4512236
-3.729622	-0.4512998
-3.696520	-0.4513744
-3.663484	-0.4514491
-3.630150	-0.4515254
-3.598334	-0.4516004
-3.564099	-0.4516733
-3.530832	-0.4517442
-3.497820	-0.4518160
-3.464371	-0.4518902
-3.432055	-0.4519618
-3.399231	-0.4520340
-3.366158	-0.4521057
-3.332770	-0.4521761
-3.299350	-0.4522528
-3.266950	-0.4523390
-3.234898	-0.4524140
-3.200466	-0.4524896
-3.167744	-0.4525637
-3.134312	-0.4526332
-3.101480	-0.4527032
-3.067861	-0.4527710
-3.034717	-0.4528366
-3.001991	-0.4529074
-2.968182	-0.4529816
-2.935554	-0.4530540
-2.902196	-0.4531257
-2.869166	-0.4531944
-2.836494	-0.4532613
-2.803025	-0.4533313
-2.769934	-0.4534002
-2.736661	-0.4534697
-2.703981	-0.4535400
-2.670581	-0.4536109
-2.636590	-0.4536852
-2.603931	-0.4537600
-2.572240	-0.4538306
-2.539129	-0.4538969
-2.505693	-0.4539598
-2.471597	-0.4540244
-2.438532	-0.4540951
-2.405289	-0.4541700
-2.372464	-0.4542446
-2.339450	-0.4543175
-2.306212	-0.4543842
-2.273959	-0.4544460
-2.239599	-0.4545094
-2.205690	-0.4545752
-2.173876	-0.4546434
-2.141022	-0.4547117
-2.108242	-0.4547773
-2.073974	-0.4548404
-2.041840	-0.4549031
-2.007192	-0.4549634
-1.975556	-0.4550190
-1.942257	-0.4550741
-1.908404	-0.4551284
-1.875731	-0.4551856
-1.841844	-0.4552484
-1.809894	-0.4553172
-1.776004	-0.4553966
-1.742763	-0.4555274
-1.709820	-0.4556593
-1.677029	-0.4557654
-1.643664	-0.4558656
-1.610949	-0.4559378
-1.577814	-0.4560019
-1.545029	-0.4560626
-1.510978	-0.4561228
-1.477786	-0.4561798
-1.444684	-0.4562386
-1.411726	-0.4562984
-1.379077	-0.4563602
-1.344894	-0.4564246
-1.312695	-0.4564895
-1.279231	-0.4565541
-1.247494	-0.4566176
-1.213799	-0.4566773
-1.179187	-0.4567358
-1.146446	-0.4567920
-1.113529	-0.4568508
-1.080596	-0.4569147
-1.048088	-0.4569794
-1.014921	-0.4570433
-0.9815174	-0.4571030
-0.9481188	-0.4571567
-0.9156189	-0.4572102
-0.8817664	-0.4572644
-0.8483868	-0.4573180
-0.8149688	-0.4573726
-0.7820562	-0.4574276
-0.7483819	-0.4574834
-0.7172485	-0.4575390
-0.6837910	-0.4575970
-0.6492893	-0.4576570
-0.6171816	-0.4577188
-0.5841816	-0.4577813
-0.5503988	-0.4578400
-0.5167280	-0.4578946
-0.4838657	-0.4579496
-0.4497806	-0.4580057
-0.4175383	-0.4580646
-0.3854518	-0.4581224
-0.3520383	-0.4581778
-0.3192790	-0.4582336
-0.2852342	-0.4582921
-0.2517536	-0.4583706
-0.2193398	-0.4584724
-0.1865694	-0.4585670
-0.1528032	-0.4586274
-0.1204420	-0.4586809
-0.08628075	-0.4587326
-0.05339500	-0.4587874
-0.02064863	-0.4588444
0.01293191	-0.4589041
0.04532679	-0.4589604
0.07920989	-0.4590122
0.1123206	-0.4590639
0.1455543	-0.4591165
0.1779444	-0.4591720
0.2119341	-0.4592299
0.2445502	-0.4592889
0.2781062	-0.4593465
0.3113560	-0.4594026
0.3436438	-0.4594560
0.3777350	-0.4595084
0.4101806	-0.4595638
0.4427471	-0.4596219
0.4774610	-0.4596804
0.5098898	-0.4597358
0.5422082	-0.4597880
0.5755886	-0.4598388
0.6083968	-0.4598919
0.6411668	-0.4599506
0.6751195	-0.4600116
0.7094837	-0.4600705
0.7414038	-0.4601286
0.7747891	-0.4601813
0.8074539	-0.4602283
0.8410253	-0.4602750
0.8744303	-0.4603218
0.9068353	-0.4603694
0.9404829	-0.4604206
0.9742147	-0.4604748
1.006166	-0.4605297
1.039233	-0.4605856
1.073842	-0.4606400
1.106110	-0.4606924
1.139538	-0.4607439
1.172789	-0.4607936
1.206020	-0.4608433
1.239074	-0.4608947
1.272054	-0.4609474
1.306328	-0.4610019
1.337910	-0.4610527
1.370340	-0.4610980
1.404126	-0.4611438
1.438166	-0.4611899
1.471022	-0.4612366
1.504539	-0.4612861
1.537202	-0.4613362
1.570194	-0.4613876
1.603142	-0.4614409
1.637497	-0.4614937
1.669849	-0.4615463
1.702481	-0.4615990
1.735095	-0.4616478
1.768212	-0.4616918
1.800828	-0.4617320
1.834994	-0.4617716
1.867567	-0.4618160
1.902183	-0.4618630
1.935207	-0.4619110
1.969135	-0.4619602
2.001380	-0.4620104
2.033381	-0.4620616
2.066154	-0.4621130
2.099499	-0.4621597
2.132969	-0.4622038
2.166206	-0.4622470
2.200794	-0.4622898
2.233146	-0.4623336
2.266522	-0.4623776
2.299582	-0.4624222
2.332860	-0.4624646
2.365910	-0.4625076
2.398455	-0.4625513
2.431982	-0.4625961
2.465705	-0.4626418
2.499000	-0.4626866
2.532256	-0.4627297
2.565756	-0.4627719
2.597946	-0.4628134
2.631122	-0.4628569
2.663568	-0.4629008
2.695996	-0.4629442
2.730335	-0.4629882
2.763470	-0.4630316
2.796238	-0.4630750
2.829356	-0.4631199
2.862560	-0.4631658
2.897010	-0.4632110
2.928989	-0.4632546
2.962529	-0.4632973
2.996200	-0.4633414
3.027865	-0.4633840
3.060097	-0.4634259
3.093924	-0.4634646
3.127780	-0.4634990
3.161638	-0.4635354
3.195081	-0.4635746
3.227680	-0.4636184
3.261530	-0.4636654
3.294642	-0.4637117
3.326264	-0.4637580
3.360808	-0.4638046
3.393799	-0.4638486
3.425704	-0.4638894
3.459942	-0.4639292
3.493139	-0.4639674
3.526439	-0.4640059
3.559334	-0.4640457
3.592552	-0.4640846
3.624871	-0.4641210
3.658878	-0.4641562
3.690734	-0.4641915
3.724888	-0.4642305
3.758832	-0.4642724
3.791722	-0.4643160
3.824829	-0.4643574
3.858253	-0.4643967
3.890993	-0.4644380
3.924813	-0.4644806
3.957401	-0.4645244
3.989380	-0.4645676
4.022666	-0.4646051
4.057370	-0.4646378
4.089744	-0.4646697
4.123831	-0.4647061
4.157300	-0.4647556
4.190174	-0.4648371
4.222467	-0.4648994
4.255848	-0.4649420
4.287775	-0.4649762
4.321684	-0.4650076
4.354817	-0.4650410
4.388242	-0.4650778
4.421571	-0.4651169
4.454209	-0.4651576
4.487061	-0.4651977
4.521420	-0.4652369
4.553984	-0.4652740
4.586758	-0.4653105
4.618298	-0.4653474
4.653144	-0.4653854
4.686262	-0.4654214
4.720104	-0.4654560
4.753130	-0.4654890
4.785438	-0.4655238
4.818263	-0.4655600
4.851864	-0.4655946
4.884766	-0.4656272
4.917830	-0.4656632
4.952276	-0.4657022
4.985470	-0.4657453
5.017422	-0.4657887
5.050220	-0.4658281
5.083092	-0.4658617
5.116694	-0.4658931
5.149962	-0.4659276
5.183772	-0.4659622
5.217537	-0.4659996
5.249370	-0.4660381
5.282951	-0.4660764
5.317143	-0.4661141
5.349740	-0.4661518
5.382170	-0.4661907
5.416414	-0.4662309
5.448864	-0.4662705
5.481842	-0.4663100
5.514864	-0.4663449
5.547814	-0.4663760
5.582207	-0.4664047
5.615040	-0.4664356
5.648530	-0.4664699
5.682060	-0.4665100
5.714580	-0.4665512
5.747836	-0.4665918
5.780361	-0.4666287
5.813804	-0.4666630
5.846680	-0.4666967
5.879930	-0.4667313
5.913574	-0.4667654
5.945512	-0.4668004
5.979848	-0.4668358
6.013140	-0.4668712
6.045850	-0.4669060
6.078476	-0.4669400
6.112346	-0.4669716
6.145684	-0.4670040
6.178532	-0.4670382
6.212090	-0.4670726
6.244820	-0.4671090
6.278330	-0.4671469
6.312389	-0.4671824
6.344690	-0.4672200
6.377448	-0.4672553
6.411078	-0.4672896
6.444534	-0.4673240
6.478260	-0.4673575
6.510865	-0.4673890
6.544331	-0.4674204
6.576934	-0.4674532
6.609607	-0.4674894
6.643416	-0.4675272
6.676291	-0.4675648
6.709220	-0.4676002
6.743165	-0.4676338
6.775426	-0.4676670
6.809496	-0.4676981
6.842651	-0.4677283
6.875891	-0.4677594
6.910288	-0.4677920
6.942505	-0.4678266
6.975082	-0.4678625
7.008656	-0.4678969
7.041969	-0.4679283
7.075078	-0.4679600
7.107808	-0.4679947
7.141070	-0.4680287
7.174421	-0.4680612
7.207320	-0.4680921
7.240518	-0.4681210
7.274001	-0.4681514
7.308475	-0.4681862
7.341566	-0.4682202
7.373915	-0.4682500
7.406806	-0.4682800
7.440322	-0.4683132
7.474125	-0.4683474
7.505760	-0.4683813
7.540472	-0.4684106
7.573056	-0.4684381
7.606866	-0.4684684
7.640970	-0.4685016
7.673396	-0.4685346
7.706705	-0.4685661
7.740318	-0.4685986
7.772852	-0.4686320
7.805820	-0.4686674
7.838159	-0.4687010
7.871901	-0.4687271
7.905250	-0.4687532
7.939225	-0.4687796
7.970970	-0.4688053
8.004655	-0.4688320
8.037439	-0.4688586
8.071050	-0.4688872
8.104194	-0.4689176
8.136855	-0.4689485
8.171172	-0.4689784
8.204764	-0.4690060
8.237422	-0.4690356
8.270914	-0.4690715
8.303400	-0.4691084
8.336464	-0.4691430
8.369178	-0.4691705
8.401757	-0.4691922
8.435836	-0.4692128
8.469780	-0.4692336
8.502641	-0.4692582
8.536828	-0.4692860
8.569149	-0.4693138
8.601913	-0.4693422
8.635148	-0.4693715
8.669171	-0.4694007
8.701702	-0.4694332
8.733949	-0.4694650
8.767012	-0.4694924
8.799742	-0.4695174
8.834718	-0.4695396
8.867172	-0.4695639
8.900256	-0.4695911
8.933222	-0.4696200
8.965303	-0.4696478
8.998674	-0.4696752
9.033726	-0.4697006
9.066247	-0.4697268
9.099494	-0.4697552
9.132949	-0.4697846
9.165199	-0.4698120
9.199261	-0.4698352
9.233197	-0.4698553
9.265937	-0.4698760
9.298705	-0.4699008
9.330809	-0.4699310
9.364562	-0.4699619
9.397318	-0.4699903
9.429839	-0.4700142
9.463966	-0.4700374
9.497732	-0.4700626
9.530318	-0.4700891
9.563900	-0.4701181
9.597528	-0.4701500
9.629303	-0.4701785
9.662808	-0.4702045
9.696991	-0.4702292
9.729996	-0.4702544
9.764038	-0.4702798
9.796562	-0.4703078
9.829551	-0.4703352
9.862188	-0.4703622
9.895382	-0.4703904
9.928082	-0.4704176
9.962472	-0.4704436
9.996009	-0.4704680
10.02729	-0.4704900
10.06085	-0.4705118
10.09437	-0.4705338
10.12758	-0.4705576
10.16156	-0.4705854
10.19428	-0.4706152
10.22722	-0.4706466
10.26003	-0.4706770
10.29357	-0.4707049
10.32640	-0.4707288
10.35998	-0.4707522
10.39309	-0.4707754
10.42689	-0.4708019
10.45934	-0.4708300
10.49244	-0.4708562
10.52580	-0.4708828
10.55864	-0.4709086
10.59120	-0.4709332
10.62539	-0.4709559
10.65952	-0.4709763
10.69180	-0.4709947
10.72488	-0.4710132
10.75768	-0.4710342
10.79131	-0.4710590
10.82416	-0.4710850
10.85778	-0.4711133
10.89038	-0.4711443
10.92363	-0.4711714
10.95573	-0.4711950
10.98867	-0.4712139
11.02240	-0.4712312
11.05591	-0.4712504
11.08978	-0.4712750
11.12244	-0.4713011
11.15621	-0.4713260
11.18867	-0.4713498
11.22182	-0.4713722
11.25414	-0.4713925
11.28799	-0.4714160
11.32138	-0.4714390
11.35418	-0.4714617
11.38787	-0.4714812
11.42040	-0.4714992
11.45407	-0.4715190
11.48712	-0.4715426
11.52055	-0.4715674
11.55395	-0.4715907
11.58705	-0.4716133
11.62024	-0.4716350
11.65313	-0.4716585
11.68553	-0.4716828
11.71989	-0.4717070
11.75389	-0.4717315
11.78661	-0.4717546
11.81978	-0.4717754
11.85266	-0.4717952
11.88534	-0.4718148
11.91865	-0.4718352
11.95190	-0.4718564
11.98565	-0.4718775
12.01850	-0.4718988
12.05152	-0.4719192
12.08586	-0.4719390
12.11831	-0.4719564
12.15152	-0.4719765
12.18456	-0.4719988
12.21703	-0.4720200
12.25069	-0.4720410
12.28382	-0.4720602
12.31696	-0.4720771
12.35078	-0.4720974
12.38315	-0.4721184
12.41594	-0.4721396
12.45048	-0.4721606
12.48232	-0.4721779
12.51655	-0.4721959
12.54964	-0.4722144
12.58283	-0.4722360
12.61636	-0.4722582
12.64890	-0.4722776
12.68216	-0.4722947
12.71569	-0.4723143
12.74897	-0.4723380
12.78248	-0.4723620
12.81513	-0.4723824
12.84822	-0.4723991
12.88206	-0.4724158
12.91514	-0.4724354
12.94840	-0.4724597
12.98058	-0.4724836
13.01314	-0.4725036
13.04672	-0.4725196
13.08078	-0.4725322
13.11312	-0.4725454
13.14746	-0.4725635
13.18086	-0.4725830
13.21316	-0.4726050
13.24698	-0.4726260
13.27918	-0.4726456
13.31350	-0.4726666
13.34596	-0.4726852
13.38055	-0.4727004
13.41366	-0.4727156
13.44581	-0.4727316
13.47878	-0.4727512
13.51230	-0.4727707
13.54544	-0.4727917
13.57798	-0.4728104
13.61190	-0.4728262
13.64580	-0.4728430
13.67865	-0.4728619
13.71175	-0.4728804
13.74571	-0.4728996
13.77864	-0.4729196
13.81121	-0.4729381
13.84448	-0.4729580
13.87700	-0.4729788
13.90940	-0.4729953
13.94308	-0.4730097
13.97706	-0.4730216
14.01022	-0.4730370
14.04368	-0.4730566
14.07584	-0.4730761
14.10943	-0.4730960
14.14272	-0.4731152
14.17677	-0.4731312
14.20896	-0.4731449
14.24302	-0.4731594
14.27610	-0.4731760
14.30856	-0.4731947
14.34192	-0.4732156
14.37505	-0.4732328
14.40821	-0.4732458
14.44149	-0.4732616
14.47500	-0.4732758
14.50829	-0.4732895
14.54083	-0.4733046
14.57494	-0.4733207
14.60752	-0.4733402
14.64125	-0.4733622
14.67393	-0.4733829
14.70663	-0.4733989
14.74137	-0.4734123
14.77334	-0.4734273
14.80710	-0.4734426
14.83995	-0.4734586
14.87356	-0.4734732
14.90733	-0.4734856
14.94036	-0.4734994
14.97339	-0.4735119
15.00615	-0.4735248
15.04016	-0.4735403
15.07356	-0.4735596
15.10634	-0.4735794
15.13865	-0.4735974
15.17222	-0.4736108
15.20608	-0.4736192
15.23998	-0.4736294
15.27267	-0.4736465
15.30523	-0.4736656
15.33830	-0.4736841
15.37087	-0.4736980
15.40511	-0.4737053
15.43882	-0.4737125
15.47178	-0.4737235
15.50438	-0.4737374
15.53682	-0.4737535
15.56966	-0.4737683
15.60352	-0.4737822
15.63702	-0.4737947
15.67079	-0.4738054
15.70367	-0.4738162
15.73656	-0.4738274
15.76969	-0.4738389
15.80324	-0.4738522
15.83629	-0.4738660
15.87007	-0.4738786
15.90298	-0.4738894
15.93519	-0.4739020
15.96827	-0.4739128
16.00212	-0.4739220
16.03599	-0.4739304
16.06899	-0.4739361
16.10213	-0.4739420
16.13491	-0.4739511
16.16859	-0.4739643
16.20256	-0.4739810
16.23446	-0.4739986
16.26811	-0.4740140
16.30177	-0.4740250
16.33480	-0.4740332
16.36793	-0.4740416
16.40178	-0.4740520
16.43399	-0.4740669
16.46820	-0.4740820
16.50042	-0.4740943
16.53267	-0.4741043
16.56654	-0.4741100
16.60033	-0.4741166
16.63370	-0.4741252
16.66654	-0.4741342
16.69971	-0.4741440
16.73291	-0.4741520
16.76541	-0.4741575
16.79860	-0.4741611
16.83306	-0.4741652
16.86512	-0.4741731
16.89937	-0.4741869
16.93135	-0.4742046
16.96552	-0.4742214
16.99868	-0.4742338
17.03197	-0.4742424
17.06509	-0.4742480
17.09844	-0.4742556
17.13148	-0.4742661
17.16483	-0.4742800
17.19754	-0.4742920
17.23014	-0.4743000
17.26359	-0.4743050
17.29755	-0.4743094
17.33250	-0.4743164
17.36416	-0.4743299
17.39722	-0.4743432
17.43131	-0.4743554
17.46459	-0.4743633
17.49647	-0.4743705
17.53122	-0.4743820
17.56423	-0.4743929
17.59686	-0.4744019
17.63044	-0.4744094
17.66334	-0.4744114
17.69652	-0.4744132
17.73079	-0.4744170
17.76375	-0.4744211
17.79644	-0.4744288
17.82948	-0.4744407
17.86197	-0.4744540
17.89692	-0.4744654
17.92992	-0.4744724
17.96297	-0.4744750
17.99556	-0.4744766
18.02895	-0.4744800
18.06224	-0.4744879
18.09569	-0.4744996
18.12827	-0.4745126
18.16196	-0.4745228
18.19409	-0.4745281
18.22879	-0.4745274
18.26119	-0.4745258
18.29487	-0.4745291
18.32837	-0.4745379
18.36136	-0.4745470
18.39397	-0.4745564
18.42728	-0.4745617
18.46009	-0.4745680
18.49406	-0.4745720
18.52690	-0.4745726
18.56221	-0.4745732
18.59444	-0.4745783
18.62672	-0.4745884
18.65844	-0.4746011
18.69243	-0.4746110
18.72621	-0.4746166
18.75954	-0.4746190
18.79263	-0.4746220
18.82575	-0.4746258
18.85927	-0.4746304
18.89292	-0.4746374
18.92684	-0.4746420
18.95932	-0.4746458
18.99224	-0.4746498
19.02602	-0.4746557
19.05972	-0.4746618
19.09186	-0.4746692
19.12587	-0.4746778
19.15794	-0.4746828
19.19103	-0.4746874
19.22485	-0.4746920
19.25892	-0.4746930
19.29222	-0.4746942
19.32523	-0.4746988
19.35888	-0.4747030
19.39092	-0.4747074
19.42398	-0.4747118
19.45747	-0.4747139
19.49115	-0.4747160
19.52468	-0.4747196
19.55708	-0.4747241
19.59060	-0.4747278
19.62392	-0.4747271
19.65638	-0.4747266
19.68972	-0.4747264
19.72258	-0.4747297
19.75627	-0.4747400
19.78983	-0.4747488
19.82256	-0.4747537
19.85580	-0.4747574
19.88914	-0.4747564
19.92272	-0.4747584
19.95654	-0.4747622
19.98860	-0.4747646
20.02205	-0.4747661
20.05503	-0.4747668
20.08870	-0.4747688
20.12184	-0.4747743
20.15484	-0.4747800
20.18841	-0.4747824
20.22183	-0.4747817
20.25562	-0.4747812
20.28768	-0.4747828
20.32159	-0.4747876
20.35424	-0.4747933
20.38824	-0.4747983
20.42054	-0.4748004
20.45473	-0.4748015
20.48735	-0.4748036
20.52045	-0.4748093
20.55351	-0.4748146
20.58688	-0.4748152
20.62005	-0.4748082
20.65303	-0.4748010
20.68601	-0.4747968
20.71921	-0.4747971
20.75354	-0.4747990
20.78806	-0.4747985
20.82063	-0.4747963
20.85288	-0.4748000
20.88666	-0.4748056
20.91994	-0.4748139
20.95313	-0.4748200
20.98575	-0.4748222
21.01875	-0.4748203
21.05242	-0.4748174
21.08610	-0.4748165
21.11877	-0.4748189
21.15080	-0.4748211
21.18490	-0.4748238
21.21788	-0.4748222
21.25342	-0.4748228
21.28635	-0.4748237
21.31762	-0.4748238
21.35172	-0.4748228
21.38385	-0.4748183
21.41716	-0.4748138
21.45084	-0.4748114
21.48444	-0.4748128
21.51790	-0.4748140
21.55070	-0.4748120
21.58462	-0.4748092
21.61794	-0.4748070
21.65040	-0.4748069
21.68388	-0.4748074
21.71644	-0.4748060
21.75164	-0.4748021
21.78414	-0.4747972
21.81700	-0.4747950
21.85012	-0.4747957
21.88282	-0.4747964
21.91664	-0.4747967
21.95005	-0.4747930
21.98351	-0.4747888
22.01506	-0.4747887
22.04982	-0.4747926
22.08344	-0.4747960
22.11574	-0.4747956
22.14905	-0.4747926
22.18363	-0.4747870
22.21511	-0.4747848
22.24850	-0.4747850
22.28197	-0.4747856
22.31639	-0.4747836
22.34835	-0.4747800
22.38152	-0.4747724
22.41604	-0.4747642
22.44816	-0.4747574
22.48241	-0.4747522
22.51500	-0.4747486
22.54812	-0.4747458
22.58144	-0.4747434
22.61514	-0.4747418
22.64756	-0.4747410
22.68124	-0.4747410
22.71350	-0.4747420
22.74816	-0.4747442
22.78224	-0.4747446
22.81496	-0.4747446
22.84819	-0.4747430
22.88086	-0.4747403
22.91476	-0.4747384
22.94816	-0.4747387
22.98180	-0.4747395
23.01350	-0.4747392
23.04797	-0.4747350
23.08040	-0.4747261
23.11335	-0.4747159
23.14751	-0.4747089
23.18062	-0.4747050
23.21366	-0.4747020
23.24744	-0.4746967
23.27960	-0.4746904
23.31224	-0.4746841
23.34580	-0.4746776
23.37890	-0.4746734
23.41300	-0.4746727
23.44582	-0.4746730
23.47943	-0.4746701
23.51250	-0.4746613
23.54480	-0.4746489
23.57850	-0.4746356
23.61257	-0.4746266
23.64533	-0.4746197
23.67847	-0.4746118
23.71164	-0.4746052
23.74434	-0.4745976
23.77849	-0.4745915
23.81172	-0.4745829
23.84470	-0.4745741
23.87850	-0.4745683
23.91108	-0.4745639
23.94498	-0.4745634
23.97684	-0.4745610
24.01059	-0.4745563
24.04384	-0.4745520
24.07680	-0.4745450
24.11049	-0.4745380
24.14387	-0.4745308
24.17706	-0.4745228
24.21108	-0.4745165
24.24304	-0.4745116
24.27646	-0.4745046
24.30929	-0.4744956
24.34252	-0.4744856
24.37618	-0.4744764
[truncated: 6,652 more rows]
