# Supplementary material for: Investigation of Potential Amorphisation and Co-Amorphisation Behaviour of the Benzene Di-Carboxylic Acids upon Cryo-Milling
Source: Molecules. 2019 Nov 5;24(21):3990. doi: 10.3390/molecules24213990 (PMC6865180; doi:10.3390/molecules24213990)
Supplement: Supplementary file 1 [file molecules-24-03990-s001.zip › SI_pack/Figure_2_DSC_single_components/Data/Phthalic acid/phthalic acid_CM zero weeks.txt]

-40.02386	0.2197439
-40.02207	0.2195088
-40.02142	0.2192468
-40.01910	0.2190654
-40.01718	0.2189125
-40.01472	0.2187722
-40.01338	0.2186385
-40.01038	0.2185188
-40.00944	0.2184100
-40.00550	0.2182295
-40.00319	0.2179700
-40.00083	0.2178607
-39.99798	0.2184635
-39.99408	0.2210824
-39.98938	0.2269681
-39.98330	0.2381840
-39.97998	0.2558820
-39.97262	0.2804521
-39.96701	0.3080774
-39.95924	0.3350575
-39.95115	0.3597822
-39.94116	0.3824067
-39.93145	0.4031929
-39.92100	0.4213840
-39.90914	0.4377366
-39.89539	0.4516490
-39.88318	0.4620378
-39.86955	0.4714148
-39.85516	0.4802300
-39.83983	0.4868858
-39.82428	0.4899382
-39.80826	0.4891154
-39.79166	0.4890690
-39.77561	0.4872483
-39.75790	0.4846068
-39.73953	0.4823130
-39.72215	0.4789656
-39.70186	0.4754476
-39.68375	0.4727309
-39.66430	0.4696810
-39.64438	0.4660580
-39.62434	0.4623172
-39.60467	0.4565628
-39.58281	0.4474758
-39.56130	0.4421109
-39.53972	0.4382864
-39.51815	0.4357231
-39.49534	0.4345761
-39.47291	0.4341683
-39.45066	0.4339816
-39.42697	0.4338343
-39.40255	0.4335699
-39.37937	0.4324257
-39.35606	0.4293121
-39.33110	0.4240478
-39.30664	0.4175498
-39.28250	0.4096275
-39.25683	0.4005494
-39.23065	0.3886255
-39.20419	0.3735727
-39.18006	0.3564155
-39.15406	0.3390691
-39.12732	0.3232523
-39.10120	0.3084225
-39.07459	0.2937386
-39.04763	0.2826593
-39.02164	0.2724298
-38.99207	0.2627236
-38.96589	0.2526735
-38.93894	0.2401074
-38.91117	0.2294006
-38.88382	0.2215732
-38.85685	0.2132348
-38.82820	0.2058041
-38.80030	0.1982288
-38.77183	0.1924178
-38.74242	0.1863394
-38.71336	0.1794676
-38.68545	0.1720161
-38.65635	0.1628622
-38.62731	0.1525392
-38.60020	0.1432499
-38.57114	0.1365589
-38.54248	0.1321284
-38.51172	0.1289867
-38.48281	0.1244812
-38.45409	0.1186444
-38.42340	0.1117088
-38.39380	0.1053279
-38.36350	0.09995714
-38.33500	0.09246342
-38.30435	0.08450119
-38.27570	0.07686543
-38.24676	0.06921724
-38.21485	0.06534397
-38.18510	0.06327428
-38.15487	0.05938958
-38.12446	0.05437195
-38.09490	0.04758081
-38.06389	0.04205915
-38.03468	0.03815446
-38.00359	0.03520590
-37.97226	0.03164866
-37.94148	0.02552554
-37.91069	0.01949201
-37.88090	0.01424190
-37.84970	0.008749571
-37.81940	0.003796760
-37.78876	-0.001616861
-37.75886	-0.006803086
-37.72872	-0.01029228
-37.69655	-0.01275253
-37.66605	-0.01538931
-37.63513	-0.01871397
-37.60296	-0.02334343
-37.57162	-0.02795126
-37.54101	-0.03184709
-37.51048	-0.03498918
-37.47930	-0.03880273
-37.44838	-0.04288526
-37.41777	-0.04764490
-37.38759	-0.05163512
-37.35534	-0.05382246
-37.32438	-0.05520894
-37.29283	-0.05762564
-37.26042	-0.06057708
-37.22795	-0.06376776
-37.19690	-0.06822624
-37.16706	-0.07339038
-37.13659	-0.07873660
-37.10509	-0.08317440
-37.07355	-0.08537563
-37.04209	-0.08678628
-37.00908	-0.08841681
-36.97856	-0.09097203
-36.94645	-0.09397499
-36.91542	-0.09729045
-36.88353	-0.1000043
-36.85270	-0.1032973
-36.82020	-0.1077358
-36.78918	-0.1114546
-36.75795	-0.1150150
-36.72548	-0.1177727
-36.69535	-0.1192495
-36.66269	-0.1209720
-36.63016	-0.1233768
-36.59963	-0.1256717
-36.56768	-0.1286727
-36.53607	-0.1317839
-36.50391	-0.1339492
-36.47380	-0.1364651
-36.43982	-0.1393802
-36.40925	-0.1420970
-36.37914	-0.1450326
-36.34668	-0.1471020
-36.31594	-0.1486393
-36.28274	-0.1500872
-36.25084	-0.1518974
-36.21876	-0.1546766
-36.18762	-0.1580539
-36.15539	-0.1612329
-36.12428	-0.1635582
-36.09192	-0.1651818
-36.05892	-0.1664675
-36.02766	-0.1681024
-35.99628	-0.1706282
-35.96478	-0.1732979
-35.93310	-0.1761342
-35.90072	-0.1784846
-35.87026	-0.1801689
-35.83796	-0.1821828
-35.80518	-0.1838385
-35.77334	-0.1859071
-35.74065	-0.1887791
-35.70905	-0.1915963
-35.67767	-0.1942922
-35.64578	-0.1968396
-35.61395	-0.1991361
-35.58294	-0.2015056
-35.55086	-0.2035124
-35.51892	-0.2049856
-35.48735	-0.2064731
-35.45354	-0.2085304
-35.42126	-0.2113980
-35.39182	-0.2146876
-35.35910	-0.2171859
-35.32740	-0.2185209
-35.29462	-0.2195732
-35.26233	-0.2207761
-35.23085	-0.2226514
-35.19840	-0.2247064
-35.16611	-0.2268775
-35.13474	-0.2291852
-35.10358	-0.2313159
-35.07060	-0.2330220
-35.03871	-0.2343762
-35.00511	-0.2355705
-34.97342	-0.2369716
-34.94223	-0.2393976
-34.91014	-0.2424390
-34.87881	-0.2453364
-34.84742	-0.2474262
-34.81523	-0.2487627
-34.78298	-0.2502713
-34.75116	-0.2520662
-34.71812	-0.2538822
-34.68510	-0.2559035
-34.65406	-0.2578583
-34.62269	-0.2600306
-34.58982	-0.2619436
-34.55869	-0.2635559
-34.52564	-0.2650648
-34.49372	-0.2667969
-34.46263	-0.2687530
-34.43108	-0.2708200
-34.39786	-0.2726725
-34.36526	-0.2745012
-34.33386	-0.2761105
-34.30113	-0.2776396
-34.26970	-0.2791744
-34.23628	-0.2809172
-34.20450	-0.2827523
-34.17281	-0.2850296
-34.14068	-0.2870621
-34.10911	-0.2888599
-34.07593	-0.2904873
-34.04306	-0.2921352
-34.01167	-0.2942224
-33.97959	-0.2967948
-33.94711	-0.2989684
-33.91643	-0.3004662
-33.88316	-0.3016314
-33.85031	-0.3031145
-33.81844	-0.3053942
-33.78730	-0.3076458
-33.75475	-0.3102112
-33.72171	-0.3125124
-33.69064	-0.3146807
-33.65902	-0.3168317
-33.62633	-0.3186756
-33.59496	-0.3201376
-33.56190	-0.3212696
-33.52966	-0.3222371
-33.49664	-0.3234946
-33.46389	-0.3250129
-33.43236	-0.3270568
-33.39934	-0.3286944
-33.36775	-0.3300416
-33.33411	-0.3314361
-33.30307	-0.3331670
-33.27135	-0.3350075
-33.23940	-0.3366429
-33.20692	-0.3380429
-33.17432	-0.3393906
-33.14194	-0.3406848
-33.11075	-0.3421817
-33.07750	-0.3436690
-33.04581	-0.3450866
-33.01320	-0.3465418
-32.98018	-0.3477836
-32.94785	-0.3490895
-32.91444	-0.3506604
-32.88385	-0.3523520
-32.85098	-0.3538710
-32.81796	-0.3555748
-32.78732	-0.3575105
-32.75482	-0.3593460
-32.72263	-0.3607210
-32.69094	-0.3615132
-32.65824	-0.3620851
-32.62533	-0.3629144
-32.59244	-0.3642572
-32.55926	-0.3659797
-32.52846	-0.3677978
-32.49612	-0.3692962
-32.46494	-0.3703398
-32.43075	-0.3711324
-32.39816	-0.3719567
-32.36591	-0.3730570
-32.33340	-0.3741628
-32.30184	-0.3753853
-32.26878	-0.3766718
-32.23696	-0.3777994
-32.20481	-0.3788353
-32.17160	-0.3797236
-32.13884	-0.3807033
-32.10584	-0.3820642
-32.07568	-0.3837755
-32.04324	-0.3852661
-32.01069	-0.3864670
-31.97826	-0.3874932
-31.94502	-0.3886698
-31.91252	-0.3899555
-31.88120	-0.3911840
-31.84930	-0.3920320
-31.81717	-0.3927556
-31.78356	-0.3935007
-31.75159	-0.3946366
-31.71856	-0.3959417
-31.68617	-0.3973766
-31.65510	-0.3985140
-31.62215	-0.3993409
-31.59003	-0.4002371
-31.55635	-0.4011702
-31.52499	-0.4019332
-31.49252	-0.4027084
-31.45921	-0.4034624
-31.42688	-0.4042822
-31.39468	-0.4054218
-31.36291	-0.4069904
-31.32938	-0.4086572
-31.29756	-0.4100195
-31.26615	-0.4110340
-31.23246	-0.4118474
-31.19994	-0.4125474
-31.16737	-0.4134134
-31.13393	-0.4148365
-31.10240	-0.4162489
-31.07111	-0.4176430
-31.03698	-0.4187615
-31.00546	-0.4197046
-30.97255	-0.4208687
-30.94113	-0.4225000
-30.90970	-0.4245164
-30.87766	-0.4264776
-30.84426	-0.4277500
-30.81162	-0.4286617
-30.77932	-0.4295636
-30.74642	-0.4305234
-30.71442	-0.4318189
-30.68130	-0.4333141
-30.64927	-0.4344981
-30.61863	-0.4354084
-30.58490	-0.4363376
-30.55206	-0.4371816
-30.52024	-0.4380438
-30.48618	-0.4389975
-30.45349	-0.4399018
-30.42320	-0.4409786
-30.39096	-0.4421733
-30.35800	-0.4433363
-30.32526	-0.4444000
-30.29294	-0.4455881
-30.25940	-0.4467798
-30.22820	-0.4480808
-30.19566	-0.4494797
-30.16277	-0.4512256
-30.13071	-0.4530257
-30.09848	-0.4543606
-30.06510	-0.4554180
-30.03314	-0.4561874
-30.00064	-0.4569218
-29.96722	-0.4578686
-29.93586	-0.4591717
-29.90326	-0.4606514
-29.87054	-0.4624496
-29.83922	-0.4642660
-29.80627	-0.4654807
-29.77383	-0.4665537
-29.74108	-0.4673754
-29.70849	-0.4680524
-29.67416	-0.4690247
-29.64197	-0.4704840
-29.61100	-0.4725636
-29.57739	-0.4749791
-29.54637	-0.4768408
-29.51447	-0.4779402
-29.48143	-0.4784805
-29.44870	-0.4789268
-29.41512	-0.4794784
-29.38283	-0.4805320
-29.34916	-0.4823188
-29.31825	-0.4843252
-29.28432	-0.4861554
-29.25156	-0.4873400
-29.22031	-0.4885462
-29.18728	-0.4900374
-29.15535	-0.4913894
-29.12334	-0.4927304
-29.08969	-0.4939910
-29.05803	-0.4949455
-29.02485	-0.4961269
-28.99202	-0.4976576
-28.95922	-0.4992760
-28.92772	-0.5007774
-28.89570	-0.5019180
-28.86386	-0.5027278
-28.83088	-0.5034070
-28.79706	-0.5043910
-28.76444	-0.5055357
-28.73316	-0.5066812
-28.69863	-0.5078855
-28.66660	-0.5089044
-28.63536	-0.5099921
-28.60070	-0.5110877
-28.56964	-0.5119388
-28.53604	-0.5125526
-28.50261	-0.5132718
-28.47058	-0.5144280
-28.43848	-0.5162956
-28.40696	-0.5185059
-28.37361	-0.5202746
-28.34187	-0.5214004
-28.30822	-0.5223160
-28.27600	-0.5235752
-28.24306	-0.5249257
-28.21054	-0.5262438
-28.17740	-0.5273108
-28.14428	-0.5282290
-28.11270	-0.5293460
-28.07998	-0.5308761
-28.04788	-0.5324789
-28.01540	-0.5339649
-27.98327	-0.5350490
-27.94982	-0.5359547
-27.91641	-0.5370441
-27.88467	-0.5382098
-27.85213	-0.5395670
-27.81994	-0.5409336
-27.78747	-0.5420436
-27.75508	-0.5431079
-27.72243	-0.5439524
-27.69009	-0.5447250
-27.65635	-0.5457938
-27.62292	-0.5471280
-27.59194	-0.5485272
-27.56012	-0.5499710
-27.52761	-0.5509584
-27.49507	-0.5517176
-27.46066	-0.5523740
-27.42875	-0.5529351
-27.39454	-0.5536844
-27.36214	-0.5547851
-27.33048	-0.5563442
-27.29865	-0.5581616
-27.26544	-0.5596650
-27.23352	-0.5608506
-27.20063	-0.5620780
-27.16811	-0.5634063
-27.13590	-0.5645860
-27.10308	-0.5654045
-27.07006	-0.5661304
-27.03708	-0.5670930
-27.00400	-0.5684821
-26.97209	-0.5700344
-26.93956	-0.5712679
-26.90726	-0.5722541
-26.87385	-0.5730182
-26.84148	-0.5739676
-26.80815	-0.5750300
-26.77655	-0.5761557
-26.74395	-0.5772012
-26.71124	-0.5780232
-26.67763	-0.5786620
-26.64494	-0.5792856
-26.61272	-0.5799307
-26.57972	-0.5810682
-26.54686	-0.5825700
-26.51584	-0.5842240
-26.48228	-0.5856099
-26.44946	-0.5865328
-26.41674	-0.5872595
-26.38392	-0.5882056
-26.35118	-0.5893855
-26.31803	-0.5908600
-26.28680	-0.5925117
-26.25296	-0.5939138
-26.22064	-0.5951145
-26.18783	-0.5961832
-26.15543	-0.5969805
-26.12264	-0.5977621
-26.08998	-0.5985308
-26.05688	-0.5993474
-26.02356	-0.6003792
-25.98996	-0.6016650
-25.95807	-0.6030346
-25.92580	-0.6042666
-25.89394	-0.6055341
-25.86151	-0.6066236
-25.82833	-0.6075562
-25.79507	-0.6086006
-25.76176	-0.6095952
-25.72771	-0.6106300
-25.69738	-0.6117222
-25.66440	-0.6128192
-25.63196	-0.6140795
-25.59866	-0.6152332
-25.56705	-0.6162997
-25.53360	-0.6173726
-25.50070	-0.6182068
-25.46923	-0.6191630
-25.43416	-0.6204895
-25.40314	-0.6218106
-25.37025	-0.6228962
-25.33783	-0.6236896
-25.30450	-0.6243464
-25.27214	-0.6251580
-25.23976	-0.6260348
-25.20625	-0.6269253
-25.17330	-0.6276379
-25.14126	-0.6281730
-25.10915	-0.6287762
-25.07549	-0.6295527
-25.04298	-0.6304196
-25.00968	-0.6315430
-24.97734	-0.6329488
-24.94529	-0.6341370
-24.91391	-0.6351320
-24.87965	-0.6357471
-24.84652	-0.6362747
-24.81232	-0.6369834
-24.78070	-0.6380908
-24.74883	-0.6396320
-24.71595	-0.6411255
-24.68328	-0.6423850
-24.65166	-0.6433706
-24.61814	-0.6439976
-24.58444	-0.6443889
-24.55150	-0.6448724
-24.51854	-0.6455484
-24.48644	-0.6467820
-24.45352	-0.6482425
-24.42185	-0.6494986
-24.38848	-0.6504746
-24.35542	-0.6513238
-24.32264	-0.6521042
-24.28946	-0.6530519
-24.25702	-0.6542054
-24.22510	-0.6552416
-24.19222	-0.6561776
-24.15830	-0.6568300
-24.12554	-0.6572493
-24.09218	-0.6578863
-24.05925	-0.6588726
-24.02830	-0.6600311
-23.99562	-0.6614747
-23.96189	-0.6627834
-23.92947	-0.6637504
-23.89674	-0.6646718
-23.86382	-0.6655239
-23.83047	-0.6662848
-23.79794	-0.6670022
-23.76516	-0.6676686
-23.73250	-0.6684594
-23.69930	-0.6694497
-23.66646	-0.6703578
-23.63387	-0.6714703
-23.60023	-0.6726476
-23.56845	-0.6738862
-23.53597	-0.6753432
-23.50386	-0.6766391
-23.47118	-0.6773926
-23.43809	-0.6778991
-23.40483	-0.6786576
-23.37233	-0.6796144
-23.33916	-0.6806374
-23.30652	-0.6814972
-23.27470	-0.6821472
-23.24113	-0.6825972
-23.20930	-0.6833268
-23.17621	-0.6844260
-23.14366	-0.6855997
-23.11126	-0.6869292
-23.07794	-0.6880468
-23.04536	-0.6886400
-23.01291	-0.6892353
-22.97951	-0.6898355
-22.94798	-0.6903461
-22.91455	-0.6909251
-22.88022	-0.6914616
-22.84732	-0.6919140
-22.81428	-0.6925772
-22.78140	-0.6935745
-22.74914	-0.6945785
-22.71709	-0.6955241
-22.68438	-0.6966228
-22.65054	-0.6977429
-22.61914	-0.6986380
-22.58688	-0.6993345
-22.55235	-0.7000042
-22.51910	-0.7004614
-22.48774	-0.7010121
-22.45364	-0.7019184
-22.42020	-0.7028479
-22.38814	-0.7038306
-22.35627	-0.7053140
-22.32213	-0.7066600
-22.29013	-0.7077389
-22.25652	-0.7086798
-22.22371	-0.7094030
-22.19084	-0.7102382
-22.15813	-0.7112744
-22.12553	-0.7122032
-22.09364	-0.7130556
-22.05908	-0.7141124
-22.02698	-0.7152018
-21.99372	-0.7162420
-21.96180	-0.7171916
-21.92949	-0.7178881
-21.89614	-0.7184220
-21.86284	-0.7190164
-21.82952	-0.7196868
-21.79646	-0.7205079
-21.76448	-0.7213261
-21.73208	-0.7221578
-21.69783	-0.7230978
-21.66501	-0.7239990
-21.63336	-0.7250314
-21.60024	-0.7258964
-21.56792	-0.7266086
-21.53457	-0.7272222
-21.50213	-0.7279661
-21.46876	-0.7287440
-21.43520	-0.7294085
-21.40242	-0.7302203
-21.36856	-0.7315010
-21.33598	-0.7325955
-21.30517	-0.7334447
-21.27123	-0.7338951
-21.23873	-0.7342001
-21.20586	-0.7346250
-21.17235	-0.7353461
-21.13982	-0.7360094
-21.10748	-0.7364312
-21.07425	-0.7368580
-21.03985	-0.7374497
-21.00762	-0.7383009
-20.97513	-0.7396538
-20.94236	-0.7408406
-20.91084	-0.7416635
-20.87662	-0.7423999
-20.84420	-0.7429572
-20.81108	-0.7436054
-20.77791	-0.7445034
-20.74470	-0.7454719
-20.71292	-0.7464564
-20.68068	-0.7471511
-20.64722	-0.7474490
-20.61396	-0.7477245
-20.58018	-0.7481625
-20.54735	-0.7489234
-20.51373	-0.7497999
-20.48203	-0.7508916
-20.44956	-0.7517094
-20.41701	-0.7522019
-20.38374	-0.7528570
-20.35142	-0.7533929
-20.31864	-0.7539905
-20.28494	-0.7547238
-20.25270	-0.7551605
-20.21978	-0.7555395
-20.18619	-0.7559490
-20.15310	-0.7566274
-20.11974	-0.7576668
-20.08666	-0.7588174
-20.05421	-0.7600354
-20.02137	-0.7611144
-19.98889	-0.7620343
-19.95710	-0.7627890
-19.92380	-0.7633076
-19.89096	-0.7637500
-19.85730	-0.7641706
-19.82389	-0.7647159
-19.79100	-0.7654679
-19.75822	-0.7664888
-19.72578	-0.7675348
-19.69274	-0.7686600
-19.66006	-0.7696068
-19.62680	-0.7703472
-19.59513	-0.7711548
-19.56124	-0.7718214
-19.52766	-0.7722516
-19.49504	-0.7727054
-19.46164	-0.7731280
-19.42956	-0.7736324
-19.39635	-0.7742321
-19.36314	-0.7749200
-19.33081	-0.7757345
-19.29789	-0.7764228
-19.26514	-0.7770222
-19.23115	-0.7776178
-19.19966	-0.7780582
-19.16566	-0.7786014
-19.13301	-0.7795484
-19.10058	-0.7804812
-19.06854	-0.7812316
-19.03400	-0.7817094
-19.00171	-0.7819903
-18.96791	-0.7823236
-18.93485	-0.7829485
-18.90205	-0.7836487
-18.87008	-0.7844147
-18.83616	-0.7850991
-18.80402	-0.7856260
-18.77029	-0.7860650
-18.73687	-0.7867816
-18.70377	-0.7878808
-18.67256	-0.7892047
-18.63989	-0.7903456
-18.60719	-0.7910641
-18.57396	-0.7913089
-18.54022	-0.7915605
-18.50597	-0.7917986
-18.47358	-0.7922295
-18.44120	-0.7929700
-18.40835	-0.7938242
-18.37523	-0.7946521
-18.34258	-0.7953590
-18.30976	-0.7959332
-18.27698	-0.7965898
-18.24371	-0.7971238
-18.21155	-0.7975318
-18.17782	-0.7978711
-18.14380	-0.7982059
-18.11288	-0.7987812
-18.07901	-0.7994764
-18.04646	-0.8000793
-18.01269	-0.8007900
-17.98026	-0.8014976
-17.94722	-0.8020459
-17.91412	-0.8025544
-17.88130	-0.8031578
-17.84827	-0.8039265
-17.81702	-0.8048316
-17.78388	-0.8055116
-17.74889	-0.8058235
-17.71671	-0.8060630
-17.68274	-0.8063850
-17.65120	-0.8068744
-17.61795	-0.8076968
-17.58476	-0.8085260
-17.55272	-0.8093408
-17.51935	-0.8100647
-17.48678	-0.8104994
-17.45396	-0.8108196
-17.42024	-0.8114855
-17.38646	-0.8122109
-17.35509	-0.8130225
-17.32212	-0.8139281
-17.28842	-0.8144403
-17.25555	-0.8147212
-17.22239	-0.8150250
-17.18980	-0.8153000
-17.15704	-0.8156985
-17.12476	-0.8162869
-17.09104	-0.8169128
-17.05764	-0.8174740
-17.02534	-0.8178954
-16.99142	-0.8184197
-16.95824	-0.8189993
-16.92686	-0.8196624
-16.89327	-0.8203038
-16.86046	-0.8209068
-16.82754	-0.8214288
-16.79362	-0.8218611
-16.76021	-0.8223629
-16.72786	-0.8231410
-16.69450	-0.8239439
-16.66267	-0.8247687
-16.62983	-0.8252204
-16.59599	-0.8254648
-16.56301	-0.8257103
-16.52998	-0.8261006
-16.49549	-0.8265374
-16.46333	-0.8269676
-16.43067	-0.8276168
-16.39730	-0.8284418
-16.36481	-0.8295906
-16.33148	-0.8308214
-16.29985	-0.8315736
-16.26608	-0.8319275
-16.23222	-0.8322332
-16.19965	-0.8326088
-16.16554	-0.8331047
-16.13410	-0.8339861
-16.09980	-0.8348553
-16.06747	-0.8355293
-16.03502	-0.8360926
-16.00173	-0.8363639
-15.96902	-0.8365753
-15.93376	-0.8368516
-15.90078	-0.8372325
-15.86804	-0.8377951
-15.83591	-0.8383800
-15.80288	-0.8389139
-15.76985	-0.8393387
-15.73698	-0.8399491
-15.70242	-0.8406172
-15.67152	-0.8416175
-15.63834	-0.8427108
-15.60392	-0.8436066
-15.57108	-0.8443399
-15.53840	-0.8451903
-15.50638	-0.8458911
-15.47284	-0.8465746
-15.44018	-0.8471814
-15.40770	-0.8479395
-15.37451	-0.8488189
-15.34153	-0.8496350
-15.30829	-0.8500754
-15.27623	-0.8503687
-15.24197	-0.8505744
-15.20834	-0.8508351
-15.17550	-0.8511055
-15.14270	-0.8516409
-15.10934	-0.8523341
-15.07719	-0.8529639
-15.04404	-0.8533461
-15.01182	-0.8536899
-14.97758	-0.8540799
-14.94554	-0.8543285
-14.91206	-0.8545276
-14.87810	-0.8547286
-14.84459	-0.8549407
-14.81337	-0.8554140
-14.77985	-0.8559254
-14.74649	-0.8564563
-14.71236	-0.8571641
-14.67958	-0.8580988
-14.64726	-0.8591019
-14.61567	-0.8599224
-14.58296	-0.8603996
-14.54924	-0.8607901
-14.51597	-0.8610481
-14.48288	-0.8613068
-14.45012	-0.8616174
-14.41583	-0.8618912
-14.38290	-0.8624194
-14.35012	-0.8633594
-14.31728	-0.8644944
-14.28488	-0.8656328
-14.25193	-0.8664476
-14.21968	-0.8667866
-14.18615	-0.8671168
-14.15221	-0.8673858
-14.11940	-0.8676059
-14.08694	-0.8678402
-14.05240	-0.8681652
-14.02061	-0.8685507
-13.98678	-0.8693282
-13.95468	-0.8699774
-13.92216	-0.8706501
-13.88818	-0.8710194
-13.85598	-0.8712482
-13.82184	-0.8715894
-13.78919	-0.8721734
-13.75698	-0.8728582
-13.72394	-0.8735764
-13.69009	-0.8738700
-13.65682	-0.8740799
-13.62274	-0.8743145
-13.59019	-0.8747689
-13.55727	-0.8754376
-13.52466	-0.8762134
-13.49152	-0.8767051
-13.45841	-0.8771236
-13.42529	-0.8773465
-13.39225	-0.8775578
-13.35877	-0.8779105
-13.32577	-0.8786978
-13.29258	-0.8797775
-13.26082	-0.8805478
-13.22764	-0.8809012
-13.19371	-0.8811482
-13.16108	-0.8814162
-13.12782	-0.8822270
-13.09506	-0.8831360
-13.06328	-0.8837394
-13.02976	-0.8841236
-12.99768	-0.8843822
-12.96282	-0.8846851
-12.93010	-0.8850308
-12.89726	-0.8852603
-12.86380	-0.8854981
-12.82916	-0.8857160
-12.79831	-0.8859421
-12.76520	-0.8862228
-12.73158	-0.8864866
-12.69760	-0.8868001
-12.66446	-0.8871425
-12.63191	-0.8874475
-12.60082	-0.8876838
-12.56659	-0.8879112
-12.53212	-0.8881378
-12.50033	-0.8884988
-12.46608	-0.8889621
-12.43299	-0.8894626
-12.40024	-0.8899689
-12.36877	-0.8905089
-12.33481	-0.8909438
-12.30212	-0.8912439
-12.26876	-0.8915328
-12.23556	-0.8918298
-12.20263	-0.8921692
-12.16937	-0.8926166
-12.13566	-0.8929391
-12.10305	-0.8932159
-12.06855	-0.8934709
-12.03745	-0.8937169
-12.00442	-0.8940621
-11.97158	-0.8943541
-11.93815	-0.8945930
-11.90452	-0.8948389
-11.87184	-0.8950959
-11.83861	-0.8955664
-11.80481	-0.8962304
-11.77226	-0.8968912
-11.73884	-0.8975066
-11.70598	-0.8979550
-11.67342	-0.8982355
-11.63965	-0.8985024
-11.60689	-0.8987426
-11.57438	-0.8989819
-11.54067	-0.8992196
-11.50595	-0.8994874
-11.47398	-0.9001108
-11.44172	-0.9010688
-11.40956	-0.9016376
-11.37572	-0.9019116
-11.34189	-0.9021875
-11.30779	-0.9024218
-11.27556	-0.9026882
-11.24206	-0.9030293
-11.20998	-0.9034564
-11.17606	-0.9038055
-11.14350	-0.9042194
-11.11024	-0.9044962
-11.07740	-0.9047382
-11.04432	-0.9050054
-11.01109	-0.9052485
-10.97881	-0.9055418
-10.94469	-0.9058121
-10.91176	-0.9060576
-10.87784	-0.9064194
-10.84576	-0.9067884
-10.81175	-0.9070344
-10.77939	-0.9072941
-10.74552	-0.9075553
-10.71339	-0.9078478
-10.68000	-0.9082562
-10.64790	-0.9085453
-10.61488	-0.9087902
-10.58044	-0.9090712
-10.54802	-0.9093985
-10.51507	-0.9097069
-10.48216	-0.9100129
-10.44732	-0.9102824
-10.41556	-0.9106955
-10.38250	-0.9111022
-10.35023	-0.9115838
-10.31574	-0.9118328
-10.28337	-0.9120726
-10.24916	-0.9123050
-10.21707	-0.9125369
-10.18295	-0.9127755
-10.15051	-0.9130472
-10.11765	-0.9136640
-10.08483	-0.9144726
-10.05272	-0.9148888
-10.01811	-0.9151366
-9.984429	-0.9153732
-9.951614	-0.9156142
-9.918188	-0.9158710
-9.885888	-0.9161288
-9.852524	-0.9164434
-9.819284	-0.9168205
-9.786769	-0.9170798
-9.753488	-0.9173394
-9.720032	-0.9175919
-9.687431	-0.9178410
-9.654392	-0.9181689
-9.620651	-0.9186835
-9.588656	-0.9191595
-9.554770	-0.9195875
-9.521140	-0.9200853
-9.488289	-0.9203759
-9.456109	-0.9206256
-9.421869	-0.9208719
-9.389118	-0.9211178
-9.355874	-0.9214962
-9.323106	-0.9221116
-9.290608	-0.9227684
-9.257226	-0.9230759
-9.224938	-0.9233264
-9.190941	-0.9235699
-9.158822	-0.9238056
-9.124344	-0.9240469
-9.090714	-0.9242934
-9.057158	-0.9245611
-9.025089	-0.9249308
-8.991045	-0.9253952
-8.959303	-0.9258678
-8.925949	-0.9264278
-8.892532	-0.9267694
-8.860264	-0.9270246
-8.827602	-0.9272842
-8.793466	-0.9275401
-8.760470	-0.9277959
-8.727352	-0.9280496
-8.694549	-0.9283028
-8.660324	-0.9285603
-8.627951	-0.9288201
-8.595653	-0.9290725
-8.561761	-0.9293251
-8.527922	-0.9295719
-8.495541	-0.9298231
-8.461776	-0.9302286
-8.428694	-0.9307311
-8.397538	-0.9311960
-8.363166	-0.9314989
-8.330650	-0.9317414
-8.296569	-0.9319709
-8.263191	-0.9322076
-8.229465	-0.9324522
-8.198516	-0.9328705
-8.164330	-0.9335059
-8.132138	-0.9339493
-8.098874	-0.9342066
-8.064760	-0.9344610
-8.031830	-0.9347150
-7.998588	-0.9349754
-7.965907	-0.9352652
-7.933134	-0.9355132
-7.899532	-0.9357629
-7.865348	-0.9360234
-7.833238	-0.9362891
-7.800956	-0.9365516
-7.767244	-0.9368038
-7.734836	-0.9370484
-7.700593	-0.9373371
-7.667508	-0.9377594
-7.633954	-0.9383820
-7.601300	-0.9388142
-7.568180	-0.9390687
-7.535455	-0.9393178
-7.502155	-0.9395657
-7.469810	-0.9398215
-7.435282	-0.9400849
-7.402622	-0.9403436
-7.370050	-0.9405956
-7.336265	-0.9408468
-7.302603	-0.9411031
-7.270668	-0.9413834
-7.238290	-0.9417056
-7.204578	-0.9420124
-7.170775	-0.9422809
-7.138548	-0.9425360
-7.105181	-0.9427972
-7.069831	-0.9430585
-7.038056	-0.9433197
-7.005108	-0.9436061
-6.972180	-0.9438907
-6.939439	-0.9441451
-6.905884	-0.9443970
-6.872025	-0.9446561
-6.838882	-0.9449164
-6.805655	-0.9452301
-6.773056	-0.9455661
-6.739646	-0.9459634
-6.706943	-0.9462561
-6.673199	-0.9465245
-6.639868	-0.9467872
-6.607228	-0.9470486
-6.573032	-0.9473018
-6.539688	-0.9475540
-6.505594	-0.9478088
-6.473546	-0.9480970
-6.440082	-0.9486389
-6.408756	-0.9489285
-6.374954	-0.9491824
-6.339865	-0.9494351
-6.306168	-0.9497232
-6.273496	-0.9503388
-6.240882	-0.9508194
-6.208120	-0.9510869
-6.173584	-0.9514288
-6.141148	-0.9518039
-6.109140	-0.9521793
-6.075760	-0.9524470
-6.043111	-0.9526916
-6.008579	-0.9529395
-5.974972	-0.9532004
-5.941963	-0.9535419
-5.909468	-0.9543059
-5.876008	-0.9552830
-5.843871	-0.9562226
-5.810849	-0.9567628
-5.777789	-0.9570175
-5.744614	-0.9572590
-5.711496	-0.9574991
-5.677377	-0.9577485
-5.644214	-0.9580680
-5.611841	-0.9583832
-5.579034	-0.9586578
-5.546270	-0.9588941
-5.513548	-0.9591131
-5.478176	-0.9593407
-5.445144	-0.9595795
-5.412266	-0.9598553
-5.379135	-0.9601731
-5.346838	-0.9604351
-5.313300	-0.9607134
-5.279168	-0.9609749
-5.247301	-0.9612344
-5.213776	-0.9614801
-5.180461	-0.9617235
-5.146348	-0.9619800
-5.114236	-0.9623556
-5.081246	-0.9631000
-5.048913	-0.9637491
-5.015190	-0.9640356
-4.981490	-0.9642844
-4.948278	-0.9645278
-4.914324	-0.9647730
-4.882221	-0.9650272
-4.848766	-0.9652859
-4.815322	-0.9655999
-4.781850	-0.9662144
-4.749380	-0.9670008
-4.717133	-0.9674712
-4.684057	-0.9677306
-4.650313	-0.9679751
-4.616028	-0.9682156
-4.582756	-0.9684656
-4.550184	-0.9687164
-4.517500	-0.9689670
-4.483396	-0.9692222
-4.451500	-0.9695269
-4.416570	-0.9701391
-4.384496	-0.9709869
-4.351206	-0.9716855
-4.319212	-0.9722456
-4.285172	-0.9725119
-4.252367	-0.9727489
-4.218006	-0.9729939
-4.184933	-0.9733058
-4.153254	-0.9738499
-4.120659	-0.9743012
-4.085750	-0.9745568
-4.052928	-0.9748105
-4.018744	-0.9751039
-3.987334	-0.9755139
-3.954320	-0.9758632
-3.921382	-0.9761246
-3.887780	-0.9763801
-3.854174	-0.9766379
-3.821296	-0.9768882
-3.787593	-0.9771335
-3.753216	-0.9773735
-3.720332	-0.9776410
-3.687222	-0.9781605
-3.655092	-0.9786697
-3.621954	-0.9789911
-3.588342	-0.9792449
-3.555847	-0.9794986
-3.522528	-0.9797631
-3.488460	-0.9800688
-3.456038	-0.9803442
-3.423100	-0.9806210
-3.390135	-0.9808819
-3.357024	-0.9811492
-3.323811	-0.9814102
-3.290018	-0.9816589
-3.255110	-0.9819080
-3.222540	-0.9821754
-3.190045	-0.9826400
-3.157204	-0.9831871
-3.124086	-0.9834803
-3.090458	-0.9837366
-3.056782	-0.9839903
-3.024268	-0.9842461
-2.991582	-0.9845194
-2.958264	-0.9847931
-2.925966	-0.9851336
-2.891788	-0.9856759
-2.858705	-0.9860043
-2.826828	-0.9862558
-2.792474	-0.9864887
-2.758887	-0.9867176
-2.725608	-0.9869641
-2.692435	-0.9874149
-2.658886	-0.9883022
-2.627393	-0.9887703
-2.594042	-0.9890152
-2.560810	-0.9892472
-2.526075	-0.9894699
-2.493786	-0.9896984
-2.458950	-0.9899491
-2.425698	-0.9902394
-2.394112	-0.9906851
-2.360048	-0.9911706
-2.326189	-0.9915863
-2.293184	-0.9918434
-2.261350	-0.9921047
-2.227814	-0.9923638
-2.195400	-0.9926174
-2.162010	-0.9928920
-2.127856	-0.9931750
-2.095414	-0.9934329
-2.062616	-0.9936944
-2.028895	-0.9939501
-1.995006	-0.9941901
-1.963006	-0.9944355
-1.929118	-0.9946834
-1.895854	-0.9949313
-1.862354	-0.9951895
-1.829278	-0.9954434
-1.796586	-0.9956937
-1.763556	-0.9959532
-1.730559	-0.9962131
-1.697062	-0.9964647
-1.665112	-0.9967059
-1.631075	-0.9969445
-1.598001	-0.9971859
-1.564370	-0.9974281
-1.531232	-0.9976764
-1.497288	-0.9979191
-1.464400	-0.9981601
-1.431714	-0.9984111
-1.398032	-0.9986574
-1.364938	-0.9989094
-1.331930	-0.9992642
-1.298682	-0.9996470
-1.267535	-1.000030
-1.232696	-1.000301
-1.198628	-1.000554
-1.166200	-1.000803
-1.133053	-1.001037
-1.100196	-1.001260
-1.066748	-1.001480
-1.032695	-1.001698
-1.000425	-1.001939
-0.9661659	-1.002195
-0.9342609	-1.002471
-0.9016131	-1.002890
-0.8677188	-1.003204
-0.8354050	-1.003452
-0.8013032	-1.003698
-0.7677886	-1.003936
-0.7343818	-1.004178
-0.7000189	-1.004420
-0.6683872	-1.004658
-0.6347579	-1.004897
-0.6022512	-1.005141
-0.5693855	-1.005390
-0.5349276	-1.005649
-0.5024994	-1.005900
-0.4686856	-1.006145
-0.4351338	-1.006386
-0.4017512	-1.006635
-0.3692710	-1.006889
-0.3375151	-1.007145
-0.3034247	-1.007394
-0.2703476	-1.007629
-0.2383867	-1.007874
-0.2032671	-1.008120
-0.1704143	-1.008355
-0.1371877	-1.008593
-0.1032210	-1.008833
-0.07057259	-1.009072
-0.03785608	-1.009320
-0.003498906	-1.009564
0.02936181	-1.009810
0.06239557	-1.010062
0.09514469	-1.010314
0.1282518	-1.010560
0.1617187	-1.010796
0.1943866	-1.011038
0.2284719	-1.011288
0.2607960	-1.011542
0.2934144	-1.011790
0.3263790	-1.012031
0.3601705	-1.012262
0.3937167	-1.012491
0.4271025	-1.012716
0.4602986	-1.012944
0.4926470	-1.013177
0.5258542	-1.013413
0.5597340	-1.013659
0.5934097	-1.013911
0.6265566	-1.014160
0.6596362	-1.014412
0.6927828	-1.014658
0.7255515	-1.014894
0.7584708	-1.015127
0.7915484	-1.015352
0.8246131	-1.015576
0.8585118	-1.015798
0.8914101	-1.016021
0.9250328	-1.016247
0.9581641	-1.016485
0.9916342	-1.016736
1.024486	-1.017041
1.057183	-1.017370
1.090251	-1.017604
1.122990	-1.017826
1.157694	-1.018042
1.190560	-1.018269
1.224998	-1.018568
1.257788	-1.019243
1.290352	-1.019814
1.323212	-1.020175
1.356673	-1.020412
1.389763	-1.020630
1.423767	-1.020846
1.457132	-1.021073
1.490680	-1.021309
1.523468	-1.021641
1.556423	-1.022155
1.588702	-1.022537
1.622154	-1.022768
1.656041	-1.022998
1.689949	-1.023231
1.722472	-1.023509
1.755722	-1.024034
1.788411	-1.024463
1.821214	-1.024716
1.855312	-1.024961
1.888382	-1.025203
1.921528	-1.025437
1.955432	-1.025674
1.988701	-1.025919
2.020951	-1.026279
2.054330	-1.026678
2.086744	-1.026916
2.120305	-1.027143
2.154484	-1.027366
2.187162	-1.027585
2.220661	-1.027818
2.254146	-1.028056
2.285612	-1.028296
2.319562	-1.028545
2.353146	-1.028786
2.386446	-1.029021
2.420264	-1.029244
2.452495	-1.029456
2.486806	-1.029670
2.519798	-1.029905
2.553255	-1.030298
2.586248	-1.031142
2.618619	-1.031574
2.650436	-1.031805
2.684682	-1.032017
2.718053	-1.032230
2.752035	-1.032453
2.784789	-1.032691
2.817740	-1.032929
2.851541	-1.033164
2.884716	-1.033396
2.917715	-1.033624
2.950440	-1.033858
2.983401	-1.034086
3.016217	-1.034307
3.051298	-1.034528
3.085386	-1.034758
3.117530	-1.034997
3.149969	-1.035239
3.183454	-1.035479
3.216014	-1.035708
3.249282	-1.035934
3.282875	-1.036165
3.316612	-1.036392
3.348282	-1.036620
3.382012	-1.036848
3.415546	-1.037072
3.448546	-1.037295
3.482228	-1.037515
3.515088	-1.037743
3.548386	-1.037979
3.581611	-1.038213
3.614805	-1.038441
3.648154	-1.038670
3.681168	-1.038894
3.713806	-1.039121
3.747497	-1.039354
3.781364	-1.039588
3.814717	-1.039824
3.847388	-1.040083
3.880952	-1.040332
3.913105	-1.040575
3.946832	-1.040815
3.979946	-1.041049
4.013916	-1.041264
4.046638	-1.041482
4.080975	-1.041702
4.112563	-1.041935
4.146259	-1.042232
4.178842	-1.042521
4.212414	-1.042749
4.246033	-1.042983
4.279366	-1.043216
4.312305	-1.043452
4.345175	-1.043694
4.377570	-1.043922
4.411713	-1.044144
4.445037	-1.044367
4.478612	-1.044590
4.510603	-1.044818
4.544656	-1.045044
4.577133	-1.045266
4.611176	-1.045483
4.643960	-1.045703
4.678390	-1.045928
4.711031	-1.046152
4.744416	-1.046384
4.777939	-1.046621
4.810830	-1.046855
4.843139	-1.047097
4.875924	-1.047330
4.909102	-1.047552
4.942963	-1.047770
4.977208	-1.047980
5.009858	-1.048199
5.043042	-1.048424
5.076756	-1.048646
5.110356	-1.048869
5.143635	-1.049098
5.176531	-1.049344
5.210672	-1.049630
5.242731	-1.050056
5.276678	-1.050339
5.309222	-1.050586
5.342972	-1.050818
5.374876	-1.051044
5.409672	-1.051265
5.442924	-1.051482
5.475244	-1.051698
5.508564	-1.051922
5.541701	-1.052143
5.576695	-1.052367
5.609207	-1.052603
5.642586	-1.052905
5.675224	-1.053278
5.707898	-1.053548
5.742090	-1.053782
5.774875	-1.054000
5.807474	-1.054221
5.842172	-1.054443
5.874018	-1.054659
5.907937	-1.054874
5.941694	-1.055091
5.974410	-1.055316
6.007563	-1.055553
6.039239	-1.055792
6.073506	-1.056014
6.107872	-1.056227
6.141334	-1.056441
6.173902	-1.056666
6.207282	-1.056899
6.240520	-1.057132
6.274164	-1.057360
6.307203	-1.057589
6.340790	-1.057818
6.371990	-1.058044
6.405548	-1.058266
6.439190	-1.058484
6.473101	-1.058701
6.506120	-1.058916
6.540140	-1.059132
6.573528	-1.059346
6.606638	-1.059569
6.639038	-1.059806
6.671853	-1.060047
6.704822	-1.060299
6.738208	-1.060544
6.772172	-1.060769
6.805037	-1.060982
6.838516	-1.061184
6.871558	-1.061387
6.905948	-1.061598
6.937446	-1.061818
6.970791	-1.062046
7.003924	-1.062267
7.037384	-1.062478
7.070637	-1.062686
7.104270	-1.062887
7.137329	-1.063092
7.170928	-1.063305
7.203512	-1.063517
7.237350	-1.063731
7.271205	-1.063950
7.304559	-1.064174
7.336906	-1.064418
7.369394	-1.064639
7.402232	-1.064849
7.436270	-1.065052
7.468635	-1.065250
7.502568	-1.065459
7.536282	-1.065672
7.569837	-1.065889
7.602568	-1.066113
7.635522	-1.066336
7.668816	-1.066556
7.702121	-1.066772
7.735546	-1.066984
7.768793	-1.067196
7.801795	-1.067402
7.834128	-1.067612
7.868614	-1.067826
7.901663	-1.068035
7.934116	-1.068244
7.967778	-1.068446
7.999804	-1.068630
8.034619	-1.068818
8.069212	-1.069013
8.102034	-1.069217
8.134454	-1.069501
8.167710	-1.069856
8.199695	-1.070075
8.233188	-1.070294
8.267554	-1.070494
8.300324	-1.070680
8.334388	-1.070869
8.367422	-1.071060
8.400247	-1.071259
8.433758	-1.071471
8.467638	-1.071694
8.500400	-1.071985
8.533295	-1.072244
8.566462	-1.072483
8.599997	-1.072684
8.632850	-1.072870
8.666825	-1.073054
8.699861	-1.073254
8.733306	-1.073478
8.765944	-1.073814
8.799408	-1.074041
8.831926	-1.074252
8.865601	-1.074458
8.899308	-1.074664
8.932609	-1.074866
8.965293	-1.075072
8.998493	-1.075275
9.032324	-1.075467
9.065469	-1.075679
9.100269	-1.075896
9.131538	-1.076117
9.164247	-1.076360
9.198145	-1.076560
9.230230	-1.076752
9.265328	-1.076958
9.297272	-1.077163
9.330331	-1.077373
9.364084	-1.077572
9.397681	-1.077751
9.430494	-1.077936
9.464884	-1.078134
9.496682	-1.078340
9.530308	-1.078545
9.563312	-1.078735
9.596500	-1.078917
9.630205	-1.079092
9.663826	-1.079280
9.697519	-1.079478
9.729929	-1.079677
9.763409	-1.079874
9.796462	-1.080072
9.829514	-1.080270
9.862486	-1.080471
9.896564	-1.080667
9.930030	-1.080862
9.963455	-1.081054
9.996887	-1.081261
10.02937	-1.081476
10.06166	-1.081697
10.09440	-1.081905
10.12867	-1.082102
10.16251	-1.082296
10.19559	-1.082494
10.22895	-1.082693
10.26224	-1.082888
10.29472	-1.083090
10.32859	-1.083290
10.36056	-1.083489
10.39460	-1.083680
10.42780	-1.083852
10.46190	-1.084021
10.49491	-1.084198
10.52848	-1.084377
10.56081	-1.084563
10.59534	-1.084756
10.62910	-1.084952
10.66070	-1.085157
10.69485	-1.085365
10.72729	-1.085566
10.76031	-1.085754
10.79366	-1.085930
10.82770	-1.086102
10.86103	-1.086280
10.89416	-1.086479
10.92807	-1.086753
10.96029	-1.087119
10.99375	-1.087335
11.02612	-1.087520
11.05986	-1.087699
11.09360	-1.087876
11.12629	-1.088066
11.15961	-1.088264
11.19306	-1.088455
11.22591	-1.088641
11.25976	-1.088820
11.29279	-1.088994
11.32656	-1.089185
11.36020	-1.089383
11.39211	-1.089648
11.42490	-1.089908
11.45840	-1.090096
11.49181	-1.090262
11.52486	-1.090420
11.55850	-1.090582
11.59271	-1.090752
11.62519	-1.090929
11.65839	-1.091110
11.69254	-1.091298
11.72488	-1.091488
11.75764	-1.091677
11.79143	-1.091859
11.82516	-1.092031
11.85873	-1.092210
11.89101	-1.092401
11.92376	-1.092582
11.95732	-1.092745
11.99112	-1.092909
12.02619	-1.093079
12.05793	-1.093276
12.09024	-1.093508
12.12384	-1.093695
12.15772	-1.093870
12.19137	-1.094053
12.22515	-1.094318
12.25799	-1.094729
12.28918	-1.095016
12.32276	-1.095207
12.35698	-1.095384
12.39026	-1.095543
12.42305	-1.095706
12.45800	-1.095884
12.49162	-1.096068
12.52307	-1.096255
12.55605	-1.096434
12.58985	-1.096602
12.62335	-1.096778
12.65726	-1.096962
12.68983	-1.097154
12.72226	-1.097347
12.75549	-1.097528
12.78825	-1.097698
12.82198	-1.097866
12.85617	-1.098029
12.88895	-1.098196
12.92266	-1.098371
12.95603	-1.098548
12.98930	-1.098726
13.02173	-1.098907
13.05547	-1.099089
13.08852	-1.099272
13.12200	-1.099449
13.15508	-1.099615
13.18853	-1.099773
13.22214	-1.099935
13.25521	-1.100109
13.28831	-1.100291
13.32166	-1.100476
13.35412	-1.100664
13.38691	-1.100840
13.42110	-1.101012
13.45478	-1.101177
13.48703	-1.101337
13.52195	-1.101502
13.55489	-1.101670
13.58716	-1.101856
13.61987	-1.102047
13.65437	-1.102230
13.68697	-1.102419
13.72066	-1.102602
13.75412	-1.102773
13.78684	-1.102940
13.82015	-1.103108
13.85354	-1.103280
13.88614	-1.103458
13.91949	-1.103632
13.95252	-1.103784
13.98665	-1.103934
14.02026	-1.104081
14.05309	-1.104234
14.08643	-1.104408
14.11931	-1.104582
14.15285	-1.104750
14.18561	-1.104908
14.21964	-1.105062
14.25245	-1.105228
14.28584	-1.105412
14.31842	-1.105602
14.35184	-1.105784
14.38388	-1.105959
14.41822	-1.106128
14.45130	-1.106293
14.48474	-1.106448
14.51783	-1.106602
14.55174	-1.106752
14.58384	-1.106902
14.61847	-1.107062
14.65119	-1.107217
14.68452	-1.107359
14.71839	-1.107510
14.75202	-1.107668
14.78488	-1.107822
14.81818	-1.107992
14.85228	-1.108163
14.88416	-1.108383
14.91760	-1.108628
14.95033	-1.108814
14.98335	-1.108982
15.01670	-1.109141
15.04988	-1.109292
15.08364	-1.109446
15.11797	-1.109603
15.15052	-1.109757
15.18375	-1.109920
15.21704	-1.110093
15.25118	-1.110262
15.28304	-1.110431
15.31761	-1.110593
15.34989	-1.110728
15.38330	-1.110857
15.41737	-1.111001
15.45046	-1.111159
15.48316	-1.111334
15.51686	-1.111548
15.55072	-1.111717
15.58254	-1.111881
15.61608	-1.112032
15.64945	-1.112181
15.68359	-1.112331
15.71693	-1.112487
15.75019	-1.112651
15.78204	-1.112825
15.81596	-1.112995
15.84867	-1.113150
15.88296	-1.113302
15.91606	-1.113450
15.94876	-1.113607
15.98168	-1.113776
16.01440	-1.113938
16.04878	-1.114080
16.08293	-1.114214
16.11614	-1.114342
16.14950	-1.114476
16.18310	-1.114634
16.21636	-1.114803
16.24894	-1.115173
16.28132	-1.115643
16.31464	-1.115848
16.34759	-1.115999
16.38098	-1.116128
16.41464	-1.116260
16.44817	-1.116386
16.48203	-1.116530
16.51444	-1.116690
16.54758	-1.116871
16.58074	-1.117045
16.61346	-1.117202
16.64670	-1.117347
16.68135	-1.117484
16.71474	-1.117630
16.74813	-1.117778
16.78026	-1.117926
16.81438	-1.118060
16.84751	-1.118184
16.88089	-1.118312
16.91406	-1.118454
16.94744	-1.118608
16.98058	-1.118760
17.01390	-1.118904
17.04682	-1.119044
17.08139	-1.119196
17.11379	-1.119353
17.14717	-1.119515
17.18026	-1.119679
17.21282	-1.119832
17.24609	-1.119976
17.27959	-1.120122
17.31296	-1.120263
17.34728	-1.120416
17.37976	-1.120577
17.41344	-1.120733
17.44653	-1.120885
17.47943	-1.121038
17.51315	-1.121177
17.54598	-1.121308
17.58003	-1.121432
17.61334	-1.121565
17.64729	-1.121719
17.67946	-1.121881
17.71268	-1.122040
17.74619	-1.122190
17.78015	-1.122322
17.81254	-1.122459
17.84659	-1.122607
17.88107	-1.122751
17.91311	-1.122903
17.94724	-1.123060
17.97943	-1.123219
18.01248	-1.123380
18.04506	-1.123532
18.07869	-1.123667
18.11205	-1.123793
18.14579	-1.123916
18.17911	-1.124052
18.21349	-1.124226
18.24468	-1.124417
18.27854	-1.124584
18.31126	-1.124737
18.34502	-1.124873
18.37762	-1.125000
18.41109	-1.125124
18.44434	-1.125236
18.47764	-1.125355
18.51119	-1.125478
18.54428	-1.125613
18.57802	-1.125764
18.61122	-1.125913
18.64378	-1.126051
18.67734	-1.126175
18.71152	-1.126289
18.74542	-1.126404
18.77740	-1.126530
18.81152	-1.126666
18.84403	-1.126799
18.87692	-1.126925
18.91121	-1.127060
18.94456	-1.127210
18.97750	-1.127366
19.00968	-1.127521
19.04313	-1.127652
19.07663	-1.127758
19.11140	-1.127866
19.14410	-1.127984
19.17653	-1.128119
19.21078	-1.128270
19.24365	-1.128414
19.27699	-1.128547
19.31012	-1.128682
19.34325	-1.128820
19.37692	-1.128960
19.40952	-1.129091
19.44301	-1.129217
19.47649	-1.129335
19.50920	-1.129463
19.54305	-1.129596
19.57512	-1.129726
19.60915	-1.129844
19.64368	-1.129955
19.67664	-1.130066
19.71122	-1.130196
19.74359	-1.130341
19.77556	-1.130501
19.80914	-1.130675
19.84230	-1.130819
19.87518	-1.130945
19.90756	-1.131052
19.94255	-1.131148
19.97668	-1.131246
20.00991	-1.131370
20.04328	-1.131575
20.07571	-1.131867
20.10892	-1.132068
20.14165	-1.132199
20.17521	-1.132324
20.20942	-1.132449
20.24169	-1.132587
20.27503	-1.132726
20.30742	-1.132860
20.34180	-1.132986
20.37446	-1.133103
20.40838	-1.133223
20.44148	-1.133350
20.47429	-1.133482
20.50806	-1.133612
20.54111	-1.133736
20.57508	-1.133854
20.60804	-1.133974
20.64179	-1.134086
20.67384	-1.134207
20.70877	-1.134329
20.74154	-1.134455
20.77479	-1.134586
20.80778	-1.134713
20.83952	-1.134834
20.87453	-1.134964
20.90814	-1.135087
20.94091	-1.135203
20.97400	-1.135316
21.00816	-1.135424
21.04124	-1.135536
21.07381	-1.135660
21.10709	-1.135790
21.13984	-1.135916
21.17408	-1.136024
21.20840	-1.136127
21.24155	-1.136244
21.27368	-1.136377
21.30725	-1.136558
21.33997	-1.136697
21.37341	-1.136803
21.40703	-1.136910
21.44141	-1.137031
21.47355	-1.137156
21.50638	-1.137287
21.54042	-1.137413
21.57317	-1.137534
21.60662	-1.137658
21.63965	-1.137779
21.67278	-1.137888
21.70608	-1.137991
21.74008	-1.138089
21.77314	-1.138185
21.80669	-1.138286
21.84010	-1.138400
21.87383	-1.138525
21.90572	-1.138659
21.93980	-1.138780
21.97252	-1.138880
22.00664	-1.138971
22.04097	-1.139060
22.07418	-1.139160
22.10730	-1.139286
22.14040	-1.139422
22.17270	-1.139582
22.20703	-1.139713
22.23962	-1.139828
22.27328	-1.139936
22.30736	-1.140051
22.34132	-1.140172
22.37322	-1.140299
22.40528	-1.140420
22.43888	-1.140547
22.47256	-1.140667
22.50592	-1.140784
22.53906	-1.140898
22.57256	-1.141000
22.60624	-1.141091
22.64003	-1.141190
22.67352	-1.141304
22.70536	-1.141424
22.73820	-1.141544
22.77168	-1.141647
22.80591	-1.141735
22.83964	-1.141827
22.87251	-1.141928
22.90594	-1.142038
22.93953	-1.142154
22.97190	-1.142268
23.00597	-1.142379
23.03846	-1.142482
23.07135	-1.142585
23.10452	-1.142692
23.13816	-1.142800
23.17122	-1.142904
23.20456	-1.143001
23.23853	-1.143089
23.27127	-1.143168
23.30469	-1.143245
23.33954	-1.143336
23.37202	-1.143440
23.40478	-1.143557
23.43776	-1.143673
23.47106	-1.143770
23.50373	-1.143861
23.53844	-1.143952
23.57208	-1.144047
23.60454	-1.144145
23.63752	-1.144246
23.67088	-1.144339
23.70398	-1.144434
23.73820	-1.144529
23.77141	-1.144622
23.80395	-1.144707
23.83725	-1.144794
23.87121	-1.144880
23.90418	-1.144979
23.93762	-1.145088
23.97072	-1.145196
24.00421	-1.145300
24.03697	-1.145396
24.06975	-1.145488
24.10332	-1.145578
24.13616	-1.145660
24.17024	-1.145738
24.20402	-1.145819
24.23732	-1.145908
24.27030	-1.145997
24.30437	-1.146081
24.33874	-1.146164
24.37178	-1.146255
24.40410	-1.146354
24.43758	-1.146455
24.47091	-1.146549
24.50433	-1.146637
24.53761	-1.146734
[truncated: 6,652 more rows]
