# Supplementary material for: Investigation of Potential Amorphisation and Co-Amorphisation Behaviour of the Benzene Di-Carboxylic Acids upon Cryo-Milling
Source: Molecules. 2019 Nov 5;24(21):3990. doi: 10.3390/molecules24213990 (PMC6865180; doi:10.3390/molecules24213990)
Supplement: Supplementary file 1 [file molecules-24-03990-s001.zip › SI_pack/Figure_2_DSC_single_components/Data/Phthalic acid/pthalic acid_ CM 1 weeks.txt]

-40.17127	0.05529172
-40.16998	0.05520902
-40.16594	0.05512868
-40.16290	0.05506238
-40.16032	0.05500260
-40.15818	0.05494812
-40.15610	0.05490136
-40.15295	0.05486049
-40.14908	0.05482020
-40.14575	0.05476997
-40.14346	0.05471954
-40.13968	0.05467703
-40.13642	0.05464282
-40.13309	0.05460930
-40.12846	0.05456636
-40.12364	0.05451557
-40.11840	0.05442702
-40.11239	0.05406926
-40.10581	0.05328000
-40.09924	0.05180224
-40.09111	0.04947098
-40.08286	0.04570156
-40.07219	0.04042047
-40.06355	0.03388428
-40.05362	0.02611462
-40.04148	0.01760998
-40.03002	0.008967215
-40.01648	0.0008333992
-40.00266	-0.006565536
-39.98750	-0.01301269
-39.97240	-0.01880182
-39.95732	-0.02444360
-39.94166	-0.02983313
-39.92470	-0.03527037
-39.90875	-0.04082516
-39.89176	-0.04667492
-39.87393	-0.05177851
-39.85579	-0.05674531
-39.83626	-0.06148658
-39.81668	-0.06604905
-39.79747	-0.07065891
-39.77742	-0.07502341
-39.75786	-0.08000754
-39.73730	-0.08478829
-39.71748	-0.09012288
-39.69598	-0.09544986
-39.67344	-0.1001666
-39.65206	-0.1042093
-39.62918	-0.1081591
-39.60710	-0.1130582
-39.58313	-0.1180768
-39.56084	-0.1231154
-39.53684	-0.1263384
-39.51380	-0.1297652
-39.48872	-0.1343139
-39.46394	-0.1389281
-39.44028	-0.1433726
-39.41442	-0.1466391
-39.38814	-0.1494285
-39.36352	-0.1531517
-39.33784	-0.1572135
-39.31262	-0.1610226
-39.28627	-0.1644435
-39.26050	-0.1672096
-39.23246	-0.1708397
-39.20625	-0.1743860
-39.17965	-0.1786342
-39.15278	-0.1829417
-39.12572	-0.1856964
-39.09895	-0.1878051
-39.06967	-0.1894455
-39.04270	-0.1917615
-39.01434	-0.1948556
-38.98696	-0.1988622
-38.95814	-0.2028803
-38.93066	-0.2062095
-38.90268	-0.2092836
-38.87385	-0.2116659
-38.84528	-0.2138114
-38.81650	-0.2163453
-38.78690	-0.2189900
-38.75769	-0.2213386
-38.72888	-0.2243437
-38.70097	-0.2274779
-38.67108	-0.2297245
-38.64172	-0.2322798
-38.61037	-0.2338750
-38.58313	-0.2350256
-38.55307	-0.2373000
-38.52360	-0.2402966
-38.49492	-0.2440510
-38.46416	-0.2470285
-38.43418	-0.2489066
-38.40384	-0.2501022
-38.37360	-0.2510570
-38.34292	-0.2528499
-38.31400	-0.2554872
-38.28287	-0.2578108
-38.25278	-0.2601678
-38.22210	-0.2621256
-38.19187	-0.2637808
-38.16139	-0.2659344
-38.13037	-0.2685676
-38.10099	-0.2712906
-38.07053	-0.2737244
-38.03888	-0.2751184
-38.00996	-0.2758064
-37.97898	-0.2766098
-37.94744	-0.2776110
-37.91550	-0.2791517
-37.88507	-0.2810722
-37.85340	-0.2835100
-37.82284	-0.2859322
-37.79290	-0.2876172
-37.76207	-0.2889620
-37.72968	-0.2905047
-37.69778	-0.2921930
-37.66740	-0.2943860
-37.63603	-0.2965376
-37.60528	-0.2979061
-37.57469	-0.2988954
-37.54317	-0.3001022
-37.51207	-0.3017362
-37.48008	-0.3031988
-37.44826	-0.3047564
-37.41628	-0.3061152
-37.38608	-0.3075710
-37.35456	-0.3094280
-37.32316	-0.3111856
-37.29135	-0.3128227
-37.25932	-0.3145315
-37.22860	-0.3160766
-37.19597	-0.3174377
-37.16556	-0.3188140
-37.13394	-0.3200928
-37.10225	-0.3214596
-37.07195	-0.3225132
-37.04071	-0.3234527
-37.00742	-0.3241558
-36.97624	-0.3249990
-36.94330	-0.3264370
-36.91230	-0.3279956
-36.88225	-0.3296179
-36.84905	-0.3312465
-36.81800	-0.3326996
-36.78525	-0.3341460
-36.75496	-0.3356028
-36.72241	-0.3369795
-36.69117	-0.3382374
-36.65962	-0.3393135
-36.62863	-0.3403222
-36.59538	-0.3412772
-36.56363	-0.3423426
-36.53152	-0.3433420
-36.50042	-0.3445608
-36.46820	-0.3458090
-36.43609	-0.3470164
-36.40458	-0.3484616
-36.37231	-0.3497982
-36.34159	-0.3512688
-36.30981	-0.3531291
-36.27719	-0.3546260
-36.24519	-0.3556287
-36.21404	-0.3565419
-36.18171	-0.3572295
-36.15060	-0.3581306
-36.11889	-0.3592426
-36.08542	-0.3602024
-36.05331	-0.3611534
-36.02320	-0.3624246
-35.99009	-0.3639200
-35.95826	-0.3652622
-35.92678	-0.3662659
-35.89488	-0.3670430
-35.86247	-0.3679724
-35.82994	-0.3692356
-35.79844	-0.3708463
-35.76696	-0.3722681
-35.73458	-0.3732641
-35.70268	-0.3740388
-35.66968	-0.3749246
-35.63695	-0.3760924
-35.60562	-0.3773926
-35.57412	-0.3786447
-35.54186	-0.3796920
-35.51039	-0.3807261
-35.47816	-0.3817432
-35.44665	-0.3829709
-35.41435	-0.3841367
-35.38250	-0.3851099
-35.35072	-0.3857670
-35.31710	-0.3864566
-35.28416	-0.3871985
-35.25388	-0.3882102
-35.22092	-0.3896199
-35.18864	-0.3909900
-35.15703	-0.3921365
-35.12471	-0.3932652
-35.09214	-0.3942696
-35.06097	-0.3952250
-35.02974	-0.3962590
-34.99618	-0.3972863
-34.96510	-0.3982422
-34.93149	-0.3990674
-34.89990	-0.3996220
-34.86865	-0.4004253
-34.83583	-0.4016315
-34.80410	-0.4029816
-34.77274	-0.4041765
-34.74088	-0.4051885
-34.70733	-0.4059977
-34.67578	-0.4069272
-34.64290	-0.4080731
-34.61028	-0.4092875
-34.58000	-0.4103814
-34.54793	-0.4113472
-34.51531	-0.4122260
-34.48180	-0.4131576
-34.44933	-0.4138976
-34.41783	-0.4146536
-34.38372	-0.4155280
-34.35184	-0.4165753
-34.32046	-0.4179355
-34.29031	-0.4194164
-34.25815	-0.4207736
-34.22552	-0.4218213
-34.19388	-0.4226322
-34.16040	-0.4233098
-34.12796	-0.4239532
-34.09586	-0.4247002
-34.06374	-0.4255872
-34.03135	-0.4266266
-33.99935	-0.4275984
-33.96650	-0.4283623
-33.93450	-0.4290803
-33.90164	-0.4298445
-33.86946	-0.4306544
-33.83832	-0.4316837
-33.80565	-0.4329540
-33.77382	-0.4341196
-33.74136	-0.4353739
-33.70922	-0.4364412
-33.67682	-0.4371876
-33.64444	-0.4378566
-33.61127	-0.4386368
-33.57922	-0.4396469
-33.54816	-0.4407332
-33.51662	-0.4416814
-33.48356	-0.4425084
-33.45036	-0.4432400
-33.41835	-0.4439066
-33.38532	-0.4445950
-33.35362	-0.4451988
-33.32132	-0.4459506
-33.28891	-0.4468112
-33.25697	-0.4476285
-33.22430	-0.4484049
-33.19209	-0.4491133
-33.15854	-0.4497566
-33.12656	-0.4504800
-33.09424	-0.4513153
-33.06273	-0.4523625
-33.02978	-0.4534088
-32.99888	-0.4544646
-32.96568	-0.4554265
-32.93317	-0.4561226
-32.90134	-0.4566025
-32.86890	-0.4570296
-32.83592	-0.4574862
-32.80434	-0.4581091
-32.77270	-0.4588520
-32.73960	-0.4595481
-32.70708	-0.4600722
-32.67414	-0.4605941
-32.64114	-0.4613328
-32.60907	-0.4623516
-32.57751	-0.4635052
-32.54605	-0.4644491
-32.51230	-0.4650778
-32.48033	-0.4655912
-32.44726	-0.4660908
-32.41438	-0.4665200
-32.38276	-0.4670220
-32.35080	-0.4675881
-32.31778	-0.4681381
-32.28651	-0.4687532
-32.25256	-0.4692321
-32.21937	-0.4695384
-32.18619	-0.4699450
-32.15535	-0.4705263
-32.12400	-0.4713712
-32.09053	-0.4723468
-32.06024	-0.4729896
-32.02724	-0.4734207
-31.99360	-0.4738342
-31.96135	-0.4742776
-31.92964	-0.4748105
-31.89668	-0.4754123
-31.86383	-0.4758507
-31.83221	-0.4762649
-31.79870	-0.4768231
-31.76641	-0.4774100
-31.73474	-0.4779826
-31.70064	-0.4784848
-31.66898	-0.4789203
-31.63636	-0.4794617
-31.60432	-0.4801534
-31.57300	-0.4808680
-31.53967	-0.4814612
-31.50667	-0.4818947
-31.47404	-0.4823555
-31.44221	-0.4829437
-31.40977	-0.4836181
-31.37793	-0.4843271
-31.34457	-0.4848570
-31.31190	-0.4852215
-31.27932	-0.4855948
-31.24698	-0.4862433
-31.21494	-0.4870672
-31.18369	-0.4879756
-31.15110	-0.4886789
-31.11820	-0.4892550
-31.08454	-0.4897382
-31.05279	-0.4904117
-31.01958	-0.4911046
-30.98839	-0.4916581
-30.95638	-0.4922164
-30.92316	-0.4927116
-30.89036	-0.4932474
-30.85765	-0.4939630
-30.82492	-0.4946911
-30.79379	-0.4953205
-30.75977	-0.4958211
-30.72829	-0.4962868
-30.69595	-0.4967829
-30.66303	-0.4972748
-30.62991	-0.4978563
-30.59584	-0.4984459
-30.56497	-0.4990650
-30.53231	-0.4999219
-30.49988	-0.5007735
-30.46822	-0.5015068
-30.43461	-0.5020428
-30.40152	-0.5024460
-30.36829	-0.5029428
-30.33656	-0.5036130
-30.30460	-0.5043440
-30.27092	-0.5051150
-30.23791	-0.5057258
-30.20684	-0.5062670
-30.17354	-0.5068448
-30.14034	-0.5074371
-30.10828	-0.5079932
-30.07698	-0.5088126
-30.04326	-0.5095601
-30.01046	-0.5101519
-29.97841	-0.5107533
-29.94520	-0.5112246
-29.91323	-0.5116291
-29.87993	-0.5121176
-29.84788	-0.5126639
-29.81438	-0.5132566
-29.78213	-0.5139438
-29.75080	-0.5146164
-29.71760	-0.5153516
-29.68540	-0.5159840
-29.65280	-0.5166690
-29.62074	-0.5173182
-29.58708	-0.5178140
-29.55505	-0.5182239
-29.52197	-0.5186162
-29.48806	-0.5190786
-29.45706	-0.5197910
-29.42279	-0.5206766
-29.39053	-0.5215572
-29.35962	-0.5223359
-29.32688	-0.5231097
-29.29305	-0.5238361
-29.26065	-0.5245538
-29.22871	-0.5253618
-29.19603	-0.5259936
-29.16297	-0.5264619
-29.13106	-0.5269446
-29.09806	-0.5274864
-29.06618	-0.5280922
-29.03424	-0.5286870
-29.00110	-0.5291150
-28.96760	-0.5295390
-28.93512	-0.5301124
-28.90309	-0.5307656
-28.86990	-0.5314780
-28.83736	-0.5321434
-28.80454	-0.5328215
-28.77244	-0.5336840
-28.73969	-0.5346280
-28.70748	-0.5354524
-28.67537	-0.5361081
-28.64283	-0.5366552
-28.60987	-0.5370932
-28.57642	-0.5374524
-28.54431	-0.5377679
-28.51053	-0.5381812
-28.47820	-0.5389100
-28.44680	-0.5399020
-28.41430	-0.5408513
-28.38080	-0.5414322
-28.34856	-0.5417269
-28.31600	-0.5420268
-28.28324	-0.5423774
-28.25015	-0.5428664
-28.21765	-0.5436648
-28.18535	-0.5444658
-28.15313	-0.5451093
-28.11938	-0.5456550
-28.08654	-0.5461540
-28.05479	-0.5467305
-28.02263	-0.5475174
-27.99121	-0.5481643
-27.95764	-0.5485666
-27.92408	-0.5489504
-27.88946	-0.5494468
-27.85800	-0.5501166
-27.82611	-0.5509004
-27.79292	-0.5515410
-27.76083	-0.5520379
-27.72815	-0.5524820
-27.69485	-0.5530116
-27.66189	-0.5536890
-27.62953	-0.5545536
-27.59644	-0.5555258
-27.56528	-0.5563916
-27.53286	-0.5571047
-27.50056	-0.5576639
-27.46750	-0.5580478
-27.43396	-0.5583912
-27.40067	-0.5588641
-27.36858	-0.5594363
-27.33618	-0.5600432
-27.30332	-0.5606260
-27.27112	-0.5611687
-27.23834	-0.5616163
-27.20494	-0.5621864
-27.17301	-0.5627768
-27.14001	-0.5633320
-27.10757	-0.5639226
-27.07464	-0.5644408
-27.04126	-0.5649514
-27.00856	-0.5655566
-26.97598	-0.5660796
-26.94378	-0.5665918
-26.91102	-0.5672366
-26.87770	-0.5678089
-26.84531	-0.5682642
-26.81305	-0.5686450
-26.77920	-0.5691283
-26.74658	-0.5697266
-26.71516	-0.5707200
-26.68218	-0.5718692
-26.64920	-0.5726528
-26.61643	-0.5731796
-26.58231	-0.5736450
-26.55072	-0.5739261
-26.51896	-0.5742956
-26.48451	-0.5748163
-26.45271	-0.5753182
-26.41901	-0.5760455
-26.38657	-0.5767292
-26.35464	-0.5772226
-26.32200	-0.5777950
-26.28930	-0.5784550
-26.25691	-0.5791262
-26.22487	-0.5798592
-26.19210	-0.5803474
-26.15830	-0.5805906
-26.12534	-0.5808184
-26.09110	-0.5811115
-26.06037	-0.5814526
-26.02686	-0.5821916
-25.99387	-0.5829805
-25.96236	-0.5836606
-25.92920	-0.5842756
-25.89748	-0.5847706
-25.86421	-0.5851906
-25.83094	-0.5857832
-25.79772	-0.5863130
-25.76500	-0.5868042
-25.73167	-0.5873086
-25.69929	-0.5876846
-25.66676	-0.5881543
-25.63407	-0.5888086
-25.60151	-0.5894234
-25.56890	-0.5899450
-25.53551	-0.5904352
-25.50244	-0.5908886
-25.46948	-0.5914216
-25.43790	-0.5919220
-25.40557	-0.5924020
-25.37195	-0.5929684
-25.34011	-0.5934839
-25.30820	-0.5940803
-25.27306	-0.5944650
-25.24140	-0.5947344
-25.20728	-0.5949898
-25.17535	-0.5952579
-25.14226	-0.5956101
-25.10963	-0.5962449
-25.07706	-0.5969580
-25.04533	-0.5976889
-25.01255	-0.5983271
-24.97838	-0.5988572
-24.94597	-0.5993384
-24.91456	-0.5999011
-24.88140	-0.6004250
-24.84860	-0.6007674
-24.81434	-0.6011550
-24.78131	-0.6014993
-24.74897	-0.6019720
-24.71608	-0.6024847
-24.68330	-0.6029954
-24.64944	-0.6034138
-24.61824	-0.6038141
-24.58415	-0.6042631
-24.55240	-0.6049373
-24.51895	-0.6055422
-24.48740	-0.6060090
-24.45480	-0.6063814
-24.42114	-0.6067415
-24.38879	-0.6071764
-24.35630	-0.6077326
-24.32220	-0.6083078
-24.28903	-0.6088950
-24.25726	-0.6094980
-24.22418	-0.6100964
-24.19290	-0.6106336
-24.16018	-0.6110581
-24.12630	-0.6113761
-24.09278	-0.6116724
-24.06108	-0.6119892
-24.02762	-0.6125042
-23.99469	-0.6131230
-23.96370	-0.6137763
-23.93026	-0.6143308
-23.89699	-0.6146343
-23.86446	-0.6148906
-23.82966	-0.6151793
-23.79768	-0.6154711
-23.76516	-0.6158871
-23.73211	-0.6163356
-23.69956	-0.6168003
-23.66762	-0.6174192
-23.63440	-0.6181736
-23.60086	-0.6188608
-23.56737	-0.6196028
-23.53420	-0.6201615
-23.50293	-0.6206390
-23.46952	-0.6210045
-23.43804	-0.6212856
-23.40454	-0.6215899
-23.37166	-0.6219822
-23.33873	-0.6223491
-23.30635	-0.6228531
-23.27279	-0.6233550
-23.24177	-0.6238340
-23.20958	-0.6242832
-23.17558	-0.6247380
-23.14172	-0.6250906
-23.11050	-0.6254459
-23.07662	-0.6258564
-23.04435	-0.6262359
-23.01100	-0.6266216
-22.97707	-0.6270898
-22.94478	-0.6276982
-22.91242	-0.6284024
-22.88003	-0.6292110
-22.84670	-0.6298822
-22.81473	-0.6304264
-22.77983	-0.6308234
-22.74920	-0.6311668
-22.71542	-0.6314800
-22.68174	-0.6318460
-22.64957	-0.6323217
-22.61688	-0.6327970
-22.58428	-0.6332278
-22.55049	-0.6335706
-22.51835	-0.6337988
-22.48446	-0.6341372
-22.45148	-0.6345890
-22.42002	-0.6351445
-22.38602	-0.6358262
-22.35416	-0.6363778
-22.32149	-0.6367144
-22.28750	-0.6370712
-22.25472	-0.6373734
-22.22158	-0.6377075
-22.18898	-0.6380340
-22.15690	-0.6383534
-22.12338	-0.6387930
-22.09113	-0.6392364
-22.05844	-0.6395936
-22.02560	-0.6399150
-21.99068	-0.6401890
-21.95814	-0.6405010
-21.92544	-0.6409492
-21.89340	-0.6414672
-21.86068	-0.6419952
-21.82883	-0.6426924
-21.79550	-0.6431860
-21.76209	-0.6434666
-21.72910	-0.6436378
-21.69520	-0.6438552
-21.66200	-0.6441196
-21.63008	-0.6445382
-21.59663	-0.6450309
-21.56504	-0.6454995
-21.53247	-0.6460532
-21.49962	-0.6468000
-21.46630	-0.6474820
-21.43383	-0.6479705
-21.40071	-0.6483088
-21.36754	-0.6486262
-21.33546	-0.6488880
-21.30239	-0.6491455
-21.26898	-0.6494670
-21.23596	-0.6497410
-21.20220	-0.6500271
-21.16922	-0.6504407
-21.13578	-0.6508800
-21.10378	-0.6513132
-21.07211	-0.6517829
-21.03883	-0.6521772
-21.00512	-0.6525830
-20.97224	-0.6529656
-20.94052	-0.6532336
-20.90656	-0.6534226
-20.87211	-0.6536016
-20.84078	-0.6538513
-20.80656	-0.6543684
-20.77356	-0.6550324
-20.74168	-0.6555818
-20.70881	-0.6561444
-20.67734	-0.6564786
-20.64414	-0.6566828
-20.60978	-0.6569543
-20.57706	-0.6572688
-20.54441	-0.6576524
-20.51152	-0.6580716
-20.47890	-0.6584097
-20.44568	-0.6587586
-20.41242	-0.6592515
-20.37911	-0.6597599
-20.34668	-0.6601722
-20.31367	-0.6605610
-20.28154	-0.6608145
-20.24790	-0.6610249
-20.21336	-0.6613989
-20.18152	-0.6619318
-20.14874	-0.6625671
-20.11658	-0.6630738
-20.08494	-0.6634620
-20.05201	-0.6638378
-20.01800	-0.6641078
-19.98556	-0.6642822
-19.95278	-0.6644076
-19.91852	-0.6645035
-19.88534	-0.6647156
-19.85232	-0.6651826
-19.81954	-0.6657038
-19.78751	-0.6661544
-19.75472	-0.6665585
-19.72085	-0.6668061
-19.68863	-0.6671164
-19.65352	-0.6675193
-19.62134	-0.6678608
-19.58866	-0.6683587
-19.55675	-0.6688061
-19.52364	-0.6692334
-19.49022	-0.6696426
-19.45726	-0.6699413
-19.42481	-0.6701020
-19.39147	-0.6702774
-19.35820	-0.6705274
-19.32521	-0.6708738
-19.29248	-0.6712368
-19.25972	-0.6715790
-19.22671	-0.6719028
-19.19433	-0.6722726
-19.16116	-0.6726436
-19.12745	-0.6729292
-19.09456	-0.6731576
-19.06119	-0.6733975
-19.02765	-0.6737738
-18.99553	-0.6742102
-18.96310	-0.6746640
-18.92980	-0.6750034
-18.89765	-0.6752741
-18.86402	-0.6755154
-18.83115	-0.6757422
-18.79794	-0.6759225
-18.76402	-0.6761589
-18.73046	-0.6764078
-18.69853	-0.6768847
-18.66574	-0.6774234
-18.63442	-0.6778076
-18.60034	-0.6779992
-18.56658	-0.6781539
-18.53305	-0.6783650
-18.50021	-0.6787147
-18.46793	-0.6792455
-18.43571	-0.6798396
-18.40336	-0.6802798
-18.36928	-0.6806218
-18.33675	-0.6808129
-18.30357	-0.6809280
-18.27050	-0.6810630
-18.23791	-0.6812253
-18.20430	-0.6814546
-18.17035	-0.6817214
-18.13841	-0.6819974
-18.10508	-0.6824369
-18.07192	-0.6829015
-18.04075	-0.6833165
-18.00665	-0.6836144
-17.97466	-0.6838980
-17.94091	-0.6842408
-17.90844	-0.6846860
-17.87514	-0.6850344
-17.84242	-0.6853122
-17.80866	-0.6854910
-17.77712	-0.6856118
-17.74306	-0.6857413
-17.70944	-0.6859212
-17.67672	-0.6861365
-17.64393	-0.6863887
-17.61121	-0.6866452
-17.57814	-0.6868706
-17.54475	-0.6870984
-17.51219	-0.6874395
-17.47852	-0.6878312
-17.44534	-0.6880910
-17.41324	-0.6883509
-17.37880	-0.6886366
-17.34662	-0.6890270
-17.31444	-0.6894481
-17.28188	-0.6898688
-17.24922	-0.6902532
-17.21514	-0.6905200
-17.18262	-0.6907879
-17.14884	-0.6910352
-17.11678	-0.6911938
-17.08341	-0.6913258
-17.05045	-0.6914480
-17.01662	-0.6916980
-16.98423	-0.6921109
-16.95073	-0.6926507
-16.91835	-0.6932488
-16.88648	-0.6936622
-16.85206	-0.6938847
-16.81934	-0.6941192
-16.78588	-0.6943879
-16.75307	-0.6946749
-16.72024	-0.6948990
-16.68777	-0.6951118
-16.65327	-0.6953881
-16.62099	-0.6957456
-16.58808	-0.6960919
-16.55615	-0.6965186
-16.52136	-0.6968850
-16.48943	-0.6971016
-16.45602	-0.6973534
-16.42208	-0.6975684
-16.38980	-0.6977718
-16.35610	-0.6980290
-16.32396	-0.6983676
-16.29036	-0.6988044
-16.25870	-0.6992426
-16.22551	-0.6995770
-16.19180	-0.6997657
-16.15875	-0.6998916
-16.12486	-0.7001368
-16.09194	-0.7004639
-16.06075	-0.7007018
-16.02744	-0.7008620
-15.99277	-0.7010040
-15.96076	-0.7011840
-15.92794	-0.7016314
-15.89579	-0.7021060
-15.86234	-0.7024150
-15.82861	-0.7025651
-15.79492	-0.7026842
-15.76214	-0.7028076
-15.72902	-0.7031122
-15.69538	-0.7035546
-15.66388	-0.7039838
-15.63196	-0.7043540
-15.59822	-0.7045972
-15.56546	-0.7047124
-15.53068	-0.7048524
-15.49864	-0.7050678
-15.46604	-0.7053921
-15.43289	-0.7056145
-15.39948	-0.7057678
-15.36590	-0.7058938
-15.33342	-0.7060938
-15.29990	-0.7064310
-15.26664	-0.7067185
-15.23464	-0.7070572
-15.20083	-0.7073472
-15.16844	-0.7076313
-15.13488	-0.7080026
-15.10129	-0.7081544
-15.06889	-0.7083184
-15.03490	-0.7084774
-15.00218	-0.7087066
-14.97020	-0.7091592
-14.93604	-0.7097444
-14.90377	-0.7101062
-14.87085	-0.7103886
-14.83738	-0.7105995
-14.80555	-0.7107389
-14.77124	-0.7108560
-14.73850	-0.7109807
-14.70506	-0.7112800
-14.67213	-0.7116437
-14.63830	-0.7119540
-14.60588	-0.7121816
-14.57373	-0.7123403
-14.53923	-0.7125134
-14.50719	-0.7126215
-14.47301	-0.7127555
-14.43979	-0.7130006
-14.40769	-0.7133503
-14.37456	-0.7138001
-14.34120	-0.7142219
-14.30884	-0.7145796
-14.27575	-0.7148376
-14.24256	-0.7149703
-14.21015	-0.7150852
-14.17577	-0.7152162
-14.14280	-0.7154443
-14.11037	-0.7158402
-14.07797	-0.7162352
-14.04442	-0.7164566
-14.01176	-0.7166131
-13.97835	-0.7167180
-13.94548	-0.7168441
-13.91344	-0.7170776
-13.87872	-0.7173748
-13.84625	-0.7175832
-13.81288	-0.7177834
-13.77975	-0.7179330
-13.74745	-0.7180649
-13.71298	-0.7181992
-13.67944	-0.7183379
-13.64710	-0.7186464
-13.61427	-0.7191372
-13.58165	-0.7195965
-13.54850	-0.7200440
-13.51560	-0.7203842
-13.48321	-0.7205139
-13.44923	-0.7207164
-13.41669	-0.7209570
-13.38259	-0.7211922
-13.35052	-0.7214358
-13.31819	-0.7215850
-13.28385	-0.7217035
-13.25064	-0.7218140
-13.21777	-0.7219244
-13.18448	-0.7220359
-13.15052	-0.7221862
-13.11822	-0.7223922
-13.08628	-0.7226215
-13.05232	-0.7229144
-13.01894	-0.7231011
-12.98577	-0.7233641
-12.95266	-0.7236487
-12.92048	-0.7238874
-12.88654	-0.7241965
-12.85430	-0.7244868
-12.82154	-0.7246990
-12.78784	-0.7249940
-12.75475	-0.7252989
-12.72121	-0.7256286
-12.68827	-0.7259049
-12.65524	-0.7260674
-12.62317	-0.7261758
-12.58852	-0.7263190
-12.55528	-0.7264314
-12.52270	-0.7266690
-12.48946	-0.7271825
-12.45723	-0.7279175
-12.42495	-0.7284386
-12.39096	-0.7287166
-12.35782	-0.7288989
-12.32410	-0.7290151
-12.29115	-0.7291270
-12.25912	-0.7292398
-12.22461	-0.7293910
-12.19200	-0.7296699
-12.15900	-0.7300566
-12.12610	-0.7304652
-12.09300	-0.7306793
-12.06058	-0.7309010
-12.02660	-0.7310671
-11.99460	-0.7312275
-11.95941	-0.7313931
-11.92697	-0.7315849
-11.89386	-0.7318478
-11.86164	-0.7320769
-11.82850	-0.7322734
-11.79575	-0.7324462
-11.76242	-0.7326269
-11.72916	-0.7328052
-11.69624	-0.7330286
-11.66312	-0.7332190
-11.63016	-0.7333811
-11.59696	-0.7335801
-11.56303	-0.7338437
-11.53050	-0.7339934
-11.49780	-0.7341147
-11.46461	-0.7342314
-11.43168	-0.7343444
-11.39869	-0.7344644
-11.36323	-0.7346634
-11.33161	-0.7348962
-11.29857	-0.7351451
-11.26496	-0.7354326
-11.23221	-0.7356847
-11.19989	-0.7359680
-11.16716	-0.7362493
-11.13438	-0.7364069
-11.10004	-0.7365259
-11.06726	-0.7366449
-11.03341	-0.7367925
-11.00158	-0.7371542
-10.96854	-0.7375680
-10.93640	-0.7377875
-10.90189	-0.7379058
-10.86829	-0.7380174
-10.83470	-0.7381340
-10.80197	-0.7382639
-10.77011	-0.7384701
-10.73621	-0.7387830
-10.70340	-0.7390339
-10.67001	-0.7393142
-10.63672	-0.7396707
-10.60359	-0.7399822
-10.57054	-0.7402062
-10.53802	-0.7403781
-10.50458	-0.7405038
-10.47114	-0.7406189
-10.43785	-0.7407360
-10.40341	-0.7409499
-10.37145	-0.7413672
-10.33960	-0.7418043
-10.30741	-0.7421450
-10.27268	-0.7422830
-10.24003	-0.7423950
-10.20588	-0.7425216
-10.17301	-0.7426658
-10.14011	-0.7429209
-10.10696	-0.7433130
-10.07451	-0.7436065
-10.04127	-0.7437666
-10.00672	-0.7439111
-9.974069	-0.7440540
-9.940551	-0.7442081
-9.907732	-0.7443826
-9.874770	-0.7445145
-9.841769	-0.7446397
-9.808594	-0.7447652
-9.775920	-0.7449292
-9.741944	-0.7451524
-9.709259	-0.7453744
-9.677199	-0.7456374
-9.643351	-0.7457700
-9.610691	-0.7458850
-9.576422	-0.7460031
-9.543507	-0.7461268
-9.511298	-0.7463730
-9.478682	-0.7466276
-9.444812	-0.7467744
-9.410916	-0.7469000
-9.377636	-0.7470470
-9.345621	-0.7472681
-9.312268	-0.7475238
-9.279634	-0.7476780
-9.246514	-0.7478150
-9.213299	-0.7479503
-9.179986	-0.7481581
-9.146858	-0.7483960
-9.113749	-0.7485930
-9.080864	-0.7487445
-9.047641	-0.7488761
-9.015402	-0.7490022
-8.981758	-0.7491289
-8.949081	-0.7492558
-8.914282	-0.7493956
-8.880756	-0.7496288
-8.848389	-0.7498828
-8.815949	-0.7500966
-8.783376	-0.7502222
-8.749366	-0.7503451
-8.715331	-0.7504693
-8.682728	-0.7506040
-8.650337	-0.7508246
-8.615985	-0.7510290
-8.583222	-0.7512493
-8.550961	-0.7514758
-8.517206	-0.7516770
-8.484370	-0.7518511
-8.450578	-0.7519819
-8.417212	-0.7521109
-8.383980	-0.7522574
-8.350656	-0.7524274
-8.318001	-0.7526656
-8.286066	-0.7529059
-8.253160	-0.7530951
-8.219510	-0.7532244
-8.185665	-0.7533499
-8.151759	-0.7534918
-8.118420	-0.7536978
-8.086616	-0.7541478
-8.053150	-0.7544766
-8.021036	-0.7546571
-7.986703	-0.7547828
-7.953979	-0.7549081
-7.919663	-0.7550437
-7.887239	-0.7552082
-7.853944	-0.7554122
-7.822265	-0.7556335
-7.788461	-0.7557788
-7.754006	-0.7559081
-7.719912	-0.7560381
-7.687275	-0.7561690
-7.656147	-0.7563052
-7.622426	-0.7564966
-7.589639	-0.7566900
-7.555831	-0.7569178
-7.522844	-0.7570706
-7.490593	-0.7572102
-7.456214	-0.7573440
-7.424702	-0.7574785
-7.390054	-0.7576122
-7.356084	-0.7577447
-7.323366	-0.7578796
-7.290640	-0.7580154
-7.258108	-0.7581753
-7.225318	-0.7583080
-7.192340	-0.7584388
-7.157920	-0.7585706
-7.125869	-0.7587041
-7.091326	-0.7589058
-7.058501	-0.7590875
-7.026209	-0.7592240
-6.992370	-0.7593609
-6.959601	-0.7594922
-6.926606	-0.7596246
-6.892662	-0.7597651
-6.859124	-0.7599051
-6.826700	-0.7600582
-6.794720	-0.7602075
-6.760381	-0.7603416
-6.728091	-0.7604745
-6.694734	-0.7606158
-6.661874	-0.7607634
-6.627749	-0.7609768
-6.593978	-0.7612558
-6.561818	-0.7615372
-6.528736	-0.7617600
-6.496140	-0.7618975
-6.463301	-0.7620322
-6.429375	-0.7621650
-6.395246	-0.7622944
-6.361200	-0.7624432
-6.328500	-0.7625942
-6.296624	-0.7627616
-6.262676	-0.7629462
-6.230202	-0.7631102
-6.196655	-0.7632482
-6.163628	-0.7634380
-6.130849	-0.7635837
-6.096924	-0.7637206
-6.063339	-0.7638557
-6.030830	-0.7639908
-5.997710	-0.7641247
-5.965494	-0.7642697
-5.931404	-0.7644074
-5.899363	-0.7645411
-5.865020	-0.7646749
-5.831552	-0.7648022
-5.798374	-0.7649310
-5.763584	-0.7650655
-5.732264	-0.7652038
-5.698730	-0.7654932
-5.667216	-0.7658202
-5.633314	-0.7659724
-5.599409	-0.7661111
-5.565440	-0.7662486
-5.532974	-0.7663863
-5.500378	-0.7665222
-5.468075	-0.7666520
-5.433986	-0.7667768
-5.400556	-0.7668990
-5.366714	-0.7670510
-5.333572	-0.7673126
-5.300854	-0.7677288
-5.268018	-0.7680669
-5.235432	-0.7682218
-5.202272	-0.7683516
-5.168220	-0.7684760
-5.135791	-0.7685978
-5.101328	-0.7687280
-5.068324	-0.7688634
-5.036039	-0.7690341
-5.003215	-0.7692053
-4.969236	-0.7693584
-4.935804	-0.7694918
-4.903516	-0.7696196
-4.869563	-0.7697525
-4.835919	-0.7699228
-4.804020	-0.7701516
-4.769966	-0.7704098
-4.736406	-0.7705512
-4.703658	-0.7706769
-4.670402	-0.7708068
-4.638456	-0.7709389
-4.604025	-0.7710704
-4.570996	-0.7711988
-4.537209	-0.7713225
-4.504806	-0.7714507
-4.471033	-0.7715844
-4.437889	-0.7717514
-4.404367	-0.7719034
-4.372366	-0.7720384
-4.338346	-0.7721694
-4.305978	-0.7723018
-4.271180	-0.7724356
-4.237766	-0.7726000
-4.205180	-0.7727361
-4.173139	-0.7728741
-4.140146	-0.7730136
-4.107382	-0.7731524
-4.074133	-0.7733009
-4.039851	-0.7734372
-4.008552	-0.7735696
-3.974078	-0.7737025
-3.939500	-0.7738303
-3.907657	-0.7739546
-3.873672	-0.7740820
-3.840322	-0.7742114
-3.807358	-0.7743545
-3.775114	-0.7745832
-3.741092	-0.7747422
-3.708442	-0.7748776
-3.674572	-0.7750070
-3.641818	-0.7751335
-3.607528	-0.7752659
-3.574722	-0.7754007
-3.542160	-0.7755592
-3.508703	-0.7757410
-3.476184	-0.7758751
-3.442743	-0.7760093
-3.409359	-0.7761426
-3.376175	-0.7762728
-3.342828	-0.7764044
-3.310194	-0.7765299
-3.277040	-0.7766506
-3.242914	-0.7767732
-3.210668	-0.7769001
-3.176930	-0.7770540
-3.144224	-0.7772259
-3.111374	-0.7773579
-3.077620	-0.7774838
-3.045065	-0.7776100
-3.010356	-0.7777375
-2.978886	-0.7778671
-2.944315	-0.7779975
-2.911156	-0.7781260
-2.878023	-0.7782530
-2.844742	-0.7783811
-2.813056	-0.7785114
-2.778760	-0.7786435
-2.746613	-0.7787738
-2.712865	-0.7789069
-2.679624	-0.7790386
-2.647430	-0.7791682
-2.612919	-0.7792972
-2.579404	-0.7794224
-2.545492	-0.7795486
-2.512274	-0.7796808
-2.479548	-0.7798131
-2.445802	-0.7799505
-2.413298	-0.7800849
-2.380537	-0.7802161
-2.347008	-0.7803497
-2.314439	-0.7804768
-2.280806	-0.7806012
-2.247268	-0.7807244
-2.214481	-0.7808492
-2.180346	-0.7809782
-2.148011	-0.7811070
-2.113926	-0.7812316
-2.081494	-0.7813455
-2.048411	-0.7814507
-2.015230	-0.7815857
-1.982204	-0.7817439
-1.948981	-0.7818556
-1.914835	-0.7821460
-1.882515	-0.7834640
-1.849137	-0.7854376
-1.816702	-0.7865136
-1.782525	-0.7868116
-1.749228	-0.7869244
-1.716063	-0.7870387
-1.683144	-0.7872306
-1.650398	-0.7875098
-1.617494	-0.7876572
-1.584085	-0.7877722
-1.550198	-0.7878843
-1.517364	-0.7879971
-1.484636	-0.7881118
-1.450309	-0.7882282
-1.417268	-0.7883438
-1.384110	-0.7884616
-1.351807	-0.7885816
-1.318734	-0.7886997
-1.284369	-0.7888195
-1.251428	-0.7889362
-1.218335	-0.7890488
-1.185102	-0.7891530
-1.152354	-0.7892535
-1.118156	-0.7893560
-1.084952	-0.7894697
-1.051077	-0.7896619
-1.018880	-0.7898360
-0.9867001	-0.7899626
-0.9533934	-0.7900741
-0.9198524	-0.7901790
-0.8850507	-0.7902887
-0.8516590	-0.7904100
-0.8194962	-0.7905678
-0.7867834	-0.7907044
-0.7540710	-0.7908119
-0.7198575	-0.7909162
-0.6868282	-0.7910271
-0.6545261	-0.7911426
-0.6218764	-0.7912587
-0.5878692	-0.7913651
-0.5535150	-0.7914720
-0.5200696	-0.7915830
-0.4877030	-0.7917018
-0.4541200	-0.7918204
-0.4211898	-0.7919350
-0.3873574	-0.7920476
-0.3547462	-0.7921631
-0.3219472	-0.7922952
-0.2888220	-0.7924561
-0.2559968	-0.7925678
-0.2222676	-0.7926811
-0.1883108	-0.7927944
-0.1553411	-0.7929100
-0.1217611	-0.7930259
-0.08992951	-0.7931372
-0.05581899	-0.7932422
-0.02278340	-0.7933460
0.01080522	-0.7934496
0.04326590	-0.7935540
0.07718362	-0.7936591
0.1107478	-0.7937664
0.1444645	-0.7938775
0.1759815	-0.7939932
0.2104877	-0.7941316
0.2437718	-0.7942466
0.2760854	-0.7943658
0.3103925	-0.7944866
0.3425917	-0.7946031
0.3752910	-0.7947256
0.4083584	-0.7948470
0.4411022	-0.7949590
0.4743575	-0.7950665
0.5076434	-0.7951705
0.5418598	-0.7952760
0.5745113	-0.7953838
0.6070290	-0.7955005
0.6413226	-0.7956150
0.6733066	-0.7957280
0.7081188	-0.7958404
0.7402455	-0.7959516
0.7740321	-0.7960654
0.8075058	-0.7961810
0.8394630	-0.7962918
0.8738212	-0.7964053
0.9071694	-0.7965203
0.9398266	-0.7966401
0.9727769	-0.7967614
1.005694	-0.7968801
1.038744	-0.7969962
1.072321	-0.7971126
1.105450	-0.7972259
1.138576	-0.7973276
1.172666	-0.7974228
1.206735	-0.7975230
1.240383	-0.7976297
1.272938	-0.7979772
1.306200	-0.7985196
1.337515	-0.7987763
1.370081	-0.7988984
1.404356	-0.7990074
1.437666	-0.7991113
1.471154	-0.7992192
1.504349	-0.7993279
1.537518	-0.7994397
1.571611	-0.7995548
1.603588	-0.7996758
1.636732	-0.7997924
1.668322	-0.7999032
1.702659	-0.8000099
1.736598	-0.8001144
1.769426	-0.8002190
1.804540	-0.8003262
1.836211	-0.8004334
1.869675	-0.8005432
1.902695	-0.8006549
1.936312	-0.8007674
1.969146	-0.8008799
2.002201	-0.8009891
2.036324	-0.8011071
2.069578	-0.8012444
2.102207	-0.8013606
2.134964	-0.8014731
2.168984	-0.8015753
2.202095	-0.8016759
2.236494	-0.8017876
2.269014	-0.8019784
2.302118	-0.8022750
2.334988	-0.8024676
2.368060	-0.8025790
2.401416	-0.8026850
2.434014	-0.8027911
2.468604	-0.8028952
2.500998	-0.8030011
2.534765	-0.8031090
2.567680	-0.8032194
2.600215	-0.8033374
2.634034	-0.8035475
2.666128	-0.8036782
2.700562	-0.8037876
2.733389	-0.8038958
2.767194	-0.8040009
2.799290	-0.8041065
2.833360	-0.8042194
2.866828	-0.8043316
2.899442	-0.8044415
2.933287	-0.8045560
2.966352	-0.8046708
2.998125	-0.8047845
3.033146	-0.8048980
3.065521	-0.8050076
3.099606	-0.8051169
3.132548	-0.8052274
3.164519	-0.8053387
3.199090	-0.8054512
3.231550	-0.8055640
3.264704	-0.8056750
3.297490	-0.8057846
3.331238	-0.8058896
3.365616	-0.8059968
3.398618	-0.8061098
3.431672	-0.8062466
3.464221	-0.8063956
3.496495	-0.8065087
3.531363	-0.8066132
3.564075	-0.8067194
3.598765	-0.8068274
3.631660	-0.8069432
3.664090	-0.8070566
3.697632	-0.8071622
3.730255	-0.8072634
3.763442	-0.8073694
3.798246	-0.8074938
3.829932	-0.8078147
3.863902	-0.8081742
3.895147	-0.8083226
3.929115	-0.8084222
3.963224	-0.8085132
3.996930	-0.8086066
4.031730	-0.8087265
4.063456	-0.8088793
4.096354	-0.8090437
4.129101	-0.8092103
4.161750	-0.8093200
4.195626	-0.8094253
4.229796	-0.8095345
4.262740	-0.8096446
4.294947	-0.8097574
4.327442	-0.8098660
4.361048	-0.8099712
4.395180	-0.8100742
4.428716	-0.8101820
4.462139	-0.8103429
4.494492	-0.8104921
4.527398	-0.8106084
4.560768	-0.8107178
4.593850	-0.8108243
4.627191	-0.8109297
4.661053	-0.8110370
4.694766	-0.8111455
4.726258	-0.8112519
4.760376	-0.8113584
4.793550	-0.8114624
4.826932	-0.8115647
4.861641	-0.8116716
4.894254	-0.8117834
4.927208	-0.8119162
4.959710	-0.8120704
4.992916	-0.8121811
5.026516	-0.8122903
5.059881	-0.8123966
5.092203	-0.8124988
5.126321	-0.8125995
5.159058	-0.8127056
5.192944	-0.8128285
5.225811	-0.8129932
5.258243	-0.8131311
5.291076	-0.8132348
5.324831	-0.8133339
5.359740	-0.8134409
5.391670	-0.8135605
5.424882	-0.8137664
5.457458	-0.8138866
5.490620	-0.8139920
5.524950	-0.8140934
5.557824	-0.8141976
5.591324	-0.8143061
5.624594	-0.8144161
5.657304	-0.8145255
5.691216	-0.8146388
5.724016	-0.8147818
5.755950	-0.8149429
5.788716	-0.8150588
5.822309	-0.8151626
5.857010	-0.8152611
5.890772	-0.8153601
5.924285	-0.8154682
5.956120	-0.8155792
5.989152	-0.8156880
6.023032	-0.8157922
6.057176	-0.8158901
6.089518	-0.8159968
6.123572	-0.8161139
6.155941	-0.8162280
6.188230	-0.8163668
6.222496	-0.8164775
6.256662	-0.8165772
6.289494	-0.8166811
6.322506	-0.8167832
6.355793	-0.8168884
6.389925	-0.8169974
6.422326	-0.8171024
6.456016	-0.8172112
6.489434	-0.8173209
6.521882	-0.8174293
6.554394	-0.8175376
6.588408	-0.8176390
6.622262	-0.8177412
6.655175	-0.8178585
6.688921	-0.8180164
6.720582	-0.8182242
6.754963	-0.8184120
6.787579	-0.8185261
6.820354	-0.8186232
6.853470	-0.8187158
6.888465	-0.8188106
6.921920	-0.8189124
6.953612	-0.8190239
6.986751	-0.8191342
7.020007	-0.8192434
7.053430	-0.8193605
7.086610	-0.8194754
7.119824	-0.8195859
7.153543	-0.8196915
7.185622	-0.8197876
7.220331	-0.8198806
7.253230	-0.8199788
7.286754	-0.8200830
7.318670	-0.8201919
7.352066	-0.8203019
7.385094	-0.8204126
7.418870	-0.8205234
7.451788	-0.8206262
7.484606	-0.8207261
7.519220	-0.8208212
7.552793	-0.8209199
7.585704	-0.8210238
7.618244	-0.8211330
7.651657	-0.8212445
7.684760	-0.8213556
7.718704	-0.8214606
7.751446	-0.8215680
7.785089	-0.8216760
7.817825	-0.8217850
7.851088	-0.8218972
7.883987	-0.8220054
7.917670	-0.8221064
7.950272	-0.8222060
7.984310	-0.8223058
8.016572	-0.8224102
8.051703	-0.8225144
8.083869	-0.8226188
8.117199	-0.8227222
8.150247	-0.8228278
8.183559	-0.8229468
8.217079	-0.8230736
8.249926	-0.8231826
8.282528	-0.8232876
8.315994	-0.8233871
8.350063	-0.8234892
8.382961	-0.8235930
8.415656	-0.8236957
8.448770	-0.8238012
8.483003	-0.8239084
8.515719	-0.8240141
8.548268	-0.8241184
8.581566	-0.8242201
8.616031	-0.8243130
8.648520	-0.8244069
8.682434	-0.8245087
8.714952	-0.8246168
8.748407	-0.8247304
8.781406	-0.8248436
8.815358	-0.8249511
8.847840	-0.8250584
8.881238	-0.8251652
8.913925	-0.8252694
8.947172	-0.8253700
8.980522	-0.8254695
9.014334	-0.8255699
9.048001	-0.8256695
9.080445	-0.8257720
9.114231	-0.8258770
9.147364	-0.8259810
9.180089	-0.8260843
9.213518	-0.8261840
9.246951	-0.8262801
9.280165	-0.8263830
9.313974	-0.8264910
9.346336	-0.8265957
9.379616	-0.8267011
9.412755	-0.8268039
9.446545	-0.8269003
9.478624	-0.8269992
9.513039	-0.8270988
9.545609	-0.8272045
9.579258	-0.8273136
9.611410	-0.8274200
9.646087	-0.8275243
9.679656	-0.8276244
9.710861	-0.8277194
9.744689	-0.8278156
9.778556	-0.8279108
9.811665	-0.8280084
9.845255	-0.8281244
9.878609	-0.8282988
9.910989	-0.8284093
9.944099	-0.8285088
9.978449	-0.8286024
10.01152	-0.8286975
10.04476	-0.8288074
10.07719	-0.8289550
10.11050	-0.8290806
10.14448	-0.8291831
10.17754	-0.8292751
10.21175	-0.8293658
10.24511	-0.8294631
10.27772	-0.8295672
10.31020	-0.8296754
10.34247	-0.8297795
10.37612	-0.8298820
10.40995	-0.8299842
10.44341	-0.8300950
10.47686	-0.8301976
10.50894	-0.8302968
10.54272	-0.8303876
10.57615	-0.8304728
10.61024	-0.8305610
10.64373	-0.8306597
10.67618	-0.8307629
10.70886	-0.8308704
10.74255	-0.8309890
10.77547	-0.8310993
10.80844	-0.8312008
10.84198	-0.8313020
10.87586	-0.8314022
10.90861	-0.8315036
10.94142	-0.8316110
10.97406	-0.8317134
11.00651	-0.8318086
11.04102	-0.8319005
11.07468	-0.8319874
11.10801	-0.8320747
11.14158	-0.8321684
11.17470	-0.8322628
11.20765	-0.8323598
11.24098	-0.8324618
11.27489	-0.8325664
11.30826	-0.8327130
11.34028	-0.8328522
11.37312	-0.8329624
11.40651	-0.8330636
11.44004	-0.8331602
11.47351	-0.8332532
11.50586	-0.8333454
11.54028	-0.8334332
11.57312	-0.8335255
11.60757	-0.8336178
11.64085	-0.8337157
11.67430	-0.8338379
11.70563	-0.8339508
11.73838	-0.8340712
11.77257	-0.8341747
11.80525	-0.8342765
11.83975	-0.8343759
11.87234	-0.8344700
11.90533	-0.8345625
11.93969	-0.8346508
11.97311	-0.8347394
12.00618	-0.8348340
12.03976	-0.8349322
12.07214	-0.8350338
12.10520	-0.8351574
12.13848	-0.8353594
12.17254	-0.8354984
12.20489	-0.8355965
12.23826	-0.8356856
12.27172	-0.8357703
12.30527	-0.8358585
12.33829	-0.8359555
12.37109	-0.8360546
12.40490	-0.8361522
12.43847	-0.8362434
12.47092	-0.8363338
12.50496	-0.8364278
12.53749	-0.8365272
12.57148	-0.8366306
12.60421	-0.8367366
12.63713	-0.8368355
12.67064	-0.8369292
12.70414	-0.8370163
12.73820	-0.8371090
12.77117	-0.8371994
12.80335	-0.8372964
12.83705	-0.8373999
12.86960	-0.8375015
12.90330	-0.8376012
12.93700	-0.8376958
12.96964	-0.8377845
13.00347	-0.8378789
13.03696	-0.8379797
13.07022	-0.8380836
13.10206	-0.8381840
13.13538	-0.8382799
13.16884	-0.8383706
13.20297	-0.8384590
13.23592	-0.8385429
13.27089	-0.8386316
13.30393	-0.8387269
13.33581	-0.8388329
13.36886	-0.8390241
13.40212	-0.8391636
13.43514	-0.8392726
13.46837	-0.8393702
13.50179	-0.8394675
13.53553	-0.8395594
13.56780	-0.8396469
13.60178	-0.8397343
13.63474	-0.8398228
13.66828	-0.8399094
13.70154	-0.8400003
13.73570	-0.8400951
13.76822	-0.8401907
13.80061	-0.8402856
13.83464	-0.8403822
13.86883	-0.8404694
13.90161	-0.8405595
13.93532	-0.8406525
13.96684	-0.8407482
14.00013	-0.8408576
14.03387	-0.8409720
14.06720	-0.8410684
14.10054	-0.8411578
14.13383	-0.8412413
14.16720	-0.8413278
14.20082	-0.8414230
14.23370	-0.8415559
14.26601	-0.8416739
14.30028	-0.8417743
14.33291	-0.8418682
14.36655	-0.8419592
14.39981	-0.8420492
14.43272	-0.8421387
14.46550	-0.8422296
14.49914	-0.8423194
14.53278	-0.8424061
14.56655	-0.8424958
14.60027	-0.8425822
14.63353	-0.8426684
14.66662	-0.8427631
14.70046	-0.8428618
14.73171	-0.8429600
14.76549	-0.8430586
14.79838	-0.8431519
14.83295	-0.8432397
14.86563	-0.8433288
14.89925	-0.8434228
14.93254	-0.8435232
14.96531	-0.8436242
14.99741	-0.8437207
15.03044	-0.8438092
15.06522	-0.8438875
15.09889	-0.8439656
15.13225	-0.8440516
15.16538	-0.8441453
15.19812	-0.8442449
15.23084	-0.8443621
15.26378	-0.8444703
15.29638	-0.8445606
15.33041	-0.8446446
15.36450	-0.8447266
15.39766	-0.8448125
15.43141	-0.8449070
15.46444	-0.8450109
15.49688	-0.8451137
15.52981	-0.8452063
15.56306	-0.8452949
15.59777	-0.8453826
15.63124	-0.8454688
15.66426	-0.8455608
15.69777	-0.8456556
15.72946	-0.8457535
15.76246	-0.8458438
15.79580	-0.8459264
15.83018	-0.8460082
15.86407	-0.8460932
15.89644	-0.8461864
15.92994	-0.8462837
15.96285	-0.8463784
15.99642	-0.8464700
16.02927	-0.8465587
16.06345	-0.8466496
16.09562	-0.8467400
16.12758	-0.8468329
16.16168	-0.8469238
16.19536	-0.8470124
16.22822	-0.8471001
16.26232	-0.8471909
16.29465	-0.8472811
16.32864	-0.8473710
16.36149	-0.8474590
16.39549	-0.8475484
16.42885	-0.8476384
16.46189	-0.8477276
16.49445	-0.8478234
16.52883	-0.8479149
16.56097	-0.8480041
16.59499	-0.8480953
16.62792	-0.8481842
16.66188	-0.8482720
16.69434	-0.8483609
16.72770	-0.8484503
16.76092	-0.8485469
16.79324	-0.8486462
16.82648	-0.8487436
16.86041	-0.8488339
16.89412	-0.8489160
16.92762	-0.8489993
16.96054	-0.8490868
16.99334	-0.8491766
17.02715	-0.8492631
17.06011	-0.8493519
17.09301	-0.8494394
17.12595	-0.8495266
17.15971	-0.8496181
17.19412	-0.8497132
17.22662	-0.8498070
17.25973	-0.8498980
17.29236	-0.8499879
17.32611	-0.8500746
17.35900	-0.8501618
17.39239	-0.8502525
17.42604	-0.8503409
17.45790	-0.8504249
17.49326	-0.8505108
17.52558	-0.8506005
17.55898	-0.8506936
17.59189	-0.8507832
17.62467	-0.8508668
17.65975	-0.8509508
17.69267	-0.8510441
17.72459	-0.8512308
17.75786	-0.8513663
17.79119	-0.8514525
17.82506	-0.8515313
17.85908	-0.8516079
17.89163	-0.8516886
17.92526	-0.8517734
17.95900	-0.8518628
17.99274	-0.8519518
18.02411	-0.8520421
18.05706	-0.8521319
18.09067	-0.8522176
18.12408	-0.8523001
18.15821	-0.8523849
18.19072	-0.8524670
18.22467	-0.8525501
18.25838	-0.8526345
18.29160	-0.8527199
18.32466	-0.8528064
18.35742	-0.8528985
18.39129	-0.8529916
18.42312	-0.8530821
18.45655	-0.8531636
18.48959	-0.8532426
18.52499	-0.8533194
18.55706	-0.8534000
18.59015	-0.8534871
18.62381	-0.8535736
18.65729	-0.8536569
18.69219	-0.8537413
18.72360	-0.8538292
18.75679	-0.8539234
18.78879	-0.8540176
18.82266	-0.8541122
18.85554	-0.8542009
18.88864	-0.8542848
18.92226	-0.8543629
18.95550	-0.8544397
18.99054	-0.8545255
19.02382	-0.8546137
19.05435	-0.8547022
19.08840	-0.8547866
19.12145	-0.8548626
19.15554	-0.8549348
19.18956	-0.8550118
19.22266	-0.8550925
19.25542	-0.8551791
19.28767	-0.8552647
19.32148	-0.8553506
19.35589	-0.8554300
19.38887	-0.8555076
19.42237	-0.8555890
19.45554	-0.8556754
19.48888	-0.8557644
19.52145	-0.8558561
19.55500	-0.8559434
19.58760	-0.8560265
19.62162	-0.8561062
19.65414	-0.8561832
19.68770	-0.8562637
19.72178	-0.8563384
19.75337	-0.8564078
19.78796	-0.8564765
19.82212	-0.8565481
19.85564	-0.8566290
19.88888	-0.8567181
19.92215	-0.8568085
19.95492	-0.8568961
19.98844	-0.8569884
20.02103	-0.8570841
20.05270	-0.8571711
20.08578	-0.8572488
20.12006	-0.8573234
20.15395	-0.8573960
20.18730	-0.8574699
20.22135	-0.8575468
20.25535	-0.8576232
20.28739	-0.8577014
20.32080	-0.8577838
20.35500	-0.8578681
20.38763	-0.8579530
20.42036	-0.8580324
20.45363	-0.8581089
20.48812	-0.8581872
20.52022	-0.8582676
20.55358	-0.8583875
20.58659	-0.8585545
20.61817	-0.8586406
20.65283	-0.8587172
20.68627	-0.8587836
20.72046	-0.8588464
20.75363	-0.8589141
20.78654	-0.8589851
20.82043	-0.8590526
20.85367	-0.8591214
20.88818	-0.8592001
20.92032	-0.8592868
20.95267	-0.8593788
20.98620	-0.8594866
21.01962	-0.8595694
21.05242	-0.8596516
21.08638	-0.8597358
21.11864	-0.8598114
21.15265	-0.8598766
21.18608	-0.8599372
21.22010	-0.8599957
21.25360	-0.8600638
21.28702	-0.8601426
21.32040	-0.8602245
21.35217	-0.8603022
21.38538	-0.8603766
21.41926	-0.8604503
21.45236	-0.8605301
21.48597	-0.8606149
21.51903	-0.8606952
21.55208	-0.8607694
21.58571	-0.8608361
21.61784	-0.8609018
21.65254	-0.8609669
21.68553	-0.8610352
21.71919	-0.8611053
21.75228	-0.8611809
21.78564	-0.8612609
21.81886	-0.8613419
21.85162	-0.8614166
21.88526	-0.8614858
21.91936	-0.8615562
21.95222	-0.8616231
21.98638	-0.8616962
22.01953	-0.8617720
22.05180	-0.8618438
22.08500	-0.8619152
22.11888	-0.8619850
22.15183	-0.8620551
22.18570	-0.8621259
22.21797	-0.8621975
22.25254	-0.8622668
22.28452	-0.8623360
22.31897	-0.8624078
22.35162	-0.8624915
22.38530	-0.8625668
22.41705	-0.8626384
22.45204	-0.8626999
22.48504	-0.8627595
22.51924	-0.8628218
22.55136	-0.8628891
22.58482	-0.8629535
22.61769	-0.8630172
22.65249	-0.8630864
22.68497	-0.8631622
22.71824	-0.8632422
22.75132	-0.8633174
22.78447	-0.8633858
22.81816	-0.8634484
22.85148	-0.8635055
22.88429	-0.8635614
22.91783	-0.8636211
22.95210	-0.8636853
22.98505	-0.8637582
23.01950	-0.8638336
23.05090	-0.8639041
23.08449	-0.8639722
23.11799	-0.8640336
23.15198	-0.8640906
23.18536	-0.8641516
23.21844	-0.8642188
23.25108	-0.8642872
23.28462	-0.8643580
23.31792	-0.8644274
23.35139	-0.8644965
23.38362	-0.8645647
23.41760	-0.8646289
23.45028	-0.8646811
23.48364	-0.8647306
23.51786	-0.8647801
23.55031	-0.8648392
23.58413	-0.8649126
23.61713	-0.8649824
23.64995	-0.8650447
23.68447	-0.8651022
23.71718	-0.8651520
23.75118	-0.8652118
23.78463	-0.8653016
23.81748	-0.8654375
23.84944	-0.8655243
23.88255	-0.8655870
23.91609	-0.8656356
23.95046	-0.8656826
23.98390	-0.8657371
24.01634	-0.8658004
24.04975	-0.8658702
24.08247	-0.8659339
24.11576	-0.8659908
24.14966	-0.8660495
24.18260	-0.8661093
24.21534	-0.8661708
24.24922	-0.8662275
24.28296	-0.8662828
24.31702	-0.8663384
24.34967	-0.8663991
24.38264	-0.8664666
24.41480	-0.8665320
[truncated: 6,652 more rows]
