# Supplementary material for: Investigation of Potential Amorphisation and Co-Amorphisation Behaviour of the Benzene Di-Carboxylic Acids upon Cryo-Milling
Source: Molecules. 2019 Nov 5;24(21):3990. doi: 10.3390/molecules24213990 (PMC6865180; doi:10.3390/molecules24213990)
Supplement: Supplementary file 1 [file molecules-24-03990-s001.zip › SI_pack/Figure_2_DSC_single_components/Data/Phthalic acid/pthalic acid_CM 2 weeks.txt]

-40.15991	0.01771756
-40.15632	0.01755937
-40.15416	0.01745701
-40.15104	0.01737233
-40.14806	0.01730113
-40.14603	0.01721916
-40.14433	0.01716267
-40.13986	0.01711715
-40.13684	0.01708054
-40.13558	0.01704928
-40.13164	0.01700972
-40.12783	0.01696375
-40.12393	0.01693066
-40.12000	0.01694605
-40.11466	0.01702318
-40.11080	0.01715491
-40.10687	0.01735258
-40.09987	0.01761401
-40.09374	0.01807793
-40.08592	0.01871998
-40.07660	0.01956449
-40.06853	0.02074176
-40.05696	0.02217300
-40.04613	0.02381715
-40.03528	0.02546915
-40.02430	0.02695167
-40.01122	0.02832007
-39.99738	0.02954180
-39.98284	0.03047228
-39.96928	0.03104918
-39.95400	0.03142960
-39.93855	0.03167806
-39.92110	0.03183157
-39.90466	0.03188987
-39.88724	0.03188581
-39.86963	0.03185889
-39.85120	0.03182966
-39.83264	0.03177135
-39.81436	0.03157392
-39.79578	0.03111338
-39.77704	0.03015283
-39.75700	0.02857698
-39.73621	0.02614460
-39.71472	0.02260948
-39.69483	0.01808718
-39.67248	0.01279891
-39.65098	0.006944966
-39.62832	0.0007499511
-39.60631	-0.005904188
-39.58310	-0.01270837
-39.56056	-0.01966943
-39.53700	-0.02690527
-39.51310	-0.03419522
-39.49141	-0.04083687
-39.46734	-0.04675052
-39.44220	-0.05214704
-39.41850	-0.05755412
-39.39226	-0.06309197
-39.36784	-0.06799521
-39.34154	-0.07257447
-39.31582	-0.07677270
-39.28992	-0.08110874
-39.26446	-0.08638797
-39.23846	-0.09130525
-39.21195	-0.09623281
-39.18509	-0.1012777
-39.15833	-0.1051686
-39.13090	-0.1090216
-39.10424	-0.1135403
-39.07778	-0.1181741
-39.05035	-0.1229956
-39.02297	-0.1270908
-38.99438	-0.1310349
-38.96761	-0.1351183
-38.93918	-0.1390645
-38.91088	-0.1423311
-38.88344	-0.1448556
-38.85390	-0.1481661
-38.82552	-0.1521268
-38.79722	-0.1563892
-38.76889	-0.1622568
-38.74015	-0.1665985
-38.71191	-0.1695340
-38.68368	-0.1721834
-38.65365	-0.1741531
-38.62382	-0.1770277
-38.59570	-0.1806219
-38.56570	-0.1848472
-38.53706	-0.1881071
-38.50769	-0.1905296
-38.47732	-0.1932160
-38.44719	-0.1957896
-38.41719	-0.1986725
-38.38711	-0.2020910
-38.35630	-0.2044572
-38.32753	-0.2076848
-38.29770	-0.2115176
-38.26867	-0.2151752
-38.23952	-0.2179175
-38.20804	-0.2191655
-38.17683	-0.2200820
-38.14454	-0.2216442
-38.11503	-0.2239289
-38.08622	-0.2275662
-38.05637	-0.2314430
-38.02658	-0.2344390
-37.99475	-0.2375850
-37.96353	-0.2399789
-37.93212	-0.2412916
-37.90248	-0.2433264
-37.87142	-0.2448049
-37.84154	-0.2467212
-37.81028	-0.2492719
-37.77905	-0.2517530
-37.74787	-0.2540369
-37.71655	-0.2566246
-37.68635	-0.2590253
-37.65585	-0.2614236
-37.62458	-0.2631426
-37.59490	-0.2641314
-37.56212	-0.2653965
-37.53140	-0.2669312
-37.49900	-0.2692015
-37.46830	-0.2721493
-37.43773	-0.2750582
-37.40822	-0.2772596
-37.37576	-0.2790814
-37.34484	-0.2803502
-37.31326	-0.2815665
-37.28131	-0.2831213
-37.24978	-0.2843610
-37.21822	-0.2857813
-37.18611	-0.2872526
-37.15486	-0.2890574
-37.12400	-0.2911164
-37.09268	-0.2929848
-37.06209	-0.2948522
-37.02918	-0.2968170
-36.99706	-0.2983952
-36.96735	-0.2997072
-36.93446	-0.3007202
-36.90236	-0.3015398
-36.87018	-0.3027946
-36.84017	-0.3049086
-36.80920	-0.3072584
-36.77881	-0.3091750
-36.74622	-0.3106987
-36.71319	-0.3117580
-36.68202	-0.3128060
-36.65075	-0.3143986
-36.61910	-0.3159186
-36.58906	-0.3172338
-36.55527	-0.3186706
-36.52294	-0.3201287
-36.49283	-0.3216657
-36.46107	-0.3229966
-36.42986	-0.3240682
-36.39696	-0.3250840
-36.36484	-0.3263438
-36.33261	-0.3281050
-36.30219	-0.3297844
-36.26980	-0.3309820
-36.23776	-0.3320288
-36.20686	-0.3332573
-36.17463	-0.3345084
-36.14285	-0.3358867
-36.11084	-0.3372840
-36.07883	-0.3382794
-36.04705	-0.3392486
-36.01536	-0.3404690
-35.98267	-0.3415289
-35.95050	-0.3427878
-35.91814	-0.3441098
-35.88609	-0.3453006
-35.85574	-0.3467865
-35.82397	-0.3484471
-35.79155	-0.3499768
-35.75948	-0.3513986
-35.72813	-0.3525863
-35.69628	-0.3536028
-35.66294	-0.3547146
-35.63224	-0.3559398
-35.59973	-0.3570820
-35.56809	-0.3583201
-35.53724	-0.3595566
-35.50337	-0.3604307
-35.47262	-0.3612100
-35.43970	-0.3621583
-35.40676	-0.3634042
-35.37570	-0.3650925
-35.34455	-0.3668552
-35.31328	-0.3683724
-35.27882	-0.3695117
-35.24829	-0.3704605
-35.21522	-0.3713275
-35.18412	-0.3722112
-35.15239	-0.3730915
-35.11991	-0.3740246
-35.08804	-0.3748784
-35.05664	-0.3758786
-35.02405	-0.3768909
-34.99231	-0.3779372
-34.95929	-0.3790338
-34.92810	-0.3799439
-34.89651	-0.3807939
-34.86202	-0.3817084
-34.83008	-0.3826638
-34.79756	-0.3837619
-34.76622	-0.3850344
-34.73500	-0.3863065
-34.70306	-0.3877313
-34.66989	-0.3889541
-34.63844	-0.3899876
-34.60465	-0.3909058
-34.57486	-0.3917660
-34.54248	-0.3927613
-34.50952	-0.3942125
-34.47820	-0.3956137
-34.44675	-0.3966636
-34.41504	-0.3973432
-34.38239	-0.3978064
-34.34981	-0.3985034
-34.31700	-0.3996020
-34.28506	-0.4007293
-34.25367	-0.4019789
-34.22150	-0.4029944
-34.18958	-0.4038856
-34.15732	-0.4048387
-34.12392	-0.4058100
-34.09126	-0.4068160
-34.05992	-0.4077540
-34.02798	-0.4086548
-33.99616	-0.4096008
-33.96433	-0.4106354
-33.93186	-0.4118160
-33.89862	-0.4129399
-33.86680	-0.4138956
-33.83455	-0.4148137
-33.80281	-0.4156928
-33.77068	-0.4166734
-33.73790	-0.4177429
-33.70648	-0.4187894
-33.67357	-0.4197274
-33.64090	-0.4206545
-33.60842	-0.4215212
-33.57695	-0.4226254
-33.54480	-0.4238333
-33.51345	-0.4250806
-33.48144	-0.4260828
-33.44846	-0.4269414
-33.41611	-0.4276039
-33.38473	-0.4282992
-33.35246	-0.4292380
-33.31924	-0.4302359
-33.28711	-0.4310152
-33.25470	-0.4316024
-33.22216	-0.4322058
-33.18982	-0.4329608
-33.15794	-0.4339960
-33.12625	-0.4350646
-33.09308	-0.4360093
-33.06055	-0.4367312
-33.02920	-0.4373902
-32.99580	-0.4380094
-32.96540	-0.4386068
-32.93203	-0.4392584
-32.89975	-0.4400709
-32.86597	-0.4409018
-32.83376	-0.4418128
-32.80230	-0.4427736
-32.77022	-0.4435824
-32.73830	-0.4442838
-32.70533	-0.4451007
-32.67306	-0.4458576
-32.64190	-0.4465781
-32.60954	-0.4472704
-32.57738	-0.4477282
-32.54536	-0.4482148
-32.51078	-0.4487881
-32.47925	-0.4494452
-32.44770	-0.4501884
-32.41504	-0.4508590
-32.38256	-0.4514765
-32.35000	-0.4521860
-32.31750	-0.4528910
-32.28652	-0.4536250
-32.25302	-0.4543742
-32.22041	-0.4549522
-32.18780	-0.4555452
-32.15584	-0.4562572
-32.12378	-0.4570059
-32.09131	-0.4577568
-32.05908	-0.4582953
-32.02708	-0.4587834
-31.99359	-0.4592450
-31.96164	-0.4597086
-31.93016	-0.4601535
-31.89748	-0.4605642
-31.86503	-0.4609361
-31.83244	-0.4613509
-31.79908	-0.4618656
-31.76618	-0.4624502
-31.73444	-0.4630828
-31.70233	-0.4637092
-31.67005	-0.4642869
-31.63855	-0.4649146
-31.60536	-0.4655576
-31.57330	-0.4661697
-31.54051	-0.4668680
-31.50726	-0.4675682
-31.47460	-0.4683372
-31.44196	-0.4690850
-31.41032	-0.4697734
-31.37757	-0.4703539
-31.34634	-0.4708469
-31.31394	-0.4714096
-31.28130	-0.4720126
-31.24995	-0.4725380
-31.21752	-0.4729874
-31.18378	-0.4734690
-31.15038	-0.4741030
-31.11826	-0.4748840
-31.08660	-0.4757695
-31.05422	-0.4766296
-31.02182	-0.4772912
-30.99000	-0.4778578
-30.95686	-0.4783748
-30.92382	-0.4789328
-30.89176	-0.4797166
-30.85879	-0.4807642
-30.82780	-0.4818779
-30.79583	-0.4828716
-30.76257	-0.4835881
-30.73064	-0.4840912
-30.69795	-0.4844509
-30.66451	-0.4847504
-30.63088	-0.4851744
-30.59897	-0.4856590
-30.56689	-0.4863391
-30.53487	-0.4870605
-30.50344	-0.4877404
-30.46908	-0.4886451
-30.43752	-0.4895404
-30.40526	-0.4903891
-30.37231	-0.4911801
-30.34064	-0.4918612
-30.30845	-0.4924480
-30.27515	-0.4930048
-30.24246	-0.4936111
-30.21032	-0.4942861
-30.17866	-0.4949328
-30.14548	-0.4958542
-30.11230	-0.4967076
-30.08217	-0.4973640
-30.04904	-0.4979404
-30.01516	-0.4983588
-29.98231	-0.4987510
-29.94962	-0.4993250
-29.91802	-0.5001044
-29.88516	-0.5009096
-29.85340	-0.5016572
-29.82010	-0.5023310
-29.78764	-0.5030054
-29.75542	-0.5036880
-29.72216	-0.5043780
-29.69006	-0.5050325
-29.65752	-0.5056859
-29.62500	-0.5064250
-29.59246	-0.5071294
-29.55967	-0.5077903
-29.52692	-0.5085134
-29.49512	-0.5092213
-29.46325	-0.5100422
-29.42941	-0.5106117
-29.39826	-0.5110382
-29.36454	-0.5114794
-29.33144	-0.5120760
-29.29920	-0.5128346
-29.26764	-0.5137754
-29.23537	-0.5146054
-29.20259	-0.5153004
-29.16830	-0.5158002
-29.13698	-0.5162984
-29.10430	-0.5168266
-29.07202	-0.5174800
-29.03967	-0.5182049
-29.00738	-0.5189807
-28.97392	-0.5197190
-28.94072	-0.5204306
-28.90808	-0.5212250
-28.87748	-0.5220764
-28.84446	-0.5229018
-28.81302	-0.5236644
-28.77956	-0.5242434
-28.74570	-0.5247059
-28.71353	-0.5252418
-28.68072	-0.5257084
-28.64838	-0.5262246
-28.61490	-0.5267618
-28.58362	-0.5273254
-28.55047	-0.5281127
-28.51736	-0.5289551
-28.48621	-0.5297480
-28.45291	-0.5305050
-28.42004	-0.5312558
-28.38894	-0.5318842
-28.35526	-0.5325050
-28.32231	-0.5331501
-28.28963	-0.5336774
-28.25690	-0.5342585
-28.22421	-0.5348400
-28.19142	-0.5354593
-28.15886	-0.5362587
-28.12650	-0.5371223
-28.09518	-0.5377732
-28.06148	-0.5382995
-28.02796	-0.5386984
-27.99616	-0.5390398
-27.96310	-0.5394461
-27.93046	-0.5400868
-27.89768	-0.5409459
-27.86578	-0.5419328
-27.83311	-0.5428302
-27.80078	-0.5433765
-27.76714	-0.5438430
-27.73394	-0.5444405
-27.70198	-0.5451424
-27.67092	-0.5460537
-27.63833	-0.5470941
-27.60568	-0.5477551
-27.57312	-0.5481550
-27.53854	-0.5485726
-27.50646	-0.5490420
-27.47502	-0.5496570
-27.44102	-0.5503942
-27.40936	-0.5510195
-27.37580	-0.5516615
-27.34334	-0.5523820
-27.31108	-0.5531216
-27.27834	-0.5537190
-27.24667	-0.5541926
-27.21340	-0.5546451
-27.18024	-0.5551510
-27.14838	-0.5557554
-27.11548	-0.5564470
-27.08228	-0.5572035
-27.04964	-0.5577961
-27.01718	-0.5583764
-26.98458	-0.5589438
-26.95287	-0.5595032
-26.91992	-0.5600762
-26.88675	-0.5607240
-26.85434	-0.5612572
-26.82178	-0.5618725
-26.78890	-0.5624370
-26.75678	-0.5630822
-26.72444	-0.5636630
-26.69111	-0.5640884
-26.65784	-0.5644492
-26.62522	-0.5648067
-26.59182	-0.5652595
-26.55860	-0.5659876
-26.52543	-0.5667455
-26.49506	-0.5675994
-26.46104	-0.5685715
-26.42924	-0.5693966
-26.39695	-0.5702541
-26.36357	-0.5708210
-26.33200	-0.5712314
-26.29870	-0.5715680
-26.26625	-0.5718958
-26.23227	-0.5723050
-26.20030	-0.5728658
-26.16676	-0.5735451
-26.13480	-0.5742824
-26.10205	-0.5749668
-26.06995	-0.5755226
-26.03726	-0.5760196
-26.00272	-0.5764477
-25.97175	-0.5768328
-25.93931	-0.5773132
-25.90444	-0.5779902
-25.87260	-0.5788062
-25.84084	-0.5795979
-25.80792	-0.5802042
-25.77547	-0.5807232
-25.74202	-0.5812691
-25.70993	-0.5819485
-25.67786	-0.5828123
-25.64575	-0.5834848
-25.61290	-0.5838150
-25.57942	-0.5840118
-25.54530	-0.5842463
-25.51298	-0.5846402
-25.48024	-0.5853448
-25.44900	-0.5859943
-25.41510	-0.5864472
-25.38211	-0.5868285
-25.35027	-0.5872007
-25.31795	-0.5875830
-25.28566	-0.5880242
-25.25042	-0.5885338
-25.21862	-0.5890589
-25.18613	-0.5897832
-25.15363	-0.5906298
-25.12136	-0.5913806
-25.08802	-0.5919506
-25.05484	-0.5924088
-25.02126	-0.5927652
-24.99034	-0.5933035
-24.95752	-0.5940690
-24.92513	-0.5949324
-24.89193	-0.5955574
-24.85894	-0.5959355
-24.82611	-0.5961970
-24.79294	-0.5964158
-24.75917	-0.5967070
-24.72705	-0.5971756
-24.69400	-0.5979070
-24.66196	-0.5988113
-24.63007	-0.5996318
-24.59711	-0.6001769
-24.56391	-0.6005457
-24.53015	-0.6008785
-24.49732	-0.6013180
-24.46463	-0.6019328
-24.43338	-0.6027770
-24.40065	-0.6034308
-24.36706	-0.6038842
-24.33470	-0.6042008
-24.30238	-0.6044626
-24.26908	-0.6048111
-24.23558	-0.6052928
-24.20256	-0.6059331
-24.16992	-0.6068462
-24.13777	-0.6076782
-24.10569	-0.6082754
-24.07252	-0.6087290
-24.03967	-0.6091109
-24.00738	-0.6094843
-23.97358	-0.6098520
-23.94041	-0.6102444
-23.90745	-0.6107134
-23.87506	-0.6112410
-23.84296	-0.6118084
-23.80951	-0.6123352
-23.77721	-0.6127910
-23.74351	-0.6132214
-23.71180	-0.6136480
-23.67884	-0.6141248
-23.64566	-0.6146734
-23.61385	-0.6152356
-23.58048	-0.6158870
-23.54819	-0.6164162
-23.51524	-0.6168306
-23.48210	-0.6172000
-23.44935	-0.6174962
-23.41712	-0.6178156
-23.38345	-0.6182750
-23.35113	-0.6189072
-23.31677	-0.6196949
-23.28508	-0.6204343
-23.25284	-0.6210590
-23.22082	-0.6216076
-23.18756	-0.6220582
-23.15484	-0.6224528
-23.12092	-0.6227394
-23.08902	-0.6230571
-23.05557	-0.6233922
-23.02377	-0.6238118
-22.99035	-0.6242596
-22.95748	-0.6247470
-22.92408	-0.6251766
-22.89113	-0.6255462
-22.85837	-0.6259852
-22.82554	-0.6264739
-22.79358	-0.6271084
-22.76028	-0.6277206
-22.72778	-0.6282000
-22.69462	-0.6286038
-22.66129	-0.6290234
-22.62908	-0.6295343
-22.59670	-0.6301963
-22.56410	-0.6308574
-22.53054	-0.6313374
-22.49801	-0.6316274
-22.46462	-0.6318591
-22.43178	-0.6320704
-22.40026	-0.6323952
-22.36621	-0.6328643
-22.33456	-0.6334348
-22.30074	-0.6341112
-22.26719	-0.6346435
-22.23512	-0.6350293
-22.20220	-0.6353876
-22.17059	-0.6357726
-22.13552	-0.6362505
-22.10435	-0.6367979
-22.07133	-0.6372807
-22.03852	-0.6378168
-22.00518	-0.6382793
-21.97262	-0.6386467
-21.93933	-0.6389230
-21.90724	-0.6391195
-21.87314	-0.6393576
-21.83988	-0.6397937
-21.80771	-0.6403461
-21.77526	-0.6408462
-21.74282	-0.6413238
-21.70942	-0.6417718
-21.67625	-0.6421536
-21.64334	-0.6424782
-21.60969	-0.6428620
-21.57703	-0.6433322
-21.54487	-0.6439410
-21.51167	-0.6447419
-21.47908	-0.6453175
-21.44768	-0.6457465
-21.41354	-0.6460533
-21.38150	-0.6463355
-21.34691	-0.6467888
-21.31478	-0.6474206
-21.28248	-0.6480242
-21.24840	-0.6484430
-21.21597	-0.6486530
-21.18284	-0.6488178
-21.15011	-0.6491240
-21.11760	-0.6495060
-21.08575	-0.6500092
-21.05258	-0.6504929
-21.01950	-0.6510263
-20.98598	-0.6515730
-20.95384	-0.6520657
-20.92087	-0.6524543
-20.88830	-0.6527270
-20.85512	-0.6529157
-20.82141	-0.6531848
-20.78910	-0.6535308
-20.75747	-0.6539507
-20.72426	-0.6543842
-20.69133	-0.6546750
-20.65683	-0.6549448
-20.62432	-0.6552822
-20.59054	-0.6556149
-20.55932	-0.6559828
-20.52604	-0.6564161
-20.49294	-0.6569590
-20.46013	-0.6577182
-20.42798	-0.6583066
-20.39428	-0.6586658
-20.36244	-0.6588562
-20.32829	-0.6590779
-20.29501	-0.6594228
-20.26203	-0.6598056
-20.23035	-0.6602872
-20.19739	-0.6607363
-20.16359	-0.6610594
-20.13050	-0.6613494
-20.09664	-0.6617253
-20.06419	-0.6621950
-20.03176	-0.6627542
-19.99913	-0.6633335
-19.96620	-0.6637866
-19.93395	-0.6640950
-19.90015	-0.6644262
-19.86816	-0.6648261
-19.83524	-0.6652811
-19.80199	-0.6657485
-19.76858	-0.6660300
-19.73595	-0.6662340
-19.70188	-0.6665172
-19.67032	-0.6670243
-19.63850	-0.6677449
-19.60469	-0.6684212
-19.57219	-0.6686488
-19.53859	-0.6687920
-19.50500	-0.6689301
-19.47251	-0.6692431
-19.43908	-0.6697362
-19.40648	-0.6702278
-19.37343	-0.6707122
-19.34141	-0.6711225
-19.30860	-0.6714820
-19.27508	-0.6718801
-19.24252	-0.6722081
-19.20854	-0.6724361
-19.17587	-0.6726324
-19.14328	-0.6729270
-19.10916	-0.6733241
-19.07647	-0.6738199
-19.04441	-0.6745560
-19.01192	-0.6752008
-18.97988	-0.6757124
-18.94615	-0.6760635
-18.91318	-0.6762388
-18.88006	-0.6764222
-18.84631	-0.6766022
-18.81358	-0.6769269
-18.78067	-0.6773419
-18.74813	-0.6777495
-18.71487	-0.6781566
-18.68212	-0.6785519
-18.64950	-0.6789141
-18.61672	-0.6791580
-18.58336	-0.6793318
-18.54970	-0.6795447
-18.51792	-0.6798028
-18.48488	-0.6803466
-18.45138	-0.6809812
-18.41969	-0.6814170
-18.38684	-0.6817963
-18.35227	-0.6820258
-18.32051	-0.6821262
-18.28683	-0.6823062
-18.25293	-0.6825225
-18.22059	-0.6828262
-18.18757	-0.6832398
-18.15482	-0.6836316
-18.12172	-0.6839422
-18.08944	-0.6842982
-18.05650	-0.6846753
-18.02392	-0.6849850
-17.99092	-0.6852012
-17.95677	-0.6854204
-17.92275	-0.6856116
-17.89086	-0.6859834
-17.85764	-0.6864087
-17.82489	-0.6867456
-17.79201	-0.6871421
-17.75893	-0.6875157
-17.72667	-0.6878861
-17.69375	-0.6883321
-17.66090	-0.6886947
-17.62845	-0.6890046
-17.59569	-0.6892810
-17.56265	-0.6894972
-17.52795	-0.6896721
-17.49604	-0.6898207
-17.46277	-0.6900018
-17.42964	-0.6901704
-17.39660	-0.6903650
-17.36352	-0.6906144
-17.32920	-0.6908813
-17.29723	-0.6914062
-17.26349	-0.6921430
-17.23161	-0.6929016
-17.19983	-0.6935159
-17.16592	-0.6937872
-17.13382	-0.6939945
-17.09901	-0.6941228
-17.06636	-0.6942506
-17.03339	-0.6945751
-17.00130	-0.6950756
-16.96833	-0.6954618
-16.93476	-0.6958118
-16.90074	-0.6961240
-16.86823	-0.6964400
-16.83547	-0.6968722
-16.80285	-0.6972662
-16.77059	-0.6976269
-16.73766	-0.6979810
-16.70441	-0.6983003
-16.67076	-0.6986588
-16.63756	-0.6989500
-16.60538	-0.6991180
-16.57249	-0.6993389
-16.53924	-0.6995111
-16.50641	-0.6997806
-16.47222	-0.7001824
-16.44075	-0.7004562
-16.40702	-0.7007289
-16.37444	-0.7010510
-16.34138	-0.7014350
-16.30826	-0.7018072
-16.27556	-0.7020270
-16.24259	-0.7021830
-16.20801	-0.7023274
-16.17577	-0.7024338
-16.14227	-0.7026421
-16.11058	-0.7029558
-16.07801	-0.7033887
-16.04492	-0.7039015
-16.01151	-0.7042682
-15.97844	-0.7045414
-15.94566	-0.7048585
-15.91173	-0.7052168
-15.87944	-0.7056580
-15.84693	-0.7060746
-15.81365	-0.7063257
-15.78090	-0.7064785
-15.74803	-0.7066722
-15.71548	-0.7068047
-15.68163	-0.7071028
-15.64923	-0.7074368
-15.61548	-0.7077910
-15.58174	-0.7080820
-15.54951	-0.7082722
-15.51550	-0.7084819
-15.48380	-0.7089747
-15.45124	-0.7094445
-15.41888	-0.7099795
-15.38458	-0.7103720
-15.35208	-0.7105526
-15.31807	-0.7107134
-15.28627	-0.7108147
-15.25305	-0.7109184
-15.21939	-0.7110230
-15.18692	-0.7111768
-15.15180	-0.7114741
-15.11975	-0.7118956
-15.08772	-0.7124794
-15.05373	-0.7130384
-15.02251	-0.7133282
-14.98892	-0.7135180
-14.95635	-0.7136674
-14.92216	-0.7138710
-14.88885	-0.7140338
-14.85611	-0.7142324
-14.82412	-0.7145056
-14.79046	-0.7148626
-14.75818	-0.7151548
-14.72486	-0.7154905
-14.69055	-0.7157324
-14.65905	-0.7159858
-14.62475	-0.7162566
-14.59238	-0.7165186
-14.55926	-0.7167568
-14.52643	-0.7169470
-14.49398	-0.7171160
-14.46049	-0.7172637
-14.42696	-0.7174560
-14.39418	-0.7177878
-14.36181	-0.7181981
-14.32841	-0.7185600
-14.29610	-0.7187765
-14.26238	-0.7189016
-14.22847	-0.7190350
-14.19531	-0.7192311
-14.16322	-0.7195249
-14.13068	-0.7199141
-14.09827	-0.7202634
-14.06394	-0.7205215
-14.03056	-0.7207656
-13.99769	-0.7209311
-13.96536	-0.7211129
-13.93217	-0.7212978
-13.89982	-0.7215251
-13.86553	-0.7217856
-13.83348	-0.7220950
-13.80071	-0.7223006
-13.76752	-0.7224728
-13.73406	-0.7226226
-13.70124	-0.7228042
-13.66758	-0.7231495
-13.63526	-0.7235163
-13.60149	-0.7238561
-13.56929	-0.7240662
-13.53640	-0.7242650
-13.50184	-0.7244751
-13.46951	-0.7246948
-13.43764	-0.7249130
-13.40402	-0.7250952
-13.37078	-0.7252768
-13.33839	-0.7254650
-13.30496	-0.7256560
-13.27132	-0.7259044
-13.23827	-0.7260741
-13.20528	-0.7262702
-13.17164	-0.7264770
-13.13899	-0.7266316
-13.10656	-0.7268806
-13.07330	-0.7271303
-13.04104	-0.7273020
-13.00775	-0.7275076
-12.97343	-0.7277524
-12.94031	-0.7280922
-12.90653	-0.7286518
-12.87419	-0.7290622
-12.84286	-0.7293256
-12.80911	-0.7295710
-12.77624	-0.7297422
-12.74258	-0.7299958
-12.70919	-0.7303681
-12.67728	-0.7305626
-12.64416	-0.7306838
-12.61002	-0.7308025
-12.57676	-0.7309218
-12.54440	-0.7311265
-12.51166	-0.7314420
-12.47858	-0.7317542
-12.44433	-0.7320371
-12.41219	-0.7324243
-12.37916	-0.7327541
-12.34648	-0.7329475
-12.31166	-0.7330704
-12.27882	-0.7331919
-12.24607	-0.7334447
-12.21309	-0.7339744
-12.18049	-0.7342222
-12.14810	-0.7343460
-12.11238	-0.7344684
-12.08023	-0.7346109
-12.04784	-0.7351057
-12.01442	-0.7358074
-11.98236	-0.7360875
-11.94950	-0.7362426
-11.91456	-0.7363670
-11.88210	-0.7364918
-11.84884	-0.7366616
-11.81673	-0.7369234
-11.78308	-0.7371930
-11.75095	-0.7373955
-11.71670	-0.7375550
-11.68472	-0.7377691
-11.65044	-0.7379380
-11.61909	-0.7381626
-11.58454	-0.7383718
-11.55256	-0.7384925
-11.51962	-0.7386116
-11.48524	-0.7387318
-11.45136	-0.7388655
-11.41812	-0.7391866
-11.38599	-0.7396570
-11.35387	-0.7400706
-11.32176	-0.7403219
-11.28855	-0.7404492
-11.25434	-0.7405743
-11.22038	-0.7407164
-11.18802	-0.7409312
-11.15482	-0.7412014
-11.12224	-0.7414710
-11.08899	-0.7416600
-11.05533	-0.7418060
-11.02194	-0.7419321
-10.98794	-0.7421070
-10.95557	-0.7424126
-10.92335	-0.7428788
-10.89026	-0.7431450
-10.85676	-0.7432803
-10.82466	-0.7434244
-10.79156	-0.7435725
-10.75911	-0.7437272
-10.72502	-0.7438686
-10.69079	-0.7439990
-10.65797	-0.7442282
-10.62455	-0.7445361
-10.59327	-0.7447959
-10.55965	-0.7449424
-10.52615	-0.7450747
-10.49315	-0.7453010
-10.46055	-0.7457737
-10.42725	-0.7461822
-10.39472	-0.7464020
-10.36044	-0.7465313
-10.32800	-0.7466578
-10.29463	-0.7468398
-10.26109	-0.7472670
-10.22916	-0.7477456
-10.19638	-0.7480456
-10.16163	-0.7481726
-10.12936	-0.7482889
-10.09620	-0.7484100
-10.06145	-0.7486126
-10.02985	-0.7488812
-9.997219	-0.7491690
-9.962292	-0.7493503
-9.931006	-0.7495019
-9.898046	-0.7497306
-9.864708	-0.7499130
-9.832264	-0.7500393
-9.797649	-0.7501576
-9.764744	-0.7502799
-9.730194	-0.7504497
-9.697860	-0.7508643
-9.664649	-0.7516284
-9.632988	-0.7522530
-9.600449	-0.7525200
-9.567459	-0.7526672
-9.534132	-0.7527881
-9.500548	-0.7529082
-9.466278	-0.7530352
-9.433756	-0.7531806
-9.400829	-0.7534454
-9.368753	-0.7537322
-9.335121	-0.7539838
-9.301774	-0.7543228
-9.269226	-0.7545775
-9.236842	-0.7547741
-9.202697	-0.7549219
-9.169684	-0.7550481
-9.136944	-0.7551708
-9.103384	-0.7552980
-9.070015	-0.7554249
-9.037235	-0.7555574
-9.003486	-0.7557519
-8.971254	-0.7559824
-8.937699	-0.7562002
-8.906126	-0.7563956
-8.872466	-0.7565480
-8.839024	-0.7566764
-8.805431	-0.7568026
-8.770972	-0.7569288
-8.738274	-0.7570611
-8.705116	-0.7572537
-8.672699	-0.7577084
-8.638816	-0.7581062
-8.607100	-0.7584712
-8.572719	-0.7587426
-8.540845	-0.7589468
-8.507522	-0.7590844
-8.475031	-0.7592170
-8.441796	-0.7593430
-8.408066	-0.7594720
-8.374090	-0.7596528
-8.341680	-0.7599410
-8.309749	-0.7602188
-8.275260	-0.7604389
-8.242196	-0.7605712
-8.208798	-0.7607210
-8.175660	-0.7609736
-8.143393	-0.7613562
-8.110682	-0.7616954
-8.077916	-0.7618634
-8.043945	-0.7619951
-8.009070	-0.7621190
-7.976730	-0.7622468
-7.943182	-0.7624321
-7.911915	-0.7626562
-7.879414	-0.7628335
-7.845300	-0.7629688
-7.811484	-0.7631030
-7.779070	-0.7632391
-7.745918	-0.7633928
-7.713024	-0.7636144
-7.679046	-0.7638132
-7.647324	-0.7640174
-7.613851	-0.7642250
-7.580280	-0.7643624
-7.546864	-0.7644930
-7.513694	-0.7646264
-7.480313	-0.7647615
-7.447769	-0.7648961
-7.414884	-0.7650282
-7.381072	-0.7651594
-7.346550	-0.7652957
-7.315068	-0.7656074
-7.282360	-0.7659993
-7.249226	-0.7662244
-7.216452	-0.7663591
-7.181650	-0.7664910
-7.149421	-0.7666226
-7.117028	-0.7667601
-7.083581	-0.7669030
-7.050700	-0.7670440
-7.017332	-0.7672022
-6.983369	-0.7674160
-6.951484	-0.7675872
-6.918780	-0.7677228
-6.884409	-0.7678540
-6.850302	-0.7679860
-6.817412	-0.7681510
-6.784210	-0.7684930
-6.751843	-0.7688466
-6.719432	-0.7691190
-6.686109	-0.7692895
-6.652726	-0.7694282
-6.619194	-0.7695747
-6.586656	-0.7697480
-6.554153	-0.7699910
-6.520412	-0.7701526
-6.486853	-0.7702988
-6.453897	-0.7704406
-6.421665	-0.7705782
-6.387914	-0.7707153
-6.354518	-0.7708512
-6.321880	-0.7709897
-6.288168	-0.7711780
-6.254342	-0.7713653
-6.222126	-0.7715339
-6.189402	-0.7716790
-6.155816	-0.7718240
-6.123262	-0.7719634
-6.090598	-0.7720994
-6.055248	-0.7722368
-6.023134	-0.7724600
-5.990226	-0.7728405
-5.958044	-0.7731796
-5.924274	-0.7733218
-5.891126	-0.7734520
-5.857918	-0.7735812
-5.824634	-0.7737146
-5.791395	-0.7738655
-5.757518	-0.7740845
-5.724698	-0.7742866
-5.692150	-0.7744424
-5.658406	-0.7745795
-5.625248	-0.7747120
-5.592642	-0.7748466
-5.559287	-0.7749938
-5.525070	-0.7751954
-5.493144	-0.7754452
-5.460239	-0.7757240
-5.426801	-0.7759474
-5.395117	-0.7760884
-5.361081	-0.7762231
-5.326975	-0.7763572
-5.293950	-0.7764918
-5.260899	-0.7766275
-5.227924	-0.7767656
-5.194531	-0.7769215
-5.160984	-0.7771170
-5.129585	-0.7774136
-5.096441	-0.7777202
-5.062119	-0.7778874
-5.029752	-0.7780290
-4.995304	-0.7782386
-4.963550	-0.7784356
-4.930709	-0.7786510
-4.896500	-0.7788982
-4.864129	-0.7790376
-4.831676	-0.7791728
-4.797913	-0.7793090
-4.764006	-0.7794421
-4.731310	-0.7795800
-4.697330	-0.7797300
-4.665150	-0.7798847
-4.630559	-0.7801478
-4.598602	-0.7804324
-4.565254	-0.7806900
-4.532508	-0.7808347
-4.499178	-0.7809726
-4.464762	-0.7811040
-4.432297	-0.7812432
-4.398615	-0.7815244
-4.367270	-0.7819003
-4.334410	-0.7820651
-4.301015	-0.7822072
-4.266235	-0.7823447
-4.234789	-0.7824810
-4.201689	-0.7826213
-4.167564	-0.7827620
-4.134424	-0.7829220
-4.101548	-0.7831962
-4.068556	-0.7834375
-4.035355	-0.7835962
-4.001910	-0.7837332
-3.968194	-0.7838690
-3.933957	-0.7840059
-3.900765	-0.7841475
-3.868329	-0.7843336
-3.836826	-0.7846060
-3.802425	-0.7847901
-3.771126	-0.7849301
-3.737030	-0.7850651
-3.703222	-0.7851988
-3.669394	-0.7853372
-3.637033	-0.7855018
-3.603900	-0.7857068
-3.570840	-0.7858628
-3.537178	-0.7860060
-3.504391	-0.7861488
-3.470183	-0.7862897
-3.438757	-0.7864324
-3.404611	-0.7865760
-3.372550	-0.7867154
-3.338968	-0.7868761
-3.304386	-0.7870684
-3.272106	-0.7872218
-3.239744	-0.7873916
-3.206118	-0.7875228
-3.173066	-0.7876470
-3.138457	-0.7877728
-3.105622	-0.7879081
-3.071961	-0.7881289
-3.038936	-0.7884452
-3.006235	-0.7886202
-2.974251	-0.7887592
-2.940462	-0.7888909
-2.906498	-0.7890256
-2.873655	-0.7891643
-2.840188	-0.7893191
-2.806844	-0.7894897
-2.774083	-0.7896339
-2.740712	-0.7897782
-2.708200	-0.7899366
-2.674714	-0.7900812
-2.641348	-0.7902261
-2.608002	-0.7903694
-2.574701	-0.7905090
-2.542831	-0.7906480
-2.509310	-0.7907816
-2.475352	-0.7909116
-2.441518	-0.7910439
-2.408206	-0.7911792
-2.375324	-0.7913351
-2.342129	-0.7916355
-2.309199	-0.7919466
-2.277181	-0.7921958
-2.243579	-0.7923384
-2.210860	-0.7924756
-2.176505	-0.7926124
-2.143026	-0.7927532
-2.110116	-0.7928950
-2.077235	-0.7930320
-2.043420	-0.7931660
-2.011167	-0.7932954
-1.977762	-0.7934212
-1.943705	-0.7935571
-1.910629	-0.7937915
-1.878048	-0.7943816
-1.845585	-0.7950944
-1.812280	-0.7955097
-1.779764	-0.7956600
-1.746201	-0.7957940
-1.712106	-0.7959299
-1.678909	-0.7960650
-1.646849	-0.7962018
-1.612270	-0.7963412
-1.580196	-0.7964782
-1.546346	-0.7966226
-1.512991	-0.7967728
-1.480396	-0.7969105
-1.448039	-0.7970437
-1.414431	-0.7971741
-1.380976	-0.7973032
-1.347727	-0.7974344
-1.315575	-0.7975709
-1.281639	-0.7977031
-1.248168	-0.7978332
-1.214142	-0.7979626
-1.182002	-0.7980978
-1.148287	-0.7982525
-1.115784	-0.7984134
-1.081864	-0.7985547
-1.048917	-0.7986922
-1.015458	-0.7988292
-0.9818426	-0.7989757
-0.9501242	-0.7991151
-0.9168301	-0.7992547
-0.8841384	-0.7993884
-0.8505324	-0.7995147
-0.8169780	-0.7996418
-0.7833775	-0.7997710
-0.7499337	-0.7999080
-0.7170770	-0.8000424
-0.6848958	-0.8001743
-0.6502540	-0.8003055
-0.6174688	-0.8004395
-0.5842366	-0.8005878
-0.5512480	-0.8007944
-0.5185734	-0.8009485
-0.4851303	-0.8010868
-0.4519867	-0.8012203
-0.4186194	-0.8013489
-0.3854556	-0.8014746
-0.3521558	-0.8016049
-0.3182268	-0.8017394
-0.2854443	-0.8018769
-0.2526208	-0.8020154
-0.2193868	-0.8021546
-0.1855714	-0.8023126
-0.1536087	-0.8025109
-0.1191936	-0.8026609
-0.08690851	-0.8027939
-0.05321752	-0.8029229
-0.01995459	-0.8030593
0.01293950	-0.8031949
0.04554802	-0.8033284
0.08021656	-0.8034584
0.1132576	-0.8035866
0.1465705	-0.8037186
0.1799277	-0.8038574
0.2128026	-0.8040231
0.2450148	-0.8043300
0.2777170	-0.8045366
0.3105862	-0.8046722
0.3441137	-0.8047951
0.3774834	-0.8049152
0.4116641	-0.8050401
0.4436161	-0.8051739
0.4780326	-0.8053091
0.5113269	-0.8054428
0.5437200	-0.8055771
0.5775171	-0.8057126
0.6100251	-0.8058450
0.6426093	-0.8059730
0.6769772	-0.8061008
0.7103820	-0.8062319
0.7441255	-0.8063837
0.7770050	-0.8066248
0.8089699	-0.8067810
0.8417332	-0.8069124
0.8756055	-0.8070418
0.9087428	-0.8071740
0.9426606	-0.8073100
0.9758996	-0.8074451
1.008554	-0.8075710
1.042654	-0.8076960
1.076080	-0.8078225
1.108266	-0.8079571
1.142302	-0.8081616
1.175101	-0.8084350
1.207842	-0.8085938
1.239827	-0.8087307
1.273783	-0.8088624
1.307441	-0.8089862
1.340723	-0.8091108
1.374199	-0.8092362
1.407922	-0.8093610
1.440731	-0.8094922
1.474169	-0.8096626
1.507860	-0.8099018
1.539703	-0.8100794
1.573037	-0.8102166
1.606051	-0.8103491
1.638724	-0.8104774
1.672153	-0.8106042
1.706458	-0.8107316
1.739920	-0.8108594
1.772384	-0.8109872
1.805724	-0.8111166
1.839507	-0.8112472
1.873208	-0.8113754
1.906215	-0.8115093
1.939110	-0.8116443
1.972096	-0.8117776
2.005992	-0.8119210
2.038289	-0.8120722
2.070832	-0.8122063
2.104967	-0.8123388
2.138740	-0.8124701
2.171544	-0.8125991
2.204318	-0.8127335
2.237852	-0.8128809
2.271132	-0.8130460
2.303621	-0.8131866
2.336298	-0.8133312
2.370069	-0.8134680
2.402373	-0.8136000
2.436865	-0.8137294
2.470367	-0.8138556
2.503761	-0.8139812
2.536016	-0.8141143
2.569686	-0.8142852
2.602094	-0.8144263
2.635578	-0.8145575
2.669553	-0.8146831
2.703205	-0.8148050
2.736570	-0.8149345
2.769571	-0.8150819
2.802717	-0.8152194
2.835074	-0.8153772
2.868745	-0.8155115
2.900672	-0.8156384
2.934620	-0.8157662
2.968240	-0.8158993
3.001338	-0.8160376
3.034210	-0.8161759
3.068371	-0.8163116
3.100708	-0.8164468
3.134735	-0.8165834
3.166646	-0.8167339
3.200305	-0.8168708
3.232962	-0.8170005
3.267627	-0.8171284
3.301111	-0.8172590
3.333998	-0.8173906
3.366042	-0.8175212
3.399650	-0.8176492
3.432799	-0.8177778
3.466476	-0.8179042
3.499558	-0.8180310
3.533394	-0.8181556
3.566062	-0.8182850
3.600018	-0.8184437
3.632947	-0.8186911
3.665375	-0.8188294
3.698080	-0.8189634
3.731958	-0.8190962
3.765264	-0.8192334
3.798562	-0.8195026
3.831312	-0.8197261
3.863330	-0.8198585
3.897810	-0.8199845
3.931209	-0.8201081
3.964551	-0.8202384
3.998340	-0.8203712
4.031047	-0.8205038
4.064420	-0.8206356
4.096548	-0.8207686
4.130887	-0.8209045
4.163635	-0.8210444
4.197376	-0.8211792
4.229836	-0.8213103
4.262493	-0.8214407
4.296228	-0.8215676
4.329360	-0.8216934
4.361838	-0.8218184
4.395813	-0.8219422
4.429806	-0.8220663
4.463094	-0.8221944
4.496228	-0.8223953
4.528989	-0.8227821
4.561946	-0.8230429
4.594742	-0.8231939
4.629549	-0.8233192
4.662463	-0.8234375
4.695834	-0.8235648
4.728280	-0.8237000
4.761724	-0.8238712
4.794498	-0.8240345
4.826947	-0.8241642
4.859876	-0.8242889
4.893539	-0.8244129
4.926922	-0.8245419
4.960926	-0.8246731
4.993822	-0.8248062
5.027226	-0.8249413
5.059133	-0.8250731
5.091919	-0.8252062
5.125532	-0.8253402
5.158774	-0.8254700
5.191980	-0.8255946
5.226543	-0.8257196
5.260118	-0.8258437
5.292258	-0.8259686
5.326148	-0.8260992
5.359337	-0.8262295
5.391738	-0.8263586
5.425622	-0.8264882
5.458668	-0.8266157
5.491574	-0.8267411
5.524557	-0.8268661
5.558511	-0.8269946
5.591830	-0.8271234
5.624106	-0.8272530
5.658150	-0.8273822
5.691591	-0.8275147
5.724351	-0.8276505
5.757566	-0.8277853
5.789832	-0.8279174
5.823790	-0.8280504
5.856428	-0.8281793
5.889990	-0.8283074
5.923525	-0.8284316
5.956176	-0.8285503
5.990533	-0.8286726
6.022431	-0.8288022
6.057215	-0.8289350
6.089170	-0.8290704
6.122300	-0.8292031
6.155938	-0.8293295
6.189250	-0.8294568
6.223394	-0.8295906
6.254829	-0.8297211
6.287296	-0.8298491
6.321830	-0.8299781
6.355450	-0.8301056
6.388758	-0.8302631
6.421814	-0.8305340
6.454282	-0.8306824
6.486860	-0.8308032
6.521816	-0.8309235
6.554632	-0.8310420
6.587856	-0.8311621
6.621520	-0.8312880
6.655095	-0.8314157
6.688595	-0.8315472
6.721050	-0.8316796
6.752991	-0.8318075
6.786938	-0.8319295
6.820926	-0.8320538
6.854536	-0.8321850
6.886670	-0.8323147
6.919547	-0.8324460
6.954166	-0.8325770
6.985506	-0.8327081
7.019756	-0.8328375
7.052864	-0.8329668
7.086755	-0.8330907
7.119589	-0.8332089
7.152398	-0.8333320
7.186929	-0.8334624
7.219362	-0.8336808
7.251076	-0.8339562
7.284062	-0.8341168
7.316925	-0.8342343
7.351680	-0.8343457
7.386162	-0.8344580
7.419361	-0.8345796
7.451804	-0.8347088
7.485350	-0.8348442
7.518411	-0.8349730
7.551389	-0.8350988
7.585450	-0.8352251
7.618207	-0.8353512
7.651192	-0.8354743
7.684415	-0.8355965
7.717116	-0.8357176
7.750751	-0.8358478
7.783638	-0.8359946
7.815147	-0.8361550
7.849898	-0.8362806
7.883247	-0.8363946
7.917259	-0.8365069
7.950754	-0.8366220
7.983844	-0.8367466
8.017243	-0.8369008
8.049772	-0.8370732
8.082546	-0.8372009
8.115559	-0.8373184
8.149436	-0.8374330
8.181757	-0.8375465
8.215319	-0.8376661
8.248890	-0.8377892
8.282289	-0.8379113
8.316300	-0.8380304
8.349137	-0.8381464
8.381912	-0.8382625
8.416070	-0.8383781
8.448624	-0.8385014
8.483322	-0.8386309
8.515028	-0.8387658
8.549149	-0.8389259
8.582348	-0.8390764
8.614156	-0.8392059
8.647175	-0.8393349
8.679874	-0.8394605
8.714119	-0.8395804
8.747569	-0.8397008
8.781005	-0.8398234
8.813164	-0.8399429
8.846457	-0.8400589
8.880249	-0.8401739
8.912976	-0.8402863
8.946900	-0.8404022
8.981305	-0.8405251
9.014387	-0.8406569
9.046228	-0.8408134
9.078488	-0.8409588
9.111881	-0.8410851
9.145819	-0.8412030
9.179462	-0.8413184
9.213738	-0.8414351
9.244869	-0.8415494
9.278800	-0.8416608
9.312316	-0.8417697
9.346018	-0.8418845
9.380188	-0.8420030
9.413055	-0.8421505
9.446816	-0.8422843
9.479012	-0.8424084
9.513290	-0.8425289
9.545336	-0.8426519
9.578574	-0.8427774
9.610281	-0.8428985
9.643781	-0.8430109
9.678997	-0.8431141
9.712619	-0.8432124
9.745814	-0.8433352
9.779418	-0.8436608
9.810751	-0.8440682
9.842684	-0.8443145
9.877136	-0.8444314
9.910844	-0.8445344
9.943888	-0.8446363
9.977376	-0.8447418
10.01074	-0.8448532
10.04374	-0.8449768
10.07743	-0.8451216
10.11004	-0.8452455
10.14356	-0.8453609
10.17688	-0.8454684
10.20899	-0.8455809
10.24343	-0.8456964
10.27572	-0.8458132
10.30974	-0.8459259
10.34308	-0.8460316
10.37494	-0.8461384
10.40933	-0.8462519
10.44329	-0.8463641
10.47581	-0.8464806
10.51020	-0.8465991
10.54256	-0.8467139
10.57519	-0.8468281
10.60832	-0.8469428
10.64280	-0.8470568
10.67564	-0.8471705
10.70914	-0.8472868
10.74147	-0.8474024
10.77530	-0.8475119
10.80812	-0.8476188
10.84261	-0.8477313
10.87476	-0.8478485
10.90770	-0.8479751
10.94106	-0.8481066
10.97412	-0.8482226
11.00804	-0.8483306
11.04077	-0.8484376
11.07463	-0.8485470
11.10744	-0.8486587
11.14102	-0.8487728
11.17342	-0.8488906
11.20673	-0.8490072
11.23942	-0.8491181
11.27302	-0.8492290
11.30706	-0.8493397
11.34051	-0.8494491
11.37248	-0.8495553
11.40582	-0.8496589
11.44014	-0.8497592
11.47296	-0.8498625
11.50672	-0.8499774
11.53980	-0.8501278
11.57156	-0.8502689
11.60494	-0.8503984
11.63841	-0.8505050
11.67142	-0.8505972
11.70546	-0.8506876
11.73973	-0.8507828
11.77350	-0.8508920
11.80580	-0.8511270
11.83872	-0.8514657
11.87172	-0.8515968
11.90474	-0.8517044
11.93909	-0.8518056
11.97222	-0.8519101
12.00489	-0.8520207
12.03778	-0.8521328
12.07088	-0.8522411
12.10461	-0.8523538
12.13751	-0.8524653
12.17004	-0.8525732
12.20414	-0.8526764
12.23807	-0.8527719
12.27153	-0.8528665
12.30449	-0.8529709
12.33778	-0.8530829
12.37082	-0.8532666
12.40327	-0.8534152
12.43716	-0.8535285
12.46916	-0.8536386
12.50283	-0.8537418
12.53699	-0.8538399
12.56926	-0.8539406
12.60322	-0.8540420
12.63566	-0.8541444
12.66976	-0.8542518
12.70413	-0.8543641
12.73541	-0.8544781
12.76884	-0.8545926
12.80254	-0.8546965
12.83566	-0.8547937
12.86915	-0.8548947
12.90287	-0.8550009
12.93575	-0.8551075
12.96852	-0.8552094
13.00200	-0.8553049
13.03616	-0.8554039
13.06931	-0.8555089
13.10173	-0.8556400
13.13498	-0.8558212
13.16820	-0.8559814
13.20133	-0.8560922
13.23412	-0.8561994
13.26802	-0.8563035
13.30047	-0.8564106
13.33384	-0.8565184
13.36742	-0.8566196
13.40051	-0.8567157
13.43423	-0.8568126
13.46848	-0.8569110
13.50116	-0.8570144
13.53328	-0.8571212
13.56690	-0.8572218
13.60020	-0.8573257
13.63321	-0.8574297
13.66663	-0.8575309
13.70045	-0.8576348
13.73313	-0.8577381
13.76706	-0.8578416
13.80088	-0.8579469
13.83260	-0.8580493
13.86562	-0.8581544
13.89973	-0.8582592
13.93175	-0.8583660
13.96589	-0.8584705
13.99927	-0.8585712
14.03294	-0.8586694
14.06549	-0.8587719
14.09852	-0.8588726
14.13215	-0.8589720
14.16591	-0.8590741
14.19920	-0.8591822
14.23265	-0.8593475
14.26564	-0.8595647
14.29800	-0.8596945
14.33021	-0.8597915
14.36384	-0.8598736
14.39820	-0.8599541
14.43257	-0.8600422
14.46431	-0.8601416
14.49768	-0.8602472
14.53076	-0.8603555
14.56482	-0.8604621
14.59721	-0.8605634
14.63048	-0.8606630
14.66412	-0.8607593
14.69732	-0.8608512
14.73084	-0.8609468
14.76458	-0.8610438
14.79704	-0.8611399
14.82929	-0.8612428
14.86281	-0.8613437
14.89666	-0.8614459
14.93085	-0.8615482
14.96399	-0.8616470
14.99764	-0.8617489
15.02997	-0.8618476
15.06350	-0.8619416
15.09697	-0.8620361
15.13035	-0.8621334
15.16255	-0.8622328
15.19576	-0.8623316
15.22999	-0.8624336
15.26423	-0.8625378
15.29612	-0.8626466
15.33032	-0.8627488
15.36194	-0.8628418
15.39594	-0.8629309
15.42951	-0.8630225
15.46249	-0.8631219
15.49657	-0.8632402
15.52867	-0.8633587
15.56118	-0.8634611
15.59424	-0.8635532
15.62747	-0.8636420
15.66274	-0.8637296
15.69479	-0.8638224
15.72866	-0.8639215
15.76099	-0.8640197
15.79518	-0.8641163
15.82752	-0.8642129
15.86131	-0.8643090
15.89538	-0.8644059
15.92874	-0.8645039
15.96116	-0.8646015
15.99414	-0.8646974
16.02726	-0.8647901
16.06061	-0.8648834
16.09449	-0.8649801
16.12764	-0.8650851
16.16057	-0.8651861
16.19334	-0.8652778
16.22692	-0.8653609
16.26044	-0.8654428
16.29442	-0.8655292
16.32732	-0.8656280
16.36083	-0.8657276
16.39333	-0.8658222
16.42743	-0.8659201
16.46080	-0.8660228
16.49274	-0.8661388
16.52570	-0.8662642
16.55872	-0.8663663
16.59289	-0.8664606
16.62611	-0.8665504
16.65990	-0.8666376
16.69254	-0.8667235
16.72671	-0.8668134
16.75990	-0.8669121
16.79300	-0.8670324
16.82552	-0.8671343
16.85823	-0.8672325
16.89251	-0.8673256
16.92459	-0.8674140
16.95825	-0.8675019
16.99297	-0.8675899
17.02516	-0.8676750
17.05862	-0.8677609
17.09224	-0.8678492
17.12605	-0.8679381
17.15982	-0.8680634
17.19310	-0.8682776
17.22454	-0.8685232
17.25682	-0.8687256
17.29022	-0.8688394
17.32324	-0.8689278
17.35806	-0.8690139
17.39148	-0.8690999
17.42508	-0.8691900
17.45818	-0.8692834
17.49076	-0.8693814
17.52491	-0.8694766
17.55768	-0.8695670
17.59117	-0.8696591
17.62415	-0.8697525
17.65763	-0.8698457
17.69063	-0.8699409
17.72468	-0.8700386
17.75733	-0.8701398
17.78984	-0.8702921
17.82318	-0.8703926
17.85602	-0.8704840
17.89057	-0.8705686
17.92311	-0.8706499
17.95731	-0.8707342
17.99023	-0.8708220
18.02316	-0.8709118
18.05659	-0.8710016
18.08934	-0.8710961
18.12379	-0.8711908
18.15562	-0.8712819
18.18905	-0.8713692
18.22288	-0.8714501
18.25519	-0.8715316
18.29091	-0.8716211
18.32272	-0.8717176
18.35514	-0.8718178
18.38900	-0.8719118
18.42159	-0.8720009
18.45694	-0.8720894
18.48826	-0.8721770
18.52244	-0.8722697
18.55537	-0.8723640
18.58928	-0.8724555
18.62119	-0.8725451
18.65551	-0.8726328
18.68849	-0.8727180
18.72144	-0.8728036
18.75488	-0.8728882
18.78831	-0.8729712
18.82123	-0.8730536
18.85446	-0.8731399
18.88849	-0.8732301
18.92102	-0.8733216
18.95431	-0.8734171
18.98808	-0.8735097
19.02087	-0.8735950
19.05410	-0.8736762
19.08760	-0.8737553
19.12132	-0.8738374
19.15393	-0.8739262
19.18773	-0.8740184
19.22047	-0.8741075
19.25376	-0.8741975
19.28749	-0.8742929
19.32094	-0.8743878
19.35329	-0.8744797
19.38683	-0.8745656
19.41981	-0.8746468
19.45388	-0.8747309
19.48748	-0.8748224
19.51888	-0.8749181
19.55258	-0.8750108
19.58607	-0.8750953
19.61963	-0.8751808
19.65340	-0.8752709
19.68658	-0.8753602
19.71871	-0.8754472
19.75238	-0.8755301
19.78563	-0.8756121
19.81951	-0.8757008
19.85250	-0.8757922
19.88542	-0.8758839
19.91907	-0.8759719
19.95242	-0.8760512
19.98580	-0.8761351
20.01931	-0.8762215
20.05181	-0.8763092
20.08539	-0.8763957
20.11861	-0.8764751
20.15287	-0.8765532
20.18538	-0.8766349
20.21888	-0.8767187
20.25213	-0.8768074
20.28604	-0.8768988
20.32012	-0.8770150
20.35237	-0.8771996
20.38461	-0.8773144
20.41769	-0.8773986
20.45235	-0.8774759
20.48511	-0.8775519
20.51974	-0.8776408
20.55269	-0.8777329
20.58490	-0.8778215
20.61844	-0.8779132
20.65140	-0.8780047
20.68454	-0.8781188
20.71799	-0.8782709
20.75094	-0.8783597
20.78349	-0.8784392
20.81685	-0.8785180
20.84988	-0.8786011
20.88484	-0.8786739
20.91814	-0.8787548
20.95113	-0.8788415
20.98369	-0.8789321
21.01801	-0.8790215
21.05117	-0.8791075
21.08402	-0.8791961
21.11699	-0.8792801
21.14949	-0.8793601
21.18312	-0.8794410
21.21719	-0.8795214
21.25115	-0.8796042
21.28469	-0.8796932
21.31650	-0.8797851
21.34978	-0.8798751
21.38293	-0.8799634
21.41524	-0.8800428
21.44867	-0.8801182
21.48298	-0.8801899
21.51642	-0.8802574
21.55063	-0.8803259
21.58418	-0.8804005
21.61755	-0.8804813
21.65008	-0.8805744
21.68304	-0.8806955
21.71571	-0.8807892
21.74873	-0.8808704
21.78222	-0.8809481
21.81596	-0.8810231
21.84945	-0.8810972
21.88316	-0.8811726
21.91673	-0.8812519
21.94999	-0.8813330
21.98226	-0.8814171
22.01618	-0.8815014
22.04932	-0.8815806
22.08150	-0.8816551
22.11452	-0.8817285
22.14822	-0.8818066
22.18258	-0.8818892
22.21558	-0.8819755
22.24952	-0.8820587
22.28262	-0.8821292
22.31502	-0.8821968
22.34896	-0.8822732
22.38174	-0.8823536
22.41487	-0.8824378
22.44779	-0.8825238
22.48218	-0.8826020
22.51462	-0.8826786
22.54796	-0.8827576
22.58183	-0.8828308
22.61499	-0.8829042
22.64850	-0.8829842
22.68215	-0.8830636
22.71420	-0.8831416
22.74735	-0.8832214
22.78047	-0.8832991
22.81384	-0.8833798
22.84740	-0.8834572
22.88132	-0.8835331
22.91423	-0.8836122
22.94720	-0.8836934
22.98010	-0.8837753
23.01283	-0.8838476
23.04618	-0.8839158
23.08049	-0.8839786
23.11512	-0.8840436
23.14744	-0.8841284
23.18034	-0.8842413
23.21292	-0.8843374
23.24633	-0.8844126
23.27998	-0.8844813
23.31364	-0.8845425
23.34658	-0.8846088
23.38073	-0.8846844
23.41284	-0.8847668
23.44641	-0.8848594
23.47927	-0.8849402
23.51308	-0.8850066
23.54619	-0.8850688
23.58005	-0.8851334
23.61331	-0.8852032
23.64578	-0.8852840
23.67925	-0.8853661
23.71216	-0.8854445
23.74613	-0.8855197
23.77814	-0.8855902
23.81194	-0.8856564
23.84544	-0.8857235
23.87872	-0.8857834
23.91098	-0.8858418
23.94590	-0.8859016
23.97884	-0.8859647
24.01298	-0.8860369
24.04571	-0.8861132
24.07820	-0.8861876
24.11202	-0.8862593
24.14531	-0.8863257
24.17852	-0.8863894
24.21249	-0.8864569
24.24600	-0.8865292
24.27810	-0.8866034
24.31105	-0.8866747
24.34424	-0.8867416
24.37883	-0.8868043
[truncated: 6,652 more rows]
