# Supplementary material for: Investigation of Potential Amorphisation and Co-Amorphisation Behaviour of the Benzene Di-Carboxylic Acids upon Cryo-Milling
Source: Molecules. 2019 Nov 5;24(21):3990. doi: 10.3390/molecules24213990 (PMC6865180; doi:10.3390/molecules24213990)
Supplement: Supplementary file 1 [file molecules-24-03990-s001.zip › SI_pack/Figure_2_DSC_single_components/Data/Terephthalic acid/T_ cm_ zero weeks.txt]

-40.13470	-0.1023081
-40.13240	-0.1023979
-40.13008	-0.1024878
-40.12725	-0.1025752
-40.12630	-0.1026650
-40.12402	-0.1027537
-40.12089	-0.1028334
-40.11841	-0.1029029
-40.11465	-0.1029662
-40.11183	-0.1030508
-40.10965	-0.1031566
-40.10620	-0.1032731
-40.10260	-0.1033949
-40.09947	-0.1035077
-40.09492	-0.1036056
-40.09018	-0.1036875
-40.08447	-0.1037647
-40.07862	-0.1038356
-40.07068	-0.1038918
-40.06441	-0.1039403
-40.05801	-0.1039823
-40.04766	-0.1040291
-40.03837	-0.1040797
-40.02811	-0.1041348
-40.01694	-0.1041944
-40.00475	-0.1042556
-39.99178	-0.1043200
-39.97885	-0.1043925
-39.96460	-0.1045025
-39.95039	-0.1046960
-39.93653	-0.1050166
-39.91888	-0.1054562
-39.90472	-0.1062765
-39.88714	-0.1076064
-39.86922	-0.1092718
-39.85207	-0.1112329
-39.83344	-0.1137026
-39.81525	-0.1164668
-39.79694	-0.1202568
-39.77708	-0.1252587
-39.75791	-0.1310548
-39.73828	-0.1372884
-39.71842	-0.1437294
-39.69706	-0.1503652
-39.67724	-0.1568920
-39.65459	-0.1634712
-39.63199	-0.1697101
-39.61035	-0.1759651
-39.58820	-0.1824885
-39.56522	-0.1888769
-39.54377	-0.1943098
-39.51878	-0.1991373
-39.49516	-0.2036616
-39.47203	-0.2088533
-39.44704	-0.2140207
-39.42314	-0.2185552
-39.39774	-0.2230664
-39.37206	-0.2268574
-39.34854	-0.2306878
-39.32215	-0.2350268
-39.29600	-0.2394338
-39.27148	-0.2436240
-39.24548	-0.2477038
-39.21861	-0.2517045
-39.19200	-0.2555374
-39.16592	-0.2593779
-39.13823	-0.2633340
-39.11122	-0.2666516
-39.08445	-0.2697330
-39.05676	-0.2733119
-39.02848	-0.2770100
-39.00219	-0.2802972
-38.97513	-0.2840556
-38.94642	-0.2871643
-38.91925	-0.2899521
-38.88972	-0.2928017
-38.86288	-0.2959344
-38.83394	-0.2987137
-38.80486	-0.3016744
-38.77532	-0.3045369
-38.74785	-0.3076829
-38.71835	-0.3113972
-38.68928	-0.3150020
-38.66000	-0.3176186
-38.63101	-0.3202345
-38.60198	-0.3223240
-38.57282	-0.3248752
-38.54265	-0.3277259
-38.51268	-0.3302420
-38.48391	-0.3325800
-38.45360	-0.3348500
-38.42445	-0.3370188
-38.39479	-0.3394218
-38.36416	-0.3419212
-38.33600	-0.3440504
-38.30515	-0.3462942
-38.27372	-0.3484267
-38.24392	-0.3505687
-38.21469	-0.3532021
-38.18272	-0.3553380
-38.15311	-0.3568323
-38.12269	-0.3586250
-38.09183	-0.3608861
-38.06057	-0.3632798
-38.03154	-0.3657226
-38.00056	-0.3680648
-37.96954	-0.3702237
-37.93879	-0.3719290
-37.90875	-0.3735944
-37.87769	-0.3750625
-37.84608	-0.3765752
-37.81586	-0.3783760
-37.78508	-0.3803402
-37.75450	-0.3823074
-37.72356	-0.3838278
-37.69190	-0.3851163
-37.66017	-0.3863510
-37.62946	-0.3875937
-37.59724	-0.3889246
-37.56718	-0.3908352
-37.53590	-0.3928116
-37.50446	-0.3951333
-37.47293	-0.3968602
-37.44236	-0.3982114
-37.41026	-0.3993131
-37.37976	-0.4002602
-37.34812	-0.4014223
-37.31558	-0.4028866
-37.28500	-0.4041684
-37.25317	-0.4056124
-37.22152	-0.4068176
-37.19007	-0.4081260
-37.15790	-0.4094128
-37.12741	-0.4107731
-37.09515	-0.4122978
-37.06332	-0.4136807
-37.03272	-0.4149164
-37.00045	-0.4161331
-36.96907	-0.4171493
-36.93838	-0.4181605
-36.90504	-0.4192821
-36.87450	-0.4204160
-36.84363	-0.4217584
-36.81147	-0.4232380
-36.77952	-0.4244860
-36.74747	-0.4254540
-36.71545	-0.4263281
-36.68286	-0.4271559
-36.65210	-0.4283956
-36.62115	-0.4300517
-36.58963	-0.4315604
-36.55790	-0.4326144
-36.52631	-0.4334100
-36.49391	-0.4341170
-36.46242	-0.4351059
-36.43024	-0.4362234
-36.39811	-0.4371934
-36.36616	-0.4379930
-36.33461	-0.4387250
-36.30140	-0.4395588
-36.26970	-0.4405325
-36.23872	-0.4414937
-36.20617	-0.4425424
-36.17556	-0.4435322
-36.14410	-0.4444356
-36.11119	-0.4453161
-36.07904	-0.4461130
-36.04840	-0.4469064
-36.01462	-0.4478815
-35.98360	-0.4489390
-35.95195	-0.4499344
-35.92055	-0.4510339
-35.88809	-0.4520541
-35.85490	-0.4528648
-35.82452	-0.4537338
-35.79076	-0.4545996
-35.75890	-0.4555484
-35.72717	-0.4566120
-35.69652	-0.4575516
-35.66322	-0.4583348
-35.63119	-0.4591207
-35.59922	-0.4598144
-35.56622	-0.4605016
-35.53396	-0.4611555
-35.50240	-0.4617929
-35.47011	-0.4624700
-35.43896	-0.4633216
-35.40632	-0.4642488
-35.37446	-0.4651508
-35.34324	-0.4660029
-35.30986	-0.4666520
-35.27828	-0.4671244
-35.24668	-0.4676880
-35.21347	-0.4684050
-35.18328	-0.4692981
-35.15004	-0.4703632
-35.11818	-0.4712639
-35.08589	-0.4721346
-35.05289	-0.4729761
-35.02028	-0.4737036
-34.98956	-0.4745002
-34.95710	-0.4751980
-34.92546	-0.4758210
-34.89340	-0.4765149
-34.86097	-0.4773860
-34.82824	-0.4782940
-34.79675	-0.4791156
-34.76385	-0.4799662
-34.73172	-0.4808119
-34.70098	-0.4814910
-34.66833	-0.4821039
-34.63555	-0.4827051
-34.60321	-0.4834061
-34.57261	-0.4842748
-34.54080	-0.4851614
-34.50752	-0.4858294
-34.47507	-0.4863169
-34.44228	-0.4869007
-34.40984	-0.4876889
-34.37772	-0.4885490
-34.34632	-0.4893916
-34.31320	-0.4901462
-34.28093	-0.4907585
-34.24990	-0.4913110
-34.21585	-0.4919131
-34.18390	-0.4925691
-34.15193	-0.4932498
-34.11990	-0.4939395
-34.08813	-0.4947536
-34.05450	-0.4954952
-34.02364	-0.4961482
-33.99050	-0.4968335
-33.95798	-0.4974316
-33.92630	-0.4980717
-33.89428	-0.4989031
-33.86202	-0.4997144
-33.83033	-0.5004131
-33.79739	-0.5010142
-33.76445	-0.5014416
-33.73356	-0.5018438
-33.69910	-0.5023346
-33.66794	-0.5029258
-33.63576	-0.5036179
-33.60283	-0.5044343
-33.57013	-0.5052956
-33.53942	-0.5060256
-33.50711	-0.5066144
-33.47344	-0.5070352
-33.44190	-0.5074110
-33.40888	-0.5080032
-33.37625	-0.5087402
-33.34476	-0.5095481
-33.31310	-0.5102707
-33.28118	-0.5107516
-33.24846	-0.5111307
-33.21467	-0.5115680
-33.18270	-0.5119069
-33.15187	-0.5123412
-33.11692	-0.5129018
-33.08525	-0.5134325
-33.05308	-0.5141031
-33.01975	-0.5146660
-32.98831	-0.5151508
-32.95686	-0.5157141
-32.92417	-0.5162212
-32.89152	-0.5168156
-32.85905	-0.5173906
-32.82724	-0.5178216
-32.79334	-0.5180888
-32.76157	-0.5183461
-32.72870	-0.5186563
-32.69735	-0.5190636
-32.66444	-0.5196228
-32.63187	-0.5202218
-32.59892	-0.5206604
-32.56662	-0.5211602
-32.53468	-0.5215632
-32.50259	-0.5218967
-32.47002	-0.5222774
-32.43736	-0.5226411
-32.40494	-0.5229716
-32.37299	-0.5232782
-32.34080	-0.5235040
-32.30865	-0.5237840
-32.27602	-0.5241757
-32.24341	-0.5245244
-32.21004	-0.5248139
-32.17747	-0.5249617
-32.14588	-0.5251048
-32.11318	-0.5253552
-32.08046	-0.5257088
-32.04812	-0.5261262
-32.01467	-0.5265959
-31.98456	-0.5271000
-31.95110	-0.5275574
-31.91877	-0.5278296
-31.88470	-0.5279615
-31.85217	-0.5281268
-31.82050	-0.5282452
-31.78924	-0.5283642
-31.75647	-0.5285232
-31.72268	-0.5286865
-31.69054	-0.5288968
-31.65812	-0.5292430
-31.62594	-0.5296328
-31.59444	-0.5299524
-31.56015	-0.5302685
-31.52795	-0.5305852
-31.49489	-0.5308932
-31.46396	-0.5312732
-31.43106	-0.5315287
-31.39878	-0.5316748
-31.36559	-0.5318320
-31.33354	-0.5320265
-31.30010	-0.5323218
-31.26700	-0.5326962
-31.23514	-0.5330439
-31.20369	-0.5333863
-31.17050	-0.5336805
-31.13815	-0.5339763
-31.10562	-0.5342148
-31.07284	-0.5344840
-31.04128	-0.5346835
-31.00874	-0.5348872
-30.97584	-0.5351261
-30.94210	-0.5353887
-30.90967	-0.5357520
-30.87717	-0.5361744
-30.84420	-0.5365053
-30.81222	-0.5368440
-30.78068	-0.5371126
-30.74755	-0.5373828
-30.71513	-0.5376792
-30.68296	-0.5380463
-30.65028	-0.5384380
-30.61728	-0.5387060
-30.58435	-0.5389716
-30.55180	-0.5392172
-30.51891	-0.5395463
-30.48482	-0.5399609
-30.45410	-0.5405190
-30.42270	-0.5411606
-30.38980	-0.5416452
-30.35841	-0.5419995
-30.32557	-0.5422413
-30.29161	-0.5423660
-30.25858	-0.5425191
-30.22544	-0.5427047
-30.19450	-0.5429809
-30.16170	-0.5434145
-30.12937	-0.5439434
-30.09732	-0.5443558
-30.06375	-0.5445966
-30.03164	-0.5447840
-29.99768	-0.5449363
-29.96537	-0.5452020
-29.93255	-0.5455722
-29.90062	-0.5459190
-29.86796	-0.5462892
-29.83526	-0.5466484
-29.80275	-0.5470150
-29.77038	-0.5474244
-29.73768	-0.5477430
-29.70543	-0.5480032
-29.67189	-0.5482087
-29.63930	-0.5483854
-29.60632	-0.5486449
-29.57262	-0.5489683
-29.54114	-0.5494580
-29.50824	-0.5499813
-29.47616	-0.5505466
-29.44306	-0.5510922
-29.41133	-0.5515208
-29.37848	-0.5520686
-29.34634	-0.5527828
-29.31386	-0.5532572
-29.28174	-0.5536012
-29.24783	-0.5538311
-29.21512	-0.5539612
-29.18242	-0.5541630
-29.14959	-0.5545334
-29.11780	-0.5549042
-29.08526	-0.5553332
-29.05176	-0.5558330
-29.01991	-0.5561718
-28.98660	-0.5564249
-28.95352	-0.5566584
-28.92105	-0.5569058
-28.88745	-0.5572895
-28.85680	-0.5578089
-28.82380	-0.5581605
-28.79097	-0.5583732
-28.75742	-0.5585169
-28.72582	-0.5587720
-28.69294	-0.5592730
-28.66012	-0.5598232
-28.62789	-0.5603848
-28.59483	-0.5607022
-28.56279	-0.5609204
-28.52908	-0.5611689
-28.49710	-0.5613761
-28.46396	-0.5617089
-28.42967	-0.5620598
-28.39872	-0.5624240
-28.36556	-0.5629443
-28.33329	-0.5634882
-28.30198	-0.5639992
-28.26950	-0.5645732
-28.23464	-0.5651006
-28.20354	-0.5654455
-28.16973	-0.5657100
-28.13710	-0.5658806
-28.10486	-0.5660630
-28.07235	-0.5663532
-28.03899	-0.5666542
-28.00736	-0.5671459
-27.97354	-0.5675461
-27.94179	-0.5678154
-27.90838	-0.5680891
-27.87476	-0.5683321
-27.84348	-0.5685730
-27.81067	-0.5689074
-27.77815	-0.5691618
-27.74591	-0.5694758
-27.71210	-0.5700274
-27.68026	-0.5705587
-27.64815	-0.5709079
-27.61328	-0.5711035
-27.58034	-0.5712325
-27.54779	-0.5714210
-27.51498	-0.5719781
-27.48386	-0.5728135
-27.45145	-0.5736456
-27.41738	-0.5743400
-27.38614	-0.5747247
-27.35269	-0.5749504
-27.32052	-0.5751184
-27.28742	-0.5752926
-27.25408	-0.5755920
-27.21997	-0.5760040
-27.18778	-0.5764722
-27.15679	-0.5769991
-27.12313	-0.5772828
-27.09100	-0.5775656
-27.05734	-0.5778960
-27.02508	-0.5782304
-26.99100	-0.5785230
-26.95863	-0.5787732
-26.92588	-0.5790222
-26.89425	-0.5793524
-26.86197	-0.5797824
-26.82890	-0.5803730
-26.79570	-0.5808936
-26.76344	-0.5812685
-26.73030	-0.5816330
-26.69725	-0.5819514
-26.66537	-0.5822998
-26.63282	-0.5826458
-26.59965	-0.5828921
-26.56636	-0.5830801
-26.53432	-0.5833026
-26.50087	-0.5836020
-26.46875	-0.5839822
-26.43618	-0.5844448
-26.40332	-0.5847568
-26.37046	-0.5849529
-26.33745	-0.5852037
-26.30412	-0.5854864
-26.27044	-0.5860006
-26.23894	-0.5866618
-26.20600	-0.5871010
-26.17273	-0.5873258
-26.13983	-0.5874630
-26.10798	-0.5876548
-26.07424	-0.5878942
-26.04282	-0.5883157
-26.00982	-0.5887451
-25.97800	-0.5891163
-25.94347	-0.5894051
-25.91141	-0.5897351
-25.87912	-0.5902033
-25.84696	-0.5907965
-25.81426	-0.5912594
-25.78091	-0.5915500
-25.74702	-0.5917021
-25.71394	-0.5918266
-25.68072	-0.5919947
-25.64818	-0.5923242
-25.61632	-0.5929455
-25.58434	-0.5934131
-25.55205	-0.5937232
-25.51848	-0.5939165
-25.48489	-0.5940486
-25.45172	-0.5942686
-25.41916	-0.5945826
-25.38671	-0.5950472
-25.35405	-0.5956928
-25.32218	-0.5961045
-25.28846	-0.5964290
-25.25498	-0.5967550
-25.22230	-0.5970893
-25.19114	-0.5974430
-25.15763	-0.5977506
-25.12467	-0.5980339
-25.09133	-0.5983274
-25.05907	-0.5985684
-25.02590	-0.5988370
-24.99260	-0.5989830
-24.96042	-0.5991113
-24.92648	-0.5992981
-24.89424	-0.5996685
-24.86203	-0.6002613
-24.82962	-0.6007488
-24.79622	-0.6010707
-24.76242	-0.6012297
-24.73031	-0.6014408
-24.69668	-0.6018105
-24.66370	-0.6022639
-24.63174	-0.6028691
-24.59837	-0.6035000
-24.56663	-0.6038722
-24.53435	-0.6041507
-24.50102	-0.6043282
-24.46792	-0.6044866
-24.43382	-0.6046954
-24.40239	-0.6049390
-24.36964	-0.6052978
-24.33670	-0.6055787
-24.30488	-0.6058470
-24.26986	-0.6060669
-24.23627	-0.6062296
-24.20388	-0.6064868
-24.17156	-0.6069169
-24.13966	-0.6074549
-24.10713	-0.6079809
-24.07524	-0.6083120
-24.04200	-0.6084785
-24.00869	-0.6086282
-23.97557	-0.6088231
-23.94206	-0.6091176
-23.91018	-0.6095679
-23.87788	-0.6100556
-23.84434	-0.6102729
-23.81195	-0.6104213
-23.77750	-0.6106246
-23.74496	-0.6109656
-23.71287	-0.6114636
-23.68000	-0.6119280
-23.64668	-0.6121936
-23.61408	-0.6124287
-23.58258	-0.6127824
-23.54871	-0.6130807
-23.51550	-0.6132622
-23.48295	-0.6134101
-23.44918	-0.6135496
-23.41653	-0.6137963
-23.38338	-0.6141426
-23.35080	-0.6143943
-23.31827	-0.6147540
-23.28550	-0.6151418
-23.25294	-0.6153646
-23.21975	-0.6156090
-23.18610	-0.6157839
-23.15332	-0.6161289
-23.12034	-0.6166127
-23.08753	-0.6169244
-23.05504	-0.6170873
-23.02105	-0.6172238
-22.98850	-0.6174182
-22.95590	-0.6176705
-22.92334	-0.6181548
-22.88972	-0.6186222
-22.85860	-0.6188930
-22.82540	-0.6190972
-22.79166	-0.6192630
-22.75856	-0.6194055
-22.72528	-0.6195495
-22.69229	-0.6196899
-22.65913	-0.6198735
-22.62765	-0.6202274
-22.59404	-0.6207858
-22.56250	-0.6211192
-22.52964	-0.6213260
-22.49580	-0.6214739
-22.46264	-0.6216199
-22.42808	-0.6218513
-22.39687	-0.6221142
-22.36411	-0.6223532
-22.33040	-0.6225500
-22.29856	-0.6228588
-22.26454	-0.6232647
-22.23231	-0.6237206
-22.19949	-0.6239962
-22.16760	-0.6241615
-22.13298	-0.6243059
-22.10036	-0.6245654
-22.06666	-0.6251348
-22.03503	-0.6257286
-22.00258	-0.6261269
-21.96888	-0.6263254
-21.93650	-0.6264708
-21.90336	-0.6266342
-21.87163	-0.6268157
-21.83768	-0.6270166
-21.80384	-0.6271890
-21.77163	-0.6273652
-21.73859	-0.6275406
-21.70589	-0.6277607
-21.67258	-0.6279257
-21.63956	-0.6281697
-21.60553	-0.6285555
-21.57326	-0.6289932
-21.54199	-0.6293472
-21.50930	-0.6295344
-21.47523	-0.6296814
-21.44163	-0.6298230
-21.40836	-0.6301072
-21.37592	-0.6306849
-21.34397	-0.6311560
-21.31213	-0.6314219
-21.27753	-0.6315792
-21.24336	-0.6317616
-21.21216	-0.6321156
-21.17972	-0.6325035
-21.14696	-0.6327972
-21.11375	-0.6329670
-21.07960	-0.6331162
-21.04713	-0.6332668
-21.01506	-0.6334180
-20.98130	-0.6336305
-20.94928	-0.6338453
-20.91584	-0.6339950
-20.88280	-0.6341440
-20.84985	-0.6343084
-20.81719	-0.6345180
-20.78424	-0.6347722
-20.75144	-0.6350570
-20.71787	-0.6352328
-20.68522	-0.6353808
-20.65173	-0.6356093
-20.61792	-0.6359726
-20.58638	-0.6363882
-20.55425	-0.6367590
-20.52100	-0.6369216
-20.48721	-0.6370932
-20.45410	-0.6372786
-20.42310	-0.6375943
-20.38771	-0.6378023
-20.35572	-0.6379520
-20.32222	-0.6381144
-20.28943	-0.6383105
-20.25692	-0.6385984
-20.22390	-0.6388828
-20.19188	-0.6390976
-20.15830	-0.6392559
-20.12470	-0.6394792
-20.09178	-0.6397046
-20.05929	-0.6400034
-20.02603	-0.6403027
-19.99291	-0.6405547
-19.95932	-0.6408039
-19.92700	-0.6410086
-19.89500	-0.6412243
-19.86174	-0.6414204
-19.82886	-0.6415893
-19.79453	-0.6417451
-19.76219	-0.6418987
-19.72931	-0.6420624
-19.69675	-0.6423960
-19.66312	-0.6428594
-19.63144	-0.6432170
-19.59849	-0.6434302
-19.56483	-0.6435845
-19.53190	-0.6437329
-19.49925	-0.6438850
-19.46515	-0.6440440
-19.43301	-0.6442657
-19.40004	-0.6445445
-19.36668	-0.6447816
-19.33345	-0.6449392
-19.30006	-0.6451110
-19.26747	-0.6454511
-19.23466	-0.6458747
-19.20212	-0.6463270
-19.16970	-0.6466116
-19.13708	-0.6467679
-19.10321	-0.6469224
-19.07000	-0.6470803
-19.03689	-0.6472392
-19.00447	-0.6474657
-18.97144	-0.6476486
-18.93852	-0.6478097
-18.90521	-0.6479712
-18.87267	-0.6481322
-18.83964	-0.6482910
-18.80656	-0.6484522
-18.77223	-0.6487226
-18.74053	-0.6490820
-18.70902	-0.6494718
-18.67490	-0.6496820
-18.64240	-0.6498407
-18.60870	-0.6499997
-18.57565	-0.6501584
-18.54240	-0.6503215
-18.50942	-0.6504859
-18.47640	-0.6506494
-18.44340	-0.6508331
-18.41118	-0.6509936
-18.37822	-0.6511541
-18.34413	-0.6513209
-18.31144	-0.6515039
-18.27900	-0.6517828
-18.24592	-0.6521424
-18.21203	-0.6523485
-18.17906	-0.6525635
-18.14591	-0.6528069
-18.11372	-0.6530671
-18.08099	-0.6533408
-18.04769	-0.6535445
-18.01531	-0.6537088
-17.98175	-0.6538740
-17.94859	-0.6540579
-17.91572	-0.6542504
-17.88303	-0.6544199
-17.84902	-0.6545862
-17.81638	-0.6547505
-17.78424	-0.6549162
-17.75024	-0.6550979
-17.71849	-0.6552725
-17.68426	-0.6554330
-17.65064	-0.6555944
-17.61845	-0.6557586
-17.58674	-0.6559345
-17.55288	-0.6561911
-17.51947	-0.6564472
-17.48635	-0.6566248
-17.45371	-0.6567924
-17.42061	-0.6569850
-17.38628	-0.6572241
-17.35459	-0.6574326
-17.32136	-0.6576013
-17.28875	-0.6577674
-17.25516	-0.6579272
-17.22274	-0.6580906
-17.18998	-0.6582564
-17.15646	-0.6584222
-17.12289	-0.6585884
-17.09070	-0.6587550
-17.05683	-0.6589256
-17.02342	-0.6591264
-16.99030	-0.6593194
-16.95782	-0.6595797
-16.92456	-0.6597766
-16.89323	-0.6599472
-16.86005	-0.6601172
-16.82709	-0.6603085
-16.79336	-0.6604758
-16.76032	-0.6606403
-16.72619	-0.6608058
-16.69360	-0.6609751
-16.66081	-0.6611866
-16.62863	-0.6615394
-16.59541	-0.6617828
-16.56198	-0.6619494
-16.52778	-0.6621124
-16.49487	-0.6622794
-16.46195	-0.6624660
-16.42958	-0.6627422
-16.39716	-0.6630364
-16.36424	-0.6632140
-16.32999	-0.6633756
-16.29637	-0.6635362
-16.26374	-0.6636996
-16.23064	-0.6638662
-16.19772	-0.6640478
-16.16416	-0.6643204
-16.13150	-0.6646469
-16.09978	-0.6649600
-16.06689	-0.6652011
-16.03345	-0.6653672
-16.00015	-0.6655305
-15.96629	-0.6656943
-15.93381	-0.6658642
-15.90106	-0.6660928
-15.86840	-0.6663150
-15.83575	-0.6664984
-15.80161	-0.6666711
-15.76910	-0.6668368
-15.73596	-0.6670014
-15.70246	-0.6671792
-15.66917	-0.6673472
-15.63739	-0.6675170
-15.60405	-0.6676960
-15.57031	-0.6678655
-15.53785	-0.6680474
-15.50433	-0.6682307
-15.47180	-0.6683958
-15.43836	-0.6685616
-15.40494	-0.6687300
-15.37264	-0.6689095
-15.33876	-0.6691178
-15.30678	-0.6693338
-15.27371	-0.6695047
-15.24074	-0.6696744
-15.20740	-0.6698380
-15.17474	-0.6699972
-15.14117	-0.6701608
-15.10748	-0.6703301
-15.07496	-0.6705105
-15.04167	-0.6707966
-15.00791	-0.6711879
-14.97546	-0.6714385
-14.94367	-0.6716235
-14.90984	-0.6717908
-14.87694	-0.6719538
-14.84363	-0.6721207
-14.80992	-0.6723189
-14.77773	-0.6725510
-14.74468	-0.6727676
-14.71302	-0.6729376
-14.67912	-0.6731000
-14.64470	-0.6732605
-14.61142	-0.6734206
-14.57900	-0.6735852
-14.54554	-0.6737970
-14.51262	-0.6741362
-14.48061	-0.6743957
-14.44680	-0.6746059
-14.41258	-0.6747718
-14.38106	-0.6749305
-14.34728	-0.6750989
-14.31419	-0.6752906
-14.28202	-0.6754632
-14.24967	-0.6756684
-14.21458	-0.6758442
-14.18295	-0.6760178
-14.14936	-0.6762222
-14.11629	-0.6764016
-14.08307	-0.6765634
-14.04992	-0.6767220
-14.01617	-0.6768801
-13.98356	-0.6770425
-13.94942	-0.6772116
-13.91742	-0.6773835
-13.88385	-0.6776218
-13.85122	-0.6778394
-13.81794	-0.6780074
-13.78555	-0.6781711
-13.75094	-0.6783320
-13.71781	-0.6784954
-13.68540	-0.6788325
-13.65273	-0.6793420
-13.62166	-0.6797251
-13.58755	-0.6799236
-13.55408	-0.6800837
-13.51976	-0.6802363
-13.48721	-0.6803913
-13.45406	-0.6805558
-13.42026	-0.6807425
-13.38875	-0.6810913
-13.35545	-0.6814160
-13.32342	-0.6816006
-13.29090	-0.6817569
-13.25601	-0.6819075
-13.22249	-0.6820610
-13.18915	-0.6822228
-13.15720	-0.6823860
-13.12405	-0.6825665
-13.09089	-0.6827343
-13.05822	-0.6828988
-13.02514	-0.6830669
-12.99111	-0.6832340
-12.95918	-0.6833985
-12.92512	-0.6835605
-12.89179	-0.6837243
-12.85889	-0.6838918
-12.82669	-0.6840789
-12.79242	-0.6843536
-12.76016	-0.6845481
-12.72821	-0.6847112
-12.69332	-0.6848692
-12.66040	-0.6850229
-12.62774	-0.6851821
-12.59466	-0.6853496
-12.56161	-0.6856180
-12.52896	-0.6859000
-12.49598	-0.6860896
-12.46213	-0.6862532
-12.42836	-0.6864161
-12.39681	-0.6865766
-12.36414	-0.6867426
-12.32978	-0.6869051
-12.29714	-0.6870686
-12.26308	-0.6872375
-12.23053	-0.6874049
-12.19815	-0.6875671
-12.16442	-0.6877270
-12.13122	-0.6878862
-12.09761	-0.6880515
-12.06491	-0.6882300
-12.03174	-0.6884012
-11.99899	-0.6885560
-11.96634	-0.6887115
-11.93188	-0.6888690
-11.89959	-0.6890301
-11.86576	-0.6892126
-11.83346	-0.6893954
-11.79969	-0.6895618
-11.76692	-0.6897255
-11.73343	-0.6898911
-11.70091	-0.6900575
-11.66804	-0.6902250
-11.63599	-0.6904280
-11.60112	-0.6905929
-11.56966	-0.6907484
-11.53556	-0.6909024
-11.50176	-0.6910572
-11.46976	-0.6912187
-11.43641	-0.6913910
-11.40337	-0.6915546
-11.37131	-0.6917205
-11.33824	-0.6918842
-11.30490	-0.6920456
-11.27117	-0.6922070
-11.23751	-0.6923645
-11.20555	-0.6925230
-11.17177	-0.6926891
-11.13894	-0.6928538
-11.10616	-0.6930179
-11.07193	-0.6931806
-11.03909	-0.6933381
-11.00646	-0.6934976
-10.97343	-0.6936593
-10.94036	-0.6938174
-10.90693	-0.6939770
-10.87299	-0.6941381
-10.84144	-0.6942994
-10.80851	-0.6944624
-10.77504	-0.6946245
-10.74164	-0.6947812
-10.70767	-0.6949376
-10.67505	-0.6950951
-10.64224	-0.6952528
-10.60954	-0.6954075
-10.57680	-0.6955695
-10.54336	-0.6957480
-10.51088	-0.6960025
-10.47693	-0.6962349
-10.44463	-0.6964045
-10.41019	-0.6965620
-10.37900	-0.6967215
-10.34465	-0.6968820
-10.31151	-0.6970386
-10.27886	-0.6971938
-10.24432	-0.6973472
-10.21202	-0.6975041
-10.17801	-0.6976887
-10.14610	-0.6978992
-10.11353	-0.6980836
-10.08044	-0.6982468
-10.04824	-0.6984048
-10.01455	-0.6985642
-9.981212	-0.6987275
-9.948630	-0.6988855
-9.914414	-0.6990393
-9.879859	-0.6991882
-9.847234	-0.6993345
-9.813913	-0.6994870
-9.780461	-0.6996674
-9.748335	-0.6999213
-9.716170	-0.7001134
-9.682884	-0.7002710
-9.649355	-0.7004174
-9.615570	-0.7005603
-9.581972	-0.7007138
-9.549509	-0.7008780
-9.516375	-0.7010403
-9.483697	-0.7011957
-9.449751	-0.7013418
-9.416274	-0.7014900
-9.382332	-0.7016437
-9.350203	-0.7018032
-9.317150	-0.7019578
-9.284555	-0.7021114
-9.250494	-0.7022650
-9.218051	-0.7024172
-9.184988	-0.7025764
-9.150997	-0.7027353
-9.117611	-0.7028875
-9.084809	-0.7030418
-9.051506	-0.7031972
-9.018661	-0.7033513
-8.985475	-0.7035053
-8.951295	-0.7036606
-8.919168	-0.7038160
-8.886571	-0.7039688
-8.852616	-0.7041207
-8.819247	-0.7042710
-8.787218	-0.7044231
-8.753472	-0.7045755
-8.720689	-0.7047268
-8.686447	-0.7048748
-8.653840	-0.7050198
-8.620724	-0.7051672
-8.587519	-0.7053224
-8.554063	-0.7054825
-8.520997	-0.7056770
-8.487876	-0.7059350
-8.456182	-0.7060978
-8.422792	-0.7062413
-8.389212	-0.7063819
-8.354328	-0.7065258
-8.323028	-0.7066800
-8.290113	-0.7068389
-8.256410	-0.7069907
-8.223390	-0.7071361
-8.189694	-0.7072800
-8.156712	-0.7074254
-8.123162	-0.7075722
-8.090424	-0.7077251
-8.057306	-0.7078808
-8.024957	-0.7080362
-7.991576	-0.7081895
-7.958756	-0.7083352
-7.925058	-0.7084749
-7.891112	-0.7086145
-7.857716	-0.7087563
-7.825486	-0.7089056
-7.791515	-0.7090594
-7.759540	-0.7092082
-7.725935	-0.7093528
-7.692412	-0.7094998
-7.659210	-0.7096630
-7.626239	-0.7098528
-7.594394	-0.7100105
-7.560375	-0.7101554
-7.527891	-0.7102881
-7.493870	-0.7104266
-7.459770	-0.7105781
-7.428170	-0.7107324
-7.395264	-0.7108832
-7.361798	-0.7110198
-7.329624	-0.7111524
-7.294076	-0.7112872
-7.261460	-0.7114322
-7.227974	-0.7115894
-7.195389	-0.7117491
-7.162852	-0.7118991
-7.129605	-0.7120442
-7.096551	-0.7121829
-7.063126	-0.7123218
-7.030570	-0.7124605
-6.997634	-0.7125984
-6.964058	-0.7127389
-6.930575	-0.7128750
-6.897950	-0.7130112
-6.863675	-0.7131544
-6.831314	-0.7132990
-6.798484	-0.7134419
-6.765140	-0.7135791
-6.731339	-0.7137134
-6.698090	-0.7138510
-6.664575	-0.7140138
-6.632403	-0.7142205
-6.599778	-0.7143684
-6.566810	-0.7145110
-6.532074	-0.7146488
-6.500168	-0.7147843
-6.466607	-0.7149231
-6.433129	-0.7150638
-6.400050	-0.7152038
-6.367378	-0.7153442
-6.334622	-0.7154814
-6.301868	-0.7156186
-6.268219	-0.7157540
-6.234162	-0.7158988
-6.201010	-0.7160434
-6.168778	-0.7161860
-6.136385	-0.7163261
-6.102504	-0.7164588
-6.069932	-0.7165848
-6.035765	-0.7167094
-6.001601	-0.7168322
-5.968932	-0.7169638
-5.936112	-0.7171040
-5.903358	-0.7172468
-5.870568	-0.7173886
-5.837220	-0.7175294
-5.803977	-0.7176714
-5.771058	-0.7178122
-5.736990	-0.7179465
-5.704822	-0.7180798
-5.670756	-0.7182059
-5.637558	-0.7183374
-5.604109	-0.7184750
-5.571548	-0.7186076
-5.538882	-0.7187421
-5.504314	-0.7188794
-5.472004	-0.7190116
-5.439172	-0.7191460
-5.405132	-0.7192806
-5.372620	-0.7194180
-5.339676	-0.7195596
-5.307472	-0.7196978
-5.273982	-0.7198297
-5.240534	-0.7199600
-5.207438	-0.7200878
-5.174340	-0.7202240
-5.142139	-0.7203718
-5.108127	-0.7205108
-5.075195	-0.7206520
-5.041998	-0.7207907
-5.008860	-0.7209189
-4.975467	-0.7210484
-4.941824	-0.7211761
-4.909286	-0.7212994
-4.875892	-0.7214270
-4.841986	-0.7215576
-4.809102	-0.7216863
-4.776111	-0.7218128
-4.742652	-0.7219382
-4.708954	-0.7220611
-4.676168	-0.7221900
-4.643667	-0.7223280
-4.609820	-0.7224772
-4.577102	-0.7226130
-4.544156	-0.7227436
-4.511544	-0.7228722
-4.477950	-0.7229981
-4.444971	-0.7231220
-4.411415	-0.7232434
-4.377494	-0.7233603
-4.345009	-0.7234797
-4.311763	-0.7236069
-4.277322	-0.7237326
-4.245364	-0.7238595
-4.212134	-0.7239901
-4.177641	-0.7241220
-4.146118	-0.7242540
-4.112669	-0.7243816
-4.078930	-0.7245034
-4.045446	-0.7246218
-4.012836	-0.7247437
-3.979715	-0.7248668
-3.945470	-0.7249921
-3.912480	-0.7251187
-3.879955	-0.7252476
-3.846764	-0.7253760
-3.814044	-0.7255038
-3.780649	-0.7256295
-3.747429	-0.7257569
-3.714322	-0.7258759
-3.681693	-0.7259890
-3.647424	-0.7261038
-3.613592	-0.7262238
-3.581910	-0.7263534
-3.547430	-0.7264838
-3.515896	-0.7266064
-3.481628	-0.7267200
-3.449231	-0.7268338
-3.415371	-0.7269526
-3.382771	-0.7270738
-3.349185	-0.7271915
-3.315867	-0.7273101
-3.282337	-0.7274329
-3.250340	-0.7275551
-3.217740	-0.7276755
-3.184416	-0.7277935
-3.149871	-0.7279089
-3.116856	-0.7280226
-3.084155	-0.7281424
-3.050810	-0.7282600
-3.018052	-0.7283684
-2.984550	-0.7284774
-2.949880	-0.7285842
-2.918100	-0.7286934
-2.884710	-0.7288125
-2.852640	-0.7289336
-2.818338	-0.7290532
-2.784244	-0.7291731
-2.752169	-0.7292922
-2.718576	-0.7294160
-2.685458	-0.7295372
-2.653498	-0.7296520
-2.618917	-0.7297650
-2.586388	-0.7298728
-2.553068	-0.7299782
-2.520128	-0.7300859
-2.485846	-0.7301982
-2.453426	-0.7303082
-2.420536	-0.7304208
-2.385975	-0.7305282
-2.352968	-0.7306334
-2.319639	-0.7307400
-2.285902	-0.7308526
-2.253338	-0.7309675
-2.220602	-0.7310882
-2.186902	-0.7312097
-2.154332	-0.7313290
-2.120879	-0.7314468
-2.088052	-0.7315551
-2.054256	-0.7316578
-2.020364	-0.7317562
-1.988364	-0.7318582
-1.953854	-0.7319641
-1.921621	-0.7320825
-1.888296	-0.7322937
-1.855576	-0.7324864
-1.822626	-0.7326356
-1.789164	-0.7327488
-1.756272	-0.7328559
-1.722384	-0.7329662
-1.689612	-0.7330749
-1.657051	-0.7331806
-1.622774	-0.7332828
-1.590184	-0.7333765
-1.557052	-0.7334765
-1.522763	-0.7335891
-1.490288	-0.7337082
-1.457662	-0.7338290
-1.423727	-0.7339448
-1.391661	-0.7340478
-1.357422	-0.7341434
-1.324337	-0.7342419
-1.290894	-0.7343505
-1.258078	-0.7344684
-1.225335	-0.7345880
-1.193509	-0.7346988
-1.159250	-0.7348024
-1.125246	-0.7349005
-1.093010	-0.7349954
-1.058389	-0.7350884
-1.025379	-0.7351853
-0.9928079	-0.7352856
-0.9602792	-0.7353916
-0.9268234	-0.7354972
-0.8926224	-0.7355972
-0.8598938	-0.7356952
-0.8263571	-0.7357989
-0.7929004	-0.7359024
-0.7603050	-0.7360082
-0.7273434	-0.7361152
-0.6934942	-0.7362145
-0.6613652	-0.7363132
-0.6274059	-0.7364106
-0.5950024	-0.7365069
-0.5609062	-0.7366009
-0.5279201	-0.7366969
-0.4934832	-0.7367922
-0.4608265	-0.7368894
-0.4268282	-0.7369981
-0.3947125	-0.7371074
-0.3630332	-0.7372112
-0.3281381	-0.7373115
-0.2948904	-0.7374106
-0.2620819	-0.7375026
-0.2298602	-0.7375991
-0.1949269	-0.7376960
-0.1626228	-0.7377947
-0.1293059	-0.7378968
-0.09542418	-0.7379975
-0.06247753	-0.7380938
-0.02878723	-0.7381942
0.003429878	-0.7382968
0.03541570	-0.7383996
0.06926003	-0.7384994
0.1024596	-0.7385974
0.1364531	-0.7386962
0.1690438	-0.7387908
0.2021703	-0.7388813
0.2368160	-0.7389634
0.2694686	-0.7390410
0.3039064	-0.7391312
0.3369817	-0.7392275
0.3686406	-0.7393304
0.4019742	-0.7394341
0.4351563	-0.7395331
0.4683938	-0.7396274
0.5005524	-0.7397229
0.5342285	-0.7398187
0.5679951	-0.7399134
0.6009340	-0.7400116
0.6331943	-0.7401078
0.6676324	-0.7402032
0.7003876	-0.7402961
0.7340341	-0.7403818
0.7675074	-0.7404716
0.8003089	-0.7405668
0.8320516	-0.7406584
0.8664954	-0.7407496
0.9001339	-0.7408347
0.9342656	-0.7409226
0.9665626	-0.7410166
0.9993449	-0.7411176
1.032228	-0.7412184
1.064793	-0.7413085
1.098575	-0.7413921
1.131813	-0.7414800
1.164734	-0.7415742
1.197703	-0.7416800
1.230913	-0.7417869
1.264055	-0.7418811
1.297323	-0.7419620
1.331769	-0.7420403
1.364633	-0.7421202
1.397916	-0.7422074
1.431404	-0.7423007
1.463974	-0.7423966
1.497946	-0.7424940
1.529488	-0.7425894
1.564131	-0.7426765
1.595738	-0.7427601
1.630408	-0.7428450
1.663359	-0.7429310
1.696140	-0.7430210
1.730604	-0.7431130
1.762340	-0.7432042
1.795154	-0.7432951
1.829835	-0.7433837
1.862138	-0.7434672
1.895858	-0.7435489
1.927616	-0.7436257
1.962377	-0.7437064
1.996052	-0.7437937
2.027856	-0.7438909
2.062546	-0.7439874
2.094281	-0.7440719
2.127713	-0.7441544
2.162788	-0.7442399
2.194380	-0.7443328
2.227758	-0.7444574
2.261054	-0.7445645
2.293205	-0.7446518
2.327134	-0.7447320
2.361113	-0.7448110
2.394664	-0.7448826
2.427538	-0.7449542
2.461309	-0.7450250
2.494785	-0.7450949
2.528228	-0.7451759
2.561097	-0.7452650
2.594377	-0.7453962
2.627386	-0.7455853
2.659697	-0.7456826
2.692226	-0.7457632
2.727572	-0.7458422
2.760487	-0.7459174
2.793491	-0.7460014
2.827116	-0.7460880
2.859821	-0.7461745
2.893595	-0.7462592
2.926287	-0.7463494
2.959636	-0.7464413
2.991807	-0.7465259
3.025552	-0.7466075
3.059446	-0.7466880
3.092028	-0.7467636
3.125435	-0.7468451
3.158941	-0.7469320
3.191520	-0.7470130
3.224334	-0.7470950
3.258135	-0.7471744
3.291622	-0.7472532
3.324875	-0.7473328
3.358028	-0.7474096
3.391218	-0.7474890
3.425065	-0.7475811
3.457090	-0.7476884
3.489621	-0.7478018
3.522808	-0.7478878
3.556610	-0.7479538
3.589757	-0.7480220
3.623568	-0.7480887
3.658600	-0.7481626
3.691246	-0.7482476
3.723885	-0.7483449
3.756601	-0.7484582
3.789860	-0.7485518
3.822756	-0.7486378
3.855668	-0.7487178
3.889569	-0.7487939
3.921971	-0.7488730
3.955172	-0.7489539
3.987881	-0.7490369
4.021650	-0.7491116
4.054602	-0.7491862
4.088918	-0.7492605
4.121336	-0.7493418
4.154646	-0.7494238
4.187498	-0.7495082
4.221472	-0.7495860
4.254996	-0.7496658
4.287598	-0.7497466
4.320183	-0.7498290
4.352981	-0.7499144
4.386616	-0.7499990
4.419517	-0.7500775
4.452616	-0.7501568
4.486508	-0.7502341
4.519600	-0.7503122
4.552847	-0.7503937
4.586590	-0.7504744
4.619298	-0.7505578
4.652784	-0.7506384
4.685183	-0.7507171
4.718066	-0.7507840
4.752165	-0.7508520
4.786583	-0.7509251
4.819101	-0.7510051
4.853089	-0.7510889
4.885431	-0.7511740
4.918838	-0.7512506
4.951279	-0.7513241
4.984852	-0.7514022
5.018364	-0.7514824
5.051398	-0.7515630
5.083800	-0.7516440
5.117276	-0.7517175
5.151152	-0.7517840
5.183772	-0.7518556
5.217319	-0.7519366
5.250376	-0.7520224
5.283013	-0.7521040
5.316110	-0.7521838
5.350524	-0.7522551
5.382958	-0.7523316
5.416624	-0.7524155
5.449364	-0.7524944
5.482460	-0.7525697
5.517045	-0.7526424
5.549308	-0.7527144
5.581953	-0.7527964
5.615880	-0.7528774
5.647900	-0.7529541
5.682120	-0.7530284
5.715332	-0.7530979
5.748945	-0.7531647
5.782384	-0.7532380
5.815474	-0.7533122
5.847974	-0.7533866
5.881680	-0.7534600
5.915410	-0.7535338
5.948222	-0.7536118
5.981247	-0.7536976
6.014358	-0.7537832
6.047051	-0.7538639
6.080093	-0.7539320
6.113508	-0.7539910
6.148128	-0.7540512
6.181054	-0.7541268
6.213762	-0.7542484
6.245588	-0.7543335
6.277914	-0.7544078
6.314529	-0.7544693
6.346396	-0.7545299
6.378949	-0.7545985
6.412396	-0.7546762
6.446349	-0.7547518
6.478706	-0.7548250
6.513945	-0.7548919
6.546790	-0.7549561
6.580440	-0.7550237
6.613022	-0.7551007
6.646391	-0.7551850
6.677919	-0.7552644
6.712449	-0.7553362
6.745378	-0.7554032
6.779605	-0.7554644
6.812331	-0.7555293
6.845624	-0.7555988
6.878560	-0.7556718
6.912454	-0.7557506
6.946300	-0.7558322
6.978900	-0.7559141
7.010284	-0.7559922
7.043709	-0.7560662
7.077478	-0.7561374
7.109087	-0.7562080
7.142962	-0.7562758
7.176339	-0.7563372
7.209540	-0.7563916
7.243121	-0.7564497
7.277212	-0.7565174
7.309884	-0.7565925
7.343220	-0.7566692
7.375945	-0.7567384
7.409690	-0.7568020
7.443169	-0.7568641
7.476940	-0.7569272
7.509434	-0.7569962
7.542089	-0.7570686
7.575374	-0.7571401
7.608666	-0.7572102
7.642125	-0.7572832
7.676142	-0.7573542
7.708147	-0.7574269
7.741968	-0.7574944
7.774288	-0.7575516
7.807708	-0.7576080
7.842222	-0.7576676
7.874959	-0.7577255
7.907858	-0.7577897
7.942070	-0.7578574
7.974602	-0.7579320
8.007602	-0.7580102
8.040406	-0.7580857
8.073461	-0.7581526
8.106766	-0.7582152
8.140451	-0.7582778
8.172784	-0.7583396
8.206955	-0.7583953
8.240559	-0.7584538
8.274644	-0.7585156
8.307442	-0.7585822
8.340131	-0.7586588
8.373164	-0.7587374
8.405616	-0.7588082
8.438774	-0.7588776
8.472312	-0.7589418
8.505637	-0.7590020
8.539450	-0.7590630
8.571891	-0.7591289
8.605851	-0.7591946
8.638235	-0.7592524
8.671314	-0.7593062
8.705313	-0.7593641
8.738632	-0.7594245
8.771164	-0.7594953
8.805424	-0.7595692
8.838062	-0.7596363
8.870611	-0.7596970
8.903789	-0.7597500
8.937530	-0.7597975
8.972126	-0.7598457
9.005945	-0.7599004
9.039019	-0.7599681
9.072089	-0.7600444
9.104272	-0.7601650
9.136621	-0.7602574
9.169996	-0.7603231
9.203025	-0.7603752
9.237158	-0.7604215
9.270975	-0.7604749
9.303892	-0.7605331
9.335956	-0.7605972
9.370131	-0.7606609
9.401953	-0.7607131
9.435082	-0.7607671
9.470016	-0.7608199
9.503097	-0.7608710
9.535913	-0.7609243
9.569474	-0.7609816
9.602324	-0.7610385
9.635176	-0.7611006
9.669051	-0.7611604
9.702976	-0.7612218
9.736009	-0.7612847
9.768257	-0.7613525
9.800744	-0.7614188
9.834188	-0.7614761
9.868125	-0.7615278
9.901588	-0.7615826
9.934872	-0.7616395
9.967106	-0.7617051
10.00141	-0.7617706
10.03479	-0.7618237
10.06897	-0.7618708
10.10236	-0.7619200
10.13476	-0.7619731
10.16699	-0.7620316
10.20219	-0.7620940
10.23522	-0.7621581
10.26719	-0.7622280
10.30042	-0.7622992
10.33293	-0.7623668
10.36540	-0.7624221
10.39875	-0.7624648
10.43334	-0.7625051
10.46712	-0.7625530
10.50126	-0.7626020
10.53423	-0.7626576
10.56748	-0.7627200
10.59923	-0.7627978
10.63266	-0.7629084
10.66560	-0.7629843
10.69917	-0.7630400
10.73272	-0.7630844
10.76583	-0.7631270
10.79871	-0.7631780
10.83164	-0.7632370
10.86459	-0.7632944
10.89800	-0.7633452
10.93141	-0.7633916
10.96536	-0.7634361
10.99915	-0.7634850
11.03196	-0.7635412
11.06455	-0.7636052
11.09757	-0.7636688
11.13073	-0.7637271
11.16380	-0.7637788
11.19701	-0.7638309
11.23113	-0.7638794
11.26357	-0.7639308
11.29680	-0.7639884
11.33096	-0.7640458
11.36300	-0.7641030
11.39661	-0.7641582
11.42957	-0.7642089
11.46235	-0.7642566
11.49567	-0.7643084
11.52993	-0.7643576
11.56268	-0.7644044
11.59629	-0.7644512
11.62935	-0.7645020
11.66281	-0.7645586
11.69472	-0.7646180
11.72851	-0.7646726
11.76216	-0.7647179
11.79494	-0.7647578
11.82921	-0.7647981
11.86234	-0.7648500
11.89600	-0.7649204
11.92813	-0.7650000
11.96066	-0.7650575
11.99403	-0.7651016
12.02783	-0.7651431
12.06138	-0.7651913
12.09447	-0.7652518
12.12757	-0.7653139
12.16095	-0.7653731
12.19455	-0.7654296
12.22784	-0.7654784
12.25879	-0.7655190
12.29391	-0.7655569
12.32760	-0.7655981
12.36073	-0.7656500
12.39363	-0.7657084
12.42641	-0.7657716
12.45988	-0.7658339
12.49303	-0.7658868
12.52650	-0.7659371
12.55909	-0.7659795
12.59305	-0.7660194
12.62662	-0.7660657
12.65950	-0.7661162
12.69279	-0.7661695
12.72622	-0.7662246
12.75912	-0.7662744
12.79227	-0.7663248
12.82618	-0.7663818
12.85864	-0.7664371
12.89248	-0.7664918
12.92610	-0.7665429
12.95866	-0.7665856
12.99258	-0.7666398
13.02576	-0.7666978
13.05802	-0.7667481
13.09066	-0.7667951
13.12474	-0.7668354
13.15793	-0.7668692
13.19140	-0.7669124
13.22544	-0.7669641
13.25756	-0.7670178
13.29045	-0.7670712
13.32394	-0.7671250
13.35777	-0.7671762
13.38992	-0.7672253
13.42385	-0.7672686
13.45551	-0.7673051
13.49005	-0.7673416
13.52379	-0.7673837
13.55671	-0.7674291
13.59011	-0.7674694
13.62313	-0.7675111
13.65721	-0.7675532
13.68918	-0.7676050
13.72344	-0.7676635
13.75561	-0.7677255
13.78861	-0.7677813
13.82188	-0.7678230
13.85484	-0.7678610
13.88930	-0.7678980
13.92169	-0.7679450
13.95495	-0.7680018
13.98780	-0.7680572
14.02090	-0.7681060
14.05348	-0.7681501
14.08693	-0.7681910
14.12050	-0.7682310
14.15434	-0.7682661
14.18799	-0.7683040
14.22061	-0.7683458
14.25321	-0.7683898
14.28728	-0.7684356
14.32094	-0.7684831
14.35411	-0.7685363
14.38664	-0.7685898
14.41942	-0.7686362
14.45343	-0.7686772
14.48701	-0.7687128
14.52025	-0.7687504
14.55383	-0.7687988
14.58650	-0.7688538
14.62007	-0.7689090
14.65194	-0.7689556
14.68617	-0.7689956
14.71918	-0.7690293
14.75306	-0.7690699
14.78594	-0.7691168
14.81897	-0.7691571
14.85356	-0.7691987
14.88692	-0.7692348
14.91976	-0.7692750
14.95291	-0.7693222
14.98428	-0.7693720
15.01897	-0.7694184
15.05265	-0.7694619
15.08573	-0.7695030
15.11891	-0.7695500
15.15250	-0.7695947
15.18537	-0.7696400
15.21914	-0.7696829
15.25194	-0.7697216
15.28568	-0.7697570
15.31884	-0.7697925
15.35274	-0.7698306
15.38554	-0.7698750
15.41786	-0.7699228
15.45120	-0.7699700
15.48467	-0.7700086
15.51852	-0.7700429
15.55199	-0.7700725
15.58476	-0.7701084
15.61913	-0.7701499
15.65128	-0.7701938
15.68541	-0.7702378
15.71860	-0.7702837
15.75159	-0.7703296
15.78521	-0.7703739
15.81797	-0.7704143
15.85122	-0.7704511
15.88490	-0.7704866
15.91816	-0.7705272
15.95057	-0.7705649
15.98376	-0.7706048
16.01814	-0.7706452
16.04990	-0.7706908
16.08310	-0.7707395
16.11772	-0.7707898
16.15018	-0.7708320
16.18347	-0.7708780
16.21674	-0.7709228
16.24936	-0.7709610
16.28297	-0.7709961
16.31693	-0.7710268
16.35006	-0.7710571
16.38282	-0.7710932
16.41608	-0.7711265
16.44912	-0.7711604
16.48330	-0.7711960
16.51629	-0.7712363
16.54952	-0.7712808
16.58252	-0.7713272
16.61544	-0.7713699
16.64882	-0.7714120
16.68245	-0.7714571
16.71486	-0.7715035
16.74797	-0.7715481
16.78141	-0.7715863
16.81493	-0.7716134
16.84832	-0.7716361
16.88086	-0.7716641
16.91536	-0.7716960
16.94736	-0.7717359
16.98088	-0.7717778
17.01402	-0.7718181
17.04744	-0.7718566
17.08050	-0.7718970
17.11426	-0.7719391
17.14764	-0.7719841
17.18001	-0.7720303
17.21342	-0.7720668
17.24592	-0.7720961
17.28048	-0.7721265
17.31369	-0.7721576
17.34569	-0.7721939
17.37931	-0.7722334
17.41356	-0.7722670
17.44592	-0.7722970
17.48070	-0.7723262
17.51269	-0.7723584
17.54651	-0.7723950
17.57947	-0.7724321
17.61252	-0.7724672
17.64504	-0.7724950
17.67892	-0.7725166
17.71230	-0.7725452
17.74609	-0.7725796
17.78026	-0.7726218
17.81304	-0.7726712
17.84581	-0.7727145
17.87798	-0.7727466
17.91177	-0.7727795
17.94564	-0.7728103
17.97854	-0.7728486
18.01186	-0.7728901
18.04356	-0.7729332
18.07764	-0.7729711
18.10997	-0.7729990
18.14455	-0.7730230
18.17764	-0.7730450
18.21014	-0.7730651
18.24414	-0.7730853
18.27785	-0.7731030
18.31159	-0.7731246
18.34534	-0.7731540
18.37794	-0.7731926
18.41039	-0.7732372
18.44432	-0.7732772
18.47698	-0.7733111
18.51086	-0.7733450
18.54292	-0.7733796
18.57654	-0.7734124
18.60913	-0.7734397
18.64357	-0.7734588
18.67692	-0.7734769
18.71050	-0.7734998
18.74256	-0.7735366
18.77640	-0.7735722
18.80814	-0.7736026
18.84319	-0.7736256
18.87615	-0.7736488
18.90993	-0.7736794
18.94217	-0.7737141
18.97511	-0.7737456
19.00918	-0.7737728
19.04251	-0.7737946
19.07522	-0.7738255
19.10854	-0.7738531
19.14072	-0.7738770
19.17519	-0.7739048
19.20894	-0.7739310
19.24249	-0.7739668
19.27551	-0.7740025
19.30770	-0.7740272
19.34220	-0.7740478
19.37525	-0.7740698
19.40886	-0.7740964
19.44102	-0.7741370
19.47460	-0.7741736
19.50791	-0.7742020
19.54086	-0.7742205
19.57502	-0.7742309
19.60864	-0.7742442
19.64164	-0.7742652
19.67524	-0.7742874
19.70687	-0.7743108
19.74035	-0.7743292
19.77498	-0.7743458
19.80798	-0.7743715
19.84115	-0.7743984
19.87431	-0.7744201
19.90869	-0.7744381
19.94154	-0.7744570
19.97511	-0.7744841
20.00761	-0.7745289
20.04039	-0.7745674
20.07270	-0.7745950
20.10689	-0.7746150
20.14040	-0.7746322
20.17380	-0.7746547
20.20674	-0.7746774
20.23964	-0.7746997
20.27290	-0.7747168
20.30584	-0.7747372
20.34019	-0.7747600
20.37334	-0.7747848
20.40614	-0.7748088
20.43951	-0.7748328
20.47249	-0.7748524
20.50609	-0.7748660
20.53971	-0.7748786
20.57392	-0.7749022
20.60617	-0.7749329
20.63896	-0.7749744
20.67208	-0.7750107
20.70542	-0.7750339
20.73804	-0.7750550
20.77264	-0.7750689
20.80391	-0.7750835
20.83878	-0.7751045
20.87196	-0.7751226
20.90518	-0.7751374
20.93829	-0.7751524
20.97165	-0.7751668
21.00492	-0.7751900
21.03766	-0.7752116
21.07067	-0.7752329
21.10604	-0.7752468
21.13818	-0.7752546
21.17203	-0.7752666
21.20510	-0.7752809
21.23797	-0.7752972
21.27194	-0.7753156
21.30533	-0.7753308
21.33842	-0.7753532
21.37241	-0.7753793
21.40352	-0.7754087
21.43697	-0.7754331
21.47089	-0.7754460
21.50438	-0.7754575
21.53754	-0.7754728
21.57099	-0.7754951
21.60454	-0.7755200
21.63715	-0.7755476
21.67090	-0.7755689
21.70332	-0.7755850
21.73697	-0.7755962
21.76955	-0.7756044
21.80402	-0.7756091
21.83732	-0.7756200
21.87095	-0.7756352
21.90321	-0.7756494
21.93672	-0.7756637
21.97015	-0.7756812
22.00408	-0.7756903
22.03627	-0.7757012
22.07039	-0.7757134
22.10271	-0.7757218
22.13671	-0.7757306
22.16978	-0.7757390
22.20315	-0.7757506
22.23734	-0.7757701
22.26979	-0.7757910
22.30280	-0.7758074
22.33609	-0.7758151
22.37020	-0.7758194
22.40327	-0.7758269
22.43595	-0.7758381
22.46970	-0.7758525
22.50291	-0.7758632
22.53482	-0.7758774
22.56894	-0.7758932
22.60194	-0.7758978
22.63567	-0.7758950
22.67013	-0.7758916
22.70354	-0.7758926
22.73593	-0.7759075
22.76900	-0.7759345
22.80188	-0.7759575
22.83498	-0.7759742
22.86790	-0.7759903
22.90105	-0.7759934
22.93524	-0.7759906
22.96850	-0.7759849
23.00208	-0.7759744
23.03622	-0.7759679
23.06910	-0.7759699
23.10205	-0.7759778
23.13608	-0.7759915
23.16842	-0.7760040
23.20236	-0.7760134
23.23582	-0.7760106
23.26806	-0.7760059
23.30196	-0.7760041
23.33494	-0.7760097
23.36822	-0.7760191
23.40197	-0.7760259
23.43540	-0.7760269
23.46916	-0.7760308
23.50276	-0.7760391
23.53449	-0.7760505
23.56765	-0.7760601
23.60014	-0.7760639
23.63362	-0.7760584
23.66736	-0.7760511
23.70174	-0.7760468
23.73424	-0.7760422
23.76752	-0.7760450
23.80126	-0.7760547
23.83406	-0.7760660
23.86778	-0.7760715
23.90044	-0.7760696
23.93393	-0.7760651
23.96781	-0.7760619
24.00018	-0.7760599
24.03340	-0.7760590
24.06802	-0.7760540
24.10144	-0.7760438
24.13424	-0.7760314
24.16696	-0.7760253
24.20143	-0.7760303
24.23308	-0.7760462
24.26598	-0.7760640
24.29919	-0.7760731
24.33315	-0.7760737
24.36580	-0.7760720
24.39888	-0.7760732
24.43266	-0.7760734
24.46613	-0.7760720
[truncated: 9,952 more rows]
