# Supplementary material for: Investigation of Potential Amorphisation and Co-Amorphisation Behaviour of the Benzene Di-Carboxylic Acids upon Cryo-Milling
Source: Molecules. 2019 Nov 5;24(21):3990. doi: 10.3390/molecules24213990 (PMC6865180; doi:10.3390/molecules24213990)
Supplement: Supplementary file 1 [file molecules-24-03990-s001.zip › SI_pack/Figure_2_DSC_single_components/Data/Terephthalic acid/T_CM_ 1 weeks.txt]

-40.16005	0.09908461
-40.15730	0.09897965
-40.15433	0.09887457
-40.15266	0.09876984
-40.15058	0.09866580
-40.14722	0.09856738
-40.14568	0.09847668
-40.14212	0.09839559
-40.14001	0.09832398
-40.13790	0.09825797
-40.13340	0.09818687
-40.13110	0.09812031
-40.12881	0.09805368
-40.12470	0.09797426
-40.12158	0.09787011
-40.11708	0.09755291
-40.11157	0.09658905
-40.10696	0.09410791
-40.10168	0.08859009
-40.09698	0.07906265
-40.09115	0.06560103
-40.08264	0.04894355
-40.07488	0.03100986
-40.06534	0.01322460
-40.05584	-0.004139807
-40.04607	-0.02010830
-40.03488	-0.03343879
-40.02236	-0.04419026
-40.00908	-0.05310352
-39.99462	-0.06119549
-39.98133	-0.06905872
-39.96653	-0.07655960
-39.95182	-0.08496664
-39.93526	-0.09233278
-39.91960	-0.09778894
-39.90094	-0.1031993
-39.88360	-0.1102499
-39.86579	-0.1174222
-39.84922	-0.1234972
-39.83114	-0.1296079
-39.80962	-0.1339764
-39.79023	-0.1395208
-39.77127	-0.1459823
-39.75038	-0.1518877
-39.72900	-0.1568438
-39.70766	-0.1626106
-39.68745	-0.1706868
-39.66562	-0.1770633
-39.64300	-0.1820099
-39.62027	-0.1868806
-39.59613	-0.1913127
-39.57347	-0.1957075
-39.55125	-0.2020702
-39.52672	-0.2061673
-39.50286	-0.2087028
-39.47721	-0.2127111
-39.45242	-0.2175466
-39.42768	-0.2233699
-39.40406	-0.2296890
-39.37831	-0.2338768
-39.35243	-0.2375182
-39.32650	-0.2406681
-39.29930	-0.2438950
-39.27326	-0.2474036
-39.24770	-0.2504778
-39.22034	-0.2533914
-39.19274	-0.2567648
-39.16572	-0.2607502
-39.13833	-0.2641475
-39.11062	-0.2674967
-39.08280	-0.2716840
-39.05432	-0.2752850
-39.02753	-0.2789678
-38.99889	-0.2825682
-38.97094	-0.2852306
-38.94280	-0.2873323
-38.91400	-0.2898464
-38.88484	-0.2928204
-38.85603	-0.2964054
-38.82796	-0.3005850
-38.79762	-0.3035321
-38.76930	-0.3056013
-38.74004	-0.3077644
-38.71077	-0.3098809
-38.68140	-0.3113367
-38.65122	-0.3137958
-38.62108	-0.3171538
-38.59124	-0.3204319
-38.56344	-0.3239339
-38.53331	-0.3263600
-38.50230	-0.3283894
-38.47293	-0.3309836
-38.44360	-0.3344313
-38.41313	-0.3378535
-38.38312	-0.3399506
-38.35200	-0.3414143
-38.32150	-0.3429543
-38.29170	-0.3445202
-38.26189	-0.3463800
-38.23056	-0.3482616
-38.19926	-0.3503106
-38.16847	-0.3524735
-38.13830	-0.3549832
-38.10830	-0.3579002
-38.07750	-0.3603970
-38.04612	-0.3623518
-38.01500	-0.3641489
-37.98367	-0.3660581
-37.95347	-0.3679910
-37.92354	-0.3697790
-37.89056	-0.3715454
-37.86007	-0.3737915
-37.82859	-0.3762176
-37.79878	-0.3789717
-37.76736	-0.3811482
-37.73540	-0.3828554
-37.70367	-0.3844763
-37.67238	-0.3862357
-37.64134	-0.3880379
-37.61037	-0.3903692
-37.57937	-0.3928139
-37.54872	-0.3950208
-37.51780	-0.3967444
-37.48568	-0.3980818
-37.45472	-0.3996540
-37.42245	-0.4016172
-37.39156	-0.4035267
-37.36000	-0.4053660
-37.32852	-0.4069611
-37.29637	-0.4086902
-37.26486	-0.4106832
-37.23367	-0.4131916
-37.20279	-0.4153100
-37.17102	-0.4171513
-37.14007	-0.4187926
-37.10700	-0.4203269
-37.07590	-0.4220485
-37.04306	-0.4239840
-37.01170	-0.4257626
-36.97988	-0.4275129
-36.94852	-0.4296860
-36.91778	-0.4320190
-36.88644	-0.4341382
-36.85510	-0.4359337
-36.82322	-0.4371211
-36.79211	-0.4378158
-36.75886	-0.4385996
-36.72656	-0.4398542
-36.69493	-0.4417288
-36.66489	-0.4440937
-36.63268	-0.4461740
-36.60008	-0.4477297
-36.56829	-0.4491780
-36.53789	-0.4510148
-36.50628	-0.4530734
-36.47441	-0.4547465
-36.44158	-0.4559071
-36.40955	-0.4570069
-36.37711	-0.4586350
-36.34610	-0.4609869
-36.31516	-0.4634808
-36.28338	-0.4658694
-36.25058	-0.4678837
-36.21994	-0.4696713
-36.18800	-0.4712624
-36.15618	-0.4725147
-36.12455	-0.4739956
-36.09042	-0.4754213
-36.06042	-0.4770578
-36.02675	-0.4787984
-35.99750	-0.4805127
-35.96458	-0.4821524
-35.93254	-0.4836456
-35.90008	-0.4847113
-35.86832	-0.4858818
-35.83627	-0.4873176
-35.80466	-0.4892422
-35.77242	-0.4915842
-35.74098	-0.4938312
-35.70817	-0.4955914
-35.67762	-0.4970898
-35.64444	-0.4984379
-35.61238	-0.4997793
-35.58096	-0.5012324
-35.54977	-0.5028344
-35.51725	-0.5043510
-35.48571	-0.5056275
-35.45306	-0.5067434
-35.42030	-0.5080697
-35.38826	-0.5093222
-35.35647	-0.5106406
-35.32380	-0.5121448
-35.29196	-0.5138896
-35.25997	-0.5161969
-35.22942	-0.5189701
-35.19818	-0.5212666
-35.16464	-0.5227020
-35.13154	-0.5236098
-35.09956	-0.5244111
-35.06802	-0.5256268
-35.03668	-0.5272265
-35.00441	-0.5291206
-34.97186	-0.5310464
-34.93994	-0.5327938
-34.90844	-0.5344224
-34.87665	-0.5358227
-34.84515	-0.5371094
-34.81186	-0.5382611
-34.77895	-0.5393543
-34.74730	-0.5406624
-34.71504	-0.5421697
-34.68311	-0.5438523
-34.65076	-0.5455430
-34.61880	-0.5466829
-34.58756	-0.5476452
-34.55478	-0.5487341
-34.52276	-0.5500101
-34.49109	-0.5516410
-34.45824	-0.5534470
-34.42528	-0.5552263
-34.39400	-0.5570008
-34.36116	-0.5587377
-34.32976	-0.5600400
-34.29786	-0.5611706
-34.26604	-0.5623704
-34.23282	-0.5635503
-34.20086	-0.5650791
-34.16759	-0.5669820
-34.13720	-0.5686913
-34.10592	-0.5702566
-34.07239	-0.5714780
-34.03972	-0.5724840
-34.00818	-0.5736164
-33.97622	-0.5749780
-33.94370	-0.5766956
-33.91225	-0.5784292
-33.88002	-0.5802121
-33.84715	-0.5816993
-33.81519	-0.5829632
-33.78235	-0.5839948
-33.74952	-0.5849026
-33.71710	-0.5860309
-33.68552	-0.5874535
-33.65366	-0.5890122
-33.62103	-0.5908096
-33.58941	-0.5922922
-33.55748	-0.5936382
-33.52478	-0.5946885
-33.49329	-0.5957032
-33.46006	-0.5971346
-33.42725	-0.5986902
-33.39770	-0.6000957
-33.36396	-0.6014214
-33.33252	-0.6025610
-33.29971	-0.6035925
-33.26670	-0.6047576
-33.23414	-0.6058171
-33.20240	-0.6067129
-33.17044	-0.6078044
-33.13772	-0.6088347
-33.10692	-0.6099634
-33.07264	-0.6112350
-33.04082	-0.6125184
-33.00792	-0.6138989
-32.97580	-0.6155106
-32.94321	-0.6168851
-32.91290	-0.6183062
-32.87968	-0.6195576
-32.84750	-0.6206476
-32.81481	-0.6216446
-32.78198	-0.6226268
-32.74984	-0.6235962
-32.71818	-0.6246976
-32.68700	-0.6256607
-32.65406	-0.6265072
-32.62127	-0.6275150
-32.58834	-0.6287379
-32.55672	-0.6301287
-32.52419	-0.6313900
-32.49286	-0.6323284
-32.46096	-0.6330447
-32.42772	-0.6336328
-32.39441	-0.6343274
-32.36240	-0.6351454
-32.32925	-0.6361063
-32.29740	-0.6371074
-32.26604	-0.6380547
-32.23289	-0.6390873
-32.20069	-0.6401211
-32.16868	-0.6411792
-32.13620	-0.6421118
-32.10343	-0.6429418
-32.07010	-0.6438048
-32.03935	-0.6448207
-32.00659	-0.6459028
-31.97502	-0.6467905
-31.94196	-0.6476038
-31.90870	-0.6484360
-31.87645	-0.6493334
-31.84392	-0.6501181
-31.81194	-0.6507740
-31.77848	-0.6512750
-31.74764	-0.6518130
-31.71410	-0.6526562
-31.68329	-0.6537390
-31.65119	-0.6548500
-31.61836	-0.6560886
-31.58558	-0.6570395
-31.55222	-0.6578618
-31.51960	-0.6587308
-31.48757	-0.6595166
-31.45580	-0.6603179
-31.42306	-0.6612497
-31.39038	-0.6620660
-31.35886	-0.6629972
-31.32654	-0.6640320
-31.29414	-0.6648769
-31.26162	-0.6656766
-31.22794	-0.6664869
-31.19606	-0.6675360
-31.16296	-0.6686938
-31.13157	-0.6698298
-31.09902	-0.6708228
-31.06598	-0.6718198
-31.03427	-0.6726324
-31.00265	-0.6735510
-30.96994	-0.6745503
-30.93709	-0.6753399
-30.90340	-0.6760997
-30.87070	-0.6768040
-30.83777	-0.6775500
-30.80681	-0.6786179
-30.77416	-0.6800102
-30.74323	-0.6812081
-30.71096	-0.6821268
-30.67740	-0.6827538
-30.64460	-0.6833491
-30.61240	-0.6844251
-30.57940	-0.6857415
-30.54726	-0.6869440
-30.51500	-0.6880224
-30.48103	-0.6888099
-30.44932	-0.6894497
-30.41780	-0.6904021
-30.38397	-0.6915244
-30.35217	-0.6926682
-30.32000	-0.6937621
-30.28705	-0.6946843
-30.25400	-0.6955621
-30.22170	-0.6965632
-30.19002	-0.6975706
-30.15780	-0.6987630
-30.12512	-0.6998416
-30.09266	-0.7007954
-30.05981	-0.7019318
-30.02715	-0.7031066
-29.99548	-0.7040801
-29.96392	-0.7049597
-29.93000	-0.7055571
-29.89736	-0.7061324
-29.86396	-0.7068476
-29.83160	-0.7077554
-29.79904	-0.7090449
-29.76662	-0.7105450
-29.73575	-0.7121130
-29.70354	-0.7135992
-29.66996	-0.7146962
-29.63831	-0.7155789
-29.60515	-0.7164457
-29.57251	-0.7172698
-29.54010	-0.7179676
-29.50682	-0.7189300
-29.47528	-0.7200850
-29.44338	-0.7212758
-29.41046	-0.7225574
-29.37770	-0.7233298
-29.34508	-0.7238272
-29.31152	-0.7245171
-29.27982	-0.7253003
-29.24684	-0.7264658
-29.21357	-0.7280761
-29.18296	-0.7294599
-29.15024	-0.7306308
-29.11710	-0.7315309
-29.08360	-0.7321358
-29.05174	-0.7327400
-29.01934	-0.7334400
-28.98772	-0.7342630
-28.95508	-0.7351904
-28.92195	-0.7363280
-28.88830	-0.7374529
-28.85632	-0.7385349
-28.82383	-0.7396738
-28.79221	-0.7407439
-28.75970	-0.7416991
-28.72617	-0.7427282
-28.69362	-0.7437210
-28.66218	-0.7446353
-28.62833	-0.7453848
-28.59470	-0.7460468
-28.56195	-0.7466261
-28.53108	-0.7474360
-28.49861	-0.7484501
-28.46644	-0.7494530
-28.43353	-0.7504726
-28.40010	-0.7515345
-28.37015	-0.7525115
-28.33728	-0.7534770
-28.30353	-0.7543151
-28.27084	-0.7551031
-28.23752	-0.7559059
-28.20463	-0.7567114
-28.17316	-0.7578280
-28.13956	-0.7590435
-28.10766	-0.7601855
-28.07460	-0.7613594
-28.04250	-0.7625174
-28.01088	-0.7635352
-27.97737	-0.7644989
-27.94495	-0.7652012
-27.91287	-0.7659968
-27.87832	-0.7674057
-27.84596	-0.7687475
-27.81505	-0.7699376
-27.78267	-0.7707876
-27.75030	-0.7713814
-27.71662	-0.7720063
-27.68312	-0.7727251
-27.65070	-0.7734622
-27.61711	-0.7743350
-27.58425	-0.7752930
-27.55249	-0.7765784
-27.52081	-0.7779469
-27.48749	-0.7789475
-27.45632	-0.7799061
-27.42142	-0.7807156
-27.39105	-0.7813868
-27.35773	-0.7821174
-27.32459	-0.7828068
-27.29183	-0.7836568
-27.25943	-0.7848011
-27.22732	-0.7857153
-27.19513	-0.7864438
-27.16162	-0.7869650
-27.12955	-0.7874426
-27.09618	-0.7882206
-27.06403	-0.7892353
-27.03072	-0.7901559
-26.99795	-0.7911001
-26.96436	-0.7919292
-26.93260	-0.7929160
-26.90073	-0.7942072
-26.86846	-0.7951918
-26.83522	-0.7960253
-26.80144	-0.7966906
-26.76896	-0.7974706
-26.73620	-0.7987564
-26.70510	-0.8002058
-26.67276	-0.8014236
-26.63895	-0.8024163
-26.60574	-0.8030410
-26.57338	-0.8037711
-26.54048	-0.8045249
-26.50850	-0.8051387
-26.47634	-0.8056716
-26.44319	-0.8062313
-26.40980	-0.8070462
-26.37730	-0.8083184
-26.34421	-0.8099000
-26.31238	-0.8114272
-26.28019	-0.8124053
-26.24646	-0.8130901
-26.21386	-0.8138622
-26.18127	-0.8147000
-26.14892	-0.8155882
-26.11622	-0.8164661
-26.08408	-0.8172301
-26.05180	-0.8179858
-26.01810	-0.8186478
-25.98572	-0.8193451
-25.95180	-0.8201200
-25.92020	-0.8208634
-25.88680	-0.8217574
-25.85564	-0.8225882
-25.82303	-0.8233306
-25.78943	-0.8242089
-25.75642	-0.8249563
-25.72422	-0.8256390
-25.69082	-0.8263955
-25.65836	-0.8272228
-25.62508	-0.8281310
-25.59237	-0.8290918
-25.56022	-0.8299726
-25.52844	-0.8306930
-25.49450	-0.8313184
-25.46150	-0.8319601
-25.42886	-0.8325138
-25.39572	-0.8332595
-25.36272	-0.8341290
-25.33211	-0.8349874
-25.29826	-0.8359606
-25.26492	-0.8368381
-25.23248	-0.8375476
-25.20025	-0.8385125
-25.16648	-0.8393766
-25.13482	-0.8402282
-25.10256	-0.8409247
-25.06927	-0.8414938
-25.03647	-0.8421158
-25.00294	-0.8428390
-24.97011	-0.8437611
-24.93818	-0.8448047
-24.90515	-0.8457244
-24.87301	-0.8465675
-24.83990	-0.8472820
-24.80812	-0.8478293
-24.77418	-0.8483941
-24.74192	-0.8489249
-24.70924	-0.8495391
-24.67730	-0.8501731
-24.64464	-0.8507584
-24.61084	-0.8513913
-24.57804	-0.8521947
-24.54526	-0.8530862
-24.51266	-0.8541762
-24.47987	-0.8555488
-24.44785	-0.8567788
-24.41625	-0.8576852
-24.38246	-0.8582038
-24.34854	-0.8586205
-24.31574	-0.8591437
-24.28382	-0.8597882
-24.25186	-0.8605040
-24.21768	-0.8613609
-24.18500	-0.8621620
-24.15380	-0.8629965
-24.12027	-0.8638144
-24.08790	-0.8644803
-24.05517	-0.8650678
-24.02191	-0.8658735
-23.98927	-0.8665892
-23.95693	-0.8673184
-23.92297	-0.8680138
-23.89048	-0.8685309
-23.85864	-0.8691858
-23.82495	-0.8702072
-23.79230	-0.8712071
-23.76152	-0.8723163
-23.72760	-0.8730853
-23.69463	-0.8734900
-23.66172	-0.8738470
-23.62828	-0.8742798
-23.59583	-0.8749368
-23.56321	-0.8760411
-23.53073	-0.8771585
-23.49700	-0.8780431
-23.46469	-0.8785941
-23.43213	-0.8790719
-23.39898	-0.8798184
-23.36646	-0.8810406
-23.33390	-0.8824231
-23.30073	-0.8834543
-23.26722	-0.8840100
-23.23486	-0.8845324
-23.20175	-0.8851056
-23.17041	-0.8859821
-23.13765	-0.8868201
-23.10382	-0.8872765
-23.07070	-0.8877109
-23.03764	-0.8881054
-23.00486	-0.8885566
-22.97148	-0.8892151
-22.94020	-0.8902192
-22.90736	-0.8911420
-22.87327	-0.8921121
-22.84119	-0.8929196
-22.80833	-0.8935580
-22.77631	-0.8940547
-22.74410	-0.8947088
-22.71175	-0.8952125
-22.67883	-0.8956212
-22.64477	-0.8961209
-22.61203	-0.8967251
-22.57892	-0.8975012
-22.54620	-0.8983588
-22.51268	-0.8991141
-22.48000	-0.8997512
-22.44797	-0.9003111
-22.41489	-0.9011168
-22.38346	-0.9020790
-22.35020	-0.9029478
-22.31700	-0.9038446
-22.28416	-0.9045312
-22.25147	-0.9050910
-22.21710	-0.9057150
-22.18373	-0.9063559
-22.15311	-0.9072150
-22.12066	-0.9084168
-22.08770	-0.9094474
-22.05467	-0.9100778
-22.02154	-0.9104289
-21.98766	-0.9106384
-21.95465	-0.9109420
-21.92252	-0.9113764
-21.88956	-0.9119655
-21.85692	-0.9126492
-21.82466	-0.9133426
-21.79064	-0.9140238
-21.75801	-0.9147411
-21.72422	-0.9153906
-21.69265	-0.9162355
-21.65920	-0.9172382
-21.62660	-0.9181247
-21.59412	-0.9189019
-21.56199	-0.9195226
-21.52922	-0.9198334
-21.49525	-0.9202132
-21.46236	-0.9206534
-21.43082	-0.9211670
-21.39706	-0.9219259
-21.36383	-0.9225800
-21.33186	-0.9230078
-21.29784	-0.9236828
-21.26535	-0.9244306
-21.23379	-0.9253387
-21.20076	-0.9262666
-21.16847	-0.9269188
-21.13550	-0.9272455
-21.10195	-0.9275330
-21.06806	-0.9278171
-21.03564	-0.9282582
-21.00193	-0.9289447
-20.96947	-0.9297226
-20.93699	-0.9303478
-20.90352	-0.9308960
-20.87010	-0.9314250
-20.83819	-0.9320515
-20.80550	-0.9329382
-20.77314	-0.9338203
-20.74055	-0.9344203
-20.70689	-0.9348441
-20.67339	-0.9351512
-20.64091	-0.9354699
-20.60756	-0.9359484
-20.57516	-0.9365500
-20.54308	-0.9371882
-20.51035	-0.9379259
-20.47706	-0.9386551
-20.44345	-0.9393286
-20.41162	-0.9399528
-20.37799	-0.9406220
-20.34612	-0.9411629
-20.31380	-0.9417288
-20.27954	-0.9424015
-20.24739	-0.9428964
-20.21394	-0.9432831
-20.18072	-0.9437364
-20.14741	-0.9442468
-20.11510	-0.9450629
-20.08308	-0.9459931
-20.05046	-0.9467902
-20.01656	-0.9474195
-19.98284	-0.9478930
-19.94995	-0.9484056
-19.91715	-0.9491112
-19.88497	-0.9498582
-19.85236	-0.9505282
-19.81900	-0.9510124
-19.78551	-0.9512856
-19.75302	-0.9514912
-19.72020	-0.9517445
-19.68728	-0.9520889
-19.65516	-0.9524910
-19.62206	-0.9529852
-19.58820	-0.9536563
-19.55533	-0.9543351
-19.52264	-0.9551318
-19.49036	-0.9557436
-19.45768	-0.9563419
-19.42395	-0.9568938
-19.39112	-0.9574280
-19.35891	-0.9580131
-19.32562	-0.9585656
-19.29264	-0.9590324
-19.25924	-0.9595776
-19.22605	-0.9601161
-19.19347	-0.9607832
-19.16087	-0.9613751
-19.12856	-0.9620074
-19.09520	-0.9626764
-19.06256	-0.9632297
-19.03008	-0.9638428
-18.99614	-0.9643769
-18.96348	-0.9647851
-18.93039	-0.9651629
-18.89702	-0.9655486
-18.86636	-0.9659985
-18.83234	-0.9666468
-18.79809	-0.9672843
-18.76648	-0.9678224
-18.73311	-0.9682574
-18.70035	-0.9686969
-18.66694	-0.9690301
-18.63391	-0.9695746
-18.60211	-0.9704166
-18.56892	-0.9713709
-18.53615	-0.9722453
-18.50338	-0.9728108
-18.46956	-0.9730982
-18.43670	-0.9734482
-18.40413	-0.9737805
-18.37114	-0.9740750
-18.33825	-0.9744429
-18.30472	-0.9747694
-18.27205	-0.9751668
-18.23944	-0.9757645
-18.20636	-0.9762969
-18.17349	-0.9769539
-18.13952	-0.9777059
-18.10680	-0.9782978
-18.07389	-0.9788426
-18.04102	-0.9794000
-18.00818	-0.9799191
-17.97621	-0.9804680
-17.94344	-0.9809045
-17.90806	-0.9812042
-17.87624	-0.9816538
-17.84402	-0.9824109
-17.81127	-0.9831005
-17.77910	-0.9835053
-17.74472	-0.9837931
-17.71172	-0.9841464
-17.67896	-0.9846492
-17.64682	-0.9855272
-17.61321	-0.9861922
-17.58089	-0.9865709
-17.54894	-0.9870148
-17.51572	-0.9873925
-17.48344	-0.9876469
-17.44908	-0.9879296
-17.41533	-0.9882405
-17.38234	-0.9885022
-17.34895	-0.9888231
-17.31652	-0.9892042
-17.28329	-0.9897450
-17.25061	-0.9905295
-17.21805	-0.9914319
-17.18587	-0.9922426
-17.15346	-0.9927759
-17.11981	-0.9931244
-17.08614	-0.9933506
-17.05321	-0.9935797
-17.01988	-0.9938836
-16.98673	-0.9943188
-16.95380	-0.9949539
-16.92073	-0.9955738
-16.88867	-0.9960906
-16.85591	-0.9965626
-16.82262	-0.9969064
-16.79045	-0.9972006
-16.75654	-0.9974368
-16.72372	-0.9979084
-16.68895	-0.9987205
-16.65748	-0.9995876
-16.62575	-1.000253
-16.59148	-1.000593
-16.55865	-1.000819
-16.52551	-1.001190
-16.49260	-1.001737
-16.46014	-1.002380
-16.42696	-1.002949
-16.39531	-1.003639
-16.36069	-1.004214
-16.32785	-1.004485
-16.29576	-1.004754
-16.25981	-1.005063
-16.22848	-1.005530
-16.19556	-1.006151
-16.16434	-1.006658
-16.13058	-1.006936
-16.09599	-1.007106
-16.06323	-1.007309
-16.02974	-1.007747
-15.99720	-1.008398
-15.96531	-1.009262
-15.93139	-1.010158
-15.89826	-1.010665
-15.86639	-1.011155
-15.83330	-1.011558
-15.80025	-1.011912
-15.76684	-1.012190
-15.73333	-1.012400
-15.70156	-1.012569
-15.66811	-1.012883
-15.63379	-1.013348
-15.60047	-1.013779
-15.56865	-1.014342
-15.53510	-1.014861
-15.50350	-1.015106
-15.46990	-1.015395
-15.43637	-1.015701
-15.40341	-1.016009
-15.37141	-1.016658
-15.33700	-1.017233
-15.30495	-1.017797
-15.27152	-1.018394
-15.23900	-1.018864
-15.20672	-1.019289
-15.17330	-1.019563
-15.14063	-1.019713
-15.10637	-1.019843
-15.07355	-1.019975
-15.04043	-1.020212
-15.00748	-1.020638
-14.97542	-1.021324
-14.94253	-1.021865
-14.90956	-1.022372
-14.87599	-1.022878
-14.84265	-1.023186
-14.81051	-1.023505
-14.77489	-1.023993
-14.74280	-1.024381
-14.71157	-1.024975
-14.67722	-1.025510
-14.64519	-1.025904
-14.61152	-1.026199
-14.57780	-1.026531
-14.54537	-1.027128
-14.51295	-1.027624
-14.48150	-1.028018
-14.44624	-1.028245
-14.41380	-1.028406
-14.38020	-1.028574
-14.34708	-1.028746
-14.31514	-1.029135
-14.28134	-1.029570
-14.24921	-1.030045
-14.21440	-1.030636
-14.18143	-1.031143
-14.15042	-1.031618
-14.11597	-1.032189
-14.08273	-1.032671
-14.05014	-1.033139
-14.01770	-1.033549
-13.98482	-1.033910
-13.95023	-1.034182
-13.91814	-1.034479
-13.88413	-1.034781
-13.85183	-1.035083
-13.81898	-1.035357
-13.78548	-1.035686
-13.75274	-1.035944
-13.71999	-1.036323
-13.68567	-1.036648
-13.65340	-1.036972
-13.61972	-1.037194
-13.58741	-1.037403
-13.55417	-1.037800
-13.52108	-1.038147
-13.48944	-1.038469
-13.45465	-1.039055
-13.42191	-1.039614
-13.38959	-1.040238
-13.35698	-1.040790
-13.32396	-1.041003
-13.29086	-1.041223
-13.25630	-1.041411
-13.22313	-1.041565
-13.18991	-1.041728
-13.15697	-1.042032
-13.12432	-1.042522
-13.09112	-1.043484
-13.05924	-1.044611
-13.02667	-1.045511
-12.99324	-1.045915
-12.96032	-1.046162
-12.92595	-1.046295
-12.89341	-1.046480
-12.85962	-1.046690
-12.82673	-1.047037
-12.79400	-1.047419
-12.76105	-1.047851
-12.72806	-1.048358
-12.69406	-1.048792
-12.66156	-1.049252
-12.62858	-1.049708
-12.59579	-1.050276
-12.56300	-1.050772
-12.53039	-1.051034
-12.49712	-1.051244
-12.46268	-1.051472
-12.42988	-1.051699
-12.39604	-1.052183
-12.36366	-1.052652
-12.33178	-1.052978
-12.29808	-1.053279
-12.26499	-1.053552
-12.23188	-1.053840
-12.19942	-1.054254
-12.16594	-1.054550
-12.13260	-1.054877
-12.09979	-1.055197
-12.06699	-1.055483
-12.03342	-1.055681
-12.00137	-1.055910
-11.96810	-1.056227
-11.93516	-1.056593
-11.90232	-1.056950
-11.86784	-1.057216
-11.83545	-1.057370
-11.80226	-1.057522
-11.76875	-1.057686
-11.73578	-1.057957
-11.70323	-1.058266
-11.67024	-1.058456
-11.63642	-1.058756
-11.60360	-1.059248
-11.57084	-1.059967
-11.53808	-1.060669
-11.50571	-1.061045
-11.47218	-1.061215
-11.43840	-1.061431
-11.40482	-1.061603
-11.37326	-1.061799
-11.33955	-1.062078
-11.30595	-1.062287
-11.27384	-1.062467
-11.24020	-1.062791
-11.20690	-1.063072
-11.17398	-1.063305
-11.14146	-1.063478
-11.10801	-1.063658
-11.07434	-1.063896
-11.04254	-1.064270
-11.00931	-1.064733
-10.97554	-1.065138
-10.94272	-1.065384
-10.90939	-1.065647
-10.87595	-1.065860
-10.84458	-1.066040
-10.81107	-1.066212
-10.77737	-1.066395
-10.74429	-1.066555
-10.71096	-1.066738
-10.67722	-1.067051
-10.64506	-1.067411
-10.61202	-1.067928
-10.57872	-1.068292
-10.54613	-1.068654
-10.51300	-1.069124
-10.48082	-1.069461
-10.44691	-1.069682
-10.41287	-1.069871
-10.38090	-1.070060
-10.34671	-1.070252
-10.31389	-1.070629
-10.28093	-1.071131
-10.24792	-1.071478
-10.21457	-1.071710
-10.18088	-1.071931
-10.14804	-1.072206
-10.11567	-1.072690
-10.08245	-1.073183
-10.04873	-1.073389
-10.01604	-1.073552
-9.982184	-1.073708
-9.949768	-1.073864
-9.915906	-1.074038
-9.882709	-1.074222
-9.850148	-1.074475
-9.817382	-1.074976
-9.784579	-1.075540
-9.752125	-1.075926
-9.718612	-1.076229
-9.684457	-1.076406
-9.652718	-1.076570
-9.618934	-1.076740
-9.585144	-1.076909
-9.552887	-1.077222
-9.519769	-1.077672
-9.487519	-1.077964
-9.452981	-1.078136
-9.420074	-1.078316
-9.386991	-1.078476
-9.354134	-1.078654
-9.320937	-1.078885
-9.289230	-1.079223
-9.255102	-1.079484
-9.221762	-1.079722
-9.188514	-1.079934
-9.155859	-1.080139
-9.122641	-1.080314
-9.088730	-1.080490
-9.055578	-1.080837
-9.023131	-1.081153
-8.990902	-1.081486
-8.956616	-1.081693
-8.923168	-1.081866
-8.890699	-1.082044
-8.857556	-1.082257
-8.824879	-1.082546
-8.791786	-1.082925
-8.758576	-1.083143
-8.725528	-1.083315
-8.692014	-1.083480
-8.658644	-1.083650
-8.624609	-1.083834
-8.592508	-1.084122
-8.559372	-1.084367
-8.526484	-1.084552
-8.492921	-1.084801
-8.459366	-1.085090
-8.426886	-1.085427
-8.393242	-1.085648
-8.359676	-1.085838
-8.326769	-1.086042
-8.294035	-1.086290
-8.261207	-1.086494
-8.228895	-1.086689
-8.194930	-1.086871
-8.160868	-1.087052
-8.127876	-1.087251
-8.095130	-1.087462
-8.061699	-1.087726
-8.030082	-1.087928
-7.996201	-1.088172
-7.961962	-1.088432
-7.928785	-1.088712
-7.896706	-1.088998
-7.864038	-1.089216
-7.831112	-1.089402
-7.797749	-1.089587
-7.764320	-1.089764
-7.730941	-1.089944
-7.697402	-1.090125
-7.664380	-1.090308
-7.631103	-1.090613
-7.598038	-1.091030
-7.565475	-1.091516
-7.533184	-1.091829
-7.500076	-1.092055
-7.466441	-1.092242
-7.432609	-1.092426
-7.399497	-1.092609
-7.365606	-1.092793
-7.332703	-1.092978
-7.300750	-1.093166
-7.267480	-1.093423
-7.234400	-1.093819
-7.200100	-1.094204
-7.167306	-1.094604
-7.134765	-1.094858
-7.103082	-1.095058
-7.069150	-1.095243
-7.036053	-1.095429
-7.002324	-1.095615
-6.969516	-1.095802
-6.937395	-1.095992
-6.902813	-1.096179
-6.870259	-1.096366
-6.837594	-1.096577
-6.803374	-1.096871
-6.771864	-1.097184
-6.738718	-1.097464
-6.704610	-1.097645
-6.671293	-1.097820
-6.636772	-1.098002
-6.604721	-1.098191
-6.572119	-1.098527
-6.538360	-1.098977
-6.505132	-1.099421
-6.472792	-1.099934
-6.439086	-1.100422
-6.407344	-1.100663
-6.374537	-1.100845
-6.339814	-1.101016
-6.306280	-1.101187
-6.272584	-1.101382
-6.240100	-1.101752
-6.207198	-1.102348
-6.175599	-1.102795
-6.142282	-1.103009
-6.108330	-1.103182
-6.074443	-1.103356
-6.040895	-1.103534
-6.008790	-1.103716
-5.974936	-1.103905
-5.942582	-1.104093
-5.909086	-1.104280
-5.876064	-1.104514
-5.843014	-1.104814
-5.810092	-1.105060
-5.776272	-1.105261
-5.742838	-1.105444
-5.709973	-1.105628
-5.675995	-1.105814
-5.643902	-1.106039
-5.610250	-1.106246
-5.577043	-1.106570
-5.543871	-1.106774
-5.511687	-1.106973
-5.477041	-1.107159
-5.443336	-1.107342
-5.411492	-1.107525
-5.377276	-1.107736
-5.344590	-1.108054
-5.312245	-1.108247
-5.278463	-1.108444
-5.245263	-1.108645
-5.213363	-1.108836
-5.180516	-1.109026
-5.147385	-1.109208
-5.113161	-1.109387
-5.078780	-1.109566
-5.045813	-1.109751
-5.013056	-1.109977
-4.980472	-1.110226
-4.947784	-1.110474
-4.914637	-1.110681
-4.881146	-1.110872
-4.848008	-1.111056
-4.815346	-1.111236
-4.781920	-1.111419
-4.747734	-1.111608
-4.714891	-1.111841
-4.681102	-1.112258
-4.648064	-1.112537
-4.616104	-1.112731
-4.581874	-1.112925
-4.549366	-1.113120
-4.516494	-1.113333
-4.484127	-1.113544
-4.449574	-1.113733
-4.417313	-1.113912
-4.383422	-1.114089
-4.349891	-1.114273
-4.316538	-1.114463
-4.283637	-1.114725
-4.251246	-1.114981
-4.217526	-1.115180
-4.184538	-1.115362
-4.151676	-1.115544
-4.117260	-1.115726
-4.085052	-1.115920
-4.051834	-1.116388
-4.019272	-1.116871
-3.985944	-1.117115
-3.951644	-1.117306
-3.918176	-1.117488
-3.885328	-1.117674
-3.852416	-1.117865
-3.820346	-1.118053
-3.787359	-1.118244
-3.752553	-1.118424
-3.720587	-1.118604
-3.685974	-1.118790
-3.651964	-1.118977
-3.619815	-1.119271
-3.587291	-1.119543
-3.554080	-1.119772
-3.520244	-1.119970
-3.487234	-1.120161
-3.453991	-1.120356
-3.421036	-1.120551
-3.388310	-1.120745
-3.355649	-1.120933
-3.321772	-1.121116
-3.288212	-1.121288
-3.255188	-1.121465
-3.220756	-1.121645
-3.189347	-1.121830
-3.156018	-1.122016
-3.122782	-1.122207
-3.088892	-1.122397
-3.057127	-1.122584
-3.022904	-1.122768
-2.989752	-1.122957
-2.956228	-1.123140
-2.923281	-1.123326
-2.889634	-1.123515
-2.856821	-1.123694
-2.822718	-1.123870
-2.789278	-1.124050
-2.755699	-1.124307
-2.723148	-1.124789
-2.691701	-1.125307
-2.658020	-1.125542
-2.625904	-1.125712
-2.591517	-1.125876
-2.557034	-1.126047
-2.524060	-1.126228
-2.491140	-1.126409
-2.459181	-1.126589
-2.424848	-1.126765
-2.391855	-1.126934
-2.357474	-1.127107
-2.324520	-1.127284
-2.292114	-1.127464
-2.259163	-1.127649
-2.226490	-1.127830
-2.192940	-1.128002
-2.159469	-1.128169
-2.126642	-1.128328
-2.093354	-1.128481
-2.060671	-1.128640
-2.026326	-1.128811
-1.993783	-1.129281
-1.960564	-1.130494
-1.927601	-1.132290
-1.893984	-1.133374
-1.860348	-1.134021
-1.828111	-1.134337
-1.794892	-1.134642
-1.762218	-1.134847
-1.730687	-1.135021
-1.696081	-1.135191
-1.663550	-1.135359
-1.629482	-1.135528
-1.596515	-1.135713
-1.563231	-1.135919
-1.530172	-1.136149
-1.496412	-1.136323
-1.462636	-1.136493
-1.428865	-1.136664
-1.396385	-1.136841
-1.363336	-1.137128
-1.330451	-1.137321
-1.297714	-1.137491
-1.263518	-1.137660
-1.229777	-1.137830
-1.197784	-1.137995
-1.164033	-1.138157
-1.131629	-1.138314
-1.097759	-1.138476
-1.064754	-1.138642
-1.031626	-1.138808
-0.9967456	-1.138972
-0.9642862	-1.139137
-0.9314842	-1.139305
-0.8976439	-1.139477
-0.8649338	-1.139652
-0.8319431	-1.139827
-0.7994253	-1.139996
-0.7652789	-1.140165
-0.7328265	-1.140334
-0.6991622	-1.140504
-0.6665268	-1.140674
-0.6335329	-1.140841
-0.6002601	-1.141004
-0.5669131	-1.141167
-0.5330286	-1.141328
-0.4999176	-1.141490
-0.4667966	-1.141659
-0.4336318	-1.141838
-0.4010025	-1.142086
-0.3668342	-1.142345
-0.3332944	-1.142518
-0.3008198	-1.142686
-0.2676840	-1.142850
-0.2339428	-1.143010
-0.2012377	-1.143178
-0.1674582	-1.143352
-0.1350312	-1.143526
-0.1008527	-1.143693
-0.06701738	-1.143854
-0.03317479	-1.144008
-0.0006444912	-1.144167
0.03232619	-1.144332
0.06521503	-1.144499
0.09806088	-1.144681
0.1315353	-1.144933
0.1648264	-1.145121
0.1970662	-1.145291
0.2299120	-1.145449
0.2645411	-1.145598
0.2969268	-1.145750
0.3309744	-1.145907
0.3643130	-1.146072
0.3967862	-1.146242
0.4292068	-1.146414
0.4642237	-1.146653
0.4970471	-1.146835
0.5301385	-1.146996
0.5631658	-1.147152
0.5970762	-1.147309
0.6306574	-1.147476
0.6626160	-1.147708
0.6960101	-1.148052
0.7290374	-1.148276
0.7617504	-1.148529
0.7956269	-1.148744
0.8286610	-1.148902
0.8615555	-1.149050
0.8962890	-1.149191
0.9292197	-1.149338
0.9625972	-1.149534
0.9954208	-1.149847
1.028318	-1.150115
1.061016	-1.150306
1.095236	-1.150469
1.128177	-1.150635
1.161337	-1.150799
1.193440	-1.150959
1.227349	-1.151117
1.260509	-1.151273
1.293888	-1.151438
1.327392	-1.151610
1.360888	-1.151778
1.394191	-1.151947
1.426269	-1.152113
1.458954	-1.152274
1.492464	-1.152436
1.527512	-1.152596
1.559686	-1.152754
1.593066	-1.152924
1.626661	-1.153095
1.658779	-1.153264
1.692260	-1.153436
1.725742	-1.153596
1.758598	-1.153755
1.793394	-1.153920
1.826166	-1.154097
1.859206	-1.154350
1.892052	-1.154636
1.924539	-1.154804
1.957958	-1.154964
1.991848	-1.155120
2.024481	-1.155277
2.058006	-1.155439
2.091746	-1.155607
2.125347	-1.155780
2.158519	-1.155954
2.190769	-1.156120
2.224052	-1.156280
2.258139	-1.156440
2.290874	-1.156608
2.324120	-1.156778
2.357648	-1.156951
2.391019	-1.157137
2.424586	-1.157309
2.456790	-1.157483
2.489598	-1.157650
2.522676	-1.157804
2.557145	-1.157955
2.590227	-1.158116
2.623100	-1.158280
2.655380	-1.158453
2.690090	-1.158648
2.722094	-1.158821
2.755130	-1.158990
2.788630	-1.159150
2.822418	-1.159309
2.856107	-1.159472
2.888384	-1.159640
2.921522	-1.159811
2.954923	-1.159980
2.988292	-1.160149
3.022486	-1.160316
3.054356	-1.160480
3.088645	-1.160649
3.120985	-1.160820
3.153585	-1.160992
3.186766	-1.161161
3.219440	-1.161320
3.253784	-1.161474
3.287624	-1.161625
3.320837	-1.161786
3.354635	-1.161953
3.387044	-1.162178
3.420658	-1.162516
3.453028	-1.162723
3.485534	-1.162891
3.519168	-1.163052
3.552622	-1.163202
3.586522	-1.163354
3.619679	-1.163512
3.652583	-1.163676
3.685992	-1.163842
3.719533	-1.164004
3.753025	-1.164162
3.786630	-1.164324
3.819256	-1.164562
3.852642	-1.164801
3.884240	-1.164988
3.918314	-1.165161
3.952619	-1.165332
3.985962	-1.165496
4.018128	-1.165652
4.051428	-1.165803
4.084717	-1.165952
4.117436	-1.166135
4.152294	-1.166385
4.184311	-1.166650
4.216314	-1.166932
4.249552	-1.167132
4.281680	-1.167288
4.317056	-1.167440
4.350422	-1.167584
4.384333	-1.167732
4.417835	-1.167890
4.450317	-1.168068
4.483685	-1.168286
4.516460	-1.168480
4.548942	-1.168671
4.582588	-1.168839
4.615336	-1.168998
4.648900	-1.169153
4.682844	-1.169310
4.716366	-1.169465
4.749212	-1.169623
4.782844	-1.169784
4.816222	-1.169945
4.850059	-1.170114
4.882247	-1.170287
4.915070	-1.170454
4.948282	-1.170614
4.982471	-1.170769
5.015526	-1.170926
5.048160	-1.171086
5.081793	-1.171250
5.115112	-1.171413
5.148038	-1.171574
5.181006	-1.171741
5.213964	-1.171907
5.247636	-1.172073
5.281492	-1.172238
5.313826	-1.172395
5.346726	-1.172556
5.381168	-1.172720
5.413596	-1.172881
5.446432	-1.173048
5.480184	-1.173214
5.514078	-1.173374
5.547229	-1.173540
5.580136	-1.173707
5.612687	-1.173883
5.645949	-1.174075
5.679340	-1.174241
5.712876	-1.174396
5.746094	-1.174547
5.779477	-1.174704
5.812966	-1.174868
5.845856	-1.175036
5.879506	-1.175204
5.912529	-1.175369
5.945640	-1.175535
5.978516	-1.175699
6.011300	-1.175863
6.044466	-1.176035
6.077062	-1.176197
6.110394	-1.176355
6.144638	-1.176508
6.178232	-1.176659
6.211738	-1.176821
6.243894	-1.176988
6.276494	-1.177155
6.310585	-1.177327
6.343391	-1.177491
6.376524	-1.177657
6.410398	-1.177820
6.443755	-1.177980
6.476834	-1.178147
6.509532	-1.178317
6.542550	-1.178487
6.575687	-1.178648
6.608551	-1.178805
6.643043	-1.178956
6.675286	-1.179104
6.709336	-1.179252
6.743108	-1.179401
6.776540	-1.179562
6.809224	-1.179762
6.841595	-1.179934
6.875500	-1.180104
6.908416	-1.180271
6.941916	-1.180430
6.975050	-1.180590
7.008621	-1.180751
7.041368	-1.180914
7.074268	-1.181080
7.107056	-1.181239
7.140311	-1.181389
7.175026	-1.181533
7.208228	-1.181679
7.241788	-1.181833
7.274688	-1.181998
7.307718	-1.182176
7.340371	-1.182363
7.373000	-1.182535
7.406670	-1.182695
7.439770	-1.182851
7.473984	-1.183002
7.506890	-1.183148
7.540292	-1.183298
7.574172	-1.183448
7.607080	-1.183642
7.641069	-1.184008
7.672696	-1.184395
7.706036	-1.184657
7.739784	-1.184817
7.773676	-1.184959
7.806994	-1.185106
7.839940	-1.185264
7.873138	-1.185454
7.904732	-1.185630
7.937954	-1.185789
7.971970	-1.185936
8.005988	-1.186073
8.038876	-1.186209
8.072236	-1.186352
8.105684	-1.186507
8.138162	-1.186668
8.171622	-1.186828
8.205488	-1.186976
8.238068	-1.187123
8.272421	-1.187283
8.305132	-1.187466
8.337114	-1.187644
8.372150	-1.187802
8.403946	-1.187960
8.438043	-1.188124
8.469850	-1.188290
8.502844	-1.188455
8.536806	-1.188604
8.570024	-1.188740
8.604695	-1.188876
8.637738	-1.189021
8.670031	-1.189177
8.704078	-1.189338
8.736856	-1.189500
8.769772	-1.189661
8.803528	-1.189814
8.835297	-1.189966
8.870216	-1.190121
8.903995	-1.190277
8.936031	-1.190434
8.969335	-1.190587
9.004059	-1.190730
9.036351	-1.190876
9.069843	-1.191033
9.102580	-1.191195
9.134772	-1.191356
9.169296	-1.191517
9.203038	-1.191668
9.235694	-1.191824
9.268984	-1.191975
9.301568	-1.192120
9.335745	-1.192266
9.369053	-1.192412
9.402014	-1.192558
9.435102	-1.192706
9.468103	-1.192852
9.502184	-1.192994
9.534301	-1.193141
9.569069	-1.193295
9.601655	-1.193456
9.634639	-1.193626
9.667069	-1.193778
9.700402	-1.193920
9.734329	-1.194059
9.767789	-1.194199
9.800903	-1.194349
9.834242	-1.194505
9.867285	-1.194649
9.900514	-1.194798
9.935259	-1.194951
9.967269	-1.195127
9.999894	-1.195505
10.03394	-1.195892
10.06599	-1.196044
10.09882	-1.196182
10.13351	-1.196313
10.16651	-1.196451
10.20024	-1.196669
10.23238	-1.196920
10.26497	-1.197075
10.29909	-1.197217
10.33234	-1.197348
10.36435	-1.197480
10.39909	-1.197622
10.43178	-1.197769
10.46569	-1.197918
10.49932	-1.198064
10.53226	-1.198208
10.56541	-1.198354
10.59871	-1.198506
10.63242	-1.198746
10.66502	-1.199004
10.69702	-1.199196
10.72970	-1.199352
10.76330	-1.199490
10.79740	-1.199616
10.83155	-1.199743
10.86527	-1.199874
10.89790	-1.200012
10.93099	-1.200157
10.96258	-1.200306
10.99632	-1.200494
11.03003	-1.200669
11.06264	-1.200829
11.09722	-1.200978
11.12888	-1.201107
11.16246	-1.201230
11.19654	-1.201360
11.23032	-1.201498
11.26266	-1.201694
11.29545	-1.201944
11.32848	-1.202115
11.36230	-1.202270
11.39494	-1.202415
11.42743	-1.202550
11.46215	-1.202680
11.49557	-1.202807
11.52953	-1.202942
11.56283	-1.203089
11.59548	-1.203252
11.62824	-1.203484
11.66080	-1.203628
11.69346	-1.203764
11.72827	-1.203895
11.76162	-1.204018
11.79436	-1.204150
11.82834	-1.204294
11.86223	-1.204441
11.89471	-1.204590
11.92826	-1.204734
11.96090	-1.204874
11.99393	-1.205013
12.02723	-1.205152
12.06014	-1.205295
12.09378	-1.205438
12.12744	-1.205582
12.16012	-1.205729
12.19273	-1.205870
12.22526	-1.206006
12.25912	-1.206132
12.29299	-1.206255
12.32700	-1.206384
12.36020	-1.206523
12.39318	-1.206675
12.42602	-1.206892
12.45881	-1.207045
12.49228	-1.207191
12.52679	-1.207330
12.55872	-1.207471
12.59290	-1.207615
12.62484	-1.207760
12.65852	-1.207904
12.69180	-1.208044
12.72386	-1.208184
12.75831	-1.208329
12.79180	-1.208474
12.82529	-1.208610
12.85753	-1.208744
12.89180	-1.208879
12.92414	-1.209015
12.95715	-1.209154
12.99094	-1.209294
13.02401	-1.209436
13.05742	-1.209575
13.09146	-1.209715
13.12548	-1.209860
13.15779	-1.210005
13.19022	-1.210154
13.22330	-1.210303
13.25679	-1.210443
13.28965	-1.210582
13.32388	-1.210720
13.35653	-1.210854
13.39008	-1.210983
13.42359	-1.211110
13.45762	-1.211240
13.49050	-1.211380
13.52324	-1.211522
13.55564	-1.211664
13.58918	-1.211797
13.62236	-1.211931
13.65552	-1.212073
13.68925	-1.212220
13.72194	-1.212366
13.75425	-1.212502
13.78787	-1.212625
13.82175	-1.212751
13.85482	-1.212875
13.88878	-1.213004
13.92187	-1.213146
13.95514	-1.213323
13.98772	-1.213466
14.02068	-1.213607
14.05495	-1.213734
14.08710	-1.213851
14.12131	-1.213981
14.15485	-1.214116
14.18730	-1.214250
14.22095	-1.214388
14.25388	-1.214527
14.28721	-1.214666
14.31935	-1.214802
14.35362	-1.214932
14.38688	-1.215056
14.42084	-1.215189
14.45442	-1.215329
14.48673	-1.215470
14.51915	-1.215610
14.55275	-1.215743
14.58629	-1.215873
14.61924	-1.216002
14.65311	-1.216132
14.68727	-1.216262
14.72018	-1.216400
14.75273	-1.216546
14.78562	-1.216691
14.81929	-1.216837
14.85198	-1.216978
14.88481	-1.217113
14.91866	-1.217242
14.95259	-1.217368
14.98570	-1.217489
15.01894	-1.217614
15.05258	-1.217743
15.08526	-1.217881
15.11781	-1.218023
15.15018	-1.218156
15.18336	-1.218279
15.21877	-1.218407
15.25102	-1.218564
15.28494	-1.218826
15.31627	-1.219063
15.34970	-1.219193
15.38460	-1.219320
15.41736	-1.219445
15.45016	-1.219582
15.48440	-1.219725
15.51698	-1.219859
15.54966	-1.219994
15.58310	-1.220130
15.61591	-1.220259
15.65030	-1.220386
15.68433	-1.220509
15.71750	-1.220635
15.75005	-1.220770
15.78330	-1.220908
15.81684	-1.221046
15.84985	-1.221176
15.88325	-1.221309
15.91679	-1.221449
15.94844	-1.221585
15.98232	-1.221722
16.01608	-1.221855
16.04914	-1.221986
16.08321	-1.222119
16.11612	-1.222249
16.14828	-1.222376
16.18179	-1.222507
16.21568	-1.222642
16.24778	-1.222778
16.28194	-1.222912
16.31614	-1.223037
16.34884	-1.223157
16.38211	-1.223282
16.41521	-1.223414
16.44811	-1.223553
16.48073	-1.223690
16.51460	-1.223821
16.54865	-1.223948
16.58207	-1.224081
16.61475	-1.224220
16.64755	-1.224363
16.68111	-1.224531
16.71330	-1.224799
16.74716	-1.224950
16.78096	-1.225083
16.81414	-1.225212
16.84744	-1.225342
16.87944	-1.225472
16.91189	-1.225607
16.94706	-1.225727
16.97994	-1.225836
17.01370	-1.225962
17.04754	-1.226098
17.07928	-1.226237
17.11214	-1.226377
17.14616	-1.226509
17.17936	-1.226630
17.21287	-1.226761
17.24654	-1.226896
17.27886	-1.227029
17.31201	-1.227162
17.34589	-1.227289
17.37926	-1.227418
17.41269	-1.227546
17.44556	-1.227675
17.47869	-1.227805
17.51238	-1.227934
17.54566	-1.228073
17.57824	-1.228219
17.61166	-1.228357
17.64528	-1.228488
17.67834	-1.228608
17.71165	-1.228721
17.74648	-1.228837
17.77902	-1.228962
17.81237	-1.229118
17.84531	-1.229394
17.87806	-1.229604
17.91082	-1.229757
17.94452	-1.229890
17.97771	-1.230011
18.01112	-1.230122
18.04527	-1.230237
18.07894	-1.230356
18.11089	-1.230486
18.14408	-1.230619
18.17651	-1.230745
18.21008	-1.230871
18.24496	-1.231002
18.27777	-1.231142
18.31060	-1.231280
18.34249	-1.231406
18.37655	-1.231525
18.41041	-1.231646
18.44350	-1.231775
18.47663	-1.231947
18.50940	-1.232089
18.54271	-1.232227
18.57673	-1.232366
18.60899	-1.232502
18.64261	-1.232636
18.67630	-1.232761
18.70894	-1.232876
18.74208	-1.232991
18.77646	-1.233116
18.80928	-1.233247
18.84221	-1.233396
18.87562	-1.233531
18.90800	-1.233654
18.94266	-1.233776
18.97539	-1.233899
19.00893	-1.234022
19.04151	-1.234144
19.07542	-1.234266
19.10911	-1.234402
19.14149	-1.234575
19.17472	-1.234731
19.20786	-1.234862
19.24176	-1.234982
19.27455	-1.235099
19.30775	-1.235223
19.34150	-1.235378
19.37476	-1.235538
19.40705	-1.235670
19.44116	-1.235795
19.47486	-1.235912
19.50746	-1.236038
19.54114	-1.236220
19.57404	-1.236407
19.60638	-1.236543
19.63940	-1.236669
19.67360	-1.236785
19.70714	-1.236905
19.74039	-1.237025
19.77371	-1.237146
19.80689	-1.237275
19.84062	-1.237407
19.87311	-1.237566
19.90650	-1.237845
19.93943	-1.238021
19.97215	-1.238152
20.00623	-1.238276
20.03964	-1.238395
20.07236	-1.238524
20.10498	-1.238659
20.13878	-1.238793
20.17204	-1.238920
20.20543	-1.239037
20.23802	-1.239148
20.27280	-1.239264
20.30649	-1.239383
20.33934	-1.239502
20.37288	-1.239633
20.40624	-1.239771
20.43871	-1.240014
20.47167	-1.240342
20.50486	-1.240564
20.53805	-1.240697
20.57205	-1.240817
20.60415	-1.240931
20.63895	-1.241046
20.67180	-1.241173
20.70510	-1.241308
20.73791	-1.241443
20.77037	-1.241568
20.80494	-1.241688
20.83858	-1.241803
20.87072	-1.241921
20.90553	-1.242043
20.93806	-1.242161
20.97111	-1.242285
21.00590	-1.242417
21.03835	-1.242550
21.07080	-1.242706
21.10446	-1.242844
21.13635	-1.242970
21.17058	-1.243099
21.20445	-1.243230
21.23733	-1.243354
21.26945	-1.243482
21.30390	-1.243604
21.33590	-1.243717
21.37054	-1.243825
21.40404	-1.243938
21.43736	-1.244053
21.47032	-1.244178
21.50366	-1.244310
21.53563	-1.244436
21.56927	-1.244557
21.60306	-1.244682
21.63634	-1.244813
21.66897	-1.244946
21.70174	-1.245072
21.73556	-1.245186
21.76898	-1.245292
21.80328	-1.245405
21.83556	-1.245528
21.86955	-1.245650
21.90224	-1.245775
21.93625	-1.245905
21.96872	-1.246054
22.00150	-1.246196
22.03493	-1.246333
22.06862	-1.246442
22.10101	-1.246536
22.13596	-1.246634
22.17016	-1.246747
22.20240	-1.246923
22.23516	-1.247173
22.26812	-1.247314
22.30144	-1.247434
22.33567	-1.247549
22.36845	-1.247670
22.40204	-1.247800
22.43480	-1.247930
22.46703	-1.248057
22.50029	-1.248176
22.53510	-1.248290
22.56835	-1.248403
22.60083	-1.248521
22.63440	-1.248644
22.66757	-1.248764
22.70002	-1.248883
22.73437	-1.249000
22.76651	-1.249111
22.79983	-1.249217
22.83406	-1.249323
22.86804	-1.249426
22.90090	-1.249536
22.93392	-1.249661
22.96734	-1.249810
23.00039	-1.250007
23.03395	-1.250164
23.06661	-1.250277
23.09944	-1.250382
23.13318	-1.250480
23.16655	-1.250581
23.19989	-1.250697
23.23383	-1.250809
23.26655	-1.250916
23.30033	-1.251024
23.33336	-1.251140
23.36613	-1.251270
23.39910	-1.251445
23.43388	-1.251566
23.46483	-1.251678
23.49917	-1.251781
23.53225	-1.251881
23.56635	-1.251986
23.59923	-1.252097
23.63186	-1.252204
23.66592	-1.252311
23.69944	-1.252419
23.73230	-1.252531
23.76539	-1.252645
23.79897	-1.252755
23.83170	-1.252864
23.86663	-1.252976
23.89867	-1.253086
23.93249	-1.253200
23.96628	-1.253315
23.99953	-1.253424
24.03157	-1.253534
24.06580	-1.253641
24.09915	-1.253739
24.13196	-1.253836
24.16604	-1.253940
24.19911	-1.254046
24.23214	-1.254157
24.26552	-1.254275
24.29878	-1.254396
24.33194	-1.254501
24.36541	-1.254592
[truncated: 9,652 more rows]
