# Supplementary material for: Investigation of Potential Amorphisation and Co-Amorphisation Behaviour of the Benzene Di-Carboxylic Acids upon Cryo-Milling
Source: Molecules. 2019 Nov 5;24(21):3990. doi: 10.3390/molecules24213990 (PMC6865180; doi:10.3390/molecules24213990)
Supplement: Supplementary file 1 [file molecules-24-03990-s001.zip › SI_pack/Figure_2_DSC_single_components/Data/Terephthalic acid/T_CM_ 2 weeks.txt]

-40.17142	0.03840676
-40.16902	0.03830208
-40.16690	0.03819156
-40.16445	0.03806084
-40.16178	0.03795650
-40.15834	0.03789528
-40.15480	0.03784668
-40.15060	0.03781374
-40.14779	0.03779056
-40.14534	0.03777110
-40.14106	0.03775100
-40.13748	0.03774578
-40.13532	0.03776572
-40.13028	0.03783232
-40.12650	0.03794540
-40.12064	0.03813731
-40.11540	0.03848275
-40.11040	0.03888974
-40.10248	0.03932495
-40.09768	0.03991000
-40.09008	0.04055710
-40.08005	0.04127799
-40.06970	0.04203809
-40.05983	0.04269424
-40.04890	0.04318448
-40.03772	0.04351621
-40.02641	0.04370943
-40.01196	0.04382906
-39.99920	0.04388343
-39.98394	0.04391094
-39.97045	0.04391160
-39.95379	0.04390071
-39.93864	0.04387362
-39.92222	0.04375375
-39.90569	0.04337840
-39.88816	0.04265856
-39.87122	0.04146385
-39.85168	0.03984484
-39.83248	0.03757486
-39.81356	0.03359384
-39.79358	0.02806131
-39.77494	0.02175887
-39.75506	0.01505254
-39.73440	0.008127216
-39.71454	0.0007746485
-39.69348	-0.006844880
-39.67133	-0.01346308
-39.64903	-0.01874917
-39.62701	-0.02417914
-39.60340	-0.02976634
-39.58248	-0.03515276
-39.55866	-0.04030347
-39.53557	-0.04460518
-39.51036	-0.04836450
-39.48622	-0.05278716
-39.46140	-0.05802243
-39.43704	-0.06264198
-39.41337	-0.06728044
-39.38660	-0.07198591
-39.36126	-0.07657206
-39.33636	-0.08183794
-39.31156	-0.08655920
-39.28528	-0.09061219
-39.25868	-0.09429652
-39.23263	-0.09762152
-39.20462	-0.1016280
-39.17940	-0.1058368
-39.15236	-0.1086672
-39.12416	-0.1120981
-39.09719	-0.1158786
-39.06919	-0.1195767
-39.04214	-0.1239801
-39.01374	-0.1277801
-38.98581	-0.1306477
-38.95758	-0.1348877
-38.92982	-0.1388016
-38.90124	-0.1417487
-38.87292	-0.1446816
-38.84500	-0.1478105
-38.81701	-0.1504686
-38.78702	-0.1536115
-38.75718	-0.1569711
-38.72922	-0.1601840
-38.69900	-0.1629650
-38.67032	-0.1660089
-38.64214	-0.1690640
-38.61270	-0.1721591
-38.58420	-0.1747948
-38.55429	-0.1768582
-38.52425	-0.1789570
-38.49429	-0.1820982
-38.46491	-0.1847191
-38.43570	-0.1870705
-38.40396	-0.1901636
-38.37478	-0.1925393
-38.34583	-0.1950985
-38.31502	-0.1972208
-38.28495	-0.1987971
-38.25403	-0.2000251
-38.22432	-0.2021572
-38.19318	-0.2047961
-38.16346	-0.2075035
-38.13289	-0.2098670
-38.10135	-0.2116220
-38.07175	-0.2136564
-38.04054	-0.2158605
-38.01035	-0.2183403
-37.97887	-0.2206955
-37.94898	-0.2226778
-37.91785	-0.2243619
-37.88812	-0.2265983
-37.85699	-0.2284240
-37.82658	-0.2301243
-37.79548	-0.2317503
-37.76372	-0.2333041
-37.73250	-0.2346725
-37.70245	-0.2361885
-37.67011	-0.2375736
-37.63933	-0.2389203
-37.60752	-0.2409067
-37.57614	-0.2430320
-37.54579	-0.2452504
-37.51414	-0.2467845
-37.48374	-0.2479258
-37.45145	-0.2493639
-37.42038	-0.2506659
-37.38982	-0.2521252
-37.35791	-0.2539614
-37.32663	-0.2553070
-37.29542	-0.2565387
-37.26370	-0.2578169
-37.23204	-0.2596410
-37.19998	-0.2617964
-37.16922	-0.2638986
-37.13820	-0.2654529
-37.10650	-0.2665049
-37.07495	-0.2673970
-37.04397	-0.2681742
-37.01211	-0.2693702
-36.97994	-0.2706072
-36.94914	-0.2716725
-36.91657	-0.2730588
-36.88512	-0.2746781
-36.85410	-0.2764596
-36.82268	-0.2782474
-36.79026	-0.2796622
-36.75913	-0.2803826
-36.72653	-0.2811506
-36.69494	-0.2821586
-36.66309	-0.2834812
-36.63244	-0.2849179
-36.60000	-0.2863560
-36.56944	-0.2875390
-36.53886	-0.2887154
-36.50596	-0.2897258
-36.47470	-0.2904541
-36.44180	-0.2912145
-36.40967	-0.2922506
-36.37832	-0.2937560
-36.34675	-0.2955096
-36.31527	-0.2969343
-36.28311	-0.2980230
-36.25092	-0.2989856
-36.21924	-0.3000954
-36.18836	-0.3015501
-36.15628	-0.3028209
-36.12480	-0.3034510
-36.09312	-0.3039819
-36.05990	-0.3045644
-36.02916	-0.3055552
-35.99727	-0.3070361
-35.96481	-0.3085154
-35.93294	-0.3097356
-35.90130	-0.3107838
-35.86985	-0.3116122
-35.83839	-0.3123711
-35.80597	-0.3131512
-35.77282	-0.3139627
-35.74170	-0.3148964
-35.70960	-0.3161754
-35.67859	-0.3175324
-35.64711	-0.3187404
-35.61444	-0.3194338
-35.58236	-0.3199946
-35.54874	-0.3206272
-35.51656	-0.3216118
-35.48611	-0.3231131
-35.45453	-0.3246904
-35.42368	-0.3259554
-35.39219	-0.3270786
-35.35912	-0.3279278
-35.32688	-0.3287232
-35.29466	-0.3295166
-35.26286	-0.3303106
-35.23097	-0.3311096
-35.19873	-0.3319644
-35.16498	-0.3328500
-35.13368	-0.3339774
-35.10268	-0.3352344
-35.07106	-0.3362275
-35.03897	-0.3368884
-35.00597	-0.3374522
-34.97357	-0.3381626
-34.94185	-0.3392902
-34.91100	-0.3405575
-34.87903	-0.3416470
-34.84598	-0.3425350
-34.81302	-0.3433618
-34.78021	-0.3443062
-34.75002	-0.3452876
-34.71775	-0.3462162
-34.68624	-0.3473687
-34.65292	-0.3484328
-34.62260	-0.3494225
-34.59128	-0.3502441
-34.55836	-0.3509476
-34.52492	-0.3517537
-34.49383	-0.3527972
-34.46160	-0.3538794
-34.42887	-0.3549354
-34.39690	-0.3558555
-34.36550	-0.3565245
-34.33196	-0.3570915
-34.30032	-0.3577958
-34.26833	-0.3587131
-34.23719	-0.3597055
-34.20615	-0.3606033
-34.17242	-0.3614586
-34.13994	-0.3622745
-34.10887	-0.3631840
-34.07620	-0.3640916
-34.04318	-0.3648765
-34.01090	-0.3656212
-33.97957	-0.3665435
-33.94819	-0.3675051
-33.91635	-0.3684175
-33.88385	-0.3691682
-33.85056	-0.3698852
-33.81955	-0.3708920
-33.78730	-0.3719166
-33.75488	-0.3729505
-33.72172	-0.3738891
-33.68998	-0.3746444
-33.65789	-0.3753718
-33.62540	-0.3762204
-33.59369	-0.3770482
-33.56176	-0.3779964
-33.52976	-0.3788709
-33.49897	-0.3796624
-33.46579	-0.3805362
-33.43252	-0.3812031
-33.40071	-0.3819130
-33.36830	-0.3826817
-33.33576	-0.3832754
-33.30297	-0.3840155
-33.27063	-0.3849216
-33.23790	-0.3857545
-33.20726	-0.3866140
-33.17512	-0.3873374
-33.14356	-0.3879463
-33.11188	-0.3886492
-33.07866	-0.3895065
-33.04669	-0.3904028
-33.01435	-0.3912308
-32.98150	-0.3920806
-32.94900	-0.3928488
-32.91734	-0.3934446
-32.88490	-0.3941100
-32.85187	-0.3946411
-32.81988	-0.3950435
-32.78694	-0.3955752
-32.75484	-0.3962850
-32.72385	-0.3972256
-32.69200	-0.3982230
-32.65952	-0.3989806
-32.62667	-0.3994872
-32.59466	-0.3999144
-32.56236	-0.4004158
-32.53075	-0.4009628
-32.49844	-0.4015337
-32.46480	-0.4021326
-32.43270	-0.4027159
-32.40083	-0.4033083
-32.36946	-0.4040072
-32.33635	-0.4046776
-32.30378	-0.4051266
-32.27146	-0.4054916
-32.23794	-0.4058713
-32.20540	-0.4062414
-32.17470	-0.4067932
-32.14172	-0.4073876
-32.10910	-0.4079876
-32.07688	-0.4086422
-32.04570	-0.4093962
-32.01350	-0.4100375
-31.98156	-0.4105562
-31.94890	-0.4110175
-31.91531	-0.4113660
-31.88288	-0.4118316
-31.85065	-0.4124981
-31.81843	-0.4131270
-31.78710	-0.4137005
-31.75411	-0.4142088
-31.72176	-0.4148459
-31.68992	-0.4155988
-31.65928	-0.4162544
-31.62537	-0.4166066
-31.59250	-0.4168488
-31.55908	-0.4171428
-31.52648	-0.4175391
-31.49542	-0.4180550
-31.46202	-0.4185890
-31.43059	-0.4190637
-31.39797	-0.4196660
-31.36626	-0.4202804
-31.33379	-0.4208671
-31.30155	-0.4214570
-31.26846	-0.4220044
-31.23694	-0.4225830
-31.20408	-0.4232526
-31.17216	-0.4237426
-31.13870	-0.4242738
-31.10572	-0.4249039
-31.07465	-0.4255733
-31.04184	-0.4263002
-31.00968	-0.4270303
-30.97810	-0.4277139
-30.94447	-0.4284478
-30.91231	-0.4293265
-30.87972	-0.4300570
-30.84738	-0.4306530
-30.81575	-0.4311909
-30.78314	-0.4315908
-30.75201	-0.4320066
-30.71665	-0.4325498
-30.68436	-0.4330886
-30.65287	-0.4337424
-30.62046	-0.4346840
-30.58791	-0.4355570
-30.55658	-0.4362389
-30.52420	-0.4368870
-30.49125	-0.4373678
-30.45875	-0.4378227
-30.42636	-0.4384530
-30.39316	-0.4390860
-30.35998	-0.4397372
-30.32844	-0.4403024
-30.29526	-0.4408156
-30.26429	-0.4413477
-30.23201	-0.4419974
-30.19967	-0.4426540
-30.16743	-0.4432716
-30.13410	-0.4438585
-30.10281	-0.4444605
-30.07018	-0.4449766
-30.03778	-0.4454752
-30.00484	-0.4459514
-29.97150	-0.4465848
-29.93961	-0.4473415
-29.90703	-0.4479956
-29.87464	-0.4486006
-29.84125	-0.4490652
-29.80980	-0.4496183
-29.77780	-0.4503666
-29.74539	-0.4510432
-29.71286	-0.4515566
-29.67935	-0.4520792
-29.64635	-0.4526796
-29.61477	-0.4535440
-29.58341	-0.4545718
-29.55061	-0.4553889
-29.51750	-0.4559140
-29.48561	-0.4562685
-29.45228	-0.4566910
-29.41937	-0.4572070
-29.38743	-0.4578965
-29.35492	-0.4587600
-29.32259	-0.4596768
-29.29104	-0.4605410
-29.25854	-0.4614066
-29.22532	-0.4620468
-29.19261	-0.4625560
-29.16059	-0.4629550
-29.12701	-0.4633467
-29.09341	-0.4638098
-29.06274	-0.4644242
-29.02962	-0.4651381
-28.99824	-0.4658684
-28.96540	-0.4664611
-28.93315	-0.4669786
-28.90005	-0.4674950
-28.86812	-0.4680926
-28.83400	-0.4688608
-28.80214	-0.4695297
-28.77020	-0.4700815
-28.73768	-0.4706906
-28.70572	-0.4712420
-28.67309	-0.4718179
-28.64092	-0.4724367
-28.60826	-0.4729626
-28.57534	-0.4734403
-28.54228	-0.4740152
-28.50874	-0.4746579
-28.47692	-0.4753866
-28.44436	-0.4762015
-28.41141	-0.4769829
-28.37959	-0.4776688
-28.34725	-0.4783726
-28.31464	-0.4789981
-28.28314	-0.4795762
-28.25066	-0.4800881
-28.21836	-0.4805170
-28.18494	-0.4809404
-28.15107	-0.4813550
-28.11908	-0.4818398
-28.08634	-0.4824167
-28.05501	-0.4828930
-28.02226	-0.4833929
-27.98904	-0.4839944
-27.95646	-0.4847060
-27.92485	-0.4854942
-27.89191	-0.4862492
-27.85963	-0.4868838
-27.82605	-0.4874132
-27.79365	-0.4879348
-27.76151	-0.4885306
-27.72864	-0.4891198
-27.69719	-0.4898364
-27.66345	-0.4905726
-27.63240	-0.4910748
-27.59796	-0.4914780
-27.56570	-0.4918780
-27.53387	-0.4923826
-27.50114	-0.4930796
-27.46859	-0.4938788
-27.43642	-0.4946728
-27.40375	-0.4953204
-27.37088	-0.4958508
-27.33799	-0.4964050
-27.30545	-0.4969476
-27.27374	-0.4975160
-27.24010	-0.4981850
-27.20791	-0.4987554
-27.17581	-0.4993311
-27.14256	-0.5000158
-27.11078	-0.5005844
-27.07806	-0.5010556
-27.04448	-0.5014212
-27.01182	-0.5018492
-26.97796	-0.5025210
-26.94630	-0.5032747
-26.91416	-0.5039562
-26.88170	-0.5045204
-26.84856	-0.5050023
-26.81600	-0.5055012
-26.78345	-0.5060127
-26.75215	-0.5065514
-26.71841	-0.5071322
-26.68530	-0.5079176
-26.65305	-0.5087714
-26.62204	-0.5096250
-26.58853	-0.5102888
-26.55642	-0.5108194
-26.52326	-0.5112589
-26.48982	-0.5115342
-26.45747	-0.5118588
-26.42410	-0.5122567
-26.39218	-0.5128856
-26.36007	-0.5139721
-26.32740	-0.5148129
-26.29559	-0.5153329
-26.26217	-0.5157842
-26.22944	-0.5161580
-26.19630	-0.5166252
-26.16403	-0.5172403
-26.13138	-0.5177317
-26.09960	-0.5182164
-26.06552	-0.5187883
-26.03366	-0.5193687
-26.00120	-0.5199980
-25.96912	-0.5205486
-25.93528	-0.5208980
-25.90224	-0.5213352
-25.86917	-0.5218411
-25.83856	-0.5225003
-25.80644	-0.5231898
-25.77260	-0.5237046
-25.74084	-0.5241004
-25.70716	-0.5245770
-25.67476	-0.5251250
-25.64255	-0.5257550
-25.60944	-0.5263730
-25.57638	-0.5269374
-25.54398	-0.5272918
-25.51125	-0.5275984
-25.47796	-0.5278958
-25.44545	-0.5283950
-25.41333	-0.5291772
-25.38070	-0.5301030
-25.34837	-0.5308287
-25.31531	-0.5313806
-25.28284	-0.5317351
-25.25110	-0.5320680
-25.21755	-0.5324741
-25.18480	-0.5329576
-25.15242	-0.5336338
-25.11929	-0.5343572
-25.08655	-0.5348756
-25.05384	-0.5353078
-25.02066	-0.5357678
-24.98827	-0.5361576
-24.95562	-0.5365485
-24.92270	-0.5370616
-24.88976	-0.5376236
-24.85725	-0.5383959
-24.82494	-0.5391438
-24.79260	-0.5396692
-24.76024	-0.5400526
-24.72695	-0.5404818
-24.69482	-0.5408660
-24.66216	-0.5412912
-24.62840	-0.5417185
-24.59598	-0.5420922
-24.56370	-0.5424877
-24.53082	-0.5430052
-24.49818	-0.5435934
-24.46566	-0.5441578
-24.43320	-0.5446958
-24.39956	-0.5452789
-24.36717	-0.5458682
-24.33510	-0.5464390
-24.30246	-0.5469765
-24.26948	-0.5473984
-24.23665	-0.5478238
-24.20460	-0.5483178
-24.17147	-0.5487326
-24.13878	-0.5492016
-24.10585	-0.5497349
-24.07339	-0.5502688
-24.04029	-0.5507000
-24.00884	-0.5509902
-23.97516	-0.5512886
-23.94184	-0.5516066
-23.90922	-0.5520151
-23.87614	-0.5526732
-23.84347	-0.5535732
-23.81246	-0.5544924
-23.77963	-0.5553505
-23.74639	-0.5559814
-23.71371	-0.5563270
-23.68024	-0.5565958
-23.64736	-0.5568985
-23.61504	-0.5572220
-23.58308	-0.5577820
-23.54980	-0.5585174
-23.51792	-0.5591543
-23.48456	-0.5596128
-23.45164	-0.5599600
-23.41831	-0.5602878
-23.38539	-0.5607996
-23.35368	-0.5614470
-23.32078	-0.5621524
-23.28773	-0.5627132
-23.25537	-0.5631547
-23.22300	-0.5635650
-23.18992	-0.5639804
-23.15575	-0.5643871
-23.12394	-0.5648329
-23.09097	-0.5652678
-23.05736	-0.5657034
-23.02530	-0.5662622
-22.99348	-0.5670175
-22.96067	-0.5677480
-22.92859	-0.5682809
-22.89502	-0.5687220
-22.86100	-0.5690622
-22.82870	-0.5693261
-22.79675	-0.5696794
-22.76291	-0.5699816
-22.73108	-0.5703762
-22.69734	-0.5709668
-22.66478	-0.5715809
-22.63329	-0.5722466
-22.59968	-0.5727814
-22.56786	-0.5730988
-22.53474	-0.5736191
-22.50108	-0.5741168
-22.46946	-0.5745632
-22.43660	-0.5750891
-22.40397	-0.5754216
-22.37127	-0.5756680
-22.33745	-0.5760424
-22.30427	-0.5764896
-22.27153	-0.5769931
-22.24044	-0.5774814
-22.20700	-0.5778681
-22.17338	-0.5781584
-22.14089	-0.5784754
-22.10756	-0.5789195
-22.07489	-0.5794644
-22.04308	-0.5800500
-22.00932	-0.5806763
-21.97583	-0.5812255
-21.94358	-0.5816328
-21.91142	-0.5819900
-21.87948	-0.5823562
-21.84624	-0.5827112
-21.81195	-0.5830344
-21.77824	-0.5833680
-21.74645	-0.5838831
-21.71394	-0.5846908
-21.68159	-0.5854883
-21.64942	-0.5861407
-21.61555	-0.5865700
-21.58402	-0.5868435
-21.55095	-0.5871070
-21.51719	-0.5874029
-21.48462	-0.5877549
-21.45145	-0.5882111
-21.41941	-0.5886582
-21.38724	-0.5892140
-21.35244	-0.5896076
-21.32128	-0.5899701
-21.28733	-0.5904878
-21.25516	-0.5909908
-21.22236	-0.5914246
-21.18976	-0.5919028
-21.15580	-0.5921593
-21.12398	-0.5923684
-21.09028	-0.5926180
-21.05751	-0.5929542
-21.02627	-0.5934229
-20.99268	-0.5939428
-20.96056	-0.5943783
-20.92749	-0.5948261
-20.89414	-0.5953060
-20.86184	-0.5958637
-20.82864	-0.5962982
-20.79654	-0.5965284
-20.76279	-0.5966528
-20.73009	-0.5968365
-20.69655	-0.5972970
-20.66404	-0.5979620
-20.63283	-0.5984989
-20.59868	-0.5989594
-20.56588	-0.5992371
-20.53361	-0.5996100
-20.49894	-0.6000671
-20.46740	-0.6004568
-20.43556	-0.6008199
-20.40152	-0.6012788
-20.36872	-0.6017708
-20.33603	-0.6022130
-20.30388	-0.6026875
-20.26984	-0.6031030
-20.23830	-0.6034847
-20.20504	-0.6038858
-20.17236	-0.6043422
-20.13901	-0.6047588
-20.10730	-0.6051934
-20.07370	-0.6055493
-20.04108	-0.6058018
-20.00775	-0.6061128
-19.97411	-0.6065512
-19.94239	-0.6070980
-19.90929	-0.6076269
-19.87636	-0.6079682
-19.84297	-0.6083002
-19.81066	-0.6086176
-19.77919	-0.6089126
-19.74469	-0.6092380
-19.71164	-0.6096280
-19.67987	-0.6100762
-19.64654	-0.6106485
-19.61469	-0.6110516
-19.58147	-0.6114149
-19.54829	-0.6117352
-19.51541	-0.6119502
-19.48254	-0.6121988
-19.44924	-0.6125124
-19.41614	-0.6128830
-19.38399	-0.6133966
-19.35004	-0.6138038
-19.31685	-0.6140711
-19.28500	-0.6143696
-19.25056	-0.6147579
-19.21920	-0.6152981
-19.18592	-0.6159067
-19.15364	-0.6163276
-19.12097	-0.6167232
-19.08685	-0.6170889
-19.05425	-0.6176207
-19.02198	-0.6182037
-18.99014	-0.6186794
-18.95718	-0.6189995
-18.92230	-0.6192260
-18.89032	-0.6194286
-18.85751	-0.6197152
-18.82449	-0.6200668
-18.79238	-0.6203766
-18.75816	-0.6207799
-18.72560	-0.6211269
-18.69409	-0.6215371
-18.66019	-0.6218576
-18.62822	-0.6220932
-18.59340	-0.6223020
-18.56134	-0.6224814
-18.52855	-0.6227900
-18.49523	-0.6231748
-18.46237	-0.6234713
-18.42873	-0.6237220
-18.39609	-0.6239814
-18.36397	-0.6244064
-18.33197	-0.6249832
-18.29980	-0.6254668
-18.26483	-0.6258209
-18.23204	-0.6260285
-18.19841	-0.6262332
-18.16621	-0.6266149
-18.13309	-0.6270754
-18.10086	-0.6275634
-18.06724	-0.6279830
-18.03397	-0.6283442
-18.00241	-0.6287198
-17.97001	-0.6291206
-17.93616	-0.6294484
-17.90263	-0.6297554
-17.87044	-0.6299922
-17.83791	-0.6302135
-17.80428	-0.6304382
-17.77051	-0.6307102
-17.73800	-0.6310649
-17.70565	-0.6314739
-17.67275	-0.6317246
-17.64028	-0.6319697
-17.60541	-0.6322545
-17.57397	-0.6324623
-17.54091	-0.6327644
-17.50672	-0.6331006
-17.47673	-0.6333676
-17.44246	-0.6337221
-17.40842	-0.6339809
-17.37582	-0.6341756
-17.34276	-0.6345505
-17.30981	-0.6351475
-17.27693	-0.6358352
-17.24506	-0.6364368
-17.21224	-0.6367718
-17.17828	-0.6369880
-17.14569	-0.6372802
-17.11212	-0.6375820
-17.08056	-0.6379912
-17.04754	-0.6383941
-17.01432	-0.6386910
-16.98128	-0.6388805
-16.94863	-0.6390245
-16.91554	-0.6391676
-16.88228	-0.6393906
-16.84951	-0.6396306
-16.81677	-0.6398926
-16.78269	-0.6401864
-16.75103	-0.6405914
-16.71762	-0.6411730
-16.68543	-0.6416274
-16.65305	-0.6418689
-16.61846	-0.6419951
-16.58610	-0.6421109
-16.55272	-0.6423120
-16.52000	-0.6426316
-16.48735	-0.6430746
-16.45402	-0.6434636
-16.42054	-0.6438396
-16.38816	-0.6441574
-16.35524	-0.6444519
-16.32272	-0.6447766
-16.28884	-0.6451190
-16.25688	-0.6455282
-16.22360	-0.6459798
-16.19071	-0.6464394
-16.15730	-0.6466937
-16.12520	-0.6468598
-16.09163	-0.6470480
-16.05799	-0.6474238
-16.02639	-0.6479500
-15.99446	-0.6483528
-15.96049	-0.6486539
-15.92746	-0.6488142
-15.89472	-0.6489707
-15.86069	-0.6492351
-15.82795	-0.6494916
-15.79489	-0.6496837
-15.76210	-0.6499854
-15.72879	-0.6503689
-15.69575	-0.6507737
-15.66406	-0.6510486
-15.63148	-0.6512496
-15.59724	-0.6514090
-15.56325	-0.6516520
-15.53203	-0.6520699
-15.49878	-0.6525970
-15.46574	-0.6529429
-15.43312	-0.6531244
-15.39980	-0.6532618
-15.36546	-0.6534080
-15.33325	-0.6535997
-15.30112	-0.6538840
-15.26732	-0.6542168
-15.23436	-0.6545528
-15.20111	-0.6548785
-15.16863	-0.6552020
-15.13528	-0.6555629
-15.10390	-0.6559792
-15.07124	-0.6565058
-15.03797	-0.6568710
-15.00488	-0.6570259
-14.97119	-0.6571850
-14.93797	-0.6573816
-14.90469	-0.6577301
-14.87199	-0.6580958
-14.83956	-0.6583818
-14.80641	-0.6586562
-14.77437	-0.6589308
-14.74065	-0.6593085
-14.70814	-0.6595856
-14.67528	-0.6597003
-14.64184	-0.6597980
-14.60889	-0.6598896
-14.57538	-0.6600634
-14.54256	-0.6603122
-14.50980	-0.6606104
-14.47729	-0.6608546
-14.44413	-0.6610237
-14.41028	-0.6612520
-14.37678	-0.6616650
-14.34548	-0.6622803
-14.31284	-0.6629565
-14.28044	-0.6633153
-14.24664	-0.6634381
-14.21216	-0.6635269
-14.17996	-0.6636347
-14.14737	-0.6638468
-14.11345	-0.6641858
-14.08053	-0.6645440
-14.04862	-0.6649011
-14.01536	-0.6652220
-13.98194	-0.6655016
-13.94911	-0.6657924
-13.91626	-0.6661609
-13.88406	-0.6663922
-13.85077	-0.6665038
-13.81798	-0.6666394
-13.78363	-0.6667650
-13.75089	-0.6670295
-13.71882	-0.6673312
-13.68553	-0.6676996
-13.65231	-0.6680866
-13.61994	-0.6684957
-13.58694	-0.6689950
-13.55293	-0.6693400
-13.52126	-0.6694702
-13.48762	-0.6696178
-13.45509	-0.6697356
-13.42001	-0.6699665
-13.38774	-0.6704358
-13.35497	-0.6710569
-13.32271	-0.6714388
-13.28975	-0.6715710
-13.25676	-0.6716812
-13.22275	-0.6718750
-13.18884	-0.6722362
-13.15833	-0.6727836
-13.12495	-0.6732712
-13.09113	-0.6735025
-13.05887	-0.6736316
-13.02410	-0.6737168
-12.99184	-0.6737962
-12.95768	-0.6739000
-12.92560	-0.6741694
-12.89302	-0.6746109
-12.86010	-0.6750386
-12.82598	-0.6752734
-12.79272	-0.6754816
-12.76008	-0.6757740
-12.72849	-0.6762504
-12.69464	-0.6767590
-12.66287	-0.6771637
-12.62930	-0.6774431
-12.59629	-0.6776600
-12.56330	-0.6777988
-12.53009	-0.6778946
-12.49616	-0.6779916
-12.46313	-0.6781000
-12.43121	-0.6782766
-12.39777	-0.6785876
-12.36488	-0.6788556
-12.33254	-0.6791087
-12.29836	-0.6793079
-12.26575	-0.6794544
-12.23309	-0.6795824
-12.19893	-0.6796829
-12.16604	-0.6798031
-12.13226	-0.6800540
-12.10054	-0.6803754
-12.06763	-0.6807525
-12.03514	-0.6810869
-12.00111	-0.6813472
-11.96783	-0.6815942
-11.93542	-0.6817930
-11.90265	-0.6819828
-11.87044	-0.6821038
-11.83682	-0.6822056
-11.80320	-0.6823711
-11.76966	-0.6826596
-11.73736	-0.6830056
-11.70505	-0.6834019
-11.67165	-0.6836334
-11.63848	-0.6837716
-11.60452	-0.6838891
-11.57246	-0.6839955
-11.53848	-0.6841804
-11.50569	-0.6843745
-11.47367	-0.6844826
-11.44023	-0.6845844
-11.40623	-0.6846835
-11.37326	-0.6848406
-11.34076	-0.6851801
-11.30795	-0.6855312
-11.27398	-0.6858574
-11.24090	-0.6861563
-11.20899	-0.6864648
-11.17625	-0.6868557
-11.14310	-0.6872000
-11.10941	-0.6874070
-11.07609	-0.6875312
-11.04424	-0.6876519
-11.01117	-0.6877632
-10.97792	-0.6878657
-10.94428	-0.6880384
-10.90953	-0.6882700
-10.87816	-0.6884906
-10.84568	-0.6888394
-10.81192	-0.6891175
-10.77960	-0.6892518
-10.74598	-0.6894228
-10.71375	-0.6895678
-10.68101	-0.6897016
-10.64794	-0.6899250
-10.61393	-0.6900676
-10.58099	-0.6901716
-10.54800	-0.6902826
-10.51374	-0.6904049
-10.48129	-0.6906125
-10.44760	-0.6909165
-10.41503	-0.6911318
-10.38187	-0.6913505
-10.34907	-0.6915426
-10.31675	-0.6917080
-10.28270	-0.6918732
-10.24950	-0.6920719
-10.21681	-0.6924109
-10.18393	-0.6928944
-10.15218	-0.6932743
-10.11863	-0.6935672
-10.08466	-0.6936721
-10.05199	-0.6937844
-10.01813	-0.6939221
-9.985019	-0.6941101
-9.952530	-0.6944790
-9.920025	-0.6949292
-9.886324	-0.6952062
-9.853798	-0.6953287
-9.819996	-0.6954544
-9.786140	-0.6955714
-9.754254	-0.6957138
-9.720801	-0.6958316
-9.688759	-0.6959545
-9.654361	-0.6961064
-9.622458	-0.6963037
-9.589129	-0.6966632
-9.555175	-0.6968832
-9.523709	-0.6970154
-9.489743	-0.6971782
-9.456734	-0.6973274
-9.422950	-0.6975469
-9.390465	-0.6978557
-9.357780	-0.6981140
-9.324881	-0.6982899
-9.292609	-0.6984780
-9.259539	-0.6986054
-9.226641	-0.6987235
-9.193114	-0.6988513
-9.159485	-0.6989895
-9.126792	-0.6991406
-9.094274	-0.6992910
-9.060762	-0.6994016
-9.026826	-0.6995112
-8.992703	-0.6996593
-8.959708	-0.6998491
-8.927882	-0.7001672
-8.895214	-0.7003432
-8.862686	-0.7004636
-8.829025	-0.7005762
-8.795809	-0.7007019
-8.761578	-0.7008350
-8.728562	-0.7009974
-8.695016	-0.7011900
-8.662550	-0.7015151
-8.631086	-0.7018962
-8.597381	-0.7020978
-8.564347	-0.7022232
-8.530724	-0.7023394
-8.497031	-0.7024648
-8.464301	-0.7026620
-8.430824	-0.7028572
-8.397316	-0.7029816
-8.364944	-0.7031128
-8.331343	-0.7033734
-8.298806	-0.7037354
-8.266564	-0.7041545
-8.233547	-0.7044641
-8.200256	-0.7046330
-8.167390	-0.7047509
-8.133528	-0.7048676
-8.102131	-0.7049848
-8.067048	-0.7051068
-8.034353	-0.7052475
-8.000256	-0.7053881
-7.967744	-0.7055860
-7.933694	-0.7058297
-7.902738	-0.7060218
-7.869672	-0.7061462
-7.836103	-0.7062681
-7.802837	-0.7063954
-7.769024	-0.7065189
-7.735597	-0.7066384
-7.703012	-0.7067590
-7.669506	-0.7069670
-7.637256	-0.7073004
-7.604687	-0.7075588
-7.570053	-0.7077751
-7.537120	-0.7079511
-7.503863	-0.7081171
-7.471094	-0.7084353
-7.439163	-0.7087310
-7.406257	-0.7088694
-7.372541	-0.7089881
-7.339138	-0.7091066
-7.306068	-0.7092270
-7.272363	-0.7094144
-7.240454	-0.7095922
-7.207566	-0.7097214
-7.173812	-0.7099056
-7.140110	-0.7101804
-7.107456	-0.7104680
-7.074944	-0.7106674
-7.041840	-0.7107854
-7.009160	-0.7108975
-6.975289	-0.7110139
-6.941242	-0.7111792
-6.908252	-0.7114820
-6.875905	-0.7117984
-6.843470	-0.7120422
-6.810738	-0.7122728
-6.777860	-0.7124104
-6.744076	-0.7125300
-6.710766	-0.7126439
-6.676712	-0.7127545
-6.643813	-0.7128643
-6.610611	-0.7129792
-6.576790	-0.7131076
-6.545226	-0.7133426
-6.512387	-0.7136395
-6.478900	-0.7139953
-6.445606	-0.7142913
-6.412864	-0.7144994
-6.379336	-0.7146358
-6.346729	-0.7147526
-6.312780	-0.7148697
-6.279650	-0.7149895
-6.246890	-0.7151256
-6.213680	-0.7154021
-6.179924	-0.7156556
-6.147812	-0.7158216
-6.114434	-0.7160390
-6.081320	-0.7161731
-6.049213	-0.7162940
-6.015108	-0.7164169
-5.981880	-0.7165439
-5.947982	-0.7167645
-5.916500	-0.7171845
-5.883492	-0.7174347
-5.850840	-0.7175762
-5.816230	-0.7176938
-5.783066	-0.7178106
-5.750469	-0.7179270
-5.717440	-0.7180830
-5.683734	-0.7183490
-5.651695	-0.7184889
-5.618876	-0.7186094
-5.584374	-0.7187268
-5.550498	-0.7188400
-5.517562	-0.7189561
-5.484558	-0.7190818
-5.451770	-0.7192274
-5.419239	-0.7194480
-5.386201	-0.7197524
-5.353337	-0.7199876
-5.320072	-0.7201306
-5.286884	-0.7202644
-5.253726	-0.7203870
-5.220335	-0.7205844
-5.187383	-0.7208460
-5.154122	-0.7210740
-5.120894	-0.7212528
-5.088321	-0.7213710
-5.055554	-0.7214910
-5.021332	-0.7216194
-4.989410	-0.7217701
-4.955956	-0.7219076
-4.922075	-0.7220292
-4.890194	-0.7221429
-4.856578	-0.7222595
-4.822332	-0.7223785
-4.791153	-0.7225012
-4.756800	-0.7226407
-4.722928	-0.7227799
-4.689500	-0.7229741
-4.657898	-0.7231640
-4.624418	-0.7232901
-4.592132	-0.7234106
-4.558184	-0.7235290
-4.523676	-0.7236497
-4.491002	-0.7237760
-4.458728	-0.7239361
-4.426367	-0.7241553
-4.392946	-0.7243931
-4.359285	-0.7245674
-4.327348	-0.7246900
-4.293059	-0.7248108
-4.259528	-0.7249298
-4.226797	-0.7250500
-4.194104	-0.7251751
-4.160859	-0.7253028
-4.128188	-0.7254276
-4.094348	-0.7255516
-4.061547	-0.7256762
-4.027729	-0.7257982
-3.994476	-0.7259222
-3.961033	-0.7260662
-3.928094	-0.7262134
-3.896110	-0.7264710
-3.862477	-0.7266792
-3.830802	-0.7268150
-3.795924	-0.7269372
-3.762888	-0.7270540
-3.729319	-0.7271700
-3.696594	-0.7272916
-3.664490	-0.7274162
-3.629894	-0.7275436
-3.596848	-0.7276790
-3.564462	-0.7278578
-3.530456	-0.7280902
-3.497727	-0.7283466
-3.464095	-0.7286144
-3.431505	-0.7287663
-3.398804	-0.7288872
-3.364936	-0.7290061
-3.331969	-0.7291252
-3.298781	-0.7292456
-3.265528	-0.7293824
-3.231890	-0.7295669
-3.200006	-0.7297370
-3.166040	-0.7298801
-3.133313	-0.7300362
-3.098874	-0.7301640
-3.067175	-0.7302896
-3.034444	-0.7304141
-3.001764	-0.7305370
-2.967678	-0.7306616
-2.935150	-0.7307884
-2.901260	-0.7309158
-2.868105	-0.7310430
-2.834896	-0.7311680
-2.802270	-0.7312894
-2.768237	-0.7314100
-2.735428	-0.7315322
-2.701610	-0.7316536
-2.669126	-0.7317762
-2.634705	-0.7319028
-2.601810	-0.7320299
-2.569226	-0.7321674
-2.536072	-0.7324224
-2.502176	-0.7326593
-2.470423	-0.7327835
-2.437056	-0.7329039
-2.403281	-0.7330194
-2.369645	-0.7331374
-2.336930	-0.7332628
-2.304057	-0.7333904
-2.269722	-0.7335410
-2.236950	-0.7336744
-2.204282	-0.7338087
-2.171494	-0.7339381
-2.137904	-0.7340618
-2.104701	-0.7341788
-2.071956	-0.7342910
-2.038552	-0.7344039
-2.005296	-0.7345279
-1.972445	-0.7347719
-1.939339	-0.7351032
-1.905415	-0.7355811
-1.871959	-0.7359032
-1.839788	-0.7360466
-1.806802	-0.7361968
-1.773028	-0.7363207
-1.740461	-0.7364424
-1.706774	-0.7365674
-1.673203	-0.7366900
-1.640220	-0.7368151
-1.606869	-0.7369409
-1.574334	-0.7370663
-1.540890	-0.7371936
-1.508315	-0.7373178
-1.474361	-0.7374421
-1.441340	-0.7375650
-1.407760	-0.7376881
-1.374972	-0.7378110
-1.342411	-0.7379326
-1.308935	-0.7380566
-1.275009	-0.7381810
-1.242087	-0.7383051
-1.209252	-0.7384351
-1.175659	-0.7385663
-1.144078	-0.7386931
-1.109914	-0.7388181
-1.076402	-0.7389459
-1.043850	-0.7391356
-1.010816	-0.7393926
-0.9767226	-0.7395558
-0.9447851	-0.7396742
-0.9107678	-0.7397843
-0.8774337	-0.7398929
-0.8442452	-0.7400068
-0.8114730	-0.7401288
-0.7783462	-0.7402606
-0.7437187	-0.7403906
-0.7116151	-0.7405234
-0.6780494	-0.7406500
-0.6444984	-0.7407720
-0.6119446	-0.7408970
-0.5781938	-0.7410438
-0.5458181	-0.7412110
-0.5134422	-0.7413525
-0.4800201	-0.7414763
-0.4457476	-0.7415911
-0.4129120	-0.7417056
-0.3798137	-0.7418250
-0.3462990	-0.7419475
-0.3138570	-0.7420708
-0.2805362	-0.7421958
-0.2467371	-0.7423174
-0.2135514	-0.7424389
-0.1809079	-0.7425616
-0.1477104	-0.7426856
-0.1140454	-0.7428108
-0.08091235	-0.7429342
-0.04832969	-0.7430574
-0.01500246	-0.7431832
0.01756442	-0.7433066
0.05152806	-0.7434306
0.08491768	-0.7435503
0.1165065	-0.7436624
0.1509598	-0.7437775
0.1841831	-0.7438962
0.2170367	-0.7440180
0.2508245	-0.7441439
0.2831780	-0.7442665
0.3174642	-0.7443888
0.3508486	-0.7445099
0.3837072	-0.7446335
0.4160101	-0.7447584
0.4496372	-0.7448793
0.4821143	-0.7449985
0.5153718	-0.7451210
0.5494992	-0.7452436
0.5826215	-0.7453699
0.6160578	-0.7454908
0.6487378	-0.7456070
0.6826602	-0.7457208
0.7152182	-0.7458405
0.7483978	-0.7459640
0.7813569	-0.7461056
0.8155224	-0.7462650
0.8480259	-0.7463968
0.8826488	-0.7465203
0.9144234	-0.7466403
0.9481769	-0.7467637
0.9813176	-0.7468901
1.013479	-0.7470144
1.047324	-0.7471378
1.080732	-0.7472641
1.114435	-0.7473890
1.147277	-0.7475099
1.180663	-0.7476250
1.213895	-0.7477421
1.247650	-0.7478647
1.279317	-0.7480986
1.313163	-0.7485376
1.345189	-0.7488638
1.378085	-0.7490194
1.412120	-0.7491370
1.444776	-0.7492461
1.479382	-0.7493530
1.511948	-0.7494653
1.545258	-0.7495847
1.578593	-0.7497089
1.612353	-0.7498829
1.645086	-0.7500843
1.678295	-0.7502532
1.710811	-0.7503808
1.744477	-0.7504975
1.777018	-0.7506064
1.811591	-0.7507178
1.844611	-0.7508332
1.877074	-0.7509570
1.911392	-0.7511252
1.943524	-0.7513988
1.976353	-0.7515762
2.008856	-0.7517288
2.042209	-0.7518462
2.075951	-0.7519562
2.109247	-0.7520630
2.143520	-0.7521728
2.175954	-0.7522870
2.209352	-0.7524032
2.242539	-0.7525234
2.275776	-0.7526434
2.308933	-0.7527624
2.341716	-0.7528794
2.375184	-0.7529974
2.408548	-0.7531160
2.441408	-0.7532366
2.474248	-0.7533582
2.507633	-0.7534778
2.541935	-0.7535985
2.574848	-0.7537451
2.607488	-0.7539564
2.639855	-0.7542485
2.672292	-0.7544036
2.705770	-0.7545193
2.738992	-0.7546240
2.773838	-0.7547290
2.807992	-0.7548396
2.839411	-0.7549597
2.872574	-0.7551769
2.905166	-0.7553376
2.938318	-0.7554520
2.971930	-0.7555624
3.005521	-0.7556743
3.038877	-0.7557895
3.072342	-0.7559184
3.105535	-0.7560657
3.137986	-0.7561978
3.171118	-0.7563174
3.204306	-0.7564349
3.237790	-0.7565518
3.271487	-0.7566850
3.303792	-0.7568618
3.337006	-0.7570728
3.370622	-0.7572144
3.403224	-0.7573288
3.436278	-0.7574378
3.470167	-0.7575478
3.504212	-0.7576639
3.537594	-0.7578125
3.569830	-0.7580299
3.602291	-0.7582319
3.636276	-0.7583544
3.669445	-0.7584662
3.702026	-0.7585728
3.735740	-0.7586825
3.769373	-0.7588210
3.801700	-0.7590451
3.834287	-0.7592304
3.867706	-0.7593457
3.900882	-0.7594519
3.933656	-0.7595638
3.968600	-0.7596832
4.000162	-0.7598044
4.034272	-0.7599210
4.067802	-0.7600366
4.101086	-0.7601528
4.134426	-0.7603020
4.166772	-0.7604684
4.199796	-0.7605900
4.232672	-0.7607118
4.266679	-0.7608342
4.298942	-0.7609534
4.332467	-0.7610712
4.366332	-0.7611814
4.399361	-0.7612850
4.432858	-0.7613946
4.466642	-0.7615094
4.498360	-0.7616249
4.531990	-0.7617456
4.565156	-0.7618645
4.598129	-0.7619820
4.631418	-0.7621013
4.663840	-0.7622236
4.697560	-0.7623503
4.729956	-0.7624765
4.764062	-0.7625950
4.797287	-0.7627066
4.830806	-0.7628160
4.864312	-0.7629300
4.897110	-0.7630500
4.930271	-0.7632249
4.962540	-0.7633634
4.994930	-0.7634750
5.029567	-0.7635858
5.063820	-0.7636964
5.096753	-0.7638111
5.130234	-0.7639312
5.162613	-0.7640518
5.196258	-0.7642136
5.229359	-0.7643945
5.262060	-0.7645253
5.294703	-0.7646399
5.329512	-0.7647470
5.361860	-0.7648550
5.396156	-0.7649682
5.427795	-0.7650843
5.462153	-0.7652340
5.495742	-0.7654630
5.527320	-0.7656826
5.561399	-0.7658561
5.593090	-0.7659860
5.626370	-0.7661038
5.659356	-0.7662184
5.692004	-0.7663292
5.727264	-0.7664314
5.760300	-0.7665343
5.794414	-0.7666458
5.827638	-0.7667806
5.860730	-0.7669564
5.893094	-0.7671024
5.925870	-0.7672212
5.959555	-0.7673419
5.992359	-0.7674626
6.024934	-0.7675829
6.058750	-0.7677002
6.091739	-0.7678069
6.125046	-0.7679121
6.159213	-0.7680194
6.192161	-0.7681299
6.224980	-0.7682446
6.258250	-0.7683609
6.292359	-0.7684770
6.326094	-0.7685926
6.357762	-0.7687086
6.391695	-0.7688251
6.424493	-0.7689424
6.457999	-0.7690724
6.490472	-0.7692374
6.524380	-0.7694124
6.557114	-0.7695247
6.589458	-0.7696300
6.624694	-0.7697326
6.658163	-0.7698328
6.690555	-0.7699370
6.724874	-0.7700498
6.757862	-0.7701818
6.790656	-0.7703826
6.823452	-0.7705318
6.856368	-0.7706495
6.890718	-0.7707618
6.923280	-0.7708764
6.955658	-0.7710190
6.989344	-0.7711372
7.021679	-0.7712480
7.055081	-0.7713561
7.089866	-0.7714599
7.123457	-0.7715680
7.157174	-0.7716775
7.189624	-0.7717876
7.223426	-0.7718980
7.256796	-0.7720103
7.290024	-0.7721240
7.323311	-0.7722461
7.355566	-0.7723591
7.388290	-0.7724698
7.422711	-0.7725806
7.456091	-0.7726932
7.489410	-0.7728184
7.522597	-0.7729553
7.554913	-0.7731031
7.588166	-0.7732593
7.620795	-0.7733716
7.653224	-0.7734814
7.687491	-0.7735894
7.721194	-0.7736950
7.754853	-0.7738034
7.787885	-0.7739155
7.821074	-0.7740256
7.854054	-0.7741370
7.887257	-0.7742526
7.919848	-0.7743603
7.952472	-0.7744672
7.987142	-0.7745712
8.019580	-0.7746754
8.052842	-0.7747864
8.085142	-0.7748972
8.119524	-0.7750030
8.153125	-0.7751080
8.187271	-0.7752166
8.219843	-0.7753400
8.252344	-0.7755728
8.284732	-0.7757092
8.317829	-0.7758172
8.352840	-0.7759247
8.385422	-0.7760312
8.418062	-0.7761428
8.451378	-0.7762594
8.484160	-0.7763736
8.517882	-0.7764850
8.550912	-0.7765912
8.584278	-0.7766916
8.617934	-0.7767932
8.651625	-0.7769000
8.684584	-0.7770264
8.717358	-0.7772247
8.750269	-0.7773434
8.783068	-0.7774541
8.816522	-0.7775586
8.849648	-0.7776599
8.883707	-0.7777605
8.916503	-0.7778632
8.949738	-0.7779632
8.983416	-0.7780616
9.017138	-0.7781593
9.050009	-0.7782597
9.083222	-0.7783663
9.116532	-0.7784812
9.149481	-0.7786728
9.182541	-0.7788216
9.216149	-0.7789307
9.249335	-0.7790401
9.282736	-0.7791436
9.314591	-0.7792449
9.348863	-0.7793515
9.382781	-0.7794610
9.415665	-0.7795834
9.448376	-0.7796939
9.480796	-0.7797995
9.515320	-0.7799020
9.547931	-0.7800061
9.580492	-0.7801226
9.614413	-0.7802490
9.646847	-0.7803534
9.679298	-0.7804546
9.714959	-0.7805510
9.747006	-0.7806458
9.780880	-0.7807434
9.814039	-0.7808424
9.848359	-0.7809436
9.880590	-0.7810506
9.913482	-0.7811614
9.946243	-0.7812712
9.980324	-0.7813797
10.01288	-0.7814844
10.04583	-0.7815881
10.08005	-0.7816910
10.11234	-0.7817931
10.14566	-0.7818906
10.17864	-0.7819861
10.21262	-0.7820838
10.24643	-0.7821876
10.27816	-0.7823174
10.31089	-0.7824547
10.34491	-0.7825606
10.37860	-0.7826602
10.41196	-0.7827553
10.44512	-0.7828482
10.47898	-0.7829512
10.51120	-0.7830671
10.54395	-0.7832038
10.57753	-0.7833210
10.61015	-0.7834150
10.64426	-0.7835031
10.67862	-0.7835899
10.71159	-0.7836872
10.74471	-0.7838068
10.77741	-0.7839676
10.80974	-0.7840856
10.84341	-0.7841920
10.87738	-0.7842935
10.91027	-0.7843920
10.94360	-0.7844910
10.97688	-0.7845911
11.00922	-0.7846924
11.04200	-0.7847936
11.07549	-0.7848919
11.10910	-0.7849908
11.14319	-0.7850921
11.17589	-0.7851999
11.20913	-0.7853094
11.24204	-0.7854078
11.27451	-0.7855024
11.30968	-0.7855946
11.34154	-0.7856828
11.37521	-0.7857774
11.40814	-0.7858772
11.44170	-0.7859782
11.47484	-0.7860785
11.50805	-0.7861774
11.54141	-0.7862722
11.57463	-0.7863730
11.60802	-0.7864780
11.64044	-0.7865803
11.67431	-0.7866728
11.70704	-0.7867611
11.74149	-0.7868462
11.77390	-0.7869343
11.80804	-0.7870316
11.84183	-0.7871422
11.87390	-0.7872585
11.90706	-0.7873618
11.94004	-0.7874576
11.97302	-0.7875510
12.00725	-0.7876448
12.04051	-0.7877436
12.07375	-0.7878460
12.10516	-0.7879507
12.13864	-0.7880518
12.17148	-0.7881430
12.20608	-0.7882294
12.23978	-0.7883130
12.27260	-0.7884024
12.30614	-0.7884988
12.33905	-0.7885980
12.37275	-0.7886978
12.40568	-0.7887981
12.43887	-0.7888938
12.47173	-0.7889859
12.50520	-0.7890808
12.53880	-0.7891739
12.57149	-0.7892690
12.60560	-0.7893647
12.63758	-0.7894574
12.67125	-0.7895478
12.70466	-0.7896405
12.73844	-0.7897339
12.77235	-0.7898297
12.80452	-0.7899318
12.83744	-0.7900339
12.87044	-0.7901321
12.90326	-0.7902294
12.93779	-0.7903210
12.97070	-0.7904122
13.00449	-0.7905042
13.03688	-0.7905970
13.07077	-0.7906919
13.10347	-0.7907874
13.13680	-0.7908845
13.16994	-0.7909826
13.20276	-0.7910800
13.23657	-0.7911760
13.26902	-0.7912662
13.30287	-0.7913505
13.33686	-0.7914358
13.37011	-0.7915238
13.40252	-0.7916138
13.43514	-0.7917032
13.46888	-0.7917932
13.50318	-0.7918835
13.53636	-0.7919720
13.56893	-0.7920631
13.60330	-0.7921576
13.63579	-0.7922566
13.66826	-0.7923555
13.70177	-0.7924512
13.73567	-0.7925380
13.76811	-0.7926190
13.80218	-0.7927106
13.83514	-0.7928093
13.86721	-0.7929406
13.90090	-0.7930863
13.93483	-0.7931778
13.96680	-0.7932588
14.00049	-0.7933374
14.03544	-0.7934204
14.06751	-0.7935080
14.10054	-0.7935993
14.13488	-0.7936892
14.16696	-0.7937730
14.20026	-0.7938616
14.23359	-0.7939541
14.26579	-0.7940454
14.29979	-0.7941336
14.33270	-0.7942148
14.36667	-0.7942931
14.40011	-0.7943750
14.43364	-0.7944639
14.46778	-0.7945630
14.49977	-0.7946569
14.53186	-0.7947461
14.56595	-0.7948331
14.60058	-0.7949140
14.63254	-0.7949939
14.66710	-0.7950769
14.70016	-0.7951596
14.73280	-0.7952512
14.76618	-0.7953472
14.79923	-0.7954426
14.83285	-0.7955384
14.86593	-0.7956305
14.89885	-0.7957190
14.93184	-0.7958074
14.96580	-0.7958930
14.99845	-0.7959818
15.03200	-0.7960732
15.06459	-0.7961618
15.09842	-0.7962432
15.13168	-0.7963224
15.16522	-0.7963968
15.19784	-0.7964774
15.23193	-0.7965610
15.26482	-0.7966476
15.29852	-0.7967325
15.33140	-0.7968171
15.36515	-0.7969031
15.39789	-0.7969946
15.43055	-0.7970855
15.46347	-0.7971751
15.49780	-0.7972641
15.52985	-0.7973465
15.56322	-0.7974304
15.59745	-0.7975100
15.63044	-0.7975879
15.66484	-0.7976725
15.69801	-0.7977615
15.73004	-0.7978511
15.76283	-0.7979366
15.79724	-0.7980140
15.82982	-0.7980903
15.86290	-0.7981729
15.89683	-0.7982600
15.93001	-0.7983470
15.96322	-0.7984309
15.99683	-0.7985132
16.03021	-0.7985966
16.06311	-0.7986834
16.09569	-0.7987694
16.12968	-0.7988480
16.16288	-0.7989246
16.19711	-0.7990026
16.22966	-0.7990845
16.26264	-0.7991724
16.29508	-0.7992585
16.32844	-0.7993424
16.36301	-0.7994212
16.39487	-0.7995007
16.43000	-0.7995810
16.46228	-0.7996588
16.49432	-0.7997344
16.52876	-0.7998162
16.56203	-0.7999019
16.59465	-0.7999876
16.62771	-0.8000665
16.66160	-0.8001384
16.69585	-0.8002099
16.72884	-0.8002908
16.76129	-0.8003776
16.79509	-0.8004726
16.82820	-0.8005610
16.86059	-0.8006450
16.89389	-0.8007264
16.92776	-0.8008020
16.96035	-0.8008759
16.99409	-0.8009545
17.02726	-0.8010339
17.06046	-0.8011110
17.09364	-0.8011866
17.12730	-0.8012598
17.16088	-0.8013370
17.19424	-0.8014210
17.22709	-0.8015084
17.25949	-0.8015950
17.29272	-0.8016785
17.32649	-0.8017585
17.35931	-0.8018360
17.39313	-0.8019105
17.42644	-0.8019885
17.45994	-0.8020692
17.49253	-0.8021470
17.52466	-0.8022228
17.55952	-0.8022965
17.59177	-0.8023694
17.62600	-0.8024449
17.65953	-0.8025239
17.69320	-0.8026061
17.72604	-0.8027080
17.75780	-0.8028106
17.79059	-0.8028906
17.82488	-0.8029588
17.85807	-0.8030200
17.89240	-0.8030826
17.92601	-0.8031562
17.95832	-0.8032358
17.99239	-0.8033199
18.02518	-0.8034012
18.05851	-0.8034810
18.09217	-0.8035538
18.12480	-0.8036210
18.15861	-0.8036901
18.19226	-0.8037587
18.22517	-0.8038322
18.25828	-0.8039084
18.29184	-0.8039794
18.32598	-0.8040506
18.35929	-0.8041216
18.39209	-0.8041910
18.42472	-0.8042656
18.45922	-0.8043392
18.49235	-0.8044160
18.52501	-0.8045121
18.55786	-0.8046069
18.59032	-0.8046829
18.62420	-0.8047500
18.65864	-0.8048169
18.69277	-0.8048818
18.72414	-0.8049554
18.75778	-0.8050320
18.79118	-0.8051044
18.82541	-0.8051750
18.85850	-0.8052475
18.89055	-0.8053150
18.92374	-0.8053819
18.95806	-0.8054511
18.99220	-0.8055181
19.02487	-0.8055908
19.05891	-0.8056687
19.09054	-0.8057468
19.12405	-0.8058228
19.15755	-0.8058940
19.19031	-0.8059631
19.22392	-0.8060362
19.25702	-0.8061040
19.29043	-0.8061694
19.32392	-0.8062313
19.35716	-0.8062981
19.39053	-0.8063726
19.42377	-0.8064545
19.45711	-0.8065312
19.48994	-0.8065982
19.52350	-0.8066578
19.55684	-0.8067124
19.59070	-0.8067720
19.62512	-0.8068394
19.65739	-0.8069166
19.68980	-0.8070144
19.72330	-0.8071003
19.75588	-0.8071710
19.78990	-0.8072345
19.82404	-0.8072952
19.85710	-0.8073571
19.89034	-0.8074262
19.92284	-0.8074985
19.95578	-0.8075738
19.98988	-0.8076438
20.02391	-0.8077084
20.05704	-0.8077740
20.09020	-0.8078400
20.12175	-0.8079064
20.15556	-0.8079790
20.18851	-0.8080428
20.22153	-0.8081016
20.25646	-0.8081626
20.28944	-0.8082215
20.32213	-0.8082862
20.35541	-0.8083564
20.38834	-0.8084234
20.42152	-0.8084900
20.45445	-0.8085532
20.48873	-0.8086140
20.52236	-0.8086712
20.55524	-0.8087326
20.58892	-0.8087968
20.62156	-0.8088609
20.65505	-0.8089303
20.68822	-0.8090025
20.72159	-0.8090694
20.75412	-0.8091376
20.78860	-0.8092050
20.82144	-0.8092714
20.85441	-0.8093418
20.88716	-0.8094089
20.92105	-0.8094708
20.95366	-0.8095270
20.98744	-0.8095798
21.02145	-0.8096382
21.05436	-0.8096990
21.08737	-0.8097612
21.12086	-0.8098285
21.15370	-0.8098939
21.18654	-0.8099594
21.22057	-0.8100241
21.25331	-0.8100835
21.28666	-0.8101334
21.32150	-0.8101831
21.35377	-0.8102356
21.38694	-0.8102940
21.42056	-0.8103578
21.45390	-0.8104228
21.48804	-0.8104898
21.52128	-0.8105592
21.55336	-0.8106347
21.58661	-0.8106988
21.61869	-0.8107522
21.65312	-0.8108022
21.68710	-0.8108546
21.72037	-0.8109114
21.75326	-0.8109707
21.78645	-0.8110309
21.81943	-0.8110874
21.85299	-0.8111443
21.88681	-0.8112022
21.91960	-0.8112609
21.95338	-0.8113241
21.98582	-0.8113900
22.01947	-0.8114532
22.05312	-0.8115136
22.08666	-0.8115696
22.11990	-0.8116250
22.15244	-0.8116788
22.18537	-0.8117274
22.21911	-0.8117790
22.25300	-0.8118347
22.28570	-0.8118926
22.31902	-0.8119528
22.35225	-0.8120068
22.38625	-0.8120540
22.41892	-0.8121045
22.45270	-0.8121626
22.48614	-0.8122253
22.51961	-0.8123151
22.55274	-0.8123919
22.58482	-0.8124546
22.61859	-0.8125145
22.65158	-0.8125699
22.68522	-0.8126220
22.71856	-0.8126697
22.75127	-0.8127168
22.78530	-0.8127634
22.81785	-0.8128106
22.85198	-0.8128620
22.88585	-0.8129162
22.91853	-0.8129729
22.95154	-0.8130286
22.98508	-0.8130790
23.01844	-0.8131270
23.05144	-0.8131720
23.08461	-0.8132194
23.11795	-0.8132716
23.15062	-0.8133249
23.18495	-0.8133839
23.21872	-0.8134439
23.25092	-0.8135010
23.28485	-0.8135489
23.31729	-0.8135911
23.35162	-0.8136340
23.38398	-0.8136806
23.41724	-0.8137314
23.45090	-0.8137839
23.48482	-0.8138287
23.51766	-0.8138779
23.55134	-0.8139312
23.58392	-0.8139838
23.61654	-0.8140344
23.65080	-0.8140790
23.68455	-0.8141156
23.71705	-0.8141538
23.75108	-0.8142040
23.78449	-0.8142584
23.81712	-0.8143165
23.85038	-0.8143738
23.88331	-0.8144212
23.91635	-0.8144684
23.95035	-0.8145126
23.98388	-0.8145587
24.01794	-0.8146089
24.04983	-0.8146610
24.08290	-0.8147162
24.11600	-0.8147694
24.14896	-0.8148156
24.18245	-0.8148599
24.21655	-0.8148955
24.24958	-0.8149291
24.28462	-0.8149650
24.31661	-0.8150119
[truncated: 9,652 more rows]
