# Supplementary material for: Investigation of Potential Amorphisation and Co-Amorphisation Behaviour of the Benzene Di-Carboxylic Acids upon Cryo-Milling
Source: Molecules. 2019 Nov 5;24(21):3990. doi: 10.3390/molecules24213990 (PMC6865180; doi:10.3390/molecules24213990)
Supplement: Supplementary file 1 [file molecules-24-03990-s001.zip › SI_pack/Figure_2_DSC_single_components/Data/Terephthalic acid/T_CM_3 weeks.txt]

-40.03674	0.05897112
-40.03436	0.05891270
-40.03210	0.05885412
-40.02976	0.05879531
-40.02863	0.05873380
-40.02500	0.05867445
-40.02205	0.05861979
-40.01912	0.05857471
-40.01605	0.05853780
-40.01215	0.05849418
-40.01111	0.05844272
-40.00834	0.05839818
-40.00461	0.05836192
-40.00038	0.05832988
-39.99658	0.05829148
-39.99136	0.05824242
-39.98640	0.05812157
-39.98160	0.05755380
-39.97619	0.05596776
-39.96878	0.05285874
-39.96098	0.04797683
-39.95420	0.04085450
-39.94317	0.03190820
-39.93460	0.02090266
-39.92404	0.009006676
-39.91278	-0.002585791
-39.90166	-0.01246694
-39.88892	-0.02101332
-39.87574	-0.02801931
-39.86216	-0.03488018
-39.84590	-0.04097050
-39.83181	-0.04683359
-39.81602	-0.05195545
-39.80058	-0.05747729
-39.78278	-0.06234010
-39.76742	-0.06775585
-39.74844	-0.07245631
-39.73230	-0.07703256
-39.71159	-0.08132728
-39.69350	-0.08555269
-39.67478	-0.08994215
-39.65408	-0.09459830
-39.63542	-0.09998016
-39.61454	-0.1056454
-39.59498	-0.1101224
-39.57320	-0.1138692
-39.55128	-0.1171300
-39.52952	-0.1213664
-39.50598	-0.1260380
-39.48489	-0.1307425
-39.46252	-0.1359252
-39.43948	-0.1396559
-39.41662	-0.1425118
-39.39277	-0.1454817
-39.36852	-0.1490399
-39.34382	-0.1531247
-39.31867	-0.1572511
-39.29462	-0.1610689
-39.26986	-0.1646619
-39.24506	-0.1677726
-39.21897	-0.1699386
-39.19280	-0.1729156
-39.16520	-0.1757529
-39.13950	-0.1788694
-39.11394	-0.1824546
-39.08792	-0.1854019
-39.06075	-0.1879375
-39.03334	-0.1912334
-39.00733	-0.1941899
-38.98034	-0.1969410
-38.95308	-0.1990059
-38.92585	-0.2011032
-38.89735	-0.2037348
-38.86878	-0.2053133
-38.84080	-0.2075720
-38.81316	-0.2103740
-38.78434	-0.2123821
-38.75602	-0.2153500
-38.72727	-0.2181524
-38.69925	-0.2206834
-38.66992	-0.2231152
-38.64184	-0.2252991
-38.61215	-0.2268976
-38.58298	-0.2287682
-38.55381	-0.2310423
-38.52512	-0.2332596
-38.49563	-0.2357594
-38.46633	-0.2382572
-38.43698	-0.2399195
-38.40760	-0.2414094
-38.37700	-0.2429006
-38.34766	-0.2443244
-38.31805	-0.2459068
-38.28828	-0.2476537
-38.25686	-0.2493938
-38.22660	-0.2509365
-38.19740	-0.2533244
-38.16762	-0.2557310
-38.13906	-0.2575936
-38.10852	-0.2590060
-38.07810	-0.2601089
-38.04764	-0.2613575
-38.01686	-0.2626558
-37.98600	-0.2637071
-37.95397	-0.2651220
-37.92357	-0.2668076
-37.89338	-0.2686441
-37.86348	-0.2705553
-37.83272	-0.2721403
-37.80200	-0.2739282
-37.77014	-0.2756741
-37.74002	-0.2773639
-37.70870	-0.2785148
-37.67826	-0.2793995
-37.64622	-0.2803490
-37.61682	-0.2815614
-37.58535	-0.2830408
-37.55502	-0.2846112
-37.52380	-0.2862666
-37.49183	-0.2876657
-37.46060	-0.2889631
-37.42770	-0.2902866
-37.39770	-0.2915565
-37.36676	-0.2928220
-37.33692	-0.2941336
-37.30515	-0.2952770
-37.27439	-0.2964330
-37.24124	-0.2974560
-37.21092	-0.2984421
-37.17904	-0.2993720
-37.14657	-0.3003784
-37.11625	-0.3016500
-37.08624	-0.3031412
-37.05378	-0.3048082
-37.02180	-0.3061056
-36.99050	-0.3069858
-36.96016	-0.3078996
-36.92718	-0.3089875
-36.89634	-0.3102053
-36.86500	-0.3114688
-36.83446	-0.3125438
-36.80244	-0.3134497
-36.77037	-0.3144258
-36.73810	-0.3155540
-36.70590	-0.3168014
-36.67544	-0.3177994
-36.64514	-0.3188864
-36.61182	-0.3199288
-36.58080	-0.3209300
-36.54764	-0.3221844
-36.51607	-0.3233680
-36.48606	-0.3246018
-36.45416	-0.3257415
-36.42490	-0.3268643
-36.39136	-0.3277817
-36.35942	-0.3285050
-36.32675	-0.3293766
-36.29513	-0.3304148
-36.26403	-0.3314750
-36.23144	-0.3325317
-36.19959	-0.3334454
-36.16848	-0.3342316
-36.13700	-0.3352191
-36.10584	-0.3362821
-36.07280	-0.3373834
-36.04130	-0.3385214
-36.00816	-0.3395925
-35.97810	-0.3406331
-35.94668	-0.3416410
-35.91513	-0.3427224
-35.88290	-0.3437574
-35.85217	-0.3448836
-35.81868	-0.3460788
-35.78618	-0.3470259
-35.75473	-0.3479235
-35.72348	-0.3487956
-35.69152	-0.3497743
-35.66133	-0.3508041
-35.62959	-0.3517352
-35.59576	-0.3524610
-35.56367	-0.3530817
-35.53234	-0.3540006
-35.50039	-0.3550166
-35.46928	-0.3561222
-35.43630	-0.3572600
-35.40488	-0.3583326
-35.37232	-0.3593004
-35.34043	-0.3602742
-35.30804	-0.3611668
-35.27632	-0.3620964
-35.24509	-0.3630934
-35.21359	-0.3640000
-35.18204	-0.3648855
-35.14930	-0.3656722
-35.11663	-0.3665814
-35.08442	-0.3675144
-35.05291	-0.3684838
-35.02089	-0.3694443
-34.99084	-0.3703113
-34.95776	-0.3710075
-34.92555	-0.3716586
-34.89230	-0.3723932
-34.86112	-0.3734119
-34.82915	-0.3744055
-34.79684	-0.3752448
-34.76528	-0.3760010
-34.73344	-0.3767481
-34.70096	-0.3775181
-34.66938	-0.3784400
-34.63618	-0.3794866
-34.60444	-0.3805473
-34.57382	-0.3816043
-34.54187	-0.3826880
-34.51000	-0.3836148
-34.47718	-0.3844661
-34.44483	-0.3853006
-34.41348	-0.3860694
-34.38037	-0.3868156
-34.34955	-0.3876165
-34.31630	-0.3884985
-34.28458	-0.3894388
-34.25269	-0.3903879
-34.21956	-0.3911870
-34.18854	-0.3918774
-34.15588	-0.3925638
-34.12357	-0.3932843
-34.09235	-0.3941234
-34.06016	-0.3949731
-34.02914	-0.3958752
-33.99572	-0.3967898
-33.96378	-0.3975983
-33.93079	-0.3983650
-33.89864	-0.3992127
-33.86676	-0.4000626
-33.83344	-0.4008498
-33.80186	-0.4015768
-33.77049	-0.4023621
-33.73855	-0.4031169
-33.70756	-0.4040359
-33.67344	-0.4050114
-33.64250	-0.4059302
-33.61042	-0.4068575
-33.57861	-0.4077988
-33.54642	-0.4084572
-33.51380	-0.4091404
-33.48128	-0.4098515
-33.44949	-0.4106503
-33.41726	-0.4114859
-33.38530	-0.4123247
-33.35318	-0.4130352
-33.32032	-0.4137178
-33.28914	-0.4145150
-33.25720	-0.4153830
-33.22510	-0.4162220
-33.19228	-0.4169592
-33.15970	-0.4175157
-33.12854	-0.4180335
-33.09597	-0.4186810
-33.06440	-0.4193570
-33.03200	-0.4200214
-32.99900	-0.4207641
-32.96790	-0.4214860
-32.93546	-0.4222854
-32.90316	-0.4231006
-32.87116	-0.4238812
-32.83860	-0.4245842
-32.80644	-0.4252630
-32.77347	-0.4259402
-32.74147	-0.4266220
-32.70866	-0.4272786
-32.67716	-0.4278968
-32.64550	-0.4284576
-32.61324	-0.4290937
-32.58050	-0.4297272
-32.54810	-0.4303780
-32.51686	-0.4309112
-32.48324	-0.4313825
-32.45144	-0.4319352
-32.42024	-0.4325930
-32.38841	-0.4333724
-32.35453	-0.4340280
-32.32234	-0.4345833
-32.29057	-0.4350644
-32.25772	-0.4355675
-32.22604	-0.4361781
-32.19404	-0.4367478
-32.16148	-0.4372497
-32.12916	-0.4376494
-32.09698	-0.4380059
-32.06434	-0.4384004
-32.03244	-0.4390703
-32.00076	-0.4398852
-31.96870	-0.4405903
-31.93584	-0.4410202
-31.90235	-0.4413425
-31.86940	-0.4416425
-31.83795	-0.4419742
-31.80645	-0.4423403
-31.77424	-0.4427478
-31.74065	-0.4432556
-31.70928	-0.4439539
-31.67674	-0.4446226
-31.64462	-0.4452207
-31.61122	-0.4456696
-31.57912	-0.4460980
-31.54755	-0.4467774
-31.51543	-0.4475395
-31.48382	-0.4481289
-31.45110	-0.4486230
-31.41846	-0.4489634
-31.38649	-0.4492930
-31.35428	-0.4497398
-31.32188	-0.4502219
-31.28894	-0.4507086
-31.25720	-0.4512826
-31.22423	-0.4518294
-31.19343	-0.4524613
-31.15992	-0.4530720
-31.12900	-0.4535442
-31.09613	-0.4540748
-31.06218	-0.4546418
-31.03012	-0.4551226
-30.99746	-0.4556870
-30.96634	-0.4563520
-30.93299	-0.4570233
-30.90210	-0.4577488
-30.86900	-0.4584160
-30.83736	-0.4589810
-30.80404	-0.4595722
-30.77100	-0.4602306
-30.73970	-0.4608303
-30.70748	-0.4614764
-30.67548	-0.4621734
-30.64336	-0.4627070
-30.61118	-0.4632316
-30.57814	-0.4636270
-30.54543	-0.4639896
-30.51268	-0.4645447
-30.48087	-0.4652179
-30.44894	-0.4658300
-30.41655	-0.4664106
-30.38257	-0.4669180
-30.35100	-0.4674728
-30.31791	-0.4682314
-30.28610	-0.4690731
-30.25424	-0.4698262
-30.22196	-0.4704593
-30.19044	-0.4709640
-30.15790	-0.4714524
-30.12445	-0.4720404
-30.09232	-0.4726451
-30.06130	-0.4732516
-30.02703	-0.4737830
-29.99524	-0.4742034
-29.96311	-0.4747502
-29.93033	-0.4753503
-29.89870	-0.4759313
-29.86619	-0.4765809
-29.83240	-0.4772032
-29.80116	-0.4777676
-29.76876	-0.4782863
-29.73609	-0.4787410
-29.70368	-0.4792906
-29.67120	-0.4799518
-29.63924	-0.4807696
-29.60633	-0.4815111
-29.57405	-0.4820738
-29.54195	-0.4825297
-29.50906	-0.4830824
-29.47513	-0.4836279
-29.44453	-0.4841686
-29.41238	-0.4847793
-29.38018	-0.4852730
-29.34727	-0.4857350
-29.31484	-0.4862441
-29.28137	-0.4867071
-29.24964	-0.4873296
-29.21710	-0.4881138
-29.18466	-0.4889212
-29.15308	-0.4896334
-29.12006	-0.4902397
-29.08810	-0.4908894
-29.05622	-0.4915676
-29.02372	-0.4922190
-28.99033	-0.4927958
-28.95870	-0.4933218
-28.92524	-0.4938144
-28.89336	-0.4942634
-28.86063	-0.4948188
-28.82730	-0.4954737
-28.79542	-0.4962382
-28.76406	-0.4970548
-28.73205	-0.4977188
-28.69876	-0.4982141
-28.66656	-0.4986798
-28.63342	-0.4991250
-28.60162	-0.4996520
-28.56800	-0.5002870
-28.53575	-0.5008967
-28.50356	-0.5014341
-28.47069	-0.5019454
-28.43821	-0.5025465
-28.40581	-0.5031583
-28.37412	-0.5038052
-28.34116	-0.5044044
-28.31011	-0.5049296
-28.27726	-0.5054111
-28.24465	-0.5058560
-28.21080	-0.5062586
-28.17794	-0.5067432
-28.14600	-0.5073233
-28.11430	-0.5079812
-28.08141	-0.5086194
-28.04958	-0.5091342
-28.01670	-0.5095484
-27.98278	-0.5099911
-27.95098	-0.5105368
-27.91876	-0.5112796
-27.88738	-0.5119734
-27.85422	-0.5126106
-27.82149	-0.5131038
-27.78915	-0.5136860
-27.75665	-0.5143613
-27.72485	-0.5150786
-27.69264	-0.5157579
-27.65990	-0.5161811
-27.62797	-0.5165780
-27.59420	-0.5169026
-27.56172	-0.5173406
-27.52825	-0.5180552
-27.49584	-0.5188736
-27.46460	-0.5197096
-27.43204	-0.5204662
-27.39928	-0.5212530
-27.36690	-0.5218996
-27.33508	-0.5223321
-27.30117	-0.5226192
-27.26870	-0.5228837
-27.23507	-0.5232732
-27.20317	-0.5240507
-27.17130	-0.5249853
-27.13900	-0.5258250
-27.10719	-0.5264044
-27.07396	-0.5268803
-27.04163	-0.5273858
-27.00959	-0.5279400
-26.97686	-0.5285191
-26.94299	-0.5289799
-26.91157	-0.5293596
-26.87798	-0.5298090
-26.84626	-0.5302739
-26.81365	-0.5307385
-26.78034	-0.5311529
-26.74856	-0.5316209
-26.71567	-0.5321162
-26.68401	-0.5326350
-26.65034	-0.5331816
-26.61786	-0.5336969
-26.58462	-0.5342259
-26.55241	-0.5348443
-26.52027	-0.5354684
-26.48789	-0.5361206
-26.45447	-0.5367861
-26.42283	-0.5373936
-26.39064	-0.5380030
-26.35772	-0.5385210
-26.32607	-0.5389135
-26.29230	-0.5393352
-26.26012	-0.5397255
-26.22744	-0.5401929
-26.19463	-0.5406930
-26.16226	-0.5411502
-26.13076	-0.5417007
-26.09716	-0.5422720
-26.06534	-0.5427100
-26.03244	-0.5431650
-25.99899	-0.5435971
-25.96658	-0.5440564
-25.93396	-0.5446636
-25.90144	-0.5454113
-25.86863	-0.5461666
-25.83668	-0.5469370
-25.80420	-0.5475188
-25.77280	-0.5479130
-25.74004	-0.5482586
-25.70593	-0.5485955
-25.67304	-0.5489984
-25.64058	-0.5495480
-25.60834	-0.5502107
-25.57644	-0.5508562
-25.54496	-0.5514172
-25.51175	-0.5519160
-25.47782	-0.5523550
-25.44530	-0.5528524
-25.41230	-0.5533752
-25.38027	-0.5538837
-25.34830	-0.5543393
-25.31527	-0.5547184
-25.28254	-0.5551161
-25.24922	-0.5555796
-25.21732	-0.5561004
-25.18460	-0.5566063
-25.15277	-0.5571270
-25.11987	-0.5575523
-25.08727	-0.5579314
-25.05470	-0.5584443
-25.02165	-0.5590395
-24.98976	-0.5596853
-24.95740	-0.5602291
-24.92482	-0.5606416
-24.89090	-0.5610076
-24.85862	-0.5613824
-24.82535	-0.5619258
-24.79330	-0.5626316
-24.76118	-0.5631370
-24.72848	-0.5636120
-24.69474	-0.5641105
-24.66230	-0.5646332
-24.63040	-0.5652601
-24.59798	-0.5659316
-24.56473	-0.5663639
-24.53262	-0.5666937
-24.50046	-0.5670280
-24.46684	-0.5674796
-24.43480	-0.5679758
-24.40228	-0.5685935
-24.37042	-0.5691669
-24.33705	-0.5695850
-24.30417	-0.5699280
-24.27198	-0.5702839
-24.23829	-0.5706294
-24.20711	-0.5709862
-24.17285	-0.5713994
-24.14016	-0.5719366
-24.10824	-0.5725152
-24.07655	-0.5732926
-24.04255	-0.5739512
-24.01119	-0.5745860
-23.97748	-0.5751891
-23.94537	-0.5757346
-23.91353	-0.5762454
-23.88032	-0.5766278
-23.84694	-0.5769472
-23.81420	-0.5773550
-23.78101	-0.5777548
-23.74944	-0.5782422
-23.71692	-0.5786877
-23.68406	-0.5790974
-23.65125	-0.5795788
-23.61841	-0.5800627
-23.58744	-0.5804174
-23.55373	-0.5807976
-23.52030	-0.5812711
-23.48840	-0.5818671
-23.45538	-0.5825496
-23.42256	-0.5831256
-23.38918	-0.5835732
-23.35632	-0.5839645
-23.32350	-0.5842870
-23.29106	-0.5847380
-23.25877	-0.5852813
-23.22573	-0.5859637
-23.19410	-0.5865909
-23.16180	-0.5870193
-23.12835	-0.5872324
-23.09606	-0.5875211
-23.06183	-0.5878882
-23.03030	-0.5883550
-22.99700	-0.5888881
-22.96377	-0.5893526
-22.93202	-0.5897968
-22.89892	-0.5903868
-22.86652	-0.5909822
-22.83542	-0.5915820
-22.80200	-0.5919968
-22.76939	-0.5922124
-22.73583	-0.5923730
-22.70161	-0.5926521
-22.66928	-0.5930469
-22.63892	-0.5937250
-22.60585	-0.5946650
-22.57270	-0.5955376
-22.54060	-0.5962232
-22.50692	-0.5966193
-22.47471	-0.5968799
-22.44154	-0.5970664
-22.40932	-0.5973976
-22.37496	-0.5979938
-22.34339	-0.5986610
-22.31108	-0.5992626
-22.27860	-0.5997100
-22.24578	-0.6000348
-22.21374	-0.6003373
-22.18019	-0.6007125
-22.14751	-0.6010632
-22.11516	-0.6014600
-22.08180	-0.6018448
-22.04932	-0.6021624
-22.01590	-0.6024572
-21.98220	-0.6027890
-21.94999	-0.6032660
-21.91791	-0.6040451
-21.88574	-0.6047260
-21.85291	-0.6052807
-21.81992	-0.6056604
-21.78816	-0.6060011
-21.75344	-0.6064745
-21.72234	-0.6070810
-21.68902	-0.6075578
-21.65650	-0.6079422
-21.62367	-0.6081396
-21.59189	-0.6083637
-21.55812	-0.6086223
-21.52520	-0.6089950
-21.49226	-0.6094482
-21.45967	-0.6098981
-21.42745	-0.6104919
-21.39424	-0.6111178
-21.36293	-0.6116651
-21.32921	-0.6121614
-21.29674	-0.6125308
-21.26353	-0.6128479
-21.23110	-0.6132168
-21.19880	-0.6136706
-21.16494	-0.6140500
-21.13265	-0.6143735
-21.09945	-0.6147106
-21.06701	-0.6150350
-21.03417	-0.6153934
-21.00104	-0.6157146
-20.96927	-0.6161470
-20.93585	-0.6166539
-20.90474	-0.6170924
-20.87148	-0.6174732
-20.83786	-0.6177439
-20.80490	-0.6179682
-20.77130	-0.6184399
-20.73914	-0.6190144
-20.70748	-0.6195799
-20.67482	-0.6200757
-20.64185	-0.6205365
-20.60841	-0.6209778
-20.57621	-0.6213831
-20.54389	-0.6216450
-20.51080	-0.6218777
-20.47739	-0.6220653
-20.44482	-0.6222861
-20.41120	-0.6226582
-20.37749	-0.6232021
-20.34549	-0.6237981
-20.31439	-0.6245105
-20.28079	-0.6252168
-20.24846	-0.6256686
-20.21594	-0.6261440
-20.18195	-0.6266670
-20.14968	-0.6271426
-20.11767	-0.6275335
-20.08544	-0.6278217
-20.05179	-0.6280238
-20.01864	-0.6282910
-19.98550	-0.6285629
-19.95362	-0.6289008
-19.91968	-0.6292648
-19.88775	-0.6296019
-19.85448	-0.6300522
-19.82011	-0.6307960
-19.78838	-0.6315400
-19.75759	-0.6321551
-19.72449	-0.6325575
-19.69169	-0.6327624
-19.65781	-0.6329974
-19.62428	-0.6332890
-19.59310	-0.6336350
-19.55988	-0.6340294
-19.52702	-0.6344693
-19.49490	-0.6349363
-19.46192	-0.6353599
-19.42897	-0.6356780
-19.39544	-0.6360139
-19.36263	-0.6363118
-19.33030	-0.6366837
-19.29680	-0.6371262
-19.26404	-0.6374930
-19.23141	-0.6377774
-19.19844	-0.6380870
-19.16563	-0.6384213
-19.13324	-0.6387894
-19.09993	-0.6391847
-19.06782	-0.6395630
-19.03383	-0.6399818
-19.00177	-0.6403966
-18.96954	-0.6407910
-18.93700	-0.6411054
-18.90471	-0.6413328
-18.87019	-0.6415454
-18.83707	-0.6417156
-18.80490	-0.6419630
-18.77072	-0.6422868
-18.73903	-0.6427496
-18.70607	-0.6434412
-18.67432	-0.6440286
-18.64191	-0.6444669
-18.60920	-0.6447314
-18.57635	-0.6448943
-18.54276	-0.6450645
-18.50995	-0.6452312
-18.47655	-0.6454528
-18.44368	-0.6458540
-18.41168	-0.6464668
-18.37946	-0.6472842
-18.34574	-0.6479988
-18.31231	-0.6484712
-18.27913	-0.6488332
-18.24681	-0.6490896
-18.21508	-0.6493635
-18.18257	-0.6497646
-18.14905	-0.6502390
-18.11575	-0.6506792
-18.08402	-0.6510320
-18.05063	-0.6512666
-18.01672	-0.6514731
-17.98463	-0.6517920
-17.95133	-0.6521244
-17.91950	-0.6523660
-17.88649	-0.6525789
-17.85333	-0.6528059
-17.81976	-0.6530967
-17.78673	-0.6534582
-17.75455	-0.6539038
-17.72176	-0.6544421
-17.68908	-0.6548240
-17.65626	-0.6551108
-17.62277	-0.6553335
-17.58992	-0.6556278
-17.55734	-0.6560045
-17.52520	-0.6564637
-17.49282	-0.6568884
-17.45944	-0.6571671
-17.42615	-0.6573510
-17.39242	-0.6575653
-17.35964	-0.6577751
-17.32770	-0.6580500
-17.29537	-0.6584637
-17.26275	-0.6589326
-17.22894	-0.6593244
-17.19650	-0.6595895
-17.16258	-0.6597768
-17.13024	-0.6599776
-17.09694	-0.6602234
-17.06559	-0.6605835
-17.03099	-0.6611003
-16.99889	-0.6617102
-16.96661	-0.6623452
-16.93438	-0.6628203
-16.90124	-0.6631166
-16.86742	-0.6632980
-16.83483	-0.6634378
-16.80305	-0.6636000
-16.76939	-0.6638320
-16.73640	-0.6640947
-16.70370	-0.6643563
-16.67047	-0.6646768
-16.63666	-0.6649090
-16.60490	-0.6651563
-16.57150	-0.6655772
-16.53980	-0.6661918
-16.50653	-0.6669694
-16.47366	-0.6676359
-16.44243	-0.6680822
-16.40805	-0.6683516
-16.37532	-0.6685657
-16.34250	-0.6687554
-16.30854	-0.6688842
-16.27522	-0.6692251
-16.24340	-0.6699063
-16.21059	-0.6705901
-16.17883	-0.6709707
-16.14544	-0.6711438
-16.11128	-0.6713272
-16.07747	-0.6716697
-16.04640	-0.6722470
-16.01390	-0.6727162
-15.98160	-0.6729918
-15.94791	-0.6731040
-15.91388	-0.6732444
-15.88130	-0.6735590
-15.84882	-0.6740569
-15.81730	-0.6746549
-15.78415	-0.6751632
-15.75186	-0.6754209
-15.71877	-0.6755408
-15.68364	-0.6756600
-15.65061	-0.6758022
-15.61865	-0.6760669
-15.58493	-0.6764156
-15.55275	-0.6766732
-15.51942	-0.6770654
-15.48665	-0.6774876
-15.45478	-0.6779728
-15.42058	-0.6785069
-15.38873	-0.6788528
-15.35662	-0.6790211
-15.32322	-0.6791763
-15.28982	-0.6793028
-15.25721	-0.6794954
-15.22421	-0.6797837
-15.18988	-0.6800682
-15.15744	-0.6803695
-15.12428	-0.6807228
-15.09194	-0.6810408
-15.05881	-0.6812888
-15.02742	-0.6815228
-14.99398	-0.6817768
-14.96123	-0.6822321
-14.92724	-0.6826244
-14.89529	-0.6828262
-14.86235	-0.6829868
-14.82914	-0.6830972
-14.79604	-0.6832768
-14.76265	-0.6835251
-14.73062	-0.6837861
-14.69672	-0.6841128
-14.66446	-0.6844944
-14.63244	-0.6847995
-14.59853	-0.6850468
-14.56560	-0.6853584
-14.53316	-0.6856871
-14.50094	-0.6860040
-14.46719	-0.6863074
-14.43360	-0.6865444
-14.40078	-0.6867728
-14.36735	-0.6871464
-14.33608	-0.6875818
-14.30301	-0.6879688
-14.26966	-0.6882555
-14.23687	-0.6884811
-14.20476	-0.6886788
-14.17128	-0.6889330
-14.13848	-0.6892045
-14.10519	-0.6894384
-14.07204	-0.6895820
-14.03920	-0.6897222
-14.00568	-0.6898671
-13.97287	-0.6900536
-13.94011	-0.6903442
-13.90826	-0.6906452
-13.87587	-0.6909540
-13.84244	-0.6913672
-13.80861	-0.6918658
-13.77678	-0.6922913
-13.74451	-0.6926043
-13.71052	-0.6928002
-13.67669	-0.6929506
-13.64344	-0.6932144
-13.61128	-0.6936906
-13.57841	-0.6940493
-13.54552	-0.6943968
-13.51190	-0.6946475
-13.48041	-0.6948735
-13.44701	-0.6951419
-13.41470	-0.6953972
-13.38045	-0.6957244
-13.34736	-0.6960874
-13.31464	-0.6965545
-13.28223	-0.6970640
-13.24938	-0.6974620
-13.21706	-0.6976650
-13.18410	-0.6978138
-13.15057	-0.6979415
-13.11727	-0.6980695
-13.08374	-0.6981762
-13.05163	-0.6983238
-13.01848	-0.6985120
-12.98624	-0.6988306
-12.95281	-0.6991086
-12.92080	-0.6994178
-12.88724	-0.6998305
-12.85426	-0.7001572
-12.82195	-0.7004680
-12.78869	-0.7008482
-12.75544	-0.7011482
-12.72302	-0.7014403
-12.69019	-0.7017188
-12.65736	-0.7019020
-12.62388	-0.7021821
-12.59016	-0.7025800
-12.55901	-0.7029644
-12.52510	-0.7032734
-12.49269	-0.7034282
-12.45962	-0.7035864
-12.42628	-0.7036800
-12.39309	-0.7038878
-12.36001	-0.7042808
-12.32771	-0.7046606
-12.29455	-0.7051010
-12.26166	-0.7055568
-12.22914	-0.7058844
-12.19625	-0.7062622
-12.16212	-0.7065696
-12.13092	-0.7067645
-12.09692	-0.7069275
-12.06384	-0.7070602
-12.03107	-0.7071897
-11.99770	-0.7073612
-11.96495	-0.7075648
-11.93226	-0.7078920
-11.89902	-0.7083450
-11.86637	-0.7086890
-11.83267	-0.7090439
-11.79995	-0.7093304
-11.76703	-0.7095902
-11.73518	-0.7098136
-11.70209	-0.7100508
-11.66730	-0.7101844
-11.63501	-0.7102956
-11.60213	-0.7104292
-11.56877	-0.7106443
-11.53652	-0.7109687
-11.50370	-0.7112900
-11.47025	-0.7115519
-11.43692	-0.7117790
-11.40501	-0.7119656
-11.37115	-0.7121278
-11.33910	-0.7122730
-11.30645	-0.7124688
-11.27236	-0.7126782
-11.24011	-0.7128776
-11.20697	-0.7130572
-11.17381	-0.7132488
-11.14057	-0.7134766
-11.10760	-0.7138296
-11.07472	-0.7142194
-11.04198	-0.7146243
-11.00938	-0.7149356
-10.97673	-0.7151763
-10.94294	-0.7153453
-10.90986	-0.7155024
-10.87669	-0.7156910
-10.84484	-0.7158389
-10.81180	-0.7160020
-10.77680	-0.7162451
-10.74531	-0.7165099
-10.71265	-0.7169021
-10.67911	-0.7172465
-10.64662	-0.7174490
-10.61308	-0.7176368
-10.58072	-0.7177932
-10.54722	-0.7180331
-10.51504	-0.7183539
-10.48321	-0.7185552
-10.44803	-0.7186906
-10.41460	-0.7188290
-10.38273	-0.7189662
-10.34995	-0.7191960
-10.31632	-0.7193903
-10.28346	-0.7195856
-10.25064	-0.7199114
-10.21723	-0.7202122
-10.18449	-0.7203930
-10.15162	-0.7205545
-10.11864	-0.7206794
-10.08608	-0.7209268
-10.05349	-0.7213287
-10.02088	-0.7217181
-9.986813	-0.7220230
-9.954228	-0.7221734
-9.921249	-0.7222895
-9.888306	-0.7223951
-9.854598	-0.7225000
-9.821485	-0.7226181
-9.788696	-0.7227716
-9.755494	-0.7229129
-9.722218	-0.7231448
-9.689403	-0.7234902
-9.657355	-0.7239990
-9.623349	-0.7246603
-9.591614	-0.7252210
-9.558856	-0.7255600
-9.525356	-0.7257203
-9.491285	-0.7258465
-9.458999	-0.7259778
-9.425638	-0.7261482
-9.392651	-0.7264831
-9.360571	-0.7268539
-9.328912	-0.7271225
-9.294749	-0.7273028
-9.261651	-0.7274088
-9.227695	-0.7275200
-9.194679	-0.7276407
-9.163634	-0.7278140
-9.129492	-0.7279763
-9.096595	-0.7280862
-9.063775	-0.7282275
-9.029250	-0.7284165
-8.998212	-0.7286768
-8.964601	-0.7290292
-8.932426	-0.7293525
-8.899738	-0.7296136
-8.865478	-0.7297730
-8.832266	-0.7299640
-8.799038	-0.7301147
-8.767272	-0.7303128
-8.733941	-0.7305731
-8.701629	-0.7307056
-8.667934	-0.7308178
-8.633797	-0.7309290
-8.601270	-0.7310768
-8.568201	-0.7315015
-8.535481	-0.7318656
-8.503921	-0.7320855
-8.469384	-0.7322687
-8.436089	-0.7323847
-8.402636	-0.7326245
-8.369831	-0.7329889
-8.337662	-0.7332947
-8.305108	-0.7335635
-8.271988	-0.7337143
-8.238340	-0.7338269
-8.204163	-0.7339696
-8.171876	-0.7341656
-8.138312	-0.7344001
-8.107226	-0.7346444
-8.073562	-0.7348569
-8.040562	-0.7349757
-8.008291	-0.7350829
-7.973575	-0.7352144
-7.939190	-0.7354380
-7.907372	-0.7358344
-7.874765	-0.7361574
-7.841556	-0.7362891
-7.807500	-0.7364074
-7.774038	-0.7365342
-7.741500	-0.7367139
-7.709176	-0.7370740
-7.677681	-0.7375909
-7.643765	-0.7380774
-7.611554	-0.7384894
-7.578326	-0.7387592
-7.545453	-0.7388700
-7.511595	-0.7389712
-7.477881	-0.7390698
-7.444568	-0.7391738
-7.411155	-0.7394400
-7.379682	-0.7397784
-7.346460	-0.7400632
-7.313799	-0.7402391
-7.279380	-0.7403486
-7.247656	-0.7404819
-7.213201	-0.7407339
-7.181338	-0.7410519
-7.148050	-0.7413303
-7.115528	-0.7414503
-7.082215	-0.7415621
-7.047749	-0.7417698
-7.015784	-0.7421524
-6.983403	-0.7425532
-6.950255	-0.7427501
-6.916614	-0.7428707
-6.882421	-0.7429872
-6.850215	-0.7431163
-6.816584	-0.7432916
-6.784780	-0.7434212
-6.751860	-0.7435350
-6.718725	-0.7436538
-6.685180	-0.7437750
-6.651685	-0.7439270
-6.618699	-0.7441094
-6.585718	-0.7442742
-6.553366	-0.7445080
-6.520026	-0.7447718
-6.486700	-0.7449530
-6.454508	-0.7450693
-6.421118	-0.7451824
-6.387776	-0.7452962
-6.354821	-0.7454257
-6.321494	-0.7456243
-6.289060	-0.7458856
-6.256313	-0.7461174
-6.223457	-0.7463202
-6.189940	-0.7464657
-6.156730	-0.7465809
-6.124910	-0.7466989
-6.091062	-0.7468672
-6.058374	-0.7470244
-6.025480	-0.7471672
-5.992072	-0.7472876
-5.959030	-0.7474575
-5.924335	-0.7477056
-5.892628	-0.7479284
-5.859916	-0.7481182
-5.827410	-0.7482870
-5.793200	-0.7485210
-5.760657	-0.7488921
-5.727594	-0.7492589
-5.694832	-0.7495548
-5.661582	-0.7497650
-5.628510	-0.7498880
-5.594941	-0.7500061
-5.561841	-0.7501239
-5.529395	-0.7502887
-5.495422	-0.7504335
-5.463253	-0.7505790
-5.429565	-0.7507234
-5.396739	-0.7508721
-5.364730	-0.7510366
-5.331232	-0.7511890
-5.297671	-0.7513085
-5.263996	-0.7514252
-5.231410	-0.7515546
-5.197441	-0.7517570
-5.165932	-0.7520507
-5.133100	-0.7523384
-5.099936	-0.7525312
-5.066933	-0.7526630
-5.033313	-0.7527808
-4.999690	-0.7528939
-4.966484	-0.7530161
-4.933598	-0.7531458
-4.902618	-0.7533500
-4.868412	-0.7535250
-4.836691	-0.7536401
-4.801963	-0.7537586
-4.768610	-0.7539240
-4.735474	-0.7542524
-4.703697	-0.7546475
-4.670848	-0.7549160
-4.637690	-0.7551136
-4.604754	-0.7552540
-4.571880	-0.7553775
-4.538459	-0.7554962
-4.504894	-0.7556116
-4.471468	-0.7557316
-4.437768	-0.7558962
-4.406250	-0.7561646
-4.372534	-0.7564985
-4.340594	-0.7567887
-4.307039	-0.7569876
-4.273614	-0.7571247
-4.241085	-0.7572476
-4.207264	-0.7573668
-4.174893	-0.7574864
-4.140862	-0.7576091
-4.107473	-0.7577431
-4.075506	-0.7578808
-4.042363	-0.7580056
-4.009399	-0.7581287
-3.974838	-0.7582494
-3.941850	-0.7583740
-3.909040	-0.7585290
-3.876302	-0.7586868
-3.843106	-0.7588704
-3.809480	-0.7590014
-3.776654	-0.7591890
-3.743494	-0.7594239
-3.711750	-0.7595622
-3.678556	-0.7596884
-3.645376	-0.7598135
-3.611541	-0.7599356
-3.579194	-0.7600678
-3.546032	-0.7601934
-3.513976	-0.7603182
-3.479973	-0.7604413
-3.446642	-0.7605660
-3.413440	-0.7607153
-3.379400	-0.7608688
-3.347134	-0.7610500
-3.314569	-0.7611954
-3.280735	-0.7613228
-3.248471	-0.7614472
-3.215559	-0.7615698
-3.181959	-0.7616944
-3.148118	-0.7618726
-3.115484	-0.7621611
-3.081986	-0.7625440
-3.050981	-0.7627880
-3.017659	-0.7629174
-2.984425	-0.7630356
-2.950333	-0.7631526
-2.917002	-0.7632751
-2.883923	-0.7634015
-2.850882	-0.7635790
-2.818060	-0.7637843
-2.785550	-0.7639374
-2.752631	-0.7640800
-2.718810	-0.7642075
-2.686141	-0.7643332
-2.653059	-0.7644590
-2.619635	-0.7645820
-2.586356	-0.7647012
-2.552508	-0.7648244
-2.520090	-0.7649895
-2.486862	-0.7653446
-2.454490	-0.7656311
-2.421324	-0.7658194
-2.387160	-0.7659464
-2.354577	-0.7660704
-2.320749	-0.7661978
-2.288110	-0.7663211
-2.255525	-0.7664420
-2.221940	-0.7665663
-2.188925	-0.7667060
-2.156100	-0.7668281
-2.123060	-0.7669430
-2.089348	-0.7670755
-2.056614	-0.7673347
-2.024601	-0.7675332
-1.990919	-0.7676400
-1.957459	-0.7679259
-1.924631	-0.7694565
-1.891165	-0.7720632
-1.858752	-0.7741381
-1.826416	-0.7751194
-1.792403	-0.7754312
-1.759409	-0.7755551
-1.725500	-0.7756650
-1.693296	-0.7758257
-1.659250	-0.7760878
-1.627569	-0.7764226
-1.595177	-0.7766960
-1.561558	-0.7768738
-1.528156	-0.7770074
-1.495958	-0.7771068
-1.461720	-0.7772031
-1.429316	-0.7773013
-1.395799	-0.7774085
-1.362033	-0.7775342
-1.329423	-0.7777045
-1.296478	-0.7778222
-1.262964	-0.7779308
-1.230141	-0.7780486
-1.196742	-0.7781966
-1.163415	-0.7783804
-1.131393	-0.7785829
-1.097084	-0.7787214
-1.064754	-0.7788300
-1.031536	-0.7789374
-0.9977528	-0.7790415
-0.9653316	-0.7791446
-0.9319836	-0.7792509
-0.8990334	-0.7793579
-0.8664176	-0.7794662
-0.8329381	-0.7795875
-0.7992666	-0.7797098
-0.7666540	-0.7798172
-0.7330618	-0.7799246
-0.6993312	-0.7800336
-0.6674749	-0.7802382
-0.6343848	-0.7805080
-0.6014562	-0.7807457
-0.5682806	-0.7808882
-0.5356324	-0.7810866
-0.5025234	-0.7812922
-0.4698235	-0.7814458
-0.4359092	-0.7815530
-0.4029938	-0.7816531
-0.3685337	-0.7817553
-0.3357255	-0.7818716
-0.3018362	-0.7820040
-0.2698230	-0.7822012
-0.2364299	-0.7824244
-0.2033436	-0.7826643
-0.1717925	-0.7829924
-0.1380438	-0.7832141
-0.1054818	-0.7833230
-0.07116389	-0.7834332
-0.03743509	-0.7835388
-0.005327468	-0.7836460
0.02891813	-0.7837844
0.06079292	-0.7839040
0.09353906	-0.7840499
0.1268127	-0.7841696
0.1596066	-0.7842765
0.1926284	-0.7843832
0.2260315	-0.7844945
0.2598837	-0.7846055
0.2930116	-0.7847188
0.3266044	-0.7848272
0.3594961	-0.7849382
0.3932624	-0.7851035
0.4254770	-0.7852888
0.4584554	-0.7854845
0.4908964	-0.7856542
0.5233506	-0.7857674
0.5572695	-0.7858765
0.5907379	-0.7859939
0.6244412	-0.7861303
0.6572590	-0.7863069
0.6898718	-0.7864425
0.7225722	-0.7865575
0.7556514	-0.7866684
0.7895361	-0.7867820
0.8212780	-0.7869058
0.8542296	-0.7870307
0.8871480	-0.7871392
0.9210876	-0.7872440
0.9553903	-0.7873511
0.9876370	-0.7874629
1.020705	-0.7876636
1.054245	-0.7878978
1.086856	-0.7880162
1.120581	-0.7881369
1.155090	-0.7882602
1.186967	-0.7884200
1.219774	-0.7886366
1.252760	-0.7888315
1.286240	-0.7890076
1.318911	-0.7893269
1.352050	-0.7895924
1.383987	-0.7897512
1.416711	-0.7898632
1.450671	-0.7899644
1.484562	-0.7900669
1.518778	-0.7901752
1.551055	-0.7903056
1.583909	-0.7904861
1.616812	-0.7906316
1.649711	-0.7907468
1.682741	-0.7908630
1.716696	-0.7909797
1.749740	-0.7910994
1.782669	-0.7912190
1.816013	-0.7913380
1.848795	-0.7914547
1.882329	-0.7915799
1.915729	-0.7916975
1.947491	-0.7918132
1.980976	-0.7919316
2.015248	-0.7920594
2.047720	-0.7922430
2.081333	-0.7925250
2.113904	-0.7926776
2.146074	-0.7928063
2.179775	-0.7929194
2.211999	-0.7930251
2.246602	-0.7931337
2.280074	-0.7932488
2.312872	-0.7935269
2.345830	-0.7939780
2.378262	-0.7942100
2.411577	-0.7943344
2.444653	-0.7944478
2.477517	-0.7945640
2.511203	-0.7947078
2.544061	-0.7948922
2.576754	-0.7950616
2.609614	-0.7951791
2.643378	-0.7952912
2.676300	-0.7954052
2.710125	-0.7955228
2.742667	-0.7956449
2.776113	-0.7957663
2.809986	-0.7958832
2.843216	-0.7960010
2.876216	-0.7961776
2.909416	-0.7964143
2.941420	-0.7966189
2.974810	-0.7967589
3.008030	-0.7968838
3.040898	-0.7970019
3.073367	-0.7971228
3.107344	-0.7972426
3.140200	-0.7973600
3.174665	-0.7974804
3.206052	-0.7976020
3.239508	-0.7977613
3.272546	-0.7979126
3.305467	-0.7980401
3.339258	-0.7981600
3.371939	-0.7982784
3.404410	-0.7983988
3.437990	-0.7985230
3.471304	-0.7986554
3.506020	-0.7987753
3.538342	-0.7989130
3.570980	-0.7990345
3.604036	-0.7991562
3.637946	-0.7992825
3.670535	-0.7994087
3.703350	-0.7995376
3.736238	-0.7996620
3.769714	-0.7997842
3.803492	-0.7999045
3.836697	-0.8000275
3.869690	-0.8001495
3.902784	-0.8002692
3.935614	-0.8003906
3.970034	-0.8005670
4.001982	-0.8008778
4.034121	-0.8013534
4.067200	-0.8015694
4.100046	-0.8016850
4.134551	-0.8017960
4.167438	-0.8019036
4.200154	-0.8020152
4.233204	-0.8021298
4.266286	-0.8022405
4.301019	-0.8023582
4.334524	-0.8026574
4.366379	-0.8032046
4.398062	-0.8037464
4.431664	-0.8039710
4.465454	-0.8040854
4.498968	-0.8041968
4.531744	-0.8043120
4.564881	-0.8044292
4.597809	-0.8045484
4.631889	-0.8046672
4.664028	-0.8047870
4.696700	-0.8049301
4.730786	-0.8050739
4.763910	-0.8051938
4.796281	-0.8053079
4.829235	-0.8054194
4.863668	-0.8055300
4.895426	-0.8056444
4.930262	-0.8057838
4.962660	-0.8059806
4.995672	-0.8061360
5.028824	-0.8062939
5.062894	-0.8064270
5.096156	-0.8065556
5.128433	-0.8067292
5.161850	-0.8069165
5.193632	-0.8070425
5.227029	-0.8071640
5.260634	-0.8072830
5.293172	-0.8073960
5.326884	-0.8075112
5.360530	-0.8076256
5.393371	-0.8077416
5.427340	-0.8078612
5.459490	-0.8079816
5.492914	-0.8081366
5.525864	-0.8083866
5.559209	-0.8085576
5.591400	-0.8086926
5.625132	-0.8088139
5.657899	-0.8089282
5.691635	-0.8090436
5.725028	-0.8091637
5.758627	-0.8092824
5.790264	-0.8094184
5.824363	-0.8096256
5.856093	-0.8097661
5.889658	-0.8098886
5.922805	-0.8100088
5.956616	-0.8101266
5.989619	-0.8102440
6.023672	-0.8103644
6.055059	-0.8104820
6.087284	-0.8106022
6.121320	-0.8107384
6.153948	-0.8108598
6.188158	-0.8109786
6.222446	-0.8110989
6.254461	-0.8112189
6.288262	-0.8113519
6.320339	-0.8114858
6.353559	-0.8116147
6.387944	-0.8117695
6.420899	-0.8119045
6.454452	-0.8120522
6.487112	-0.8121918
6.518785	-0.8123111
6.552868	-0.8124293
6.586254	-0.8125522
6.619666	-0.8127076
6.651405	-0.8128748
6.684706	-0.8129975
6.717758	-0.8131153
6.751668	-0.8132260
6.784610	-0.8133369
6.818312	-0.8134575
6.850949	-0.8135819
6.883845	-0.8137771
6.918075	-0.8139350
6.950301	-0.8140581
6.983975	-0.8141768
7.016681	-0.8142960
7.050456	-0.8144124
7.083295	-0.8145301
7.116821	-0.8146509
7.149668	-0.8148232
7.182306	-0.8150378
7.214840	-0.8152430
7.248938	-0.8153663
7.282116	-0.8154844
7.316081	-0.8156012
7.348164	-0.8157187
7.381714	-0.8158509
7.414551	-0.8160150
7.447932	-0.8162222
7.480008	-0.8164452
7.514110	-0.8165795
7.545632	-0.8166901
7.580288	-0.8168028
7.613569	-0.8169188
7.646812	-0.8170379
7.679656	-0.8171619
7.713080	-0.8172840
7.746301	-0.8174040
7.779860	-0.8175244
7.811913	-0.8176422
7.845962	-0.8177616
7.878250	-0.8178928
7.911450	-0.8180372
7.944734	-0.8181581
7.977622	-0.8182755
8.011689	-0.8183901
8.044525	-0.8185092
8.077651	-0.8186710
8.110066	-0.8188360
8.143682	-0.8189594
8.176099	-0.8190774
8.210641	-0.8191928
8.243152	-0.8193076
8.276161	-0.8194274
8.309278	-0.8195497
8.342450	-0.8196695
8.375528	-0.8197895
8.408326	-0.8199090
8.441322	-0.8200262
8.474181	-0.8201446
8.507850	-0.8202624
8.541914	-0.8203785
8.575501	-0.8204952
8.608137	-0.8206231
8.641295	-0.8207785
8.673722	-0.8209176
8.706558	-0.8210641
8.739891	-0.8211852
8.772800	-0.8213028
8.806700	-0.8214218
8.838891	-0.8215397
8.872738	-0.8216559
8.907150	-0.8217726
8.939863	-0.8218915
8.973064	-0.8220124
9.005445	-0.8221466
9.038504	-0.8222814
9.071570	-0.8224039
9.104619	-0.8225246
9.138288	-0.8226437
9.171402	-0.8227603
9.204650	-0.8228797
9.238514	-0.8230001
9.270751	-0.8231199
9.304157	-0.8232422
9.337326	-0.8233631
9.369156	-0.8234818
9.403049	-0.8236030
9.437798	-0.8237258
9.470206	-0.8238508
9.503288	-0.8239740
9.536496	-0.8240900
9.568585	-0.8242062
9.602707	-0.8243231
9.634808	-0.8244439
9.668692	-0.8245662
9.700734	-0.8246829
9.734985	-0.8247997
9.768978	-0.8249190
9.801351	-0.8250395
9.834516	-0.8251601
9.868445	-0.8252814
9.901750	-0.8254053
9.935162	-0.8255732
9.966957	-0.8258414
10.00026	-0.8259911
10.03239	-0.8261072
10.06697	-0.8262218
10.09978	-0.8263284
10.13174	-0.8264363
10.16580	-0.8265460
10.19992	-0.8266594
10.23324	-0.8267730
10.26517	-0.8268901
10.29917	-0.8270100
10.33228	-0.8271320
10.36446	-0.8273076
10.39818	-0.8275125
10.43187	-0.8276405
10.46470	-0.8277592
10.49687	-0.8278731
10.53069	-0.8279859
10.56430	-0.8281012
10.59763	-0.8282208
10.63050	-0.8283430
10.66374	-0.8284634
10.69666	-0.8285800
10.73033	-0.8286976
10.76381	-0.8288195
10.79556	-0.8289387
10.82809	-0.8290556
10.86241	-0.8291672
10.89476	-0.8292786
10.92862	-0.8293962
10.96148	-0.8295191
10.99459	-0.8296493
11.02765	-0.8297797
11.06084	-0.8298988
11.09461	-0.8300156
11.12726	-0.8301384
11.16036	-0.8302656
11.19306	-0.8303868
11.22600	-0.8305020
11.25917	-0.8306110
11.29283	-0.8307197
11.32664	-0.8308361
11.35944	-0.8310076
11.39233	-0.8311542
11.42587	-0.8312770
11.45981	-0.8313964
11.49266	-0.8315113
11.52418	-0.8316280
11.55894	-0.8317500
11.59100	-0.8318726
11.62359	-0.8319911
11.65783	-0.8321010
11.69131	-0.8322062
11.72546	-0.8323211
11.75807	-0.8324786
11.78950	-0.8327836
11.82323	-0.8330000
11.85548	-0.8331165
11.89026	-0.8332309
11.92261	-0.8333414
11.95575	-0.8334540
11.98977	-0.8335712
12.02269	-0.8336899
12.05576	-0.8338110
12.08862	-0.8339280
12.12080	-0.8340374
12.15460	-0.8341419
12.18794	-0.8342480
12.22197	-0.8343600
12.25498	-0.8344745
12.28832	-0.8346085
12.32094	-0.8347650
12.35325	-0.8348848
12.38644	-0.8349989
12.42087	-0.8351108
12.45358	-0.8352218
12.48627	-0.8353368
12.51984	-0.8354553
12.55334	-0.8355728
12.58575	-0.8356961
12.61945	-0.8358412
12.65163	-0.8359976
12.68551	-0.8361206
12.71922	-0.8362316
12.75146	-0.8363363
12.78622	-0.8364410
12.81844	-0.8365462
12.85159	-0.8366562
12.88536	-0.8367718
12.91851	-0.8368835
12.95109	-0.8369995
12.98513	-0.8371441
13.01744	-0.8372955
13.05099	-0.8374419
13.08298	-0.8375756
13.11762	-0.8376863
13.14989	-0.8377947
13.18385	-0.8379050
13.21642	-0.8380169
13.25021	-0.8381298
13.28245	-0.8382465
13.31614	-0.8383632
13.34874	-0.8384812
13.38230	-0.8385965
13.41569	-0.8387101
13.44870	-0.8388238
13.48194	-0.8389355
13.51471	-0.8390457
13.54889	-0.8391602
13.58128	-0.8392716
13.61291	-0.8393849
13.64759	-0.8394969
13.68032	-0.8396051
13.71467	-0.8397197
13.74805	-0.8398374
13.78072	-0.8399555
13.81424	-0.8400704
13.84639	-0.8401821
13.88053	-0.8402976
13.91333	-0.8404161
13.94618	-0.8405341
13.97964	-0.8406482
14.01293	-0.8407589
14.04646	-0.8408728
14.07899	-0.8409844
14.11182	-0.8410922
14.14535	-0.8411944
14.17856	-0.8412969
14.21249	-0.8414070
14.24555	-0.8415375
14.27914	-0.8417900
14.31230	-0.8420401
14.34332	-0.8421772
14.37764	-0.8422949
14.41076	-0.8424086
14.44337	-0.8425182
14.47623	-0.8426262
14.51007	-0.8427344
14.54319	-0.8428389
14.57627	-0.8429495
14.60998	-0.8430630
14.64221	-0.8431757
14.67602	-0.8432852
14.71019	-0.8433996
14.74294	-0.8435132
14.77394	-0.8436311
14.80856	-0.8437492
14.84059	-0.8438592
14.87499	-0.8439648
14.90848	-0.8440684
14.94147	-0.8441742
14.97529	-0.8442813
15.00830	-0.8443937
15.04194	-0.8445049
15.07385	-0.8446142
15.10740	-0.8447238
15.14052	-0.8448363
15.17442	-0.8449462
15.20814	-0.8450542
15.24084	-0.8451620
15.27459	-0.8452696
15.30720	-0.8453836
15.33964	-0.8454981
15.37270	-0.8456094
15.40700	-0.8457197
15.43941	-0.8458256
15.47304	-0.8459297
15.50679	-0.8460391
15.54013	-0.8461518
15.57278	-0.8462645
15.60590	-0.8464051
15.63807	-0.8465140
15.67006	-0.8466172
15.70535	-0.8467194
15.73854	-0.8468204
15.77226	-0.8469278
15.80632	-0.8470482
15.83736	-0.8472069
15.87198	-0.8473736
15.90449	-0.8474813
15.93701	-0.8475858
15.97220	-0.8476938
16.00382	-0.8478022
16.03680	-0.8479149
16.07069	-0.8480272
16.10434	-0.8481349
16.13632	-0.8482422
16.17002	-0.8483488
16.20269	-0.8484519
16.23668	-0.8485587
16.26966	-0.8486699
16.30234	-0.8487906
16.33530	-0.8489090
16.36825	-0.8490142
16.40252	-0.8491172
16.43598	-0.8492212
16.46894	-0.8493246
16.50092	-0.8494325
16.53576	-0.8495405
16.56922	-0.8496468
16.60220	-0.8497578
16.63498	-0.8498742
16.66789	-0.8499918
16.70099	-0.8501062
16.73408	-0.8502205
16.76653	-0.8503318
16.80016	-0.8504330
16.83335	-0.8505318
16.86744	-0.8506274
16.89998	-0.8507274
16.93351	-0.8508644
16.96681	-0.8511020
16.99863	-0.8512750
17.03187	-0.8513962
17.06619	-0.8514972
17.09939	-0.8515931
17.13267	-0.8516932
17.16604	-0.8518085
17.19865	-0.8519569
17.23170	-0.8521918
17.26432	-0.8523726
17.29675	-0.8524769
17.33002	-0.8525738
17.36386	-0.8526641
17.39785	-0.8527518
17.43132	-0.8528500
17.46511	-0.8529579
17.49736	-0.8530755
17.53007	-0.8532281
17.56421	-0.8533438
17.59719	-0.8534469
17.63001	-0.8535528
17.66481	-0.8536664
17.69650	-0.8538140
17.72920	-0.8539641
17.76248	-0.8540786
17.79602	-0.8541781
17.82974	-0.8542772
17.86215	-0.8543793
17.89589	-0.8544822
17.92861	-0.8545853
17.96211	-0.8546853
17.99573	-0.8547806
18.02817	-0.8548781
18.06255	-0.8549834
18.09518	-0.8550891
18.12839	-0.8552355
18.16150	-0.8553578
18.19472	-0.8554611
18.22800	-0.8555580
18.26060	-0.8556556
18.29422	-0.8557551
18.32677	-0.8558699
18.35934	-0.8560072
18.39241	-0.8561120
18.42598	-0.8562089
18.45976	-0.8563038
18.49280	-0.8564015
18.52629	-0.8565063
18.55928	-0.8566126
18.59204	-0.8567187
18.62585	-0.8568264
18.65855	-0.8569342
18.69170	-0.8570386
18.72485	-0.8571379
18.75856	-0.8572342
18.79199	-0.8573299
18.82468	-0.8574289
18.85878	-0.8575343
18.89139	-0.8576392
18.92396	-0.8577468
18.95685	-0.8578554
18.99124	-0.8579584
19.02416	-0.8580572
19.05715	-0.8581522
19.09060	-0.8582481
19.12337	-0.8583482
19.15711	-0.8584519
19.19037	-0.8585694
19.22257	-0.8586889
19.25638	-0.8587906
19.29063	-0.8588882
19.32408	-0.8589838
19.35623	-0.8590803
19.38981	-0.8591786
19.42262	-0.8592788
19.45673	-0.8593814
19.48967	-0.8594878
19.52298	-0.8595936
19.55535	-0.8596949
19.58888	-0.8597887
19.62302	-0.8598806
19.65480	-0.8599793
19.68963	-0.8600806
19.72194	-0.8601844
19.75544	-0.8602859
19.78864	-0.8603821
19.82068	-0.8604761
19.85488	-0.8605704
19.88821	-0.8606647
19.92172	-0.8607634
19.95547	-0.8608597
19.98735	-0.8609592
20.02045	-0.8610593
20.05244	-0.8611568
20.08658	-0.8612548
20.11992	-0.8613507
20.15346	-0.8614445
20.18775	-0.8615474
20.22042	-0.8616505
20.25315	-0.8617481
20.28618	-0.8618434
20.31959	-0.8619330
20.35364	-0.8620244
20.38755	-0.8621345
20.42001	-0.8623570
20.45264	-0.8625141
20.48560	-0.8626197
20.51970	-0.8627109
20.55318	-0.8627996
20.58562	-0.8628910
20.61911	-0.8629901
20.65319	-0.8631051
20.68548	-0.8632751
20.71917	-0.8634136
20.75128	-0.8635344
20.78442	-0.8636290
20.81736	-0.8637186
20.85238	-0.8638053
20.88527	-0.8638930
20.91795	-0.8639839
20.95125	-0.8640766
20.98445	-0.8641680
21.01784	-0.8642631
21.05169	-0.8643600
21.08361	-0.8644599
21.11706	-0.8645575
21.15025	-0.8646522
21.18430	-0.8647416
21.21705	-0.8648321
21.25063	-0.8649285
21.28367	-0.8650249
21.31655	-0.8651234
21.34992	-0.8652195
21.38208	-0.8653132
21.41612	-0.8654080
21.44966	-0.8655020
21.48304	-0.8655918
21.51554	-0.8656811
21.54940	-0.8657701
21.58232	-0.8658619
21.61564	-0.8659616
21.64915	-0.8660582
21.68134	-0.8661494
21.71556	-0.8662340
21.74869	-0.8663145
21.78236	-0.8663970
21.81623	-0.8664859
21.84878	-0.8665803
21.88156	-0.8666803
21.91438	-0.8667746
21.94721	-0.8668601
21.98141	-0.8669453
22.01526	-0.8670309
22.04768	-0.8671212
22.08152	-0.8672138
22.11430	-0.8673046
22.14804	-0.8673946
22.18076	-0.8674861
22.21384	-0.8675803
22.24690	-0.8676731
22.28010	-0.8677621
22.31359	-0.8678515
22.34671	-0.8679429
22.38020	-0.8680341
22.41341	-0.8681258
22.44689	-0.8682158
22.47944	-0.8683005
22.51263	-0.8683861
22.54633	-0.8684755
22.57936	-0.8685712
22.61205	-0.8686662
22.64530	-0.8687524
22.67880	-0.8688303
22.71258	-0.8689082
22.74534	-0.8689941
22.77840	-0.8690834
22.81087	-0.8691725
22.84454	-0.8692616
22.87839	-0.8693446
22.91142	-0.8694278
22.94558	-0.8695136
22.97806	-0.8695970
23.01160	-0.8696838
23.04328	-0.8697772
23.07750	-0.8698699
23.11005	-0.8699618
23.14372	-0.8700469
23.17770	-0.8701281
23.21102	-0.8702091
23.24329	-0.8702926
23.27666	-0.8703751
23.31002	-0.8704613
23.34382	-0.8705444
23.37606	-0.8706262
23.41052	-0.8707111
23.44386	-0.8707910
23.47667	-0.8708734
23.50969	-0.8709629
23.54256	-0.8710489
23.57531	-0.8711382
23.60865	-0.8712256
23.64075	-0.8713034
23.67494	-0.8713785
23.70884	-0.8714539
23.74284	-0.8715348
23.77530	-0.8716230
23.80742	-0.8717099
23.84078	-0.8717902
23.87400	-0.8718629
23.90888	-0.8719382
23.94151	-0.8720184
23.97444	-0.8721026
24.00846	-0.8721851
24.04114	-0.8722656
24.07490	-0.8723451
24.10834	-0.8724274
24.14121	-0.8725129
24.17538	-0.8725991
24.20828	-0.8726809
24.24120	-0.8727591
24.27455	-0.8728351
24.30720	-0.8729084
[truncated: 9,652 more rows]
