# Supplementary material for: Investigation of Potential Amorphisation and Co-Amorphisation Behaviour of the Benzene Di-Carboxylic Acids upon Cryo-Milling
Source: Molecules. 2019 Nov 5;24(21):3990. doi: 10.3390/molecules24213990 (PMC6865180; doi:10.3390/molecules24213990)
Supplement: Supplementary file 1 [file molecules-24-03990-s001.zip › SI_pack/Figure_2_DSC_single_components/Data/Terephthalic acid/Unmilled terephthalic acid.txt]

-40.36416	-0.05357296
-40.36803	-0.05360640
-40.37048	-0.05363996
-40.37394	-0.05367280
-40.37616	-0.05370564
-40.37916	-0.05373945
-40.38155	-0.05377480
-40.38598	-0.05381169
-40.38708	-0.05384945
-40.39090	-0.05388708
-40.39272	-0.05392449
-40.39510	-0.05396050
-40.39708	-0.05399555
-40.39980	-0.05402928
-40.40063	-0.05406074
-40.40132	-0.05408943
-40.40235	-0.05412397
-40.40355	-0.05418449
-40.40344	-0.05426702
-40.40369	-0.05428522
-40.40311	-0.05401712
-40.40037	-0.05308352
-40.39792	-0.05083554
-40.39342	-0.04683044
-40.39031	-0.04064538
-40.38286	-0.03281359
-40.37586	-0.02473160
-40.36660	-0.01688934
-40.35776	-0.009708461
-40.34872	-0.003504204
-40.33882	0.002757158
-40.32856	0.008419453
-40.31525	0.01367552
-40.30252	0.01895540
-40.28954	0.02363470
-40.27481	0.02764362
-40.26073	0.03125784
-40.24576	0.03427522
-40.23141	0.03660993
-40.21482	0.03846082
-40.19806	0.03980052
-40.18167	0.04078898
-40.16387	0.04167720
-40.14785	0.04224555
-40.13003	0.04229668
-40.11217	0.04210994
-40.09311	0.04161282
-40.07482	0.04108309
-40.05666	0.04043790
-40.03761	0.03965448
-40.01657	0.03874161
-39.99611	0.03779900
-39.97650	0.03675076
-39.95560	0.03564937
-39.93550	0.03465534
-39.91344	0.03371486
-39.89183	0.03215656
-39.86874	0.02992715
-39.84656	0.02845350
-39.82440	0.02726775
-39.80149	0.02632474
-39.77837	0.02565508
-39.75524	0.02531325
-39.73071	0.02523278
-39.70735	0.02519666
-39.68454	0.02507398
-39.65930	0.02464930
-39.63524	0.02370737
-39.61080	0.02193469
-39.58580	0.01935025
-39.55930	0.01589860
-39.53428	0.01175800
-39.50814	0.007381921
-39.48260	0.002957409
-39.45764	-0.001179750
-39.43265	-0.004780312
-39.40598	-0.008381671
-39.37944	-0.01209988
-39.35284	-0.01565669
-39.32604	-0.01870146
-39.30056	-0.02140926
-39.27372	-0.02397404
-39.24574	-0.02653015
-39.21764	-0.02922564
-39.19183	-0.03146990
-39.16448	-0.03324097
-39.13770	-0.03525088
-39.11145	-0.03756080
-39.08160	-0.04032090
-39.05464	-0.04301852
-39.02766	-0.04473953
-38.99804	-0.04664297
-38.96956	-0.04872556
-38.94200	-0.05067967
-38.91293	-0.05320630
-38.88511	-0.05493198
-38.85740	-0.05661738
-38.82810	-0.05819930
-38.79932	-0.05956866
-38.77139	-0.06153546
-38.74167	-0.06387306
-38.71252	-0.06616428
-38.68498	-0.06855620
-38.65416	-0.06967754
-38.62550	-0.07073554
-38.59594	-0.07201105
-38.56781	-0.07354200
-38.53864	-0.07525542
-38.50906	-0.07740180
-38.47880	-0.07940316
-38.44904	-0.08100134
-38.41958	-0.08265626
-38.38998	-0.08414819
-38.36017	-0.08540124
-38.33130	-0.08675652
-38.30092	-0.08794491
-38.27070	-0.08914551
-38.24180	-0.09081368
-38.21102	-0.09243375
-38.18006	-0.09358951
-38.15112	-0.09464899
-38.12063	-0.09571438
-38.09141	-0.09705964
-38.06058	-0.09820662
-38.03004	-0.09916222
-37.99967	-0.1001920
-37.96796	-0.1014409
-37.93878	-0.1029497
-37.90769	-0.1043688
-37.87795	-0.1055317
-37.84758	-0.1067517
-37.81609	-0.1079527
-37.78607	-0.1090259
-37.75421	-0.1099708
-37.72331	-0.1106938
-37.69314	-0.1114612
-37.65978	-0.1123741
-37.63030	-0.1132634
-37.60051	-0.1142580
-37.56982	-0.1152856
-37.53894	-0.1166205
-37.50710	-0.1179129
-37.47625	-0.1190245
-37.44644	-0.1198370
-37.41430	-0.1204045
-37.38303	-0.1211875
-37.35187	-0.1219656
-37.32028	-0.1229265
-37.29020	-0.1239152
-37.25848	-0.1247098
-37.22787	-0.1255528
-37.19569	-0.1264826
-37.16437	-0.1272541
-37.13254	-0.1279336
-37.10226	-0.1285934
-37.07234	-0.1293234
-37.04046	-0.1300643
-37.00907	-0.1306464
-36.97631	-0.1311018
-36.94510	-0.1314898
-36.91439	-0.1321519
-36.88450	-0.1331478
-36.85215	-0.1340394
-36.81936	-0.1346012
-36.78897	-0.1350359
-36.75664	-0.1355246
-36.72570	-0.1362505
-36.69481	-0.1369783
-36.66288	-0.1375042
-36.63312	-0.1379160
-36.60108	-0.1383126
-36.56818	-0.1388801
-36.53758	-0.1395746
-36.50616	-0.1401644
-36.47336	-0.1406621
-36.44286	-0.1410708
-36.41018	-0.1415470
-36.37891	-0.1422152
-36.34791	-0.1429007
-36.31628	-0.1435149
-36.28486	-0.1439687
-36.25334	-0.1443562
-36.22200	-0.1447552
-36.19062	-0.1451525
-36.15942	-0.1455208
-36.12675	-0.1458824
-36.09438	-0.1463513
-36.06377	-0.1468290
-36.03208	-0.1473853
-35.99956	-0.1478695
-35.96936	-0.1482808
-35.93659	-0.1487190
-35.90498	-0.1491072
-35.87343	-0.1494654
-35.84006	-0.1498408
-35.80758	-0.1502383
-35.77644	-0.1506649
-35.74475	-0.1510716
-35.71433	-0.1515482
-35.68252	-0.1521011
-35.64997	-0.1525292
-35.61792	-0.1529514
-35.58581	-0.1532130
-35.55422	-0.1534530
-35.52266	-0.1537458
-35.49048	-0.1540674
-35.45944	-0.1545017
-35.42699	-0.1550015
-35.39568	-0.1553758
-35.36365	-0.1557374
-35.33239	-0.1560730
-35.30042	-0.1563541
-35.26775	-0.1567459
-35.23648	-0.1571597
-35.20373	-0.1575285
-35.17172	-0.1579115
-35.14092	-0.1582716
-35.10831	-0.1585948
-35.07648	-0.1589638
-35.04582	-0.1593256
-35.01309	-0.1596536
-34.98112	-0.1599385
-34.94906	-0.1601762
-34.91706	-0.1604079
-34.88442	-0.1606232
-34.85373	-0.1608564
-34.82074	-0.1611175
-34.78876	-0.1613971
-34.75709	-0.1616988
-34.72538	-0.1620397
-34.69406	-0.1623868
-34.66114	-0.1627522
-34.62940	-0.1630726
-34.59668	-0.1633724
-34.56438	-0.1636694
-34.53265	-0.1639603
-34.50066	-0.1642829
-34.46844	-0.1645859
-34.43682	-0.1648438
-34.40489	-0.1651373
-34.37325	-0.1654881
-34.34038	-0.1658281
-34.30842	-0.1661588
-34.27696	-0.1664792
-34.24416	-0.1667515
-34.21158	-0.1670102
-34.18054	-0.1673042
-34.14740	-0.1676470
-34.11585	-0.1680214
-34.08395	-0.1683885
-34.05107	-0.1686831
-34.01900	-0.1688999
-33.98753	-0.1691209
-33.95366	-0.1694204
-33.92316	-0.1697392
-33.89191	-0.1700504
-33.86039	-0.1703566
-33.82903	-0.1706486
-33.79530	-0.1709827
-33.76303	-0.1712872
-33.73097	-0.1715599
-33.69839	-0.1718012
-33.66605	-0.1720914
-33.63426	-0.1724183
-33.60168	-0.1727067
-33.57036	-0.1729772
-33.53844	-0.1732251
-33.50644	-0.1734732
-33.47428	-0.1737160
-33.44156	-0.1739918
-33.40922	-0.1742674
-33.37712	-0.1745532
-33.34532	-0.1748101
-33.31406	-0.1749808
-33.28135	-0.1751550
-33.24936	-0.1753463
-33.21700	-0.1755623
-33.18394	-0.1758108
-33.15198	-0.1760641
-33.11929	-0.1763417
-33.08700	-0.1766404
-33.05582	-0.1769053
-33.02367	-0.1771582
-32.99200	-0.1773968
-32.95950	-0.1775802
-32.92678	-0.1777497
-32.89460	-0.1779391
-32.86128	-0.1781470
-32.83045	-0.1784240
-32.79766	-0.1787362
-32.76602	-0.1790370
-32.73510	-0.1792942
-32.70166	-0.1795554
-32.66726	-0.1797838
-32.63604	-0.1800282
-32.60408	-0.1802876
-32.57252	-0.1805731
-32.54005	-0.1808264
-32.50706	-0.1810742
-32.47643	-0.1812749
-32.44450	-0.1814749
-32.41109	-0.1816786
-32.37865	-0.1819039
-32.34608	-0.1821152
-32.31461	-0.1823628
-32.28219	-0.1826430
-32.25002	-0.1829379
-32.21637	-0.1832112
-32.18462	-0.1834536
-32.15213	-0.1836484
-32.11992	-0.1838552
-32.08774	-0.1841364
-32.05561	-0.1844457
-32.02342	-0.1847405
-31.99143	-0.1850159
-31.95880	-0.1852684
-31.92627	-0.1854723
-31.89360	-0.1856513
-31.86130	-0.1858479
-31.82963	-0.1860443
-31.79805	-0.1862661
-31.76455	-0.1865168
-31.73354	-0.1867782
-31.70060	-0.1870138
-31.66804	-0.1872339
-31.63720	-0.1874580
-31.60439	-0.1877046
-31.57094	-0.1879790
-31.53840	-0.1882309
-31.50779	-0.1884148
-31.47535	-0.1885823
-31.44222	-0.1887374
-31.40967	-0.1889440
-31.37744	-0.1891508
-31.34591	-0.1893729
-31.31398	-0.1896139
-31.28104	-0.1898338
-31.24762	-0.1900413
-31.21562	-0.1902168
-31.18477	-0.1903774
-31.15102	-0.1905244
-31.11898	-0.1906811
-31.08619	-0.1908954
-31.05352	-0.1910999
-31.02119	-0.1913122
-30.98957	-0.1915270
-30.95854	-0.1917199
-30.92541	-0.1919448
-30.89336	-0.1922011
-30.86118	-0.1924617
-30.82800	-0.1927162
-30.79555	-0.1929451
-30.76487	-0.1931525
-30.73132	-0.1934075
-30.69841	-0.1936657
-30.66620	-0.1938924
-30.63418	-0.1940980
-30.60044	-0.1942799
-30.56950	-0.1945010
-30.53845	-0.1947453
-30.50456	-0.1949602
-30.47253	-0.1951358
-30.44068	-0.1953297
-30.40784	-0.1955296
-30.37632	-0.1957397
-30.34275	-0.1959372
-30.30936	-0.1961155
-30.27619	-0.1963037
-30.24495	-0.1965506
-30.21301	-0.1968426
-30.18005	-0.1971873
-30.14667	-0.1975063
-30.11506	-0.1977304
-30.08304	-0.1978907
-30.05144	-0.1980409
-30.01768	-0.1982772
-29.98462	-0.1985995
-29.95233	-0.1989168
-29.91980	-0.1992026
-29.88796	-0.1994908
-29.85528	-0.1997625
-29.82324	-0.2000337
-29.79004	-0.2002924
-29.75852	-0.2005198
-29.72678	-0.2007110
-29.69358	-0.2009358
-29.66057	-0.2012280
-29.62779	-0.2015475
-29.59668	-0.2018199
-29.56420	-0.2020478
-29.53064	-0.2022024
-29.49810	-0.2023747
-29.46509	-0.2025740
-29.43390	-0.2028073
-29.40160	-0.2030476
-29.37017	-0.2032962
-29.33699	-0.2035309
-29.30436	-0.2037838
-29.27124	-0.2039918
-29.23886	-0.2041666
-29.20628	-0.2043555
-29.17404	-0.2045856
-29.14202	-0.2047982
-29.10885	-0.2049623
-29.07716	-0.2050822
-29.04502	-0.2051964
-29.01022	-0.2053563
-28.97887	-0.2055418
-28.94786	-0.2057391
-28.91553	-0.2059571
-28.88231	-0.2061662
-28.84955	-0.2063870
-28.81794	-0.2065728
-28.78458	-0.2067476
-28.75158	-0.2069266
-28.71959	-0.2071256
-28.68788	-0.2073245
-28.65531	-0.2074939
-28.62266	-0.2076378
-28.58914	-0.2078670
-28.55686	-0.2081186
-28.52460	-0.2083915
-28.49164	-0.2086847
-28.45842	-0.2089032
-28.42644	-0.2090809
-28.39660	-0.2092821
-28.36215	-0.2094724
-28.33125	-0.2096706
-28.29783	-0.2098993
-28.26471	-0.2101044
-28.23325	-0.2103227
-28.20037	-0.2105444
-28.16646	-0.2107555
-28.13499	-0.2109836
-28.10234	-0.2112098
-28.06968	-0.2114148
-28.03810	-0.2115734
-28.00576	-0.2117462
-27.97162	-0.2119194
-27.93927	-0.2120863
-27.90754	-0.2123104
-27.87564	-0.2124896
-27.84278	-0.2126509
-27.80986	-0.2128333
-27.77728	-0.2130366
-27.74492	-0.2132576
-27.71252	-0.2135133
-27.67938	-0.2137610
-27.64760	-0.2139777
-27.61386	-0.2141394
-27.58234	-0.2142667
-27.54994	-0.2143924
-27.51770	-0.2145448
-27.48491	-0.2147023
-27.45072	-0.2149048
-27.41881	-0.2151381
-27.38715	-0.2153970
-27.35487	-0.2156982
-27.32330	-0.2159659
-27.28924	-0.2161634
-27.25600	-0.2163352
-27.22225	-0.2165126
-27.19129	-0.2167331
-27.15980	-0.2169966
-27.12715	-0.2172317
-27.09460	-0.2174360
-27.06224	-0.2175705
-27.02859	-0.2177110
-26.99695	-0.2178674
-26.96310	-0.2180386
-26.93115	-0.2182119
-26.89772	-0.2183725
-26.86592	-0.2185224
-26.83390	-0.2186963
-26.80084	-0.2189044
-26.76890	-0.2191546
-26.73567	-0.2193670
-26.70298	-0.2195442
-26.67108	-0.2197540
-26.63805	-0.2199767
-26.60526	-0.2202164
-26.57268	-0.2204258
-26.53911	-0.2206207
-26.50731	-0.2208097
-26.47618	-0.2210171
-26.44274	-0.2211859
-26.41020	-0.2213318
-26.37734	-0.2214551
-26.34333	-0.2216108
-26.31173	-0.2217946
-26.27857	-0.2220010
-26.24760	-0.2222148
-26.21512	-0.2224308
-26.18015	-0.2226204
-26.14776	-0.2228010
-26.11484	-0.2229845
-26.08246	-0.2231602
-26.05093	-0.2233492
-26.01849	-0.2235153
-25.98706	-0.2236847
-25.95368	-0.2239248
-25.92027	-0.2242317
-25.88797	-0.2245416
-25.85539	-0.2248625
-25.82305	-0.2250849
-25.78946	-0.2252912
-25.75747	-0.2254945
-25.72451	-0.2256616
-25.69309	-0.2257898
-25.66041	-0.2258968
-25.62689	-0.2260360
-25.59416	-0.2262381
-25.56223	-0.2264623
-25.52827	-0.2266148
-25.49606	-0.2267287
-25.46352	-0.2268310
-25.43056	-0.2269828
-25.39799	-0.2271657
-25.36510	-0.2273072
-25.33249	-0.2274550
-25.29979	-0.2275934
-25.26846	-0.2277554
-25.23506	-0.2279915
-25.20328	-0.2282356
-25.17065	-0.2284452
-25.13718	-0.2285960
-25.10430	-0.2286824
-25.07201	-0.2287726
-25.03882	-0.2289037
-25.00714	-0.2291052
-24.97406	-0.2294275
-24.94248	-0.2297735
-24.90955	-0.2300780
-24.87609	-0.2302972
-24.84367	-0.2304594
-24.81089	-0.2305604
-24.77722	-0.2306358
-24.74558	-0.2307198
-24.71202	-0.2308381
-24.67979	-0.2309920
-24.64730	-0.2312426
-24.61481	-0.2315275
-24.58164	-0.2317730
-24.54947	-0.2319354
-24.51752	-0.2320687
-24.48320	-0.2321842
-24.45036	-0.2323301
-24.41822	-0.2325018
-24.38580	-0.2326666
-24.35356	-0.2328457
-24.32155	-0.2330694
-24.28818	-0.2332612
-24.25530	-0.2334261
-24.22287	-0.2335857
-24.18968	-0.2337012
-24.15610	-0.2338432
-24.12446	-0.2340705
-24.09206	-0.2343547
-24.05894	-0.2346628
-24.02751	-0.2348576
-23.99374	-0.2349527
-23.96202	-0.2350596
-23.92912	-0.2352044
-23.89666	-0.2354016
-23.86460	-0.2355820
-23.83052	-0.2356972
-23.79760	-0.2357944
-23.76392	-0.2359256
-23.73176	-0.2360806
-23.69972	-0.2362654
-23.66801	-0.2364931
-23.63442	-0.2366612
-23.60208	-0.2368303
-23.57008	-0.2369392
-23.53570	-0.2370174
-23.50350	-0.2371064
-23.47044	-0.2372002
-23.43840	-0.2373472
-23.40568	-0.2375534
-23.37287	-0.2377360
-23.34059	-0.2379440
-23.30701	-0.2381656
-23.27405	-0.2383418
-23.24198	-0.2385194
-23.21031	-0.2386944
-23.17740	-0.2388658
-23.14412	-0.2390101
-23.11196	-0.2391561
-23.07823	-0.2392463
-23.04573	-0.2393331
-23.01389	-0.2394770
-22.98146	-0.2396362
-22.94726	-0.2398040
-22.91471	-0.2399440
-22.88165	-0.2400447
-22.85088	-0.2401194
-22.81687	-0.2402432
-22.78473	-0.2404142
-22.75231	-0.2405831
-22.71974	-0.2407288
-22.68688	-0.2408743
-22.65315	-0.2409982
-22.62116	-0.2411337
-22.58751	-0.2412630
-22.55528	-0.2413721
-22.52255	-0.2415400
-22.48928	-0.2418024
-22.45701	-0.2420710
-22.42456	-0.2422902
-22.39116	-0.2424570
-22.35900	-0.2425745
-22.32636	-0.2426973
-22.29315	-0.2428266
-22.26016	-0.2429502
-22.22784	-0.2430780
-22.19575	-0.2432045
-22.16292	-0.2433626
-22.13048	-0.2435287
-22.09664	-0.2436474
-22.06322	-0.2437766
-22.03146	-0.2438747
-21.99888	-0.2439799
-21.96668	-0.2440861
-21.93356	-0.2441968
-21.90032	-0.2443161
-21.86694	-0.2444475
-21.83534	-0.2446247
-21.80156	-0.2448005
-21.76900	-0.2449516
-21.73705	-0.2451061
-21.70361	-0.2452660
-21.67092	-0.2454478
-21.63874	-0.2456398
-21.60543	-0.2457889
-21.57297	-0.2458612
-21.54016	-0.2459382
-21.50804	-0.2460029
-21.47482	-0.2461012
-21.44244	-0.2462946
-21.40996	-0.2465164
-21.37606	-0.2466686
-21.34220	-0.2467668
-21.31152	-0.2468411
-21.27706	-0.2469185
-21.24600	-0.2470516
-21.21174	-0.2471814
-21.17906	-0.2473082
-21.14754	-0.2474391
-21.11450	-0.2475698
-21.08155	-0.2476926
-21.04853	-0.2478228
-21.01584	-0.2479490
-20.98268	-0.2480569
-20.95041	-0.2481832
-20.91773	-0.2483080
-20.88460	-0.2483854
-20.85149	-0.2484712
-20.81868	-0.2485786
-20.78646	-0.2487114
-20.75312	-0.2488327
-20.72148	-0.2489478
-20.68854	-0.2490819
-20.65437	-0.2492542
-20.62269	-0.2494722
-20.58976	-0.2497100
-20.55727	-0.2499452
-20.52470	-0.2500856
-20.49184	-0.2501705
-20.45914	-0.2502446
-20.42639	-0.2503149
-20.39351	-0.2504607
-20.35982	-0.2506369
-20.32732	-0.2507828
-20.29494	-0.2509156
-20.26279	-0.2510186
-20.22965	-0.2511220
-20.19655	-0.2512204
-20.16378	-0.2513175
-20.13090	-0.2514706
-20.09863	-0.2516550
-20.06566	-0.2517520
-20.03277	-0.2518003
-19.99938	-0.2518419
-19.96617	-0.2519043
-19.93384	-0.2520394
-19.90025	-0.2522238
-19.86886	-0.2523494
-19.83544	-0.2524423
-19.80310	-0.2525669
-19.77057	-0.2527408
-19.73676	-0.2529176
-19.70463	-0.2530566
-19.67245	-0.2531289
-19.63900	-0.2531935
-19.60577	-0.2532566
-19.57271	-0.2533738
-19.54080	-0.2535014
-19.50720	-0.2536335
-19.47431	-0.2537425
-19.44183	-0.2538393
-19.40778	-0.2539250
-19.37490	-0.2540207
-19.34223	-0.2541594
-19.30953	-0.2543460
-19.27760	-0.2544994
-19.24438	-0.2545986
-19.21102	-0.2546721
-19.17814	-0.2547465
-19.14518	-0.2548704
-19.11314	-0.2549925
-19.08006	-0.2550764
-19.04756	-0.2552022
-19.01460	-0.2553893
-18.98059	-0.2556044
-18.94817	-0.2558314
-18.91489	-0.2559712
-18.88159	-0.2560704
-18.84875	-0.2562000
-18.81754	-0.2563686
-18.78569	-0.2565445
-18.75161	-0.2566876
-18.71762	-0.2567406
-18.68574	-0.2567840
-18.65193	-0.2568494
-18.61994	-0.2569553
-18.58553	-0.2570756
-18.55276	-0.2572369
-18.52048	-0.2573750
-18.48842	-0.2575036
-18.45535	-0.2576373
-18.42239	-0.2577291
-18.38849	-0.2578028
-18.35614	-0.2578842
-18.32239	-0.2579849
-18.29048	-0.2581266
-18.25821	-0.2582625
-18.22491	-0.2583737
-18.19226	-0.2584680
-18.15863	-0.2585424
-18.12537	-0.2586295
-18.09383	-0.2587323
-18.06088	-0.2588659
-18.02828	-0.2589993
-17.99338	-0.2591116
-17.96128	-0.2591959
-17.92869	-0.2592792
-17.89603	-0.2593848
-17.86332	-0.2595129
-17.83052	-0.2596140
-17.79739	-0.2596915
-17.76463	-0.2597506
-17.73074	-0.2597997
-17.69833	-0.2598686
-17.66611	-0.2599532
-17.63292	-0.2600594
-17.60088	-0.2602038
-17.56752	-0.2603396
-17.53435	-0.2604270
-17.50099	-0.2604743
-17.46914	-0.2605206
-17.43541	-0.2605862
-17.40323	-0.2606842
-17.36989	-0.2607940
-17.33759	-0.2608810
-17.30355	-0.2609827
-17.27080	-0.2610722
-17.23844	-0.2611437
-17.20685	-0.2611958
-17.17361	-0.2612463
-17.14112	-0.2613086
-17.10825	-0.2614108
-17.07474	-0.2615288
-17.04152	-0.2616136
-17.00885	-0.2616668
-16.97496	-0.2617153
-16.94230	-0.2617795
-16.90941	-0.2618556
-16.87567	-0.2619673
-16.84259	-0.2620722
-16.81096	-0.2621732
-16.77792	-0.2622646
-16.74514	-0.2623286
-16.71228	-0.2623978
-16.68018	-0.2624806
-16.64683	-0.2626050
-16.61357	-0.2627444
-16.58041	-0.2628585
-16.54781	-0.2629245
-16.51493	-0.2630041
-16.48244	-0.2630796
-16.44904	-0.2631857
-16.41705	-0.2633308
-16.38350	-0.2634770
-16.35049	-0.2635582
-16.31724	-0.2636394
-16.28396	-0.2637062
-16.25226	-0.2637722
-16.21944	-0.2638382
-16.18640	-0.2639060
-16.15332	-0.2639706
-16.11872	-0.2640595
-16.08734	-0.2641501
-16.05354	-0.2642370
-16.02099	-0.2643250
-15.98716	-0.2644108
-15.95528	-0.2645070
-15.92352	-0.2645876
-15.89017	-0.2646448
-15.85718	-0.2646964
-15.82262	-0.2647486
-15.78993	-0.2648050
-15.75768	-0.2648664
-15.72449	-0.2649342
-15.69246	-0.2650110
-15.65992	-0.2651270
-15.62785	-0.2652287
-15.59318	-0.2653348
-15.55981	-0.2654079
-15.52864	-0.2654666
-15.49534	-0.2655212
-15.46171	-0.2655762
-15.42917	-0.2656290
-15.39599	-0.2656947
-15.36240	-0.2657878
-15.33026	-0.2658834
-15.29656	-0.2659390
-15.26327	-0.2659982
-15.23047	-0.2660766
-15.19854	-0.2661916
-15.16600	-0.2662966
-15.13301	-0.2663568
-15.10012	-0.2664096
-15.06648	-0.2664664
-15.03314	-0.2665568
-15.00023	-0.2666638
-14.96757	-0.2667378
-14.93451	-0.2668376
-14.90169	-0.2669512
-14.86866	-0.2670686
-14.83544	-0.2671835
-14.80245	-0.2672844
-14.77014	-0.2673944
-14.73736	-0.2674992
-14.70416	-0.2675886
-14.67142	-0.2676625
-14.63901	-0.2677197
-14.60538	-0.2677751
-14.57305	-0.2678442
-14.53934	-0.2678991
-14.50659	-0.2679545
-14.47343	-0.2680455
-14.44013	-0.2681981
-14.40786	-0.2684216
-14.37562	-0.2685788
-14.34192	-0.2686515
-14.30880	-0.2687107
-14.27578	-0.2687622
-14.24231	-0.2688170
-14.20985	-0.2688774
-14.17708	-0.2689940
-14.14559	-0.2691122
-14.11091	-0.2692162
-14.07879	-0.2692883
-14.04581	-0.2693456
-14.01315	-0.2694002
-13.98016	-0.2694556
-13.94691	-0.2695108
-13.91464	-0.2695657
-13.87990	-0.2696310
-13.84755	-0.2696869
-13.81457	-0.2697418
-13.78114	-0.2697950
-13.74863	-0.2698478
-13.71575	-0.2699022
-13.68281	-0.2699660
-13.64977	-0.2701014
-13.61720	-0.2702390
-13.58399	-0.2703154
-13.55079	-0.2703782
-13.51801	-0.2704341
-13.48578	-0.2704944
-13.45192	-0.2705682
-13.41936	-0.2706396
-13.38612	-0.2707219
-13.35302	-0.2708101
-13.32023	-0.2708720
-13.28724	-0.2709287
-13.25477	-0.2709948
-13.22176	-0.2710705
-13.18839	-0.2711606
-13.15571	-0.2712274
-13.12218	-0.2712830
-13.08859	-0.2713355
-13.05666	-0.2713899
-13.02308	-0.2714498
-12.99040	-0.2715528
-12.95848	-0.2716994
-12.92508	-0.2718170
-12.89170	-0.2718946
-12.85866	-0.2719516
-12.82585	-0.2720091
-12.79300	-0.2720664
-12.75986	-0.2721232
-12.72702	-0.2721800
-12.69367	-0.2722404
-12.66035	-0.2723053
-12.62641	-0.2723696
-12.59328	-0.2724498
-12.56108	-0.2725597
-12.52905	-0.2726313
-12.49654	-0.2726900
-12.46308	-0.2727480
-12.42962	-0.2728058
-12.39703	-0.2728654
-12.36436	-0.2729362
-12.33046	-0.2730050
-12.29868	-0.2730627
-12.26497	-0.2731204
-12.23185	-0.2731838
-12.19814	-0.2732566
-12.16631	-0.2733354
-12.13383	-0.2734056
-12.10093	-0.2734651
-12.06855	-0.2735233
-12.03523	-0.2735797
-12.00135	-0.2736355
-11.96724	-0.2736916
-11.93487	-0.2737483
-11.90238	-0.2738208
-11.87003	-0.2739460
-11.83595	-0.2740758
-11.80221	-0.2741787
-11.76981	-0.2742494
-11.73725	-0.2743045
-11.70485	-0.2743607
-11.67156	-0.2744248
-11.63858	-0.2744856
-11.60564	-0.2745569
-11.57150	-0.2746169
-11.53880	-0.2746740
-11.50572	-0.2747301
-11.47270	-0.2747858
-11.44047	-0.2748418
-11.40823	-0.2749013
-11.37544	-0.2749697
-11.34077	-0.2750610
-11.30874	-0.2751836
-11.27578	-0.2752852
-11.24226	-0.2753682
-11.20927	-0.2754277
-11.17512	-0.2754826
-11.14293	-0.2755375
-11.10969	-0.2755966
-11.07736	-0.2756553
-11.04386	-0.2757141
-11.01084	-0.2757722
-10.97826	-0.2758298
-10.94512	-0.2758944
-10.91191	-0.2760002
-10.87885	-0.2761111
-10.84575	-0.2762054
-10.81232	-0.2762672
-10.77988	-0.2763246
-10.74679	-0.2763810
-10.71330	-0.2764360
-10.68099	-0.2764918
-10.64814	-0.2765490
-10.61529	-0.2766076
-10.58172	-0.2766802
-10.54984	-0.2767935
-10.51631	-0.2769036
-10.48303	-0.2769954
-10.45055	-0.2770544
-10.41770	-0.2771108
-10.38333	-0.2771661
-10.35000	-0.2772244
-10.31730	-0.2772842
-10.28460	-0.2773439
-10.25211	-0.2774038
-10.21942	-0.2774612
-10.18630	-0.2775170
-10.15314	-0.2775722
-10.12008	-0.2776269
-10.08652	-0.2776862
-10.05334	-0.2777794
-10.02119	-0.2778945
-9.987897	-0.2779676
-9.954939	-0.2780260
-9.921655	-0.2780825
-9.888226	-0.2781385
-9.855778	-0.2781932
-9.822032	-0.2782472
-9.789363	-0.2783041
-9.757699	-0.2783912
-9.724170	-0.2785422
-9.692589	-0.2786564
-9.657553	-0.2787194
-9.624231	-0.2787735
-9.591191	-0.2788252
-9.557831	-0.2788782
-9.524118	-0.2789340
-9.492608	-0.2790108
-9.460024	-0.2791400
-9.426150	-0.2792722
-9.393920	-0.2793355
-9.360663	-0.2793885
-9.327789	-0.2794404
-9.293869	-0.2794936
-9.261719	-0.2795561
-9.228836	-0.2796608
-9.195381	-0.2797358
-9.162657	-0.2797911
-9.129647	-0.2798437
-9.096671	-0.2798962
-9.062718	-0.2799515
-9.029806	-0.2800092
-8.997238	-0.2800662
-8.964078	-0.2801196
-8.931562	-0.2801718
-8.898211	-0.2802248
-8.864796	-0.2802872
-8.831399	-0.2803545
-8.799028	-0.2804158
-8.765100	-0.2804825
-8.732899	-0.2805404
-8.700126	-0.2805967
-8.666561	-0.2806524
-8.634156	-0.2807068
-8.602228	-0.2807618
-8.567824	-0.2808180
-8.535092	-0.2808743
-8.501753	-0.2809310
-8.468811	-0.2809870
-8.435478	-0.2810422
-8.401371	-0.2810988
-8.368348	-0.2811600
-8.336030	-0.2812195
-8.303056	-0.2812758
-8.270842	-0.2813291
-8.237719	-0.2813814
-8.203899	-0.2814343
-8.171790	-0.2814898
-8.138736	-0.2815445
-8.105088	-0.2815988
-8.072556	-0.2816534
-8.038712	-0.2817082
-8.005351	-0.2817635
-7.971824	-0.2818215
-7.939924	-0.2818798
-7.906196	-0.2819526
-7.873991	-0.2820154
-7.840813	-0.2820722
-7.808234	-0.2821284
-7.773766	-0.2821818
-7.740951	-0.2822342
-7.708526	-0.2822866
-7.675574	-0.2823391
-7.641631	-0.2823934
-7.608535	-0.2824556
-7.575757	-0.2825160
-7.543949	-0.2825736
-7.511132	-0.2826294
-7.477158	-0.2826828
-7.443326	-0.2827368
-7.409778	-0.2827928
-7.376365	-0.2828491
-7.344532	-0.2829054
-7.312184	-0.2829610
-7.279175	-0.2830146
-7.245947	-0.2830682
-7.211420	-0.2831211
-7.179342	-0.2831752
-7.146455	-0.2832300
-7.113151	-0.2832850
-7.080306	-0.2833406
-7.047894	-0.2833956
-7.013911	-0.2834499
-6.980128	-0.2835044
-6.947110	-0.2835592
-6.914758	-0.2836146
-6.882553	-0.2836695
-6.849497	-0.2837222
-6.816524	-0.2837751
-6.782215	-0.2838298
-6.748972	-0.2838860
-6.715134	-0.2839420
-6.683506	-0.2839960
-6.650174	-0.2840465
-6.618064	-0.2840988
-6.583569	-0.2841534
-6.549887	-0.2842118
-6.516851	-0.2842703
-6.484828	-0.2843250
-6.452755	-0.2843773
-6.418072	-0.2844300
-6.384934	-0.2844816
-6.352422	-0.2845320
-6.319026	-0.2845824
-6.284894	-0.2846337
-6.251756	-0.2846926
-6.219421	-0.2847752
-6.187334	-0.2848501
-6.153691	-0.2849059
-6.120803	-0.2849604
-6.086604	-0.2850125
-6.054456	-0.2850642
-6.020996	-0.2851162
-5.987688	-0.2851694
-5.955337	-0.2852236
-5.922876	-0.2852854
-5.889048	-0.2853404
-5.855647	-0.2853945
-5.822726	-0.2854486
-5.791054	-0.2855012
-5.758198	-0.2855524
-5.723977	-0.2856032
-5.690582	-0.2856537
-5.657682	-0.2857034
-5.624798	-0.2857538
-5.590922	-0.2858037
-5.558598	-0.2858550
-5.525718	-0.2859086
-5.492602	-0.2859615
-5.458657	-0.2860104
-5.425942	-0.2860574
-5.392732	-0.2861025
-5.360812	-0.2861496
-5.326612	-0.2861994
-5.294676	-0.2862490
-5.260271	-0.2862984
-5.228164	-0.2863484
-5.195317	-0.2863983
-5.160994	-0.2864481
-5.128258	-0.2864988
-5.094662	-0.2865502
-5.061650	-0.2866007
-5.028690	-0.2866518
-4.994550	-0.2867037
-4.961452	-0.2867546
-4.927802	-0.2868043
-4.895674	-0.2868550
-4.862904	-0.2869062
-4.829176	-0.2869575
-4.797922	-0.2870100
-4.764022	-0.2870619
-4.729972	-0.2871122
-4.697980	-0.2871619
-4.663868	-0.2872125
-4.630835	-0.2872641
-4.598280	-0.2873150
-4.564157	-0.2873664
-4.530944	-0.2874192
-4.499020	-0.2874864
-4.465991	-0.2875459
-4.432188	-0.2876104
-4.399686	-0.2876622
-4.366321	-0.2877117
-4.333363	-0.2877630
-4.299800	-0.2878150
-4.265650	-0.2878655
-4.233105	-0.2879170
-4.201169	-0.2879665
-4.168200	-0.2880152
-4.133881	-0.2880650
-4.101432	-0.2881159
-4.068108	-0.2881678
-4.034190	-0.2882206
-4.001661	-0.2882720
-3.969862	-0.2883218
-3.936100	-0.2883673
-3.902271	-0.2884133
-3.869132	-0.2884617
-3.836003	-0.2885123
-3.803548	-0.2885706
-3.770081	-0.2886305
-3.736272	-0.2886829
-3.702482	-0.2887344
-3.669785	-0.2887830
-3.637712	-0.2888314
-3.603838	-0.2888804
-3.570903	-0.2889318
-3.537630	-0.2889834
-3.505490	-0.2890326
-3.471468	-0.2890803
-3.438974	-0.2891275
-3.405909	-0.2891754
-3.372885	-0.2892260
-3.339204	-0.2892774
-3.306045	-0.2893290
-3.273002	-0.2893806
-3.239678	-0.2894311
-3.206697	-0.2894791
-3.174302	-0.2895253
-3.139856	-0.2895710
-3.107606	-0.2896162
-3.075416	-0.2896640
-3.040814	-0.2897125
-3.008022	-0.2897602
-2.975537	-0.2898078
-2.942523	-0.2898545
-2.908764	-0.2899010
-2.874933	-0.2899474
-2.841480	-0.2899933
-2.808831	-0.2900396
-2.776284	-0.2900867
-2.743330	-0.2901340
-2.710639	-0.2901818
-2.677239	-0.2902283
-2.643264	-0.2902743
-2.610952	-0.2903201
-2.577494	-0.2903656
-2.543694	-0.2904120
-2.510568	-0.2904581
-2.478928	-0.2905037
-2.444242	-0.2905504
-2.411316	-0.2905966
-2.377658	-0.2906430
-2.345514	-0.2906896
-2.311634	-0.2907367
-2.278977	-0.2907837
-2.245964	-0.2908322
-2.212711	-0.2908802
-2.179633	-0.2909262
-2.145116	-0.2909708
-2.112889	-0.2910141
-2.080027	-0.2910554
-2.047109	-0.2910933
-2.014459	-0.2911300
-1.980672	-0.2911690
-1.948332	-0.2912130
-1.914510	-0.2913557
-1.882544	-0.2916966
-1.848869	-0.2919940
-1.815402	-0.2921728
-1.781950	-0.2922464
-1.748913	-0.2922921
-1.716098	-0.2923382
-1.681652	-0.2923834
-1.650148	-0.2924257
-1.616298	-0.2924652
-1.583963	-0.2925020
-1.550760	-0.2925390
-1.518217	-0.2925762
-1.485623	-0.2926137
-1.451812	-0.2926527
-1.417653	-0.2926913
-1.385355	-0.2927285
-1.351689	-0.2927651
-1.317924	-0.2928009
-1.284901	-0.2928389
-1.251450	-0.2928806
-1.218822	-0.2929219
-1.185685	-0.2929608
-1.152559	-0.2929974
-1.119284	-0.2930326
-1.087156	-0.2930688
-1.054164	-0.2931070
-1.020254	-0.2931459
-0.9868454	-0.2931860
-0.9539929	-0.2932255
-0.9206915	-0.2932654
-0.8877850	-0.2933071
-0.8547958	-0.2933476
-0.8216965	-0.2933883
-0.7881050	-0.2934297
-0.7541814	-0.2934708
-0.7211602	-0.2935136
-0.6879861	-0.2935576
-0.6554378	-0.2936082
-0.6217580	-0.2936648
-0.5891588	-0.2937228
-0.5564536	-0.2937715
-0.5229296	-0.2938394
-0.4892700	-0.2939012
-0.4561081	-0.2939610
-0.4226986	-0.2940286
-0.3910691	-0.2941022
-0.3577510	-0.2942388
-0.3252724	-0.2944279
-0.2914873	-0.2946446
-0.2581739	-0.2949726
-0.2255568	-0.2955625
-0.1918080	-0.2964724
-0.1594943	-0.2978140
-0.1267716	-0.2998539
-0.09375485	-0.3027820
-0.06097058	-0.3071963
-0.02936633	-0.3136846
0.004880190	-0.3204510
0.03528973	-0.3256708
0.06959703	-0.3292130
0.1017916	-0.3309722
0.1324509	-0.3313784
0.1665536	-0.3312231
0.1987850	-0.3308594
0.2321320	-0.3304362
0.2645688	-0.3300336
0.2973938	-0.3296726
0.3287311	-0.3292414
0.3632435	-0.3286614
0.3959105	-0.3283898
0.4296313	-0.3283303
0.4629728	-0.3282895
0.4959738	-0.3282372
0.5299216	-0.3280839
0.5632416	-0.3279286
0.5958212	-0.3277839
0.6283889	-0.3276156
0.6627934	-0.3273465
0.6953894	-0.3269038
0.7297187	-0.3263865
0.7624100	-0.3258695
0.7960160	-0.3253128
0.8285549	-0.3248166
0.8620610	-0.3243262
0.8950239	-0.3238428
0.9283174	-0.3233358
0.9623036	-0.3228775
0.9953947	-0.3225229
1.029191	-0.3222838
1.062173	-0.3220666
1.095998	-0.3218494
1.128544	-0.3216314
1.162980	-0.3214277
1.195907	-0.3211662
1.228347	-0.3208498
1.262225	-0.3204940
1.294974	-0.3201472
1.328915	-0.3199032
1.362516	-0.3197070
1.395459	-0.3195921
1.428356	-0.3194748
1.460902	-0.3192850
1.494544	-0.3190569
1.526902	-0.3188186
1.561975	-0.3186078
1.594298	-0.3184574
1.627786	-0.3183310
1.660991	-0.3182259
1.693688	-0.3181791
1.727731	-0.3181426
1.760233	-0.3180612
1.795219	-0.3179312
1.828460	-0.3177678
1.860625	-0.3176690
1.893860	-0.3176091
1.927179	-0.3175214
1.960134	-0.3173663
1.993199	-0.3171802
2.027361	-0.3170662
2.060410	-0.3170118
2.094084	-0.3169546
2.126002	-0.3168916
2.159486	-0.3168325
2.192503	-0.3167235
2.225856	-0.3165699
2.258682	-0.3164581
2.292011	-0.3164003
2.326360	-0.3163623
2.359663	-0.3163248
2.392742	-0.3162807
2.425066	-0.3162278
2.459320	-0.3161831
2.492426	-0.3161362
2.524826	-0.3160986
2.558166	-0.3160612
2.591492	-0.3160227
2.625240	-0.3159838
2.657445	-0.3159464
2.691080	-0.3159109
2.724444	-0.3158696
2.758160	-0.3158127
2.790896	-0.3157732
2.824690	-0.3157333
2.857690	-0.3156948
2.890713	-0.3156574
2.923148	-0.3156189
2.957546	-0.3155813
2.990904	-0.3155449
3.023928	-0.3155081
3.057530	-0.3154712
3.089602	-0.3154295
3.122371	-0.3153880
3.157039	-0.3153432
3.189644	-0.3153038
3.223525	-0.3152656
3.255954	-0.3152260
3.289319	-0.3151868
3.321481	-0.3151484
3.354994	-0.3151083
3.388691	-0.3150702
3.422496	-0.3150325
3.455703	-0.3149954
3.488582	-0.3149592
3.521990	-0.3149212
3.555140	-0.3148808
3.588070	-0.3148337
3.621844	-0.3147936
3.654450	-0.3147556
3.687292	-0.3147198
3.721820	-0.3146858
3.754137	-0.3146515
3.786494	-0.3146170
3.819636	-0.3145820
3.854730	-0.3145461
3.887387	-0.3145099
3.921356	-0.3144732
3.953500	-0.3144360
3.987497	-0.3144010
4.020446	-0.3143675
4.053694	-0.3143346
4.085798	-0.3143000
4.118828	-0.3142638
4.152690	-0.3142259
4.186038	-0.3141884
4.219879	-0.3141530
4.252942	-0.3141195
4.285613	-0.3140885
4.318631	-0.3140584
4.351072	-0.3140272
4.384201	-0.3139935
4.418822	-0.3139568
4.452762	-0.3139180
4.485168	-0.3138804
4.518372	-0.3138437
4.550684	-0.3138071
4.584410	-0.3137718
4.619104	-0.3137394
4.652011	-0.3137074
4.684338	-0.3136757
4.716684	-0.3136436
4.749340	-0.3136078
4.782812	-0.3135723
4.817037	-0.3135380
4.849676	-0.3135056
4.882836	-0.3134741
4.916324	-0.3134424
4.949442	-0.3134080
4.982558	-0.3133712
5.015976	-0.3133300
5.048830	-0.3132925
5.082575	-0.3132572
5.114538	-0.3132239
5.147568	-0.3131911
5.181443	-0.3131570
5.214914	-0.3131237
5.249140	-0.3130912
5.281092	-0.3130590
5.314168	-0.3130265
5.347400	-0.3129926
5.380287	-0.3129582
5.414360	-0.3129258
5.446468	-0.3128944
5.480735	-0.3128614
5.513184	-0.3128274
5.546936	-0.3127935
5.580169	-0.3127607
5.613320	-0.3127289
5.646539	-0.3126969
5.680210	-0.3126648
5.713750	-0.3126326
5.745962	-0.3125996
5.778894	-0.3125659
5.811110	-0.3125313
5.845838	-0.3124975
5.879222	-0.3124664
5.913432	-0.3124375
5.945269	-0.3124095
5.977772	-0.3123812
6.011959	-0.3123522
6.045386	-0.3123222
6.077772	-0.3122920
6.110720	-0.3122618
6.144500	-0.3122305
6.177463	-0.3122000
6.211268	-0.3121704
6.244795	-0.3121426
6.278516	-0.3121150
6.312454	-0.3120866
6.344102	-0.3120566
6.377340	-0.3120276
6.410122	-0.3119980
6.443310	-0.3119694
6.476623	-0.3119420
6.509526	-0.3119155
6.542570	-0.3118870
6.575182	-0.3118562
6.609312	-0.3118241
6.642649	-0.3117940
6.676179	-0.3117659
6.708703	-0.3117385
6.741406	-0.3117107
6.774550	-0.3116818
6.808404	-0.3116514
6.842789	-0.3116225
6.875850	-0.3115964
6.908032	-0.3115716
6.941540	-0.3115460
6.974021	-0.3115180
7.007364	-0.3114876
7.040839	-0.3114574
7.074149	-0.3114306
7.106166	-0.3114062
7.140724	-0.3113824
7.173555	-0.3113571
7.207419	-0.3113300
7.239750	-0.3113018
7.273994	-0.3112744
7.305585	-0.3112489
7.338946	-0.3112235
7.371289	-0.3111960
7.404710	-0.3111667
7.437971	-0.3111358
7.472116	-0.3111044
7.506066	-0.3110751
7.537322	-0.3110488
7.570684	-0.3110259
7.603962	-0.3110046
7.636957	-0.3109810
7.671576	-0.3109549
7.704460	-0.3109259
7.738318	-0.3108958
7.771348	-0.3108661
7.802903	-0.3108370
7.837238	-0.3108102
7.870520	-0.3107852
7.903147	-0.3107600
7.936603	-0.3107334
7.969565	-0.3107048
8.003958	-0.3106763
8.036511	-0.3106523
8.070080	-0.3106305
8.103453	-0.3106084
8.135840	-0.3105850
8.170236	-0.3105610
8.202255	-0.3105371
8.235962	-0.3105154
8.269188	-0.3104936
8.302000	-0.3104689
8.334903	-0.3104439
8.367144	-0.3104199
8.401236	-0.3103950
8.435739	-0.3103709
8.467422	-0.3103476
8.501830	-0.3103237
8.534684	-0.3103022
8.568351	-0.3102826
8.600734	-0.3102630
8.634403	-0.3102424
8.667922	-0.3102200
8.700656	-0.3101953
8.733515	-0.3101708
8.766722	-0.3101449
8.800932	-0.3101200
8.834036	-0.3100960
8.866437	-0.3100723
8.900516	-0.3100493
8.933255	-0.3100282
8.965313	-0.3100076
8.998813	-0.3099878
9.032328	-0.3099668
9.065468	-0.3099425
9.099280	-0.3099160
9.132197	-0.3098900
9.166020	-0.3098648
9.198256	-0.3098416
9.231144	-0.3098220
9.264441	-0.3098044
9.297634	-0.3097872
9.331356	-0.3097690
9.364696	-0.3097465
9.397955	-0.3097224
9.430741	-0.3096975
9.462420	-0.3096740
9.497376	-0.3096515
9.530516	-0.3096291
9.563774	-0.3096055
9.597309	-0.3095832
9.629699	-0.3095625
9.663275	-0.3095416
9.696343	-0.3095206
9.730024	-0.3094990
9.763444	-0.3094764
9.795484	-0.3094534
9.828094	-0.3094293
9.861531	-0.3094060
9.895625	-0.3093839
9.929300	-0.3093640
9.961168	-0.3093454
9.995144	-0.3093258
10.02695	-0.3093040
10.06060	-0.3092812
10.09469	-0.3092590
10.12784	-0.3092368
10.16126	-0.3092150
10.19474	-0.3091942
10.22781	-0.3091737
10.26131	-0.3091536
10.29370	-0.3091353
10.32752	-0.3091199
10.35998	-0.3091036
10.39258	-0.3090842
10.42662	-0.3090612
10.46021	-0.3090368
10.49266	-0.3090145
10.52692	-0.3089981
10.55874	-0.3089834
10.59276	-0.3089666
10.62546	-0.3089478
10.65935	-0.3089291
10.69304	-0.3089110
10.72519	-0.3088967
10.75978	-0.3088825
10.79078	-0.3088658
10.82480	-0.3088478
10.85858	-0.3088274
10.89167	-0.3088072
10.92462	-0.3087870
10.95740	-0.3087680
10.99150	-0.3087484
11.02445	-0.3087288
11.05689	-0.3087106
11.08978	-0.3086940
11.12397	-0.3086790
11.15636	-0.3086633
11.18955	-0.3086438
11.22346	-0.3086222
11.25588	-0.3085999
11.28983	-0.3085781
11.32298	-0.3085595
11.35669	-0.3085444
11.39032	-0.3085314
11.42223	-0.3085191
11.45466	-0.3085042
11.48976	-0.3084852
11.52201	-0.3084642
11.55569	-0.3084442
11.58850	-0.3084262
11.62061	-0.3084093
11.65392	-0.3083902
11.68800	-0.3083712
11.72104	-0.3083554
11.75547	-0.3083416
11.78803	-0.3083270
11.82163	-0.3083095
11.85493	-0.3082891
11.88801	-0.3082682
11.92167	-0.3082509
11.95375	-0.3082365
11.98686	-0.3082226
12.01949	-0.3082089
12.05331	-0.3081916
12.08574	-0.3081672
12.11892	-0.3081350
12.15287	-0.3081095
12.18712	-0.3080908
12.22055	-0.3080756
12.25347	-0.3080625
12.28583	-0.3080480
12.31908	-0.3080322
12.35199	-0.3080150
12.38526	-0.3079964
12.41838	-0.3079781
12.45109	-0.3079596
12.48492	-0.3079414
12.51756	-0.3079245
12.55168	-0.3079085
12.58553	-0.3078931
12.61857	-0.3078772
12.65202	-0.3078608
12.68528	-0.3078436
12.71699	-0.3078262
12.75076	-0.3078098
12.78411	-0.3077944
12.81764	-0.3077780
12.85034	-0.3077596
12.88316	-0.3077390
12.91660	-0.3077197
12.94999	-0.3077039
12.98346	-0.3076910
13.01727	-0.3076782
13.05018	-0.3076616
13.08287	-0.3076425
13.11576	-0.3076245
13.14900	-0.3076088
13.18270	-0.3075935
13.21589	-0.3075808
13.24941	-0.3075676
13.28233	-0.3075518
13.31566	-0.3075343
13.34940	-0.3075135
13.38246	-0.3074935
13.41465	-0.3074768
13.44752	-0.3074632
13.48112	-0.3074518
13.51465	-0.3074422
13.54867	-0.3074300
13.58164	-0.3074152
13.61380	-0.3073980
13.64784	-0.3073790
13.68066	-0.3073590
13.71400	-0.3073408
13.74812	-0.3073230
13.78044	-0.3073056
13.81356	-0.3072890
13.84670	-0.3072716
13.88039	-0.3072534
13.91363	-0.3072372
13.94743	-0.3072234
13.97986	-0.3072112
14.01394	-0.3071995
14.04706	-0.3071856
14.07954	-0.3071690
14.11179	-0.3071518
14.14552	-0.3071346
14.17823	-0.3071166
14.21175	-0.3070982
14.24550	-0.3070793
14.27802	-0.3070610
14.31136	-0.3070466
14.34515	-0.3070318
14.37873	-0.3070157
14.41216	-0.3070006
14.44466	-0.3069847
14.47694	-0.3069682
14.51093	-0.3069515
14.54368	-0.3069348
14.57868	-0.3069190
14.61185	-0.3069044
14.64511	-0.3068904
14.67807	-0.3068740
14.71017	-0.3068412
14.74411	-0.3068032
14.77699	-0.3067772
14.81122	-0.3067592
14.84421	-0.3067445
14.87761	-0.3067306
14.91017	-0.3067154
14.94324	-0.3066996
14.97788	-0.3066844
15.01132	-0.3066696
15.04226	-0.3066544
15.07643	-0.3066412
15.10875	-0.3066298
15.14313	-0.3066166
15.17627	-0.3066024
15.20968	-0.3065885
15.24222	-0.3065744
15.27604	-0.3065625
15.30917	-0.3065485
15.34162	-0.3065303
15.37538	-0.3065112
15.40895	-0.3064938
15.44134	-0.3064784
15.47560	-0.3064670
15.50822	-0.3064536
15.54128	-0.3064382
15.57525	-0.3064210
15.60800	-0.3064030
15.64149	-0.3063883
15.67494	-0.3063750
15.70831	-0.3063617
15.74171	-0.3063455
15.77282	-0.3063272
15.80722	-0.3063086
15.84066	-0.3062895
15.87282	-0.3062694
15.90698	-0.3062487
15.93921	-0.3062288
15.97351	-0.3062125
16.00669	-0.3061984
16.03946	-0.3061857
16.07318	-0.3061722
16.10574	-0.3061580
16.13947	-0.3061424
16.17359	-0.3061267
16.20602	-0.3061096
16.23933	-0.3060912
16.27127	-0.3060726
16.30620	-0.3060537
16.33960	-0.3060356
16.37184	-0.3060207
16.40514	-0.3060060
16.43731	-0.3059894
16.47241	-0.3059703
16.50472	-0.3059488
16.53786	-0.3059298
16.57031	-0.3059131
16.60367	-0.3058972
16.63812	-0.3058832
16.67120	-0.3058688
16.70437	-0.3058525
16.73893	-0.3058346
16.77051	-0.3058176
16.80469	-0.3058016
16.83596	-0.3057878
16.87099	-0.3057736
16.90426	-0.3057564
16.93661	-0.3057363
16.96998	-0.3057160
17.00380	-0.3056974
17.03634	-0.3056802
17.07044	-0.3056617
17.10256	-0.3056428
17.13561	-0.3056230
17.17024	-0.3056045
17.20309	-0.3055870
17.23719	-0.3055688
17.26994	-0.3055532
17.30375	-0.3055398
17.33533	-0.3055252
17.36928	-0.3055090
17.40222	-0.3054890
17.43567	-0.3054674
17.46865	-0.3054476
17.50329	-0.3054307
17.53611	-0.3054146
17.56952	-0.3053987
17.60148	-0.3053841
17.63542	-0.3053696
17.66919	-0.3053534
17.70255	-0.3053358
17.73538	-0.3053175
17.76897	-0.3053000
17.80100	-0.3052850
17.83467	-0.3052727
17.86832	-0.3052590
17.90124	-0.3052414
17.93490	-0.3052215
17.96716	-0.3052014
18.00002	-0.3051850
18.03342	-0.3051724
18.06715	-0.3051586
18.10010	-0.3051425
18.13369	-0.3051243
18.16671	-0.3051046
18.20051	-0.3050856
18.23388	-0.3050659
18.26660	-0.3050466
18.30037	-0.3050291
18.33311	-0.3050125
18.36591	-0.3049946
18.40022	-0.3049747
18.43346	-0.3049532
18.46636	-0.3049312
18.49884	-0.3049110
18.53241	-0.3048932
18.56481	-0.3048760
18.59849	-0.3048574
18.63217	-0.3048384
18.66528	-0.3048185
18.69934	-0.3047988
18.73266	-0.3047802
18.76466	-0.3047631
18.79875	-0.3047450
18.83241	-0.3047255
18.86567	-0.3047054
18.89928	-0.3046854
18.93205	-0.3046680
18.96407	-0.3046502
18.99748	-0.3046313
19.03148	-0.3046110
19.06551	-0.3045906
19.09799	-0.3045708
19.13233	-0.3045525
19.16456	-0.3045355
19.19752	-0.3045160
19.23091	-0.3044965
19.26496	-0.3044742
19.29758	-0.3044505
19.33066	-0.3044292
19.36546	-0.3044100
19.39785	-0.3043919
19.43063	-0.3043735
19.46310	-0.3043537
19.49754	-0.3043348
19.53087	-0.3043189
19.56436	-0.3043050
19.59608	-0.3042886
19.62953	-0.3042684
19.66357	-0.3042465
19.69588	-0.3042249
19.73118	-0.3042053
19.76339	-0.3041874
19.79646	-0.3041698
19.82853	-0.3041506
19.86236	-0.3041308
19.89606	-0.3041084
19.92901	-0.3040850
19.96274	-0.3040625
19.99590	-0.3040394
20.02949	-0.3040191
20.06332	-0.3039994
20.09546	-0.3039771
20.12828	-0.3039558
20.16224	-0.3039350
20.19564	-0.3039146
20.22886	-0.3038974
20.26282	-0.3038788
20.29449	-0.3038606
20.32832	-0.3038428
20.36168	-0.3038238
20.39482	-0.3038028
20.42765	-0.3037808
20.46130	-0.3037575
20.49576	-0.3037345
20.52878	-0.3037110
20.56132	-0.3036906
20.59460	-0.3036732
20.62719	-0.3036568
20.66121	-0.3036396
20.69365	-0.3036192
20.72653	-0.3035960
20.76056	-0.3035735
20.79463	-0.3035506
20.82781	-0.3035274
20.86147	-0.3035056
20.89408	-0.3034851
20.92623	-0.3034642
20.95975	-0.3034444
20.99244	-0.3034244
21.02590	-0.3034035
21.05974	-0.3033825
21.09262	-0.3033614
21.12704	-0.3033374
21.15938	-0.3033134
21.19278	-0.3032916
21.22639	-0.3032706
21.25880	-0.3032482
21.29311	-0.3032246
21.32531	-0.3032012
21.35872	-0.3031768
21.39232	-0.3031550
21.42592	-0.3031348
21.45978	-0.3031118
21.49324	-0.3030856
21.52545	-0.3030577
21.55813	-0.3030261
21.59177	-0.3030012
21.62512	-0.3029788
21.65857	-0.3029547
21.69186	-0.3029297
21.72500	-0.3029043
21.75795	-0.3028800
21.79234	-0.3028587
21.82494	-0.3028399
21.85896	-0.3028196
21.89131	-0.3027978
21.92526	-0.3027742
21.95792	-0.3027506
21.99046	-0.3027272
22.02510	-0.3027028
22.05774	-0.3026771
22.09177	-0.3026510
22.12546	-0.3026268
22.15824	-0.3026056
22.19135	-0.3025848
22.22408	-0.3025642
22.25691	-0.3025424
22.29035	-0.3025179
22.32360	-0.3024928
22.35660	-0.3024656
22.39082	-0.3024248
22.42361	-0.3023938
22.45796	-0.3023667
22.49142	-0.3023416
22.52375	-0.3023212
22.55701	-0.3023033
22.59098	-0.3022860
22.62373	-0.3022667
22.65583	-0.3022434
22.69009	-0.3022154
22.72248	-0.3021805
22.75722	-0.3021523
22.78973	-0.3021239
22.82366	-0.3020970
22.85649	-0.3020724
22.88988	-0.3020500
22.92247	-0.3020282
22.95582	-0.3020053
22.98952	-0.3019810
23.02190	-0.3019554
23.05553	-0.3019285
23.08934	-0.3019010
23.12298	-0.3018726
23.15570	-0.3018469
23.18963	-0.3018238
23.22136	-0.3018024
23.25603	-0.3017806
23.28867	-0.3017554
23.32150	-0.3017276
23.35504	-0.3016992
23.38840	-0.3016718
23.42114	-0.3016455
23.45574	-0.3016205
23.48886	-0.3015955
23.52144	-0.3015671
23.55426	-0.3015363
23.58796	-0.3015036
23.62106	-0.3014724
[truncated: 9,052 more rows]
