# Supplementary material for: Investigation of Potential Amorphisation and Co-Amorphisation Behaviour of the Benzene Di-Carboxylic Acids upon Cryo-Milling
Source: Molecules. 2019 Nov 5;24(21):3990. doi: 10.3390/molecules24213990 (PMC6865180; doi:10.3390/molecules24213990)
Supplement: Supplementary file 1 [file molecules-24-03990-s001.zip › SI_pack/Figure_3_XRPD_single_components/Brass background.xy]

4.513130280 36.0
4.539390845 41.0
4.565651410 40.0
4.591911975 40.0
4.618172540 33.0
4.644433105 39.0
4.670693670 31.0
4.696954235 49.0
4.723214800 49.0
4.749475365 38.0
4.775735930 33.0
4.801996495 39.0
4.828257060 47.0
4.854517625 29.0
4.880778190 35.0
4.907038755 41.0
4.933299320 49.0
4.959559885 39.0
4.985820450 38.0
5.012081015 49.0
5.038341580 38.0
5.064602145 41.0
5.090862710 52.0
5.117123275 36.0
5.143383840 34.0
5.169644405 37.0
5.195904970 26.0
5.222165535 53.0
5.248426100 38.0
5.274686665 34.0
5.300947230 43.0
5.327207795 31.0
5.353468360 30.0
5.379728925 36.0
5.405989490 34.0
5.432250055 43.0
5.458510620 51.0
5.484771185 45.0
5.511031750 38.0
5.537292315 38.0
5.563552880 41.0
5.589813445 35.0
5.616074010 46.0
5.642334575 43.0
5.668595141 51.0
5.694855706 46.0
5.721116271 40.0
5.747376836 46.0
5.773637401 43.0
5.799897966 38.0
5.826158531 36.0
5.852419096 42.0
5.878679661 31.0
5.904940226 33.0
5.931200791 39.0
5.957461356 34.0
5.983721921 39.0
6.009982486 42.0
6.036243051 43.0
6.062503616 34.0
6.088764181 29.0
6.115024746 46.0
6.141285311 51.0
6.167545876 37.0
6.193806441 44.0
6.220067006 34.0
6.246327571 56.0
6.272588136 34.0
6.298848701 47.0
6.325109266 54.0
6.351369831 29.0
6.377630396 45.0
6.403890961 30.0
6.430151526 42.0
6.456412091 46.0
6.482672656 33.0
6.508933221 43.0
6.535193786 42.0
6.561454351 45.0
6.587714916 40.0
6.613975481 47.0
6.640236046 43.0
6.666496611 48.0
6.692757176 44.0
6.719017741 48.0
6.745278306 46.0
6.771538871 47.0
6.797799436 40.0
6.824060001 45.0
6.850320566 46.0
6.876581131 47.0
6.902841696 40.0
6.929102261 33.0
6.955362826 40.0
6.981623391 35.0
7.007883956 31.0
7.034144521 39.0
7.060405086 34.0
7.086665651 38.0
7.112926216 42.0
7.139186781 37.0
7.165447346 44.0
7.191707911 33.0
7.217968476 34.0
7.244229041 56.0
7.270489606 53.0
7.296750171 41.0
7.323010736 45.0
7.349271301 55.0
7.375531866 26.0
7.401792431 34.0
7.428052996 41.0
7.454313561 40.0
7.480574126 51.0
7.506834691 48.0
7.533095256 53.0
7.559355821 44.0
7.585616386 35.0
7.611876951 44.0
7.638137516 37.0
7.664398081 40.0
7.690658646 41.0
7.716919211 48.0
7.743179776 45.0
7.769440341 51.0
7.795700906 31.0
7.821961471 37.0
7.848222036 43.0
7.874482601 37.0
7.900743166 37.0
7.927003732 23.0
7.953264297 30.0
7.979524862 46.0
8.005785427 37.0
8.032045992 44.0
8.058306557 40.0
8.084567122 46.0
8.110827687 36.0
8.137088252 34.0
8.163348817 48.0
8.189609382 47.0
8.215869947 39.0
8.242130512 35.0
8.268391077 37.0
8.294651642 47.0
8.320912207 44.0
8.347172772 39.0
8.373433337 32.0
8.399693902 46.0
8.425954467 48.0
8.452215032 37.0
8.478475597 40.0
8.504736162 42.0
8.530996727 52.0
8.557257292 48.0
8.583517857 42.0
8.609778422 38.0
8.636038987 54.0
8.662299552 35.0
8.688560117 46.0
8.714820682 43.0
8.741081247 29.0
8.767341812 44.0
8.793602377 49.0
8.819862942 31.0
8.846123507 35.0
8.872384072 42.0
8.898644637 46.0
8.924905202 47.0
8.951165767 45.0
8.977426332 48.0
9.003686897 41.0
9.029947462 53.0
9.056208027 41.0
9.082468592 47.0
9.108729157 50.0
9.134989722 33.0
9.161250287 43.0
9.187510852 31.0
9.213771417 39.0
9.240031982 43.0
9.266292547 32.0
9.292553112 42.0
9.318813677 36.0
9.345074242 45.0
9.371334807 30.0
9.397595372 42.0
9.423855937 38.0
9.450116502 33.0
9.476377067 42.0
9.502637632 43.0
9.528898197 41.0
9.555158762 44.0
9.581419327 45.0
9.607679892 40.0
9.633940457 38.0
9.660201022 42.0
9.686461587 33.0
9.712722152 35.0
9.738982717 40.0
9.765243282 35.0
9.791503847 44.0
9.817764412 46.0
9.844024977 28.0
9.870285542 35.0
9.896546107 38.0
9.922806672 33.0
9.949067237 31.0
9.975327802 44.0
10.001588367 33.0
10.027848932 44.0
10.054109497 29.0
10.080370062 22.0
10.106630627 37.0
10.132891192 37.0
10.159151757 45.0
10.185412322 43.0
10.211672888 45.0
10.237933453 41.0
10.264194018 30.0
10.290454583 40.0
10.316715148 38.0
10.342975713 34.0
10.369236278 34.0
10.395496843 37.0
10.421757408 43.0
10.448017973 33.0
10.474278538 34.0
10.500539103 36.0
10.526799668 44.0
10.553060233 53.0
10.579320798 29.0
10.605581363 54.0
10.631841928 34.0
10.658102493 48.0
10.684363058 31.0
10.710623623 40.0
10.736884188 37.0
10.763144753 33.0
10.789405318 39.0
10.815665883 33.0
10.841926448 42.0
10.868187013 35.0
10.894447578 40.0
10.920708143 28.0
10.946968708 37.0
10.973229273 35.0
10.999489838 43.0
11.025750403 32.0
11.052010968 32.0
11.078271533 36.0
11.104532098 40.0
11.130792663 33.0
11.157053228 34.0
11.183313793 45.0
11.209574358 38.0
11.235834923 42.0
11.262095488 39.0
11.288356053 39.0
11.314616618 41.0
11.340877183 29.0
11.367137748 37.0
11.393398313 44.0
11.419658878 38.0
11.445919443 44.0
11.472180008 46.0
11.498440573 28.0
11.524701138 30.0
11.550961703 32.0
11.577222268 40.0
11.603482833 38.0
11.629743398 30.0
11.656003963 45.0
11.682264528 37.0
11.708525093 35.0
11.734785658 38.0
11.761046223 36.0
11.787306788 31.0
11.813567353 36.0
11.839827918 37.0
11.866088483 28.0
11.892349048 31.0
11.918609613 30.0
11.944870178 28.0
11.971130743 45.0
11.997391308 50.0
12.023651873 22.0
12.049912438 32.0
12.076173003 45.0
12.102433568 29.0
12.128694133 28.0
12.154954698 37.0
12.181215263 42.0
12.207475828 38.0
12.233736393 43.0
12.259996958 37.0
12.286257523 37.0
12.312518088 38.0
12.338778653 37.0
12.365039218 22.0
12.391299783 33.0
12.417560348 26.0
12.443820913 45.0
12.470081478 39.0
12.496342044 37.0
12.522602609 48.0
12.548863174 31.0
12.575123739 31.0
12.601384304 36.0
12.627644869 42.0
12.653905434 36.0
12.680165999 40.0
12.706426564 37.0
12.732687129 34.0
12.758947694 29.0
12.785208259 22.0
12.811468824 44.0
12.837729389 34.0
12.863989954 32.0
12.890250519 44.0
12.916511084 41.0
12.942771649 38.0
12.969032214 23.0
12.995292779 32.0
13.021553344 30.0
13.047813909 36.0
13.074074474 37.0
13.100335039 34.0
13.126595604 37.0
13.152856169 38.0
13.179116734 37.0
13.205377299 40.0
13.231637864 54.0
13.257898429 44.0
13.284158994 30.0
13.310419559 34.0
13.336680124 17.0
13.362940689 31.0
13.389201254 36.0
13.415461819 30.0
13.441722384 37.0
13.467982949 34.0
13.494243514 30.0
13.520504079 32.0
13.546764644 39.0
13.573025209 38.0
13.599285774 49.0
13.625546339 42.0
13.651806904 36.0
13.678067469 34.0
13.704328034 33.0
13.730588599 33.0
13.756849164 26.0
13.783109729 39.0
13.809370294 31.0
13.835630859 35.0
13.861891424 33.0
13.888151989 35.0
13.914412554 45.0
13.940673119 31.0
13.966933684 38.0
13.993194249 33.0
14.019454814 48.0
14.045715379 35.0
14.071975944 34.0
14.098236509 31.0
14.124497074 30.0
14.150757639 29.0
14.177018204 29.0
14.203278769 36.0
14.229539334 18.0
14.255799899 35.0
14.282060464 26.0
14.308321029 31.0
14.334581594 27.0
14.360842159 32.0
14.387102724 30.0
14.413363289 32.0
14.439623854 30.0
14.465884419 39.0
14.492144984 29.0
14.518405549 30.0
14.544666114 36.0
14.570926679 28.0
14.597187244 33.0
14.623447809 34.0
14.649708374 23.0
14.675968939 34.0
14.702229504 29.0
14.728490069 31.0
14.754750635 30.0
14.781011200 30.0
14.807271765 40.0
14.833532330 38.0
14.859792895 37.0
14.886053460 38.0
14.912314025 29.0
14.938574590 27.0
14.964835155 30.0
14.991095720 30.0
15.017356285 24.0
15.043616850 32.0
15.069877415 36.0
15.096137980 39.0
15.122398545 29.0
15.148659110 34.0
15.174919675 34.0
15.201180240 22.0
15.227440805 42.0
15.253701370 40.0
15.279961935 29.0
15.306222500 38.0
15.332483065 30.0
15.358743630 33.0
15.385004195 38.0
15.411264760 31.0
15.437525325 27.0
15.463785890 27.0
15.490046455 39.0
15.516307020 30.0
15.542567585 21.0
15.568828150 27.0
15.595088715 39.0
15.621349280 27.0
15.647609845 33.0
15.673870410 38.0
15.700130975 41.0
15.726391540 27.0
15.752652105 35.0
15.778912670 25.0
15.805173235 29.0
15.831433800 28.0
15.857694365 37.0
15.883954930 30.0
15.910215495 39.0
15.936476060 26.0
15.962736625 30.0
15.988997190 33.0
16.015257755 26.0
16.041518320 30.0
16.067778885 37.0
16.094039450 23.0
16.120300015 30.0
16.146560580 31.0
16.172821145 26.0
16.199081710 21.0
16.225342275 36.0
16.251602840 42.0
16.277863405 30.0
16.304123970 36.0
16.330384535 24.0
16.356645100 29.0
16.382905665 24.0
16.409166230 26.0
16.435426795 29.0
16.461687360 29.0
16.487947925 26.0
16.514208490 25.0
16.540469055 23.0
16.566729620 44.0
16.592990185 22.0
16.619250750 26.0
16.645511315 31.0
16.671771880 28.0
16.698032445 36.0
16.724293010 18.0
16.750553575 29.0
16.776814140 28.0
16.803074705 28.0
16.829335270 34.0
16.855595835 27.0
16.881856400 29.0
16.908116965 26.0
16.934377530 27.0
16.960638095 24.0
16.986898660 42.0
17.013159225 28.0
17.039419791 35.0
17.065680356 30.0
17.091940921 27.0
17.118201486 21.0
17.144462051 33.0
17.170722616 21.0
17.196983181 16.0
17.223243746 47.0
17.249504311 33.0
17.275764876 31.0
17.302025441 24.0
17.328286006 27.0
17.354546571 25.0
17.380807136 25.0
17.407067701 36.0
17.433328266 29.0
17.459588831 32.0
17.485849396 34.0
17.512109961 35.0
17.538370526 25.0
17.564631091 27.0
17.590891656 23.0
17.617152221 34.0
17.643412786 33.0
17.669673351 31.0
17.695933916 33.0
17.722194481 28.0
17.748455046 35.0
17.774715611 19.0
17.800976176 27.0
17.827236741 27.0
17.853497306 34.0
17.879757871 34.0
17.906018436 24.0
17.932279001 21.0
17.958539566 24.0
17.984800131 26.0
18.011060696 30.0
18.037321261 29.0
18.063581826 26.0
18.089842391 38.0
18.116102956 39.0
18.142363521 35.0
18.168624086 32.0
18.194884651 25.0
18.221145216 31.0
18.247405781 33.0
18.273666346 24.0
18.299926911 30.0
18.326187476 28.0
18.352448041 28.0
18.378708606 26.0
18.404969171 26.0
18.431229736 17.0
18.457490301 29.0
18.483750866 18.0
18.510011431 23.0
18.536271996 26.0
18.562532561 33.0
18.588793126 35.0
18.615053691 31.0
18.641314256 38.0
18.667574821 36.0
18.693835386 33.0
18.720095951 22.0
18.746356516 30.0
18.772617081 33.0
18.798877646 29.0
18.825138211 21.0
18.851398776 35.0
18.877659341 32.0
18.903919906 24.0
18.930180471 27.0
18.956441036 28.0
18.982701601 36.0
19.008962166 14.0
19.035222731 23.0
19.061483296 26.0
19.087743861 28.0
19.114004426 30.0
19.140264991 22.0
19.166525556 30.0
19.192786121 31.0
19.219046686 19.0
19.245307251 30.0
19.271567816 17.0
19.297828382 28.0
19.324088947 28.0
19.350349512 29.0
19.376610077 24.0
19.402870642 24.0
19.429131207 28.0
19.455391772 27.0
19.481652337 25.0
19.507912902 20.0
19.534173467 38.0
19.560434032 25.0
19.586694597 34.0
19.612955162 35.0
19.639215727 42.0
19.665476292 14.0
19.691736857 32.0
19.717997422 25.0
19.744257987 30.0
19.770518552 27.0
19.796779117 28.0
19.823039682 20.0
19.849300247 25.0
19.875560812 24.0
19.901821377 22.0
19.928081942 22.0
19.954342507 25.0
19.980603072 23.0
20.006863637 33.0
20.033124202 23.0
20.059384767 34.0
20.085645332 19.0
20.111905897 21.0
20.138166462 24.0
20.164427027 22.0
20.190687592 22.0
20.216948157 25.0
20.243208722 21.0
20.269469287 29.0
20.295729852 15.0
20.321990417 23.0
20.348250982 26.0
20.374511547 24.0
20.400772112 17.0
20.427032677 28.0
20.453293242 27.0
20.479553807 27.0
20.505814372 28.0
20.532074937 28.0
20.558335502 22.0
20.584596067 21.0
20.610856632 17.0
20.637117197 29.0
20.663377762 37.0
20.689638327 23.0
20.715898892 37.0
20.742159457 29.0
20.768420022 20.0
20.794680587 30.0
20.820941152 17.0
20.847201717 27.0
20.873462282 29.0
20.899722847 15.0
20.925983412 26.0
20.952243977 28.0
20.978504542 17.0
21.004765107 24.0
21.031025672 20.0
21.057286237 37.0
21.083546802 27.0
21.109807367 19.0
21.136067932 27.0
21.162328497 28.0
21.188589062 25.0
21.214849627 25.0
21.241110192 20.0
21.267370757 22.0
21.293631322 26.0
21.319891887 29.0
21.346152452 25.0
21.372413017 23.0
21.398673582 39.0
21.424934147 24.0
21.451194712 28.0
21.477455277 20.0
21.503715842 16.0
21.529976407 24.0
21.556236972 26.0
21.582497538 25.0
21.608758103 24.0
21.635018668 25.0
21.661279233 29.0
21.687539798 20.0
21.713800363 29.0
21.740060928 17.0
21.766321493 32.0
21.792582058 25.0
21.818842623 10.0
21.845103188 28.0
21.871363753 35.0
21.897624318 22.0
21.923884883 27.0
21.950145448 23.0
21.976406013 28.0
22.002666578 14.0
22.028927143 22.0
22.055187708 21.0
22.081448273 25.0
22.107708838 26.0
22.133969403 27.0
22.160229968 36.0
22.186490533 26.0
22.212751098 26.0
22.239011663 21.0
22.265272228 23.0
22.291532793 24.0
22.317793358 27.0
22.344053923 22.0
22.370314488 23.0
22.396575053 23.0
22.422835618 16.0
22.449096183 17.0
22.475356748 18.0
22.501617313 28.0
22.527877878 30.0
22.554138443 21.0
22.580399008 23.0
22.606659573 18.0
22.632920138 19.0
22.659180703 21.0
22.685441268 27.0
22.711701833 33.0
22.737962398 27.0
22.764222963 21.0
22.790483528 25.0
22.816744093 18.0
22.843004658 26.0
22.869265223 27.0
22.895525788 16.0
22.921786353 31.0
22.948046918 24.0
22.974307483 26.0
23.000568048 24.0
23.026828613 31.0
23.053089178 16.0
23.079349743 21.0
23.105610308 23.0
23.131870873 21.0
23.158131438 22.0
23.184392003 27.0
23.210652568 28.0
23.236913133 23.0
23.263173698 31.0
23.289434263 17.0
23.315694828 22.0
23.341955393 13.0
23.368215958 25.0
23.394476523 20.0
23.420737088 33.0
23.446997653 17.0
23.473258218 24.0
23.499518783 25.0
23.525779348 20.0
23.552039913 24.0
23.578300478 16.0
23.604561043 27.0
23.630821608 32.0
23.657082173 16.0
23.683342738 26.0
23.709603303 22.0
23.735863868 21.0
23.762124433 32.0
23.788384998 20.0
23.814645563 29.0
23.840906128 17.0
23.867166694 23.0
23.893427259 20.0
23.919687824 26.0
23.945948389 24.0
23.972208954 23.0
23.998469519 23.0
24.024730084 17.0
24.050990649 20.0
24.077251214 18.0
24.103511779 19.0
24.129772344 23.0
24.156032909 29.0
24.182293474 26.0
24.208554039 24.0
24.234814604 29.0
24.261075169 21.0
24.287335734 31.0
24.313596299 13.0
24.339856864 21.0
24.366117429 11.0
24.392377994 20.0
24.418638559 25.0
24.444899124 16.0
24.471159689 17.0
24.497420254 20.0
24.523680819 21.0
24.549941384 21.0
24.576201949 22.0
24.602462514 18.0
24.628723079 25.0
24.654983644 13.0
24.681244209 23.0
24.707504774 21.0
24.733765339 25.0
24.760025904 23.0
24.786286469 24.0
24.812547034 26.0
24.838807599 17.0
24.865068164 16.0
24.891328729 30.0
24.917589294 29.0
24.943849859 28.0
24.970110424 32.0
24.996370989 25.0
25.022631554 35.0
25.048892119 18.0
25.075152684 16.0
25.101413249 28.0
25.127673814 18.0
25.153934379 23.0
25.180194944 25.0
25.206455509 16.0
25.232716074 24.0
25.258976639 26.0
25.285237204 29.0
25.311497769 21.0
25.337758334 17.0
25.364018899 23.0
25.390279464 17.0
25.416540029 24.0
25.442800594 25.0
25.469061159 22.0
25.495321724 31.0
25.521582289 25.0
25.547842854 21.0
25.574103419 26.0
25.600363984 18.0
25.626624549 21.0
25.652885114 25.0
25.679145679 16.0
25.705406244 19.0
25.731666809 20.0
25.757927374 18.0
25.784187939 25.0
25.810448504 19.0
25.836709069 25.0
25.862969634 22.0
25.889230199 20.0
25.915490764 28.0
25.941751329 20.0
25.968011894 21.0
25.994272459 25.0
26.020533024 18.0
26.046793589 18.0
26.073054154 19.0
26.099314719 21.0
26.125575285 29.0
26.151835850 22.0
26.178096415 15.0
26.204356980 21.0
26.230617545 20.0
26.256878110 13.0
26.283138675 18.0
26.309399240 14.0
26.335659805 33.0
26.361920370 30.0
26.388180935 21.0
26.414441500 25.0
26.440702065 29.0
26.466962630 19.0
26.493223195 19.0
26.519483760 20.0
26.545744325 24.0
26.572004890 28.0
26.598265455 21.0
26.624526020 20.0
26.650786585 20.0
26.677047150 21.0
26.703307715 20.0
26.729568280 15.0
26.755828845 16.0
26.782089410 25.0
26.808349975 21.0
26.834610540 21.0
26.860871105 26.0
26.887131670 28.0
26.913392235 20.0
26.939652800 28.0
26.965913365 17.0
26.992173930 26.0
27.018434495 20.0
27.044695060 23.0
27.070955625 16.0
27.097216190 20.0
27.123476755 33.0
27.149737320 22.0
27.175997885 35.0
27.202258450 26.0
27.228519015 30.0
27.254779580 26.0
27.281040145 12.0
27.307300710 28.0
27.333561275 16.0
27.359821840 14.0
27.386082405 20.0
27.412342970 24.0
27.438603535 25.0
27.464864100 23.0
27.491124665 30.0
27.517385230 34.0
27.543645795 20.0
27.569906360 16.0
27.596166925 22.0
27.622427490 21.0
27.648688055 23.0
27.674948620 16.0
27.701209185 24.0
27.727469750 26.0
27.753730315 15.0
27.779990880 20.0
27.806251445 15.0
27.832512010 25.0
27.858772575 25.0
27.885033140 24.0
27.911293705 23.0
27.937554270 30.0
27.963814835 31.0
27.990075400 24.0
28.016335965 28.0
28.042596530 18.0
28.068857095 25.0
28.095117660 23.0
28.121378225 24.0
28.147638790 24.0
28.173899355 28.0
28.200159920 25.0
28.226420485 24.0
28.252681050 27.0
28.278941615 29.0
28.305202180 23.0
28.331462745 31.0
28.357723310 27.0
28.383983875 28.0
28.410244441 25.0
28.436505006 27.0
28.462765571 25.0
28.489026136 32.0
28.515286701 13.0
28.541547266 26.0
28.567807831 18.0
28.594068396 26.0
28.620328961 19.0
28.646589526 22.0
28.672850091 19.0
28.699110656 19.0
28.725371221 25.0
28.751631786 19.0
28.777892351 22.0
28.804152916 20.0
28.830413481 14.0
28.856674046 18.0
28.882934611 19.0
28.909195176 25.0
28.935455741 24.0
28.961716306 33.0
28.987976871 17.0
29.014237436 16.0
29.040498001 20.0
29.066758566 20.0
29.093019131 19.0
29.119279696 17.0
29.145540261 21.0
29.171800826 21.0
29.198061391 18.0
29.224321956 20.0
29.250582521 18.0
29.276843086 25.0
29.303103651 20.0
29.329364216 15.0
29.355624781 20.0
29.381885346 12.0
29.408145911 11.0
29.434406476 20.0
29.460667041 29.0
29.486927606 13.0
29.513188171 18.0
29.539448736 22.0
29.565709301 22.0
29.591969866 19.0
29.618230431 24.0
29.644490996 24.0
29.670751561 24.0
29.697012126 24.0
29.723272691 25.0
29.749533256 17.0
29.775793821 30.0
29.802054386 29.0
29.828314951 37.0
29.854575516 25.0
29.880836081 19.0
29.907096646 25.0
29.933357211 24.0
29.959617776 14.0
29.985878341 26.0
30.012138906 13.0
30.038399471 18.0
30.064660036 28.0
30.090920601 13.0
30.117181166 24.0
30.143441731 29.0
30.169702296 26.0
30.195962861 20.0
30.222223426 23.0
30.248483991 22.0
30.274744556 18.0
30.301005121 26.0
30.327265686 23.0
30.353526251 20.0
30.379786816 29.0
30.406047381 24.0
30.432307946 21.0
30.458568511 18.0
30.484829076 28.0
30.511089641 18.0
30.537350206 22.0
30.563610771 29.0
30.589871336 21.0
30.616131901 22.0
30.642392466 26.0
30.668653032 16.0
30.694913597 27.0
30.721174162 28.0
30.747434727 33.0
30.773695292 27.0
30.799955857 33.0
30.826216422 37.0
30.852476987 55.0
30.878737552 75.0
30.904998117 59.0
30.931258682 86.0
30.957519247 50.0
30.983779812 40.0
31.010040377 31.0
31.036300942 26.0
31.062561507 21.0
31.088822072 20.0
31.115082637 21.0
31.141343202 29.0
31.167603767 19.0
31.193864332 41.0
31.220124897 45.0
31.246385462 74.0
31.272646027 104.0
31.298906592 170.0
31.325167157 217.0
31.351427722 277.0
31.377688287 239.0
31.403948852 182.0
31.430209417 122.0
31.456469982 53.0
31.482730547 45.0
31.508991112 40.0
31.535251677 24.0
31.561512242 27.0
31.587772807 29.0
31.614033372 27.0
31.640293937 11.0
31.666554502 20.0
31.692815067 30.0
31.719075632 25.0
31.745336197 28.0
31.771596762 24.0
31.797857327 22.0
31.824117892 20.0
31.850378457 12.0
31.876639022 25.0
31.902899587 13.0
31.929160152 35.0
31.955420717 23.0
31.981681282 16.0
32.007941847 26.0
32.034202412 21.0
32.060462977 20.0
32.086723542 12.0
32.112984107 20.0
32.139244672 24.0
32.165505237 24.0
32.191765802 18.0
32.218026367 18.0
32.244286932 17.0
32.270547497 17.0
32.296808062 16.0
32.323068627 24.0
32.349329192 22.0
32.375589757 22.0
32.401850322 19.0
32.428110887 25.0
32.454371452 22.0
32.480632017 20.0
32.506892582 17.0
32.533153147 26.0
32.559413712 19.0
32.585674277 20.0
32.611934842 17.0
32.638195407 22.0
32.664455972 16.0
32.690716537 19.0
32.716977102 23.0
32.743237667 18.0
32.769498232 30.0
32.795758797 24.0
32.822019362 8.0
32.848279927 28.0
32.874540492 14.0
32.900801057 16.0
32.927061622 12.0
32.953322188 23.0
32.979582753 25.0
33.005843318 14.0
33.032103883 19.0
33.058364448 27.0
33.084625013 20.0
33.110885578 23.0
33.137146143 21.0
33.163406708 22.0
33.189667273 30.0
33.215927838 25.0
33.242188403 21.0
33.268448968 25.0
33.294709533 19.0
33.320970098 25.0
33.347230663 19.0
33.373491228 25.0
33.399751793 29.0
33.426012358 24.0
33.452272923 19.0
33.478533488 25.0
33.504794053 14.0
33.531054618 19.0
33.557315183 19.0
33.583575748 30.0
33.609836313 22.0
33.636096878 25.0
33.662357443 31.0
33.688618008 20.0
33.714878573 21.0
33.741139138 16.0
33.767399703 15.0
33.793660268 16.0
33.819920833 18.0
33.846181398 23.0
33.872441963 25.0
33.898702528 30.0
33.924963093 15.0
33.951223658 25.0
33.977484223 19.0
34.003744788 21.0
34.030005353 25.0
34.056265918 21.0
34.082526483 25.0
34.108787048 21.0
34.135047613 24.0
34.161308178 25.0
34.187568743 19.0
34.213829308 22.0
34.240089873 19.0
34.266350438 23.0
34.292611003 20.0
34.318871568 20.0
34.345132133 22.0
34.371392698 21.0
34.397653263 25.0
34.423913828 34.0
34.450174393 21.0
34.476434958 20.0
34.502695523 19.0
34.528956088 19.0
34.555216653 24.0
34.581477218 35.0
34.607737783 13.0
34.633998348 22.0
34.660258913 20.0
34.686519478 19.0
34.712780043 27.0
34.739040608 31.0
34.765301173 17.0
34.791561738 21.0
34.817822303 20.0
34.844082868 20.0
34.870343433 26.0
34.896603998 28.0
34.922864563 22.0
34.949125128 20.0
34.975385693 15.0
35.001646258 29.0
35.027906823 23.0
35.054167388 22.0
35.080427953 23.0
35.106688518 25.0
35.132949083 25.0
35.159209648 21.0
35.185470213 25.0
35.211730778 29.0
35.237991344 28.0
35.264251909 20.0
35.290512474 29.0
35.316773039 26.0
35.343033604 23.0
35.369294169 32.0
35.395554734 20.0
35.421815299 29.0
35.448075864 31.0
35.474336429 27.0
35.500596994 25.0
35.526857559 23.0
35.553118124 20.0
35.579378689 21.0
35.605639254 25.0
35.631899819 18.0
35.658160384 30.0
35.684420949 25.0
35.710681514 26.0
35.736942079 29.0
35.763202644 26.0
35.789463209 37.0
35.815723774 51.0
35.841984339 49.0
35.868244904 60.0
35.894505469 52.0
35.920766034 46.0
35.947026599 43.0
35.973287164 33.0
35.999547729 42.0
36.025808294 31.0
36.052068859 22.0
36.078329424 39.0
36.104589989 24.0
36.130850554 39.0
36.157111119 40.0
36.183371684 35.0
36.209632249 39.0
36.235892814 74.0
36.262153379 69.0
36.288413944 96.0
36.314674509 108.0
36.340935074 102.0
36.367195639 116.0
36.393456204 85.0
36.419716769 67.0
36.445977334 50.0
36.472237899 37.0
36.498498464 34.0
36.524759029 22.0
36.551019594 26.0
36.577280159 20.0
36.603540724 29.0
36.629801289 29.0
36.656061854 27.0
36.682322419 27.0
36.708582984 28.0
36.734843549 22.0
36.761104114 21.0
36.787364679 23.0
36.813625244 23.0
36.839885809 23.0
36.866146374 30.0
36.892406939 21.0
36.918667504 33.0
36.944928069 27.0
36.971188634 31.0
36.997449199 30.0
37.023709764 31.0
37.049970329 32.0
37.076230894 29.0
37.102491459 27.0
37.128752024 25.0
37.155012589 21.0
37.181273154 15.0
37.207533719 17.0
37.233794284 25.0
37.260054849 19.0
37.286315414 25.0
37.312575979 25.0
37.338836544 29.0
37.365097109 24.0
37.391357674 14.0
37.417618239 25.0
37.443878804 26.0
37.470139369 26.0
37.496399935 32.0
37.522660500 20.0
37.548921065 27.0
37.575181630 22.0
37.601442195 15.0
37.627702760 21.0
37.653963325 23.0
37.680223890 19.0
37.706484455 19.0
37.732745020 16.0
37.759005585 16.0
37.785266150 23.0
37.811526715 25.0
37.837787280 24.0
37.864047845 21.0
37.890308410 18.0
37.916568975 23.0
37.942829540 22.0
37.969090105 24.0
37.995350670 27.0
38.021611235 14.0
38.047871800 18.0
38.074132365 30.0
38.100392930 24.0
38.126653495 19.0
38.152914060 22.0
38.179174625 29.0
38.205435190 25.0
38.231695755 29.0
38.257956320 25.0
38.284216885 19.0
38.310477450 29.0
38.336738015 20.0
38.362998580 19.0
38.389259145 27.0
38.415519710 31.0
38.441780275 27.0
38.468040840 21.0
38.494301405 25.0
38.520561970 25.0
38.546822535 30.0
38.573083100 20.0
38.599343665 27.0
38.625604230 23.0
38.651864795 32.0
38.678125360 28.0
38.704385925 28.0
38.730646490 21.0
38.756907055 28.0
38.783167620 31.0
38.809428185 21.0
38.835688750 22.0
38.861949315 25.0
38.888209880 30.0
38.914470445 28.0
38.940731010 33.0
38.966991575 23.0
38.993252140 24.0
39.019512705 30.0
39.045773270 30.0
39.072033835 22.0
39.098294400 31.0
39.124554965 36.0
39.150815530 34.0
39.177076095 19.0
39.203336660 14.0
39.229597225 26.0
39.255857790 42.0
39.282118355 28.0
39.308378920 38.0
39.334639485 40.0
39.360900050 45.0
39.387160615 32.0
39.413421180 28.0
39.439681745 44.0
39.465942310 33.0
39.492202875 33.0
39.518463440 27.0
39.544724005 36.0
39.570984570 32.0
39.597245135 23.0
39.623505700 42.0
39.649766265 36.0
39.676026830 36.0
39.702287395 37.0
39.728547960 37.0
39.754808525 30.0
39.781069091 50.0
39.807329656 30.0
39.833590221 34.0
39.859850786 38.0
39.886111351 40.0
39.912371916 39.0
39.938632481 41.0
39.964893046 34.0
39.991153611 35.0
40.017414176 46.0
40.043674741 29.0
40.069935306 39.0
40.096195871 46.0
40.122456436 35.0
40.148717001 42.0
40.174977566 41.0
40.201238131 38.0
40.227498696 38.0
40.253759261 43.0
40.280019826 29.0
40.306280391 47.0
40.332540956 42.0
40.358801521 54.0
40.385062086 49.0
40.411322651 51.0
40.437583216 39.0
40.463843781 47.0
40.490104346 42.0
40.516364911 64.0
40.542625476 45.0
40.568886041 54.0
40.595146606 50.0
40.621407171 54.0
40.647667736 50.0
40.673928301 55.0
40.700188866 65.0
40.726449431 59.0
40.752709996 51.0
40.778970561 60.0
40.805231126 78.0
40.831491691 55.0
40.857752256 61.0
40.884012821 56.0
40.910273386 75.0
40.936533951 66.0
40.962794516 63.0
40.989055081 59.0
41.015315646 77.0
41.041576211 78.0
41.067836776 87.0
41.094097341 80.0
41.120357906 81.0
41.146618471 104.0
41.172879036 82.0
41.199139601 86.0
41.225400166 98.0
41.251660731 82.0
41.277921296 126.0
41.304181861 128.0
41.330442426 131.0
41.356702991 167.0
41.382963556 156.0
41.409224121 172.0
41.435484686 177.0
41.461745251 199.0
41.488005816 248.0
41.514266381 272.0
41.540526946 268.0
41.566787511 308.0
41.593048076 355.0
41.619308641 474.0
41.645569206 529.0
41.671829771 658.0
41.698090336 786.0
41.724350901 926.0
41.750611466 1176.0
41.776872031 1426.0
41.803132596 1684.0
41.829393161 1876.0
41.855653726 1895.0
41.881914291 1820.0
41.908174856 1685.0
41.934435421 1501.0
41.960695986 1269.0
41.986956551 1126.0
42.013217116 1122.0
42.039477682 1066.0
42.065738247 1107.0
42.091998812 1189.0
42.118259377 1382.0
42.144519942 1496.0
42.170780507 1706.0
42.197041072 1870.0
42.223301637 2065.0
42.249562202 2338.0
42.275822767 2527.0
42.302083332 2453.0
42.328343897 2363.0
42.354604462 2134.0
42.380865027 1881.0
42.407125592 1653.0
42.433386157 1385.0
42.459646722 1176.0
42.485907287 1023.0
42.512167852 964.0
42.538428417 797.0
42.564688982 749.0
42.590949547 714.0
42.617210112 697.0
42.643470677 661.0
42.669731242 738.0
42.695991807 798.0
42.722252372 802.0
42.748512937 894.0
42.774773502 990.0
42.801034067 1045.0
42.827294632 1086.0
42.853555197 1116.0
42.879815762 1091.0
42.906076327 1103.0
42.932336892 1034.0
42.958597457 1029.0
42.984858022 941.0
43.011118587 891.0
43.037379152 950.0
43.063639717 905.0
43.089900282 878.0
43.116160847 930.0
43.142421412 952.0
43.168681977 972.0
43.194942542 1126.0
43.221203107 1174.0
43.247463672 1183.0
43.273724237 1198.0
43.299984802 1154.0
43.326245367 1220.0
43.352505932 1133.0
43.378766497 1080.0
43.405027062 1017.0
43.431287627 925.0
43.457548192 856.0
43.483808757 761.0
43.510069322 644.0
43.536329887 603.0
43.562590452 534.0
43.588851017 454.0
43.615111582 426.0
43.641372147 364.0
43.667632712 324.0
43.693893277 268.0
43.720153842 227.0
43.746414407 225.0
43.772674972 212.0
43.798935537 178.0
43.825196102 169.0
43.851456667 141.0
43.877717232 125.0
43.903977797 142.0
43.930238362 136.0
43.956498927 122.0
43.982759492 110.0
44.009020057 128.0
44.035280622 112.0
44.061541187 116.0
44.087801752 102.0
44.114062317 93.0
44.140322882 94.0
44.166583447 82.0
44.192844012 75.0
44.219104577 82.0
44.245365142 70.0
44.271625707 80.0
44.297886272 62.0
44.324146838 76.0
44.350407403 80.0
44.376667968 86.0
44.402928533 87.0
44.429189098 74.0
44.455449663 71.0
44.481710228 79.0
44.507970793 64.0
44.534231358 56.0
44.560491923 71.0
44.586752488 57.0
44.613013053 77.0
44.639273618 67.0
44.665534183 59.0
44.691794748 58.0
44.718055313 68.0
44.744315878 50.0
44.770576443 66.0
44.796837008 57.0
44.823097573 66.0
44.849358138 71.0
44.875618703 60.0
44.901879268 60.0
44.928139833 52.0
44.954400398 59.0
44.980660963 67.0
45.006921528 68.0
45.033182093 53.0
45.059442658 67.0
45.085703223 57.0
45.111963788 57.0
45.138224353 57.0
45.164484918 57.0
45.190745483 51.0
45.217006048 52.0
45.243266613 50.0
45.269527178 53.0
45.295787743 69.0
45.322048308 49.0
45.348308873 44.0
45.374569438 48.0
45.400830003 56.0
45.427090568 68.0
45.453351133 55.0
45.479611698 54.0
45.505872263 48.0
45.532132828 47.0
45.558393393 45.0
45.584653958 52.0
45.610914523 59.0
45.637175088 48.0
45.663435653 50.0
45.689696218 52.0
45.715956783 46.0
45.742217348 45.0
45.768477913 64.0
45.794738478 45.0
45.820999043 56.0
45.847259608 35.0
45.873520173 44.0
45.899780738 52.0
45.926041303 53.0
45.952301868 30.0
45.978562433 44.0
46.004822998 39.0
46.031083563 44.0
46.057344128 51.0
46.083604693 56.0
46.109865258 61.0
46.136125823 42.0
46.162386388 53.0
46.188646953 53.0
46.214907518 48.0
46.241168083 31.0
46.267428648 58.0
46.293689213 51.0
46.319949778 46.0
46.346210343 50.0
46.372470908 36.0
46.398731473 46.0
46.424992038 56.0
46.451252603 42.0
46.477513168 44.0
46.503773733 55.0
46.530034298 47.0
46.556294863 50.0
46.582555428 55.0
46.608815994 53.0
46.635076559 52.0
46.661337124 50.0
46.687597689 51.0
46.713858254 51.0
46.740118819 56.0
46.766379384 58.0
46.792639949 57.0
46.818900514 63.0
46.845161079 67.0
46.871421644 50.0
46.897682209 56.0
46.923942774 61.0
46.950203339 40.0
46.976463904 66.0
47.002724469 56.0
47.028985034 54.0
47.055245599 54.0
47.081506164 61.0
47.107766729 69.0
47.134027294 67.0
47.160287859 56.0
47.186548424 84.0
47.212808989 77.0
47.239069554 70.0
47.265330119 72.0
47.291590684 68.0
47.317851249 80.0
47.344111814 81.0
47.370372379 79.0
47.396632944 72.0
47.422893509 66.0
47.449154074 61.0
47.475414639 79.0
47.501675204 84.0
47.527935769 74.0
47.554196334 81.0
47.580456899 69.0
47.606717464 85.0
47.632978029 91.0
47.659238594 97.0
47.685499159 98.0
47.711759724 88.0
47.738020289 88.0
47.764280854 110.0
47.790541419 95.0
47.816801984 114.0
47.843062549 95.0
47.869323114 123.0
47.895583679 97.0
47.921844244 124.0
47.948104809 132.0
47.974365374 112.0
48.000625939 119.0
48.026886504 145.0
48.053147069 163.0
48.079407634 144.0
48.105668199 166.0
48.131928764 178.0
48.158189329 174.0
48.184449894 189.0
48.210710459 241.0
48.236971024 216.0
48.263231589 233.0
48.289492154 237.0
48.315752719 274.0
48.342013284 298.0
48.368273849 345.0
48.394534414 362.0
48.420794979 390.0
48.447055544 440.0
48.473316109 455.0
48.499576674 486.0
48.525837239 581.0
48.552097804 618.0
48.578358369 691.0
48.604618934 713.0
48.630879499 723.0
48.657140064 797.0
48.683400629 778.0
48.709661194 798.0
48.735921759 771.0
48.762182324 722.0
48.788442889 726.0
48.814703454 662.0
48.840964019 684.0
48.867224585 625.0
48.893485150 579.0
48.919745715 635.0
48.946006280 615.0
48.972266845 574.0
48.998527410 552.0
49.024787975 667.0
49.051048540 622.0
49.077309105 585.0
49.103569670 549.0
49.129830235 550.0
49.156090800 477.0
49.182351365 442.0
49.208611930 411.0
49.234872495 370.0
49.261133060 338.0
49.287393625 303.0
49.313654190 271.0
49.339914755 215.0
49.366175320 235.0
49.392435885 213.0
49.418696450 218.0
49.444957015 177.0
49.471217580 165.0
49.497478145 160.0
49.523738710 131.0
49.549999275 146.0
49.576259840 144.0
49.602520405 105.0
49.628780970 103.0
49.655041535 107.0
49.681302100 95.0
49.707562665 95.0
49.733823230 97.0
49.760083795 113.0
49.786344360 91.0
49.812604925 86.0
49.838865490 69.0
49.865126055 95.0
49.891386620 80.0
49.917647185 84.0
49.943907750 59.0
49.970168315 65.0
49.996428880 80.0
