# Supplementary material for: Investigation of Potential Amorphisation and Co-Amorphisation Behaviour of the Benzene Di-Carboxylic Acids upon Cryo-Milling
Source: Molecules. 2019 Nov 5;24(21):3990. doi: 10.3390/molecules24213990 (PMC6865180; doi:10.3390/molecules24213990)
Supplement: Supplementary file 1 [file molecules-24-03990-s001.zip › SI_pack/Figure_3_XRPD_single_components/Data/Individual/Isophthalic acid/Isophthalic acid CM_week 3.xy]

4.513130280 35.0
4.539390845 37.0
4.565651410 39.0
4.591911975 47.0
4.618172540 39.0
4.644433105 36.0
4.670693670 55.0
4.696954235 45.0
4.723214800 36.0
4.749475365 42.0
4.775735930 38.0
4.801996495 33.0
4.828257060 29.0
4.854517625 47.0
4.880778190 41.0
4.907038755 33.0
4.933299320 47.0
4.959559885 56.0
4.985820450 34.0
5.012081015 43.0
5.038341580 30.0
5.064602145 38.0
5.090862710 40.0
5.117123275 45.0
5.143383840 49.0
5.169644405 41.0
5.195904970 40.0
5.222165535 42.0
5.248426100 43.0
5.274686665 37.0
5.300947230 38.0
5.327207795 41.0
5.353468360 47.0
5.379728925 41.0
5.405989490 35.0
5.432250055 45.0
5.458510620 34.0
5.484771185 44.0
5.511031750 45.0
5.537292315 33.0
5.563552880 43.0
5.589813445 42.0
5.616074010 35.0
5.642334575 41.0
5.668595141 36.0
5.694855706 38.0
5.721116271 39.0
5.747376836 39.0
5.773637401 43.0
5.799897966 44.0
5.826158531 52.0
5.852419096 52.0
5.878679661 31.0
5.904940226 54.0
5.931200791 45.0
5.957461356 55.0
5.983721921 45.0
6.009982486 45.0
6.036243051 47.0
6.062503616 38.0
6.088764181 45.0
6.115024746 62.0
6.141285311 47.0
6.167545876 50.0
6.193806441 34.0
6.220067006 34.0
6.246327571 40.0
6.272588136 49.0
6.298848701 36.0
6.325109266 52.0
6.351369831 43.0
6.377630396 34.0
6.403890961 52.0
6.430151526 40.0
6.456412091 47.0
6.482672656 48.0
6.508933221 44.0
6.535193786 41.0
6.561454351 40.0
6.587714916 40.0
6.613975481 46.0
6.640236046 42.0
6.666496611 41.0
6.692757176 48.0
6.719017741 59.0
6.745278306 50.0
6.771538871 44.0
6.797799436 45.0
6.824060001 38.0
6.850320566 43.0
6.876581131 43.0
6.902841696 35.0
6.929102261 51.0
6.955362826 53.0
6.981623391 41.0
7.007883956 44.0
7.034144521 41.0
7.060405086 48.0
7.086665651 39.0
7.112926216 48.0
7.139186781 46.0
7.165447346 49.0
7.191707911 35.0
7.217968476 48.0
7.244229041 46.0
7.270489606 57.0
7.296750171 40.0
7.323010736 36.0
7.349271301 36.0
7.375531866 49.0
7.401792431 46.0
7.428052996 43.0
7.454313561 45.0
7.480574126 36.0
7.506834691 48.0
7.533095256 44.0
7.559355821 45.0
7.585616386 37.0
7.611876951 46.0
7.638137516 53.0
7.664398081 51.0
7.690658646 50.0
7.716919211 48.0
7.743179776 45.0
7.769440341 49.0
7.795700906 55.0
7.821961471 36.0
7.848222036 39.0
7.874482601 62.0
7.900743166 36.0
7.927003732 45.0
7.953264297 35.0
7.979524862 58.0
8.005785427 46.0
8.032045992 45.0
8.058306557 58.0
8.084567122 45.0
8.110827687 42.0
8.137088252 50.0
8.163348817 34.0
8.189609382 47.0
8.215869947 53.0
8.242130512 42.0
8.268391077 60.0
8.294651642 45.0
8.320912207 52.0
8.347172772 52.0
8.373433337 52.0
8.399693902 48.0
8.425954467 51.0
8.452215032 47.0
8.478475597 42.0
8.504736162 40.0
8.530996727 54.0
8.557257292 55.0
8.583517857 37.0
8.609778422 46.0
8.636038987 60.0
8.662299552 44.0
8.688560117 49.0
8.714820682 48.0
8.741081247 51.0
8.767341812 43.0
8.793602377 48.0
8.819862942 39.0
8.846123507 43.0
8.872384072 49.0
8.898644637 54.0
8.924905202 43.0
8.951165767 37.0
8.977426332 58.0
9.003686897 39.0
9.029947462 45.0
9.056208027 45.0
9.082468592 59.0
9.108729157 53.0
9.134989722 68.0
9.161250287 53.0
9.187510852 48.0
9.213771417 66.0
9.240031982 58.0
9.266292547 66.0
9.292553112 66.0
9.318813677 83.0
9.345074242 70.0
9.371334807 60.0
9.397595372 48.0
9.423855937 50.0
9.450116502 58.0
9.476377067 56.0
9.502637632 52.0
9.528898197 54.0
9.555158762 40.0
9.581419327 48.0
9.607679892 57.0
9.633940457 38.0
9.660201022 51.0
9.686461587 41.0
9.712722152 34.0
9.738982717 49.0
9.765243282 42.0
9.791503847 45.0
9.817764412 47.0
9.844024977 57.0
9.870285542 33.0
9.896546107 47.0
9.922806672 48.0
9.949067237 45.0
9.975327802 46.0
10.001588367 48.0
10.027848932 42.0
10.054109497 48.0
10.080370062 48.0
10.106630627 50.0
10.132891192 45.0
10.159151757 57.0
10.185412322 49.0
10.211672888 34.0
10.237933453 39.0
10.264194018 57.0
10.290454583 42.0
10.316715148 52.0
10.342975713 39.0
10.369236278 40.0
10.395496843 53.0
10.421757408 52.0
10.448017973 46.0
10.474278538 37.0
10.500539103 52.0
10.526799668 47.0
10.553060233 51.0
10.579320798 52.0
10.605581363 49.0
10.631841928 49.0
10.658102493 51.0
10.684363058 42.0
10.710623623 52.0
10.736884188 61.0
10.763144753 57.0
10.789405318 57.0
10.815665883 71.0
10.841926448 76.0
10.868187013 66.0
10.894447578 63.0
10.920708143 57.0
10.946968708 54.0
10.973229273 45.0
10.999489838 45.0
11.025750403 38.0
11.052010968 58.0
11.078271533 37.0
11.104532098 46.0
11.130792663 37.0
11.157053228 44.0
11.183313793 31.0
11.209574358 43.0
11.235834923 39.0
11.262095488 46.0
11.288356053 44.0
11.314616618 49.0
11.340877183 44.0
11.367137748 49.0
11.393398313 49.0
11.419658878 42.0
11.445919443 46.0
11.472180008 42.0
11.498440573 54.0
11.524701138 47.0
11.550961703 45.0
11.577222268 56.0
11.603482833 43.0
11.629743398 51.0
11.656003963 50.0
11.682264528 59.0
11.708525093 42.0
11.734785658 53.0
11.761046223 62.0
11.787306788 51.0
11.813567353 45.0
11.839827918 45.0
11.866088483 39.0
11.892349048 47.0
11.918609613 49.0
11.944870178 44.0
11.971130743 47.0
11.997391308 48.0
12.023651873 39.0
12.049912438 46.0
12.076173003 51.0
12.102433568 48.0
12.128694133 55.0
12.154954698 33.0
12.181215263 53.0
12.207475828 46.0
12.233736393 43.0
12.259996958 51.0
12.286257523 45.0
12.312518088 33.0
12.338778653 52.0
12.365039218 39.0
12.391299783 49.0
12.417560348 46.0
12.443820913 48.0
12.470081478 53.0
12.496342044 50.0
12.522602609 44.0
12.548863174 55.0
12.575123739 39.0
12.601384304 37.0
12.627644869 44.0
12.653905434 36.0
12.680165999 51.0
12.706426564 52.0
12.732687129 39.0
12.758947694 35.0
12.785208259 42.0
12.811468824 45.0
12.837729389 38.0
12.863989954 43.0
12.890250519 45.0
12.916511084 45.0
12.942771649 48.0
12.969032214 45.0
12.995292779 53.0
13.021553344 36.0
13.047813909 44.0
13.074074474 44.0
13.100335039 37.0
13.126595604 46.0
13.152856169 49.0
13.179116734 45.0
13.205377299 76.0
13.231637864 68.0
13.257898429 60.0
13.284158994 50.0
13.310419559 42.0
13.336680124 32.0
13.362940689 43.0
13.389201254 50.0
13.415461819 47.0
13.441722384 51.0
13.467982949 54.0
13.494243514 49.0
13.520504079 43.0
13.546764644 52.0
13.573025209 40.0
13.599285774 40.0
13.625546339 53.0
13.651806904 52.0
13.678067469 49.0
13.704328034 41.0
13.730588599 48.0
13.756849164 49.0
13.783109729 35.0
13.809370294 47.0
13.835630859 50.0
13.861891424 55.0
13.888151989 50.0
13.914412554 41.0
13.940673119 42.0
13.966933684 41.0
13.993194249 46.0
14.019454814 51.0
14.045715379 39.0
14.071975944 51.0
14.098236509 46.0
14.124497074 48.0
14.150757639 44.0
14.177018204 51.0
14.203278769 37.0
14.229539334 51.0
14.255799899 49.0
14.282060464 48.0
14.308321029 61.0
14.334581594 53.0
14.360842159 43.0
14.387102724 51.0
14.413363289 42.0
14.439623854 43.0
14.465884419 42.0
14.492144984 41.0
14.518405549 47.0
14.544666114 33.0
14.570926679 51.0
14.597187244 58.0
14.623447809 47.0
14.649708374 45.0
14.675968939 45.0
14.702229504 49.0
14.728490069 46.0
14.754750635 65.0
14.781011200 64.0
14.807271765 39.0
14.833532330 43.0
14.859792895 66.0
14.886053460 52.0
14.912314025 63.0
14.938574590 59.0
14.964835155 79.0
14.991095720 90.0
15.017356285 91.0
15.043616850 122.0
15.069877415 130.0
15.096137980 160.0
15.122398545 185.0
15.148659110 194.0
15.174919675 163.0
15.201180240 127.0
15.227440805 92.0
15.253701370 59.0
15.279961935 73.0
15.306222500 44.0
15.332483065 36.0
15.358743630 48.0
15.385004195 60.0
15.411264760 41.0
15.437525325 55.0
15.463785890 42.0
15.490046455 55.0
15.516307020 50.0
15.542567585 51.0
15.568828150 45.0
15.595088715 65.0
15.621349280 51.0
15.647609845 44.0
15.673870410 56.0
15.700130975 61.0
15.726391540 53.0
15.752652105 66.0
15.778912670 72.0
15.805173235 109.0
15.831433800 130.0
15.857694365 176.0
15.883954930 261.0
15.910215495 327.0
15.936476060 490.0
15.962736625 734.0
15.988997190 958.0
16.015257755 1257.0
16.041518320 1520.0
16.067778885 1641.0
16.094039450 1726.0
16.120300015 1395.0
16.146560580 995.0
16.172821145 517.0
16.199081710 222.0
16.225342275 131.0
16.251602840 88.0
16.277863405 67.0
16.304123970 63.0
16.330384535 62.0
16.356645100 78.0
16.382905665 54.0
16.409166230 56.0
16.435426795 46.0
16.461687360 47.0
16.487947925 46.0
16.514208490 34.0
16.540469055 61.0
16.566729620 49.0
16.592990185 40.0
16.619250750 51.0
16.645511315 29.0
16.671771880 41.0
16.698032445 48.0
16.724293010 46.0
16.750553575 59.0
16.776814140 42.0
16.803074705 44.0
16.829335270 56.0
16.855595835 56.0
16.881856400 45.0
16.908116965 54.0
16.934377530 42.0
16.960638095 44.0
16.986898660 63.0
17.013159225 40.0
17.039419791 34.0
17.065680356 38.0
17.091940921 55.0
17.118201486 44.0
17.144462051 54.0
17.170722616 39.0
17.196983181 39.0
17.223243746 43.0
17.249504311 32.0
17.275764876 33.0
17.302025441 38.0
17.328286006 46.0
17.354546571 38.0
17.380807136 40.0
17.407067701 36.0
17.433328266 30.0
17.459588831 43.0
17.485849396 48.0
17.512109961 46.0
17.538370526 46.0
17.564631091 38.0
17.590891656 42.0
17.617152221 32.0
17.643412786 51.0
17.669673351 35.0
17.695933916 46.0
17.722194481 41.0
17.748455046 37.0
17.774715611 50.0
17.800976176 57.0
17.827236741 42.0
17.853497306 37.0
17.879757871 53.0
17.906018436 38.0
17.932279001 52.0
17.958539566 44.0
17.984800131 45.0
18.011060696 44.0
18.037321261 46.0
18.063581826 33.0
18.089842391 43.0
18.116102956 45.0
18.142363521 42.0
18.168624086 45.0
18.194884651 45.0
18.221145216 49.0
18.247405781 49.0
18.273666346 60.0
18.299926911 52.0
18.326187476 70.0
18.352448041 81.0
18.378708606 82.0
18.404969171 144.0
18.431229736 187.0
18.457490301 257.0
18.483750866 353.0
18.510011431 479.0
18.536271996 573.0
18.562532561 745.0
18.588793126 859.0
18.615053691 928.0
18.641314256 883.0
18.667574821 820.0
18.693835386 554.0
18.720095951 301.0
18.746356516 142.0
18.772617081 97.0
18.798877646 62.0
18.825138211 60.0
18.851398776 62.0
18.877659341 48.0
18.903919906 60.0
18.930180471 54.0
18.956441036 50.0
18.982701601 44.0
19.008962166 47.0
19.035222731 40.0
19.061483296 44.0
19.087743861 41.0
19.114004426 38.0
19.140264991 40.0
19.166525556 41.0
19.192786121 39.0
19.219046686 39.0
19.245307251 42.0
19.271567816 36.0
19.297828382 49.0
19.324088947 36.0
19.350349512 48.0
19.376610077 59.0
19.402870642 33.0
19.429131207 50.0
19.455391772 46.0
19.481652337 51.0
19.507912902 40.0
19.534173467 48.0
19.560434032 35.0
19.586694597 43.0
19.612955162 39.0
19.639215727 43.0
19.665476292 46.0
19.691736857 49.0
19.717997422 41.0
19.744257987 39.0
19.770518552 43.0
19.796779117 33.0
19.823039682 39.0
19.849300247 36.0
19.875560812 51.0
19.901821377 46.0
19.928081942 41.0
19.954342507 41.0
19.980603072 44.0
20.006863637 49.0
20.033124202 34.0
20.059384767 59.0
20.085645332 42.0
20.111905897 47.0
20.138166462 32.0
20.164427027 45.0
20.190687592 33.0
20.216948157 36.0
20.243208722 43.0
20.269469287 33.0
20.295729852 43.0
20.321990417 44.0
20.348250982 47.0
20.374511547 38.0
20.400772112 39.0
20.427032677 55.0
20.453293242 54.0
20.479553807 36.0
20.505814372 51.0
20.532074937 46.0
20.558335502 53.0
20.584596067 31.0
20.610856632 41.0
20.637117197 37.0
20.663377762 37.0
20.689638327 43.0
20.715898892 53.0
20.742159457 38.0
20.768420022 38.0
20.794680587 37.0
20.820941152 48.0
20.847201717 49.0
20.873462282 44.0
20.899722847 34.0
20.925983412 43.0
20.952243977 43.0
20.978504542 34.0
21.004765107 48.0
21.031025672 50.0
21.057286237 42.0
21.083546802 57.0
21.109807367 34.0
21.136067932 52.0
21.162328497 51.0
21.188589062 44.0
21.214849627 51.0
21.241110192 44.0
21.267370757 49.0
21.293631322 45.0
21.319891887 37.0
21.346152452 45.0
21.372413017 48.0
21.398673582 53.0
21.424934147 54.0
21.451194712 55.0
21.477455277 45.0
21.503715842 41.0
21.529976407 66.0
21.556236972 54.0
21.582497538 63.0
21.608758103 55.0
21.635018668 72.0
21.661279233 80.0
21.687539798 78.0
21.713800363 67.0
21.740060928 69.0
21.766321493 84.0
21.792582058 51.0
21.818842623 57.0
21.845103188 45.0
21.871363753 52.0
21.897624318 41.0
21.923884883 56.0
21.950145448 64.0
21.976406013 70.0
22.002666578 85.0
22.028927143 85.0
22.055187708 96.0
22.081448273 112.0
22.107708838 118.0
22.133969403 174.0
22.160229968 203.0
22.186490533 243.0
22.212751098 227.0
22.239011663 277.0
22.265272228 260.0
22.291532793 253.0
22.317793358 165.0
22.344053923 122.0
22.370314488 92.0
22.396575053 57.0
22.422835618 52.0
22.449096183 46.0
22.475356748 67.0
22.501617313 35.0
22.527877878 44.0
22.554138443 51.0
22.580399008 50.0
22.606659573 58.0
22.632920138 49.0
22.659180703 53.0
22.685441268 50.0
22.711701833 64.0
22.737962398 47.0
22.764222963 60.0
22.790483528 49.0
22.816744093 64.0
22.843004658 74.0
22.869265223 73.0
22.895525788 87.0
22.921786353 85.0
22.948046918 88.0
22.974307483 124.0
23.000568048 103.0
23.026828613 83.0
23.053089178 78.0
23.079349743 88.0
23.105610308 74.0
23.131870873 63.0
23.158131438 48.0
23.184392003 69.0
23.210652568 60.0
23.236913133 51.0
23.263173698 69.0
23.289434263 65.0
23.315694828 61.0
23.341955393 79.0
23.368215958 85.0
23.394476523 90.0
23.420737088 106.0
23.446997653 113.0
23.473258218 131.0
23.499518783 170.0
23.525779348 238.0
23.552039913 247.0
23.578300478 279.0
23.604561043 302.0
23.630821608 325.0
23.657082173 321.0
23.683342738 267.0
23.709603303 232.0
23.735863868 151.0
23.762124433 91.0
23.788384998 98.0
23.814645563 87.0
23.840906128 84.0
23.867166694 72.0
23.893427259 103.0
23.919687824 114.0
23.945948389 127.0
23.972208954 158.0
23.998469519 232.0
24.024730084 266.0
24.050990649 356.0
24.077251214 507.0
24.103511779 663.0
24.129772344 810.0
24.156032909 1005.0
24.182293474 1249.0
24.208554039 1374.0
24.234814604 1469.0
24.261075169 1634.0
24.287335734 1527.0
24.313596299 1326.0
24.339856864 959.0
24.366117429 577.0
24.392377994 288.0
24.418638559 150.0
24.444899124 115.0
24.471159689 82.0
24.497420254 82.0
24.523680819 86.0
24.549941384 78.0
24.576201949 79.0
24.602462514 71.0
24.628723079 71.0
24.654983644 61.0
24.681244209 68.0
24.707504774 67.0
24.733765339 56.0
24.760025904 61.0
24.786286469 68.0
24.812547034 67.0
24.838807599 71.0
24.865068164 56.0
24.891328729 58.0
24.917589294 79.0
24.943849859 55.0
24.970110424 58.0
24.996370989 54.0
25.022631554 64.0
25.048892119 76.0
25.075152684 63.0
25.101413249 79.0
25.127673814 89.0
25.153934379 81.0
25.180194944 113.0
25.206455509 114.0
25.232716074 132.0
25.258976639 147.0
25.285237204 180.0
25.311497769 162.0
25.337758334 213.0
25.364018899 224.0
25.390279464 244.0
25.416540029 219.0
25.442800594 253.0
25.469061159 203.0
25.495321724 148.0
25.521582289 110.0
25.547842854 97.0
25.574103419 80.0
25.600363984 60.0
25.626624549 75.0
25.652885114 59.0
25.679145679 81.0
25.705406244 89.0
25.731666809 105.0
25.757927374 79.0
25.784187939 108.0
25.810448504 124.0
25.836709069 155.0
25.862969634 170.0
25.889230199 201.0
25.915490764 249.0
25.941751329 282.0
25.968011894 370.0
25.994272459 339.0
26.020533024 398.0
26.046793589 393.0
26.073054154 395.0
26.099314719 374.0
26.125575285 284.0
26.151835850 186.0
26.178096415 146.0
26.204356980 99.0
26.230617545 97.0
26.256878110 69.0
26.283138675 86.0
26.309399240 111.0
26.335659805 129.0
26.361920370 110.0
26.388180935 155.0
26.414441500 192.0
26.440702065 233.0
26.466962630 218.0
26.493223195 269.0
26.519483760 282.0
26.545744325 294.0
26.572004890 275.0
26.598265455 249.0
26.624526020 179.0
26.650786585 136.0
26.677047150 80.0
26.703307715 81.0
26.729568280 88.0
26.755828845 63.0
26.782089410 68.0
26.808349975 66.0
26.834610540 75.0
26.860871105 70.0
26.887131670 54.0
26.913392235 68.0
26.939652800 68.0
26.965913365 83.0
26.992173930 66.0
27.018434495 71.0
27.044695060 73.0
27.070955625 76.0
27.097216190 64.0
27.123476755 86.0
27.149737320 84.0
27.175997885 75.0
27.202258450 70.0
27.228519015 70.0
27.254779580 84.0
27.281040145 99.0
27.307300710 96.0
27.333561275 76.0
27.359821840 69.0
27.386082405 72.0
27.412342970 94.0
27.438603535 69.0
27.464864100 88.0
27.491124665 86.0
27.517385230 80.0
27.543645795 84.0
27.569906360 84.0
27.596166925 113.0
27.622427490 112.0
27.648688055 122.0
27.674948620 129.0
27.701209185 132.0
27.727469750 197.0
27.753730315 249.0
27.779990880 291.0
27.806251445 409.0
27.832512010 517.0
27.858772575 688.0
27.885033140 861.0
27.911293705 1095.0
27.937554270 1416.0
27.963814835 1638.0
27.990075400 2089.0
28.016335965 2355.0
28.042596530 2759.0
28.068857095 3148.0
28.095117660 3422.0
28.121378225 3501.0
28.147638790 3414.0
28.173899355 2859.0
28.200159920 2091.0
28.226420485 1258.0
28.252681050 696.0
28.278941615 337.0
28.305202180 257.0
28.331462745 212.0
28.357723310 232.0
28.383983875 192.0
28.410244441 230.0
28.436505006 215.0
28.462765571 205.0
28.489026136 241.0
28.515286701 268.0
28.541547266 298.0
28.567807831 309.0
28.594068396 361.0
28.620328961 365.0
28.646589526 405.0
28.672850091 404.0
28.699110656 391.0
28.725371221 298.0
28.751631786 248.0
28.777892351 217.0
28.804152916 140.0
28.830413481 108.0
28.856674046 124.0
28.882934611 98.0
28.909195176 79.0
28.935455741 95.0
28.961716306 84.0
28.987976871 76.0
29.014237436 78.0
29.040498001 75.0
29.066758566 83.0
29.093019131 62.0
29.119279696 84.0
29.145540261 73.0
29.171800826 69.0
29.198061391 75.0
29.224321956 59.0
29.250582521 78.0
29.276843086 66.0
29.303103651 50.0
29.329364216 71.0
29.355624781 76.0
29.381885346 56.0
29.408145911 69.0
29.434406476 62.0
29.460667041 65.0
29.486927606 86.0
29.513188171 74.0
29.539448736 67.0
29.565709301 78.0
29.591969866 74.0
29.618230431 74.0
29.644490996 75.0
29.670751561 71.0
29.697012126 78.0
29.723272691 84.0
29.749533256 82.0
29.775793821 89.0
29.802054386 88.0
29.828314951 81.0
29.854575516 95.0
29.880836081 99.0
29.907096646 91.0
29.933357211 90.0
29.959617776 91.0
29.985878341 81.0
30.012138906 69.0
30.038399471 102.0
30.064660036 112.0
30.090920601 107.0
30.117181166 121.0
30.143441731 132.0
30.169702296 160.0
30.195962861 181.0
30.222223426 222.0
30.248483991 211.0
30.274744556 222.0
30.301005121 219.0
30.327265686 188.0
30.353526251 174.0
30.379786816 143.0
30.406047381 96.0
30.432307946 84.0
30.458568511 71.0
30.484829076 68.0
30.511089641 80.0
30.537350206 64.0
30.563610771 70.0
30.589871336 58.0
30.616131901 58.0
30.642392466 59.0
30.668653032 72.0
30.694913597 64.0
30.721174162 57.0
30.747434727 86.0
30.773695292 81.0
30.799955857 83.0
30.826216422 92.0
30.852476987 101.0
30.878737552 99.0
30.904998117 110.0
30.931258682 122.0
30.957519247 142.0
30.983779812 111.0
31.010040377 125.0
31.036300942 113.0
31.062561507 100.0
31.088822072 80.0
31.115082637 73.0
31.141343202 77.0
31.167603767 81.0
31.193864332 93.0
31.220124897 100.0
31.246385462 117.0
31.272646027 143.0
31.298906592 219.0
31.325167157 252.0
31.351427722 334.0
31.377688287 352.0
31.403948852 312.0
31.430209417 258.0
31.456469982 141.0
31.482730547 114.0
31.508991112 116.0
31.535251677 99.0
31.561512242 95.0
31.587772807 117.0
31.614033372 122.0
31.640293937 117.0
31.666554502 116.0
31.692815067 103.0
31.719075632 96.0
31.745336197 60.0
31.771596762 71.0
31.797857327 73.0
31.824117892 61.0
31.850378457 59.0
31.876639022 65.0
31.902899587 51.0
31.929160152 89.0
31.955420717 83.0
31.981681282 85.0
32.007941847 93.0
32.034202412 105.0
32.060462977 91.0
32.086723542 102.0
32.112984107 153.0
32.139244672 132.0
32.165505237 201.0
32.191765802 202.0
32.218026367 242.0
32.244286932 213.0
32.270547497 291.0
32.296808062 283.0
32.323068627 256.0
32.349329192 266.0
32.375589757 227.0
32.401850322 199.0
32.428110887 190.0
32.454371452 150.0
32.480632017 166.0
32.506892582 126.0
32.533153147 101.0
32.559413712 106.0
32.585674277 92.0
32.611934842 76.0
32.638195407 106.0
32.664455972 86.0
32.690716537 101.0
32.716977102 89.0
32.743237667 105.0
32.769498232 106.0
32.795758797 96.0
32.822019362 80.0
32.848279927 71.0
32.874540492 77.0
32.900801057 54.0
32.927061622 54.0
32.953322188 51.0
32.979582753 70.0
33.005843318 70.0
33.032103883 88.0
33.058364448 68.0
33.084625013 60.0
33.110885578 91.0
33.137146143 95.0
33.163406708 84.0
33.189667273 92.0
33.215927838 93.0
33.242188403 83.0
33.268448968 90.0
33.294709533 102.0
33.320970098 94.0
33.347230663 79.0
33.373491228 83.0
33.399751793 95.0
33.426012358 79.0
33.452272923 101.0
33.478533488 107.0
33.504794053 91.0
33.531054618 93.0
33.557315183 80.0
33.583575748 115.0
33.609836313 105.0
33.636096878 77.0
33.662357443 96.0
33.688618008 104.0
33.714878573 113.0
33.741139138 85.0
33.767399703 80.0
33.793660268 67.0
33.819920833 57.0
33.846181398 73.0
33.872441963 58.0
33.898702528 52.0
33.924963093 42.0
33.951223658 54.0
33.977484223 54.0
34.003744788 51.0
34.030005353 62.0
34.056265918 51.0
34.082526483 49.0
34.108787048 50.0
34.135047613 49.0
34.161308178 55.0
34.187568743 56.0
34.213829308 67.0
34.240089873 58.0
34.266350438 62.0
34.292611003 53.0
34.318871568 68.0
34.345132133 55.0
34.371392698 55.0
34.397653263 73.0
34.423913828 76.0
34.450174393 67.0
34.476434958 81.0
34.502695523 86.0
34.528956088 72.0
34.555216653 82.0
34.581477218 77.0
34.607737783 93.0
34.633998348 104.0
34.660258913 94.0
34.686519478 111.0
34.712780043 123.0
34.739040608 98.0
34.765301173 104.0
34.791561738 86.0
34.817822303 82.0
34.844082868 56.0
34.870343433 71.0
34.896603998 58.0
34.922864563 64.0
34.949125128 46.0
34.975385693 62.0
35.001646258 64.0
35.027906823 58.0
35.054167388 48.0
35.080427953 55.0
35.106688518 59.0
35.132949083 68.0
35.159209648 57.0
35.185470213 64.0
35.211730778 65.0
35.237991344 57.0
35.264251909 72.0
35.290512474 58.0
35.316773039 68.0
35.343033604 67.0
35.369294169 70.0
35.395554734 60.0
35.421815299 85.0
35.448075864 102.0
35.474336429 103.0
35.500596994 125.0
35.526857559 145.0
35.553118124 152.0
35.579378689 197.0
35.605639254 200.0
35.631899819 221.0
35.658160384 263.0
35.684420949 276.0
35.710681514 322.0
35.736942079 346.0
35.763202644 346.0
35.789463209 346.0
35.815723774 355.0
35.841984339 315.0
35.868244904 257.0
35.894505469 242.0
35.920766034 251.0
35.947026599 211.0
35.973287164 175.0
35.999547729 155.0
36.025808294 197.0
36.052068859 174.0
36.078329424 198.0
36.104589989 188.0
36.130850554 248.0
36.157111119 244.0
36.183371684 288.0
36.209632249 309.0
36.235892814 340.0
36.262153379 323.0
36.288413944 378.0
36.314674509 385.0
36.340935074 362.0
36.367195639 276.0
36.393456204 220.0
36.419716769 150.0
36.445977334 120.0
36.472237899 93.0
36.498498464 95.0
36.524759029 88.0
36.551019594 62.0
36.577280159 72.0
36.603540724 65.0
36.629801289 63.0
36.656061854 63.0
36.682322419 58.0
36.708582984 59.0
36.734843549 69.0
36.761104114 72.0
36.787364679 81.0
36.813625244 62.0
36.839885809 72.0
36.866146374 70.0
36.892406939 61.0
36.918667504 66.0
36.944928069 78.0
36.971188634 82.0
36.997449199 72.0
37.023709764 77.0
37.049970329 73.0
37.076230894 88.0
37.102491459 88.0
37.128752024 89.0
37.155012589 75.0
37.181273154 86.0
37.207533719 72.0
37.233794284 97.0
37.260054849 71.0
37.286315414 85.0
37.312575979 60.0
37.338836544 82.0
37.365097109 101.0
37.391357674 70.0
37.417618239 90.0
37.443878804 101.0
37.470139369 119.0
37.496399935 127.0
37.522660500 143.0
37.548921065 146.0
37.575181630 155.0
37.601442195 181.0
37.627702760 172.0
37.653963325 218.0
37.680223890 240.0
37.706484455 234.0
37.732745020 245.0
37.759005585 203.0
37.785266150 184.0
37.811526715 149.0
37.837787280 97.0
37.864047845 95.0
37.890308410 81.0
37.916568975 72.0
37.942829540 60.0
37.969090105 59.0
37.995350670 76.0
38.021611235 65.0
38.047871800 52.0
38.074132365 75.0
38.100392930 62.0
38.126653495 69.0
38.152914060 51.0
38.179174625 79.0
38.205435190 73.0
38.231695755 73.0
38.257956320 81.0
38.284216885 81.0
38.310477450 57.0
38.336738015 61.0
38.362998580 71.0
38.389259145 58.0
38.415519710 74.0
38.441780275 54.0
38.468040840 75.0
38.494301405 76.0
38.520561970 78.0
38.546822535 64.0
38.573083100 68.0
38.599343665 72.0
38.625604230 75.0
38.651864795 79.0
38.678125360 68.0
38.704385925 71.0
38.730646490 79.0
38.756907055 104.0
38.783167620 86.0
38.809428185 93.0
38.835688750 102.0
38.861949315 113.0
38.888209880 116.0
38.914470445 116.0
38.940731010 129.0
38.966991575 145.0
38.993252140 167.0
39.019512705 180.0
39.045773270 179.0
39.072033835 173.0
39.098294400 217.0
39.124554965 197.0
39.150815530 183.0
39.177076095 229.0
39.203336660 246.0
39.229597225 267.0
39.255857790 240.0
39.282118355 220.0
39.308378920 211.0
39.334639485 195.0
39.360900050 167.0
39.387160615 128.0
39.413421180 161.0
39.439681745 139.0
39.465942310 158.0
39.492202875 134.0
39.518463440 143.0
39.544724005 140.0
39.570984570 145.0
39.597245135 137.0
39.623505700 132.0
39.649766265 128.0
39.676026830 116.0
39.702287395 116.0
39.728547960 110.0
39.754808525 120.0
39.781069091 127.0
39.807329656 113.0
39.833590221 116.0
39.859850786 136.0
39.886111351 133.0
39.912371916 155.0
39.938632481 142.0
39.964893046 140.0
39.991153611 184.0
40.017414176 181.0
40.043674741 179.0
40.069935306 180.0
40.096195871 198.0
40.122456436 260.0
40.148717001 267.0
40.174977566 305.0
40.201238131 298.0
40.227498696 324.0
40.253759261 335.0
40.280019826 332.0
40.306280391 300.0
40.332540956 299.0
40.358801521 238.0
40.385062086 229.0
40.411322651 167.0
40.437583216 144.0
40.463843781 149.0
40.490104346 155.0
40.516364911 181.0
40.542625476 164.0
40.568886041 187.0
40.595146606 169.0
40.621407171 190.0
40.647667736 157.0
40.673928301 187.0
40.700188866 188.0
40.726449431 197.0
40.752709996 201.0
40.778970561 213.0
40.805231126 193.0
40.831491691 207.0
40.857752256 178.0
40.884012821 165.0
40.910273386 141.0
40.936533951 120.0
40.962794516 84.0
40.989055081 94.0
41.015315646 80.0
41.041576211 103.0
41.067836776 113.0
41.094097341 94.0
41.120357906 93.0
41.146618471 112.0
41.172879036 112.0
41.199139601 137.0
41.225400166 155.0
41.251660731 177.0
41.277921296 223.0
41.304181861 186.0
41.330442426 236.0
41.356702991 210.0
41.382963556 286.0
41.409224121 292.0
41.435484686 295.0
41.461745251 335.0
41.488005816 366.0
41.514266381 361.0
41.540526946 400.0
41.566787511 356.0
41.593048076 369.0
41.619308641 357.0
41.645569206 286.0
41.671829771 303.0
41.698090336 260.0
41.724350901 291.0
41.750611466 299.0
41.776872031 319.0
41.803132596 341.0
41.829393161 400.0
41.855653726 395.0
41.881914291 402.0
41.908174856 455.0
41.934435421 429.0
41.960695986 408.0
41.986956551 415.0
42.013217116 457.0
42.039477682 516.0
42.065738247 607.0
42.091998812 693.0
42.118259377 780.0
42.144519942 974.0
42.170780507 1197.0
42.197041072 1373.0
42.223301637 1607.0
42.249562202 1901.0
42.275822767 2104.0
42.302083332 2154.0
42.328343897 2182.0
42.354604462 1994.0
42.380865027 1677.0
42.407125592 1411.0
42.433386157 1171.0
42.459646722 921.0
42.485907287 824.0
42.512167852 703.0
42.538428417 583.0
42.564688982 539.0
42.590949547 438.0
42.617210112 422.0
42.643470677 354.0
42.669731242 351.0
42.695991807 313.0
42.722252372 335.0
42.748512937 355.0
42.774773502 318.0
42.801034067 340.0
42.827294632 324.0
42.853555197 334.0
42.879815762 342.0
42.906076327 361.0
42.932336892 335.0
42.958597457 342.0
42.984858022 354.0
43.011118587 426.0
43.037379152 429.0
43.063639717 447.0
43.089900282 522.0
43.116160847 580.0
43.142421412 671.0
43.168681977 708.0
43.194942542 849.0
43.221203107 924.0
43.247463672 968.0
43.273724237 986.0
43.299984802 1006.0
43.326245367 997.0
43.352505932 1054.0
43.378766497 934.0
43.405027062 870.0
43.431287627 818.0
43.457548192 724.0
43.483808757 701.0
43.510069322 614.0
43.536329887 543.0
43.562590452 468.0
43.588851017 390.0
43.615111582 397.0
43.641372147 400.0
43.667632712 341.0
43.693893277 325.0
43.720153842 297.0
43.746414407 264.0
43.772674972 271.0
43.798935537 272.0
43.825196102 229.0
43.851456667 175.0
43.877717232 154.0
43.903977797 135.0
43.930238362 120.0
43.956498927 105.0
43.982759492 100.0
44.009020057 121.0
44.035280622 102.0
44.061541187 96.0
44.087801752 96.0
44.114062317 82.0
44.140322882 104.0
44.166583447 104.0
44.192844012 92.0
44.219104577 97.0
44.245365142 76.0
44.271625707 101.0
44.297886272 84.0
44.324146838 96.0
44.350407403 76.0
44.376667968 85.0
44.402928533 83.0
44.429189098 97.0
44.455449663 101.0
44.481710228 75.0
44.507970793 81.0
44.534231358 90.0
44.560491923 102.0
44.586752488 90.0
44.613013053 84.0
44.639273618 102.0
44.665534183 87.0
44.691794748 78.0
44.718055313 63.0
44.744315878 109.0
44.770576443 90.0
44.796837008 79.0
44.823097573 100.0
44.849358138 86.0
44.875618703 88.0
44.901879268 117.0
44.928139833 109.0
44.954400398 100.0
44.980660963 107.0
45.006921528 118.0
45.033182093 108.0
45.059442658 125.0
45.085703223 93.0
45.111963788 115.0
45.138224353 98.0
45.164484918 101.0
45.190745483 107.0
45.217006048 98.0
45.243266613 105.0
45.269527178 110.0
45.295787743 123.0
45.322048308 138.0
45.348308873 161.0
45.374569438 137.0
45.400830003 142.0
45.427090568 123.0
45.453351133 123.0
45.479611698 114.0
45.505872263 133.0
45.532132828 123.0
45.558393393 121.0
45.584653958 121.0
45.610914523 105.0
45.637175088 111.0
45.663435653 111.0
45.689696218 103.0
45.715956783 90.0
45.742217348 66.0
45.768477913 93.0
45.794738478 63.0
45.820999043 86.0
45.847259608 77.0
45.873520173 89.0
45.899780738 73.0
45.926041303 82.0
45.952301868 87.0
45.978562433 78.0
46.004822998 99.0
46.031083563 94.0
46.057344128 109.0
46.083604693 90.0
46.109865258 74.0
46.136125823 69.0
46.162386388 99.0
46.188646953 102.0
46.214907518 121.0
46.241168083 116.0
46.267428648 120.0
46.293689213 92.0
46.319949778 77.0
46.346210343 111.0
46.372470908 88.0
46.398731473 103.0
46.424992038 87.0
46.451252603 89.0
46.477513168 108.0
46.503773733 88.0
46.530034298 100.0
46.556294863 90.0
46.582555428 123.0
46.608815994 98.0
46.635076559 112.0
46.661337124 135.0
46.687597689 141.0
46.713858254 167.0
46.740118819 159.0
46.766379384 146.0
46.792639949 150.0
46.818900514 173.0
46.845161079 166.0
46.871421644 143.0
46.897682209 136.0
46.923942774 148.0
46.950203339 143.0
46.976463904 134.0
47.002724469 130.0
47.028985034 137.0
47.055245599 114.0
47.081506164 114.0
47.107766729 105.0
47.134027294 106.0
47.160287859 106.0
47.186548424 116.0
47.212808989 74.0
47.239069554 83.0
47.265330119 86.0
47.291590684 84.0
47.317851249 83.0
47.344111814 71.0
47.370372379 72.0
47.396632944 71.0
47.422893509 84.0
47.449154074 80.0
47.475414639 83.0
47.501675204 84.0
47.527935769 87.0
47.554196334 77.0
47.580456899 72.0
47.606717464 85.0
47.632978029 100.0
47.659238594 84.0
47.685499159 83.0
47.711759724 94.0
47.738020289 93.0
47.764280854 103.0
47.790541419 92.0
47.816801984 89.0
47.843062549 88.0
47.869323114 106.0
47.895583679 122.0
47.921844244 97.0
47.948104809 99.0
47.974365374 109.0
48.000625939 112.0
48.026886504 112.0
48.053147069 123.0
48.079407634 145.0
48.105668199 127.0
48.131928764 124.0
48.158189329 160.0
48.184449894 146.0
48.210710459 153.0
48.236971024 146.0
48.263231589 161.0
48.289492154 147.0
48.315752719 150.0
48.342013284 153.0
48.368273849 152.0
48.394534414 206.0
48.420794979 161.0
48.447055544 186.0
48.473316109 210.0
48.499576674 212.0
48.525837239 197.0
48.552097804 226.0
48.578358369 232.0
48.604618934 239.0
48.630879499 262.0
48.657140064 309.0
48.683400629 291.0
48.709661194 296.0
48.735921759 326.0
48.762182324 299.0
48.788442889 340.0
48.814703454 351.0
48.840964019 368.0
48.867224585 385.0
48.893485150 364.0
48.919745715 413.0
48.946006280 457.0
48.972266845 438.0
48.998527410 478.0
49.024787975 492.0
49.051048540 468.0
49.077309105 489.0
49.103569670 437.0
49.129830235 449.0
49.156090800 405.0
49.182351365 421.0
49.208611930 334.0
49.234872495 336.0
49.261133060 302.0
49.287393625 256.0
49.313654190 266.0
49.339914755 252.0
49.366175320 219.0
49.392435885 202.0
49.418696450 187.0
49.444957015 152.0
49.471217580 184.0
49.497478145 177.0
49.523738710 170.0
49.549999275 164.0
49.576259840 148.0
49.602520405 153.0
49.628780970 152.0
49.655041535 138.0
49.681302100 149.0
49.707562665 140.0
49.733823230 98.0
49.760083795 105.0
49.786344360 118.0
49.812604925 114.0
49.838865490 113.0
49.865126055 100.0
49.891386620 109.0
49.917647185 113.0
49.943907750 113.0
49.970168315 113.0
49.996428880 92.0
