# Supplementary material for: Investigation of Potential Amorphisation and Co-Amorphisation Behaviour of the Benzene Di-Carboxylic Acids upon Cryo-Milling
Source: Molecules. 2019 Nov 5;24(21):3990. doi: 10.3390/molecules24213990 (PMC6865180; doi:10.3390/molecules24213990)
Supplement: Supplementary file 1 [file molecules-24-03990-s001.zip › SI_pack/Figure_3_XRPD_single_components/Data/Individual/Isophthalic acid/Isophthalic acid CM_zero weeks.xy]

4.513130280 39.0
4.539390845 44.0
4.565651410 50.0
4.591911975 47.0
4.618172540 41.0
4.644433105 44.0
4.670693670 41.0
4.696954235 53.0
4.723214800 40.0
4.749475365 42.0
4.775735930 37.0
4.801996495 32.0
4.828257060 51.0
4.854517625 45.0
4.880778190 53.0
4.907038755 51.0
4.933299320 42.0
4.959559885 49.0
4.985820450 42.0
5.012081015 34.0
5.038341580 42.0
5.064602145 42.0
5.090862710 45.0
5.117123275 45.0
5.143383840 40.0
5.169644405 42.0
5.195904970 36.0
5.222165535 44.0
5.248426100 47.0
5.274686665 48.0
5.300947230 55.0
5.327207795 47.0
5.353468360 43.0
5.379728925 42.0
5.405989490 48.0
5.432250055 56.0
5.458510620 42.0
5.484771185 52.0
5.511031750 44.0
5.537292315 53.0
5.563552880 50.0
5.589813445 41.0
5.616074010 42.0
5.642334575 48.0
5.668595141 40.0
5.694855706 44.0
5.721116271 46.0
5.747376836 44.0
5.773637401 51.0
5.799897966 50.0
5.826158531 50.0
5.852419096 42.0
5.878679661 43.0
5.904940226 43.0
5.931200791 51.0
5.957461356 47.0
5.983721921 52.0
6.009982486 54.0
6.036243051 51.0
6.062503616 52.0
6.088764181 67.0
6.115024746 43.0
6.141285311 42.0
6.167545876 42.0
6.193806441 35.0
6.220067006 43.0
6.246327571 47.0
6.272588136 42.0
6.298848701 45.0
6.325109266 50.0
6.351369831 39.0
6.377630396 43.0
6.403890961 43.0
6.430151526 44.0
6.456412091 47.0
6.482672656 51.0
6.508933221 44.0
6.535193786 39.0
6.561454351 43.0
6.587714916 49.0
6.613975481 48.0
6.640236046 53.0
6.666496611 49.0
6.692757176 49.0
6.719017741 49.0
6.745278306 36.0
6.771538871 45.0
6.797799436 56.0
6.824060001 44.0
6.850320566 46.0
6.876581131 36.0
6.902841696 45.0
6.929102261 42.0
6.955362826 44.0
6.981623391 56.0
7.007883956 66.0
7.034144521 43.0
7.060405086 43.0
7.086665651 37.0
7.112926216 49.0
7.139186781 43.0
7.165447346 51.0
7.191707911 40.0
7.217968476 35.0
7.244229041 47.0
7.270489606 49.0
7.296750171 56.0
7.323010736 50.0
7.349271301 47.0
7.375531866 42.0
7.401792431 47.0
7.428052996 44.0
7.454313561 45.0
7.480574126 50.0
7.506834691 41.0
7.533095256 55.0
7.559355821 38.0
7.585616386 40.0
7.611876951 49.0
7.638137516 58.0
7.664398081 46.0
7.690658646 38.0
7.716919211 27.0
7.743179776 50.0
7.769440341 44.0
7.795700906 51.0
7.821961471 45.0
7.848222036 56.0
7.874482601 48.0
7.900743166 48.0
7.927003732 44.0
7.953264297 56.0
7.979524862 48.0
8.005785427 35.0
8.032045992 33.0
8.058306557 40.0
8.084567122 55.0
8.110827687 36.0
8.137088252 37.0
8.163348817 42.0
8.189609382 51.0
8.215869947 45.0
8.242130512 58.0
8.268391077 41.0
8.294651642 47.0
8.320912207 42.0
8.347172772 57.0
8.373433337 49.0
8.399693902 46.0
8.425954467 43.0
8.452215032 45.0
8.478475597 53.0
8.504736162 44.0
8.530996727 48.0
8.557257292 46.0
8.583517857 48.0
8.609778422 49.0
8.636038987 46.0
8.662299552 44.0
8.688560117 45.0
8.714820682 43.0
8.741081247 47.0
8.767341812 58.0
8.793602377 65.0
8.819862942 49.0
8.846123507 46.0
8.872384072 42.0
8.898644637 42.0
8.924905202 47.0
8.951165767 59.0
8.977426332 46.0
9.003686897 48.0
9.029947462 31.0
9.056208027 40.0
9.082468592 53.0
9.108729157 59.0
9.134989722 54.0
9.161250287 35.0
9.187510852 50.0
9.213771417 35.0
9.240031982 59.0
9.266292547 44.0
9.292553112 48.0
9.318813677 48.0
9.345074242 55.0
9.371334807 45.0
9.397595372 45.0
9.423855937 43.0
9.450116502 50.0
9.476377067 37.0
9.502637632 56.0
9.528898197 48.0
9.555158762 39.0
9.581419327 53.0
9.607679892 54.0
9.633940457 34.0
9.660201022 40.0
9.686461587 47.0
9.712722152 55.0
9.738982717 55.0
9.765243282 41.0
9.791503847 40.0
9.817764412 43.0
9.844024977 50.0
9.870285542 39.0
9.896546107 45.0
9.922806672 42.0
9.949067237 46.0
9.975327802 40.0
10.001588367 38.0
10.027848932 46.0
10.054109497 43.0
10.080370062 56.0
10.106630627 43.0
10.132891192 37.0
10.159151757 35.0
10.185412322 49.0
10.211672888 36.0
10.237933453 43.0
10.264194018 54.0
10.290454583 53.0
10.316715148 43.0
10.342975713 51.0
10.369236278 37.0
10.395496843 53.0
10.421757408 51.0
10.448017973 42.0
10.474278538 46.0
10.500539103 39.0
10.526799668 40.0
10.553060233 53.0
10.579320798 54.0
10.605581363 50.0
10.631841928 43.0
10.658102493 36.0
10.684363058 50.0
10.710623623 45.0
10.736884188 51.0
10.763144753 51.0
10.789405318 50.0
10.815665883 46.0
10.841926448 35.0
10.868187013 54.0
10.894447578 43.0
10.920708143 57.0
10.946968708 49.0
10.973229273 59.0
10.999489838 59.0
11.025750403 40.0
11.052010968 38.0
11.078271533 41.0
11.104532098 54.0
11.130792663 48.0
11.157053228 51.0
11.183313793 55.0
11.209574358 42.0
11.235834923 45.0
11.262095488 48.0
11.288356053 47.0
11.314616618 33.0
11.340877183 53.0
11.367137748 42.0
11.393398313 49.0
11.419658878 46.0
11.445919443 42.0
11.472180008 44.0
11.498440573 49.0
11.524701138 48.0
11.550961703 42.0
11.577222268 36.0
11.603482833 38.0
11.629743398 47.0
11.656003963 52.0
11.682264528 35.0
11.708525093 40.0
11.734785658 47.0
11.761046223 47.0
11.787306788 45.0
11.813567353 50.0
11.839827918 38.0
11.866088483 43.0
11.892349048 49.0
11.918609613 32.0
11.944870178 41.0
11.971130743 44.0
11.997391308 52.0
12.023651873 43.0
12.049912438 50.0
12.076173003 36.0
12.102433568 45.0
12.128694133 36.0
12.154954698 56.0
12.181215263 48.0
12.207475828 44.0
12.233736393 47.0
12.259996958 46.0
12.286257523 45.0
12.312518088 41.0
12.338778653 49.0
12.365039218 59.0
12.391299783 49.0
12.417560348 50.0
12.443820913 53.0
12.470081478 40.0
12.496342044 49.0
12.522602609 55.0
12.548863174 48.0
12.575123739 53.0
12.601384304 41.0
12.627644869 50.0
12.653905434 44.0
12.680165999 65.0
12.706426564 46.0
12.732687129 61.0
12.758947694 53.0
12.785208259 52.0
12.811468824 52.0
12.837729389 49.0
12.863989954 62.0
12.890250519 57.0
12.916511084 56.0
12.942771649 43.0
12.969032214 60.0
12.995292779 57.0
13.021553344 50.0
13.047813909 49.0
13.074074474 54.0
13.100335039 52.0
13.126595604 61.0
13.152856169 53.0
13.179116734 65.0
13.205377299 51.0
13.231637864 52.0
13.257898429 60.0
13.284158994 48.0
13.310419559 57.0
13.336680124 53.0
13.362940689 58.0
13.389201254 54.0
13.415461819 64.0
13.441722384 54.0
13.467982949 52.0
13.494243514 54.0
13.520504079 59.0
13.546764644 52.0
13.573025209 66.0
13.599285774 59.0
13.625546339 62.0
13.651806904 55.0
13.678067469 53.0
13.704328034 55.0
13.730588599 70.0
13.756849164 55.0
13.783109729 62.0
13.809370294 58.0
13.835630859 63.0
13.861891424 59.0
13.888151989 69.0
13.914412554 65.0
13.940673119 67.0
13.966933684 65.0
13.993194249 64.0
14.019454814 73.0
14.045715379 64.0
14.071975944 80.0
14.098236509 53.0
14.124497074 62.0
14.150757639 62.0
14.177018204 68.0
14.203278769 80.0
14.229539334 76.0
14.255799899 80.0
14.282060464 81.0
14.308321029 79.0
14.334581594 84.0
14.360842159 85.0
14.387102724 92.0
14.413363289 79.0
14.439623854 90.0
14.465884419 101.0
14.492144984 71.0
14.518405549 84.0
14.544666114 75.0
14.570926679 97.0
14.597187244 98.0
14.623447809 90.0
14.649708374 103.0
14.675968939 78.0
14.702229504 108.0
14.728490069 128.0
14.754750635 81.0
14.781011200 101.0
14.807271765 113.0
14.833532330 102.0
14.859792895 117.0
14.886053460 107.0
14.912314025 131.0
14.938574590 108.0
14.964835155 111.0
14.991095720 99.0
15.017356285 117.0
15.043616850 115.0
15.069877415 136.0
15.096137980 127.0
15.122398545 118.0
15.148659110 119.0
15.174919675 119.0
15.201180240 132.0
15.227440805 116.0
15.253701370 117.0
15.279961935 158.0
15.306222500 142.0
15.332483065 142.0
15.358743630 156.0
15.385004195 172.0
15.411264760 158.0
15.437525325 191.0
15.463785890 168.0
15.490046455 154.0
15.516307020 192.0
15.542567585 174.0
15.568828150 176.0
15.595088715 189.0
15.621349280 192.0
15.647609845 204.0
15.673870410 190.0
15.700130975 179.0
15.726391540 212.0
15.752652105 206.0
15.778912670 215.0
15.805173235 223.0
15.831433800 216.0
15.857694365 246.0
15.883954930 248.0
15.910215495 220.0
15.936476060 224.0
15.962736625 243.0
15.988997190 201.0
16.015257755 230.0
16.041518320 222.0
16.067778885 249.0
16.094039450 235.0
16.120300015 229.0
16.146560580 213.0
16.172821145 205.0
16.199081710 216.0
16.225342275 191.0
16.251602840 182.0
16.277863405 173.0
16.304123970 183.0
16.330384535 188.0
16.356645100 159.0
16.382905665 152.0
16.409166230 150.0
16.435426795 159.0
16.461687360 136.0
16.487947925 106.0
16.514208490 129.0
16.540469055 137.0
16.566729620 154.0
16.592990185 118.0
16.619250750 119.0
16.645511315 90.0
16.671771880 94.0
16.698032445 120.0
16.724293010 113.0
16.750553575 125.0
16.776814140 106.0
16.803074705 111.0
16.829335270 108.0
16.855595835 110.0
16.881856400 106.0
16.908116965 120.0
16.934377530 97.0
16.960638095 96.0
16.986898660 95.0
17.013159225 99.0
17.039419791 84.0
17.065680356 101.0
17.091940921 94.0
17.118201486 93.0
17.144462051 102.0
17.170722616 84.0
17.196983181 92.0
17.223243746 77.0
17.249504311 88.0
17.275764876 92.0
17.302025441 84.0
17.328286006 98.0
17.354546571 95.0
17.380807136 73.0
17.407067701 86.0
17.433328266 90.0
17.459588831 106.0
17.485849396 76.0
17.512109961 89.0
17.538370526 103.0
17.564631091 94.0
17.590891656 89.0
17.617152221 78.0
17.643412786 95.0
17.669673351 71.0
17.695933916 94.0
17.722194481 100.0
17.748455046 134.0
17.774715611 112.0
17.800976176 86.0
17.827236741 92.0
17.853497306 91.0
17.879757871 119.0
17.906018436 109.0
17.932279001 101.0
17.958539566 132.0
17.984800131 104.0
18.011060696 104.0
18.037321261 117.0
18.063581826 114.0
18.089842391 113.0
18.116102956 102.0
18.142363521 108.0
18.168624086 130.0
18.194884651 119.0
18.221145216 141.0
18.247405781 131.0
18.273666346 141.0
18.299926911 147.0
18.326187476 137.0
18.352448041 151.0
18.378708606 132.0
18.404969171 149.0
18.431229736 127.0
18.457490301 160.0
18.483750866 148.0
18.510011431 161.0
18.536271996 170.0
18.562532561 155.0
18.588793126 165.0
18.615053691 162.0
18.641314256 147.0
18.667574821 132.0
18.693835386 136.0
18.720095951 156.0
18.746356516 161.0
18.772617081 149.0
18.798877646 159.0
18.825138211 146.0
18.851398776 134.0
18.877659341 140.0
18.903919906 109.0
18.930180471 136.0
18.956441036 111.0
18.982701601 118.0
19.008962166 128.0
19.035222731 111.0
19.061483296 124.0
19.087743861 107.0
19.114004426 94.0
19.140264991 103.0
19.166525556 99.0
19.192786121 91.0
19.219046686 94.0
19.245307251 87.0
19.271567816 80.0
19.297828382 66.0
19.324088947 89.0
19.350349512 97.0
19.376610077 79.0
19.402870642 72.0
19.429131207 80.0
19.455391772 83.0
19.481652337 65.0
19.507912902 81.0
19.534173467 70.0
19.560434032 85.0
19.586694597 89.0
19.612955162 60.0
19.639215727 78.0
19.665476292 79.0
19.691736857 67.0
19.717997422 65.0
19.744257987 71.0
19.770518552 65.0
19.796779117 71.0
19.823039682 63.0
19.849300247 78.0
19.875560812 59.0
19.901821377 56.0
19.928081942 72.0
19.954342507 68.0
19.980603072 76.0
20.006863637 74.0
20.033124202 64.0
20.059384767 68.0
20.085645332 56.0
20.111905897 64.0
20.138166462 51.0
20.164427027 65.0
20.190687592 65.0
20.216948157 52.0
20.243208722 63.0
20.269469287 60.0
20.295729852 62.0
20.321990417 82.0
20.348250982 57.0
20.374511547 65.0
20.400772112 61.0
20.427032677 64.0
20.453293242 80.0
20.479553807 58.0
20.505814372 70.0
20.532074937 60.0
20.558335502 62.0
20.584596067 65.0
20.610856632 62.0
20.637117197 77.0
20.663377762 84.0
20.689638327 66.0
20.715898892 62.0
20.742159457 65.0
20.768420022 59.0
20.794680587 56.0
20.820941152 59.0
20.847201717 58.0
20.873462282 61.0
20.899722847 74.0
20.925983412 58.0
20.952243977 70.0
20.978504542 69.0
21.004765107 79.0
21.031025672 75.0
21.057286237 72.0
21.083546802 82.0
21.109807367 58.0
21.136067932 73.0
21.162328497 61.0
21.188589062 61.0
21.214849627 73.0
21.241110192 54.0
21.267370757 75.0
21.293631322 74.0
21.319891887 72.0
21.346152452 88.0
21.372413017 73.0
21.398673582 80.0
21.424934147 80.0
21.451194712 86.0
21.477455277 101.0
21.503715842 87.0
21.529976407 93.0
21.556236972 77.0
21.582497538 96.0
21.608758103 98.0
21.635018668 86.0
21.661279233 94.0
21.687539798 94.0
21.713800363 103.0
21.740060928 110.0
21.766321493 109.0
21.792582058 105.0
21.818842623 108.0
21.845103188 95.0
21.871363753 117.0
21.897624318 106.0
21.923884883 108.0
21.950145448 120.0
21.976406013 112.0
22.002666578 120.0
22.028927143 109.0
22.055187708 86.0
22.081448273 120.0
22.107708838 103.0
22.133969403 124.0
22.160229968 126.0
22.186490533 95.0
22.212751098 118.0
22.239011663 112.0
22.265272228 105.0
22.291532793 113.0
22.317793358 118.0
22.344053923 130.0
22.370314488 108.0
22.396575053 121.0
22.422835618 118.0
22.449096183 133.0
22.475356748 97.0
22.501617313 94.0
22.527877878 121.0
22.554138443 119.0
22.580399008 114.0
22.606659573 115.0
22.632920138 118.0
22.659180703 115.0
22.685441268 99.0
22.711701833 143.0
22.737962398 132.0
22.764222963 120.0
22.790483528 122.0
22.816744093 132.0
22.843004658 122.0
22.869265223 127.0
22.895525788 119.0
22.921786353 139.0
22.948046918 143.0
22.974307483 137.0
23.000568048 159.0
23.026828613 145.0
23.053089178 130.0
23.079349743 123.0
23.105610308 133.0
23.131870873 146.0
23.158131438 166.0
23.184392003 142.0
23.210652568 160.0
23.236913133 151.0
23.263173698 164.0
23.289434263 148.0
23.315694828 154.0
23.341955393 134.0
23.368215958 162.0
23.394476523 151.0
23.420737088 151.0
23.446997653 176.0
23.473258218 158.0
23.499518783 181.0
23.525779348 162.0
23.552039913 184.0
23.578300478 180.0
23.604561043 165.0
23.630821608 212.0
23.657082173 176.0
23.683342738 187.0
23.709603303 192.0
23.735863868 176.0
23.762124433 196.0
23.788384998 210.0
23.814645563 211.0
23.840906128 193.0
23.867166694 226.0
23.893427259 206.0
23.919687824 223.0
23.945948389 221.0
23.972208954 197.0
23.998469519 228.0
24.024730084 208.0
24.050990649 252.0
24.077251214 239.0
24.103511779 215.0
24.129772344 235.0
24.156032909 237.0
24.182293474 224.0
24.208554039 217.0
24.234814604 211.0
24.261075169 222.0
24.287335734 219.0
24.313596299 232.0
24.339856864 199.0
24.366117429 222.0
24.392377994 223.0
24.418638559 225.0
24.444899124 214.0
24.471159689 216.0
24.497420254 221.0
24.523680819 232.0
24.549941384 212.0
24.576201949 207.0
24.602462514 209.0
24.628723079 229.0
24.654983644 228.0
24.681244209 217.0
24.707504774 183.0
24.733765339 199.0
24.760025904 196.0
24.786286469 172.0
24.812547034 212.0
24.838807599 210.0
24.865068164 177.0
24.891328729 178.0
24.917589294 201.0
24.943849859 189.0
24.970110424 180.0
24.996370989 185.0
25.022631554 196.0
25.048892119 181.0
25.075152684 181.0
25.101413249 190.0
25.127673814 175.0
25.153934379 177.0
25.180194944 190.0
25.206455509 166.0
25.232716074 177.0
25.258976639 176.0
25.285237204 186.0
25.311497769 154.0
25.337758334 184.0
25.364018899 164.0
25.390279464 185.0
25.416540029 156.0
25.442800594 183.0
25.469061159 188.0
25.495321724 177.0
25.521582289 194.0
25.547842854 175.0
25.574103419 198.0
25.600363984 170.0
25.626624549 175.0
25.652885114 200.0
25.679145679 194.0
25.705406244 205.0
25.731666809 179.0
25.757927374 182.0
25.784187939 193.0
25.810448504 189.0
25.836709069 141.0
25.862969634 213.0
25.889230199 193.0
25.915490764 197.0
25.941751329 194.0
25.968011894 203.0
25.994272459 187.0
26.020533024 205.0
26.046793589 195.0
26.073054154 221.0
26.099314719 211.0
26.125575285 205.0
26.151835850 205.0
26.178096415 223.0
26.204356980 208.0
26.230617545 243.0
26.256878110 216.0
26.283138675 225.0
26.309399240 250.0
26.335659805 217.0
26.361920370 216.0
26.388180935 254.0
26.414441500 235.0
26.440702065 232.0
26.466962630 241.0
26.493223195 230.0
26.519483760 271.0
26.545744325 264.0
26.572004890 264.0
26.598265455 299.0
26.624526020 283.0
26.650786585 274.0
26.677047150 281.0
26.703307715 293.0
26.729568280 289.0
26.755828845 271.0
26.782089410 276.0
26.808349975 326.0
26.834610540 319.0
26.860871105 375.0
26.887131670 350.0
26.913392235 336.0
26.939652800 364.0
26.965913365 345.0
26.992173930 359.0
27.018434495 378.0
27.044695060 390.0
27.070955625 370.0
27.097216190 422.0
27.123476755 402.0
27.149737320 438.0
27.175997885 433.0
27.202258450 402.0
27.228519015 473.0
27.254779580 447.0
27.281040145 516.0
27.307300710 490.0
27.333561275 480.0
27.359821840 508.0
27.386082405 555.0
27.412342970 561.0
27.438603535 566.0
27.464864100 581.0
27.491124665 553.0
27.517385230 619.0
27.543645795 607.0
27.569906360 546.0
27.596166925 629.0
27.622427490 592.0
27.648688055 621.0
27.674948620 671.0
27.701209185 631.0
27.727469750 660.0
27.753730315 674.0
27.779990880 676.0
27.806251445 701.0
27.832512010 664.0
27.858772575 661.0
27.885033140 637.0
27.911293705 613.0
27.937554270 614.0
27.963814835 634.0
27.990075400 582.0
28.016335965 602.0
28.042596530 596.0
28.068857095 565.0
28.095117660 581.0
28.121378225 491.0
28.147638790 502.0
28.173899355 475.0
28.200159920 438.0
28.226420485 465.0
28.252681050 409.0
28.278941615 426.0
28.305202180 410.0
28.331462745 405.0
28.357723310 354.0
28.383983875 380.0
28.410244441 337.0
28.436505006 361.0
28.462765571 290.0
28.489026136 300.0
28.515286701 261.0
28.541547266 303.0
28.567807831 256.0
28.594068396 269.0
28.620328961 255.0
28.646589526 278.0
28.672850091 245.0
28.699110656 211.0
28.725371221 209.0
28.751631786 226.0
28.777892351 203.0
28.804152916 161.0
28.830413481 178.0
28.856674046 202.0
28.882934611 157.0
28.909195176 169.0
28.935455741 174.0
28.961716306 162.0
28.987976871 160.0
29.014237436 152.0
29.040498001 153.0
29.066758566 156.0
29.093019131 160.0
29.119279696 138.0
29.145540261 135.0
29.171800826 147.0
29.198061391 125.0
29.224321956 132.0
29.250582521 140.0
29.276843086 117.0
29.303103651 115.0
29.329364216 122.0
29.355624781 129.0
29.381885346 128.0
29.408145911 134.0
29.434406476 118.0
29.460667041 108.0
29.486927606 112.0
29.513188171 112.0
29.539448736 115.0
29.565709301 92.0
29.591969866 108.0
29.618230431 107.0
29.644490996 114.0
29.670751561 120.0
29.697012126 101.0
29.723272691 134.0
29.749533256 113.0
29.775793821 133.0
29.802054386 100.0
29.828314951 110.0
29.854575516 117.0
29.880836081 117.0
29.907096646 95.0
29.933357211 117.0
29.959617776 108.0
29.985878341 103.0
30.012138906 122.0
30.038399471 116.0
30.064660036 117.0
30.090920601 129.0
30.117181166 113.0
30.143441731 92.0
30.169702296 105.0
30.195962861 129.0
30.222223426 100.0
30.248483991 102.0
30.274744556 86.0
30.301005121 117.0
30.327265686 127.0
30.353526251 104.0
30.379786816 98.0
30.406047381 98.0
30.432307946 122.0
30.458568511 104.0
30.484829076 102.0
30.511089641 88.0
30.537350206 113.0
30.563610771 102.0
30.589871336 95.0
30.616131901 110.0
30.642392466 100.0
30.668653032 93.0
30.694913597 91.0
30.721174162 93.0
30.747434727 88.0
30.773695292 100.0
30.799955857 120.0
30.826216422 88.0
30.852476987 108.0
30.878737552 99.0
30.904998117 104.0
30.931258682 97.0
30.957519247 91.0
30.983779812 92.0
31.010040377 89.0
31.036300942 91.0
31.062561507 114.0
31.088822072 112.0
31.115082637 110.0
31.141343202 86.0
31.167603767 113.0
31.193864332 118.0
31.220124897 134.0
31.246385462 165.0
31.272646027 174.0
31.298906592 251.0
31.325167157 318.0
31.351427722 328.0
31.377688287 335.0
31.403948852 260.0
31.430209417 174.0
31.456469982 137.0
31.482730547 114.0
31.508991112 92.0
31.535251677 115.0
31.561512242 97.0
31.587772807 99.0
31.614033372 76.0
31.640293937 100.0
31.666554502 92.0
31.692815067 114.0
31.719075632 118.0
31.745336197 85.0
31.771596762 90.0
31.797857327 97.0
31.824117892 106.0
31.850378457 120.0
31.876639022 113.0
31.902899587 104.0
31.929160152 105.0
31.955420717 104.0
31.981681282 109.0
32.007941847 105.0
32.034202412 102.0
32.060462977 98.0
32.086723542 101.0
32.112984107 104.0
32.139244672 96.0
32.165505237 101.0
32.191765802 84.0
32.218026367 93.0
32.244286932 86.0
32.270547497 98.0
32.296808062 96.0
32.323068627 95.0
32.349329192 80.0
32.375589757 101.0
32.401850322 85.0
32.428110887 118.0
32.454371452 82.0
32.480632017 86.0
32.506892582 93.0
32.533153147 83.0
32.559413712 81.0
32.585674277 107.0
32.611934842 97.0
32.638195407 104.0
32.664455972 98.0
32.690716537 106.0
32.716977102 101.0
32.743237667 79.0
32.769498232 89.0
32.795758797 99.0
32.822019362 81.0
32.848279927 77.0
32.874540492 85.0
32.900801057 89.0
32.927061622 72.0
32.953322188 85.0
32.979582753 85.0
33.005843318 108.0
33.032103883 81.0
33.058364448 84.0
33.084625013 71.0
33.110885578 87.0
33.137146143 96.0
33.163406708 66.0
33.189667273 91.0
33.215927838 88.0
33.242188403 89.0
33.268448968 81.0
33.294709533 71.0
33.320970098 76.0
33.347230663 68.0
33.373491228 78.0
33.399751793 88.0
33.426012358 69.0
33.452272923 83.0
33.478533488 89.0
33.504794053 93.0
33.531054618 76.0
33.557315183 80.0
33.583575748 85.0
33.609836313 78.0
33.636096878 87.0
33.662357443 84.0
33.688618008 90.0
33.714878573 90.0
33.741139138 97.0
33.767399703 86.0
33.793660268 95.0
33.819920833 86.0
33.846181398 67.0
33.872441963 79.0
33.898702528 80.0
33.924963093 94.0
33.951223658 86.0
33.977484223 64.0
34.003744788 76.0
34.030005353 77.0
34.056265918 87.0
34.082526483 77.0
34.108787048 80.0
34.135047613 79.0
34.161308178 72.0
34.187568743 70.0
34.213829308 64.0
34.240089873 89.0
34.266350438 84.0
34.292611003 75.0
34.318871568 77.0
34.345132133 92.0
34.371392698 73.0
34.397653263 87.0
34.423913828 85.0
34.450174393 84.0
34.476434958 61.0
34.502695523 87.0
34.528956088 77.0
34.555216653 84.0
34.581477218 91.0
34.607737783 91.0
34.633998348 83.0
34.660258913 77.0
34.686519478 71.0
34.712780043 88.0
34.739040608 84.0
34.765301173 88.0
34.791561738 93.0
34.817822303 82.0
34.844082868 96.0
34.870343433 92.0
34.896603998 89.0
34.922864563 79.0
34.949125128 71.0
34.975385693 100.0
35.001646258 109.0
35.027906823 97.0
35.054167388 99.0
35.080427953 104.0
35.106688518 89.0
35.132949083 89.0
35.159209648 95.0
35.185470213 99.0
35.211730778 103.0
35.237991344 99.0
35.264251909 95.0
35.290512474 111.0
35.316773039 99.0
35.343033604 118.0
35.369294169 105.0
35.395554734 107.0
35.421815299 107.0
35.448075864 111.0
35.474336429 133.0
35.500596994 118.0
35.526857559 109.0
35.553118124 127.0
35.579378689 145.0
35.605639254 143.0
35.631899819 114.0
35.658160384 128.0
35.684420949 123.0
35.710681514 133.0
35.736942079 118.0
35.763202644 138.0
35.789463209 139.0
35.815723774 158.0
35.841984339 146.0
35.868244904 139.0
35.894505469 140.0
35.920766034 131.0
35.947026599 149.0
35.973287164 149.0
35.999547729 141.0
36.025808294 157.0
36.052068859 168.0
36.078329424 153.0
36.104589989 142.0
36.130850554 156.0
36.157111119 151.0
36.183371684 165.0
36.209632249 149.0
36.235892814 195.0
36.262153379 206.0
36.288413944 216.0
36.314674509 258.0
36.340935074 279.0
36.367195639 254.0
36.393456204 236.0
36.419716769 195.0
36.445977334 160.0
36.472237899 163.0
36.498498464 137.0
36.524759029 149.0
36.551019594 130.0
36.577280159 123.0
36.603540724 155.0
36.629801289 105.0
36.656061854 107.0
36.682322419 124.0
36.708582984 115.0
36.734843549 125.0
36.761104114 137.0
36.787364679 116.0
36.813625244 118.0
36.839885809 115.0
36.866146374 113.0
36.892406939 128.0
36.918667504 119.0
36.944928069 119.0
36.971188634 93.0
36.997449199 132.0
37.023709764 111.0
37.049970329 123.0
37.076230894 129.0
37.102491459 121.0
37.128752024 112.0
37.155012589 109.0
37.181273154 118.0
37.207533719 116.0
37.233794284 120.0
37.260054849 106.0
37.286315414 107.0
37.312575979 113.0
37.338836544 122.0
37.365097109 114.0
37.391357674 119.0
37.417618239 118.0
37.443878804 109.0
37.470139369 121.0
37.496399935 132.0
37.522660500 103.0
37.548921065 121.0
37.575181630 117.0
37.601442195 116.0
37.627702760 117.0
37.653963325 114.0
37.680223890 118.0
37.706484455 114.0
37.732745020 103.0
37.759005585 96.0
37.785266150 130.0
37.811526715 124.0
37.837787280 106.0
37.864047845 123.0
37.890308410 112.0
37.916568975 127.0
37.942829540 108.0
37.969090105 120.0
37.995350670 107.0
38.021611235 109.0
38.047871800 107.0
38.074132365 114.0
38.100392930 107.0
38.126653495 116.0
38.152914060 99.0
38.179174625 106.0
38.205435190 96.0
38.231695755 113.0
38.257956320 101.0
38.284216885 66.0
38.310477450 115.0
38.336738015 103.0
38.362998580 110.0
38.389259145 105.0
38.415519710 120.0
38.441780275 133.0
38.468040840 102.0
38.494301405 96.0
38.520561970 112.0
38.546822535 101.0
38.573083100 114.0
38.599343665 108.0
38.625604230 125.0
38.651864795 120.0
38.678125360 121.0
38.704385925 108.0
38.730646490 104.0
38.756907055 113.0
38.783167620 134.0
38.809428185 112.0
38.835688750 108.0
38.861949315 108.0
38.888209880 124.0
38.914470445 121.0
38.940731010 158.0
38.966991575 134.0
38.993252140 140.0
39.019512705 148.0
39.045773270 145.0
39.072033835 130.0
39.098294400 116.0
39.124554965 136.0
39.150815530 179.0
39.177076095 147.0
39.203336660 155.0
39.229597225 135.0
39.255857790 150.0
39.282118355 153.0
39.308378920 143.0
39.334639485 130.0
39.360900050 154.0
39.387160615 147.0
39.413421180 154.0
39.439681745 149.0
39.465942310 140.0
39.492202875 139.0
39.518463440 153.0
39.544724005 145.0
39.570984570 136.0
39.597245135 151.0
39.623505700 156.0
39.649766265 141.0
39.676026830 129.0
39.702287395 133.0
39.728547960 131.0
39.754808525 176.0
39.781069091 151.0
39.807329656 156.0
39.833590221 113.0
39.859850786 140.0
39.886111351 148.0
39.912371916 164.0
39.938632481 150.0
39.964893046 150.0
39.991153611 178.0
40.017414176 154.0
40.043674741 159.0
40.069935306 151.0
40.096195871 167.0
40.122456436 124.0
40.148717001 169.0
40.174977566 152.0
40.201238131 165.0
40.227498696 157.0
40.253759261 173.0
40.280019826 150.0
40.306280391 164.0
40.332540956 163.0
40.358801521 164.0
40.385062086 171.0
40.411322651 163.0
40.437583216 160.0
40.463843781 155.0
40.490104346 162.0
40.516364911 156.0
40.542625476 152.0
40.568886041 153.0
40.595146606 148.0
40.621407171 172.0
40.647667736 145.0
40.673928301 145.0
40.700188866 146.0
40.726449431 171.0
40.752709996 162.0
40.778970561 167.0
40.805231126 150.0
40.831491691 152.0
40.857752256 156.0
40.884012821 160.0
40.910273386 132.0
40.936533951 166.0
40.962794516 173.0
40.989055081 162.0
41.015315646 152.0
41.041576211 155.0
41.067836776 156.0
41.094097341 170.0
41.120357906 178.0
41.146618471 159.0
41.172879036 158.0
41.199139601 168.0
41.225400166 157.0
41.251660731 196.0
41.277921296 161.0
41.304181861 168.0
41.330442426 189.0
41.356702991 196.0
41.382963556 193.0
41.409224121 191.0
41.435484686 190.0
41.461745251 188.0
41.488005816 183.0
41.514266381 220.0
41.540526946 240.0
41.566787511 223.0
41.593048076 235.0
41.619308641 236.0
41.645569206 267.0
41.671829771 279.0
41.698090336 311.0
41.724350901 369.0
41.750611466 380.0
41.776872031 398.0
41.803132596 402.0
41.829393161 438.0
41.855653726 473.0
41.881914291 480.0
41.908174856 549.0
41.934435421 542.0
41.960695986 571.0
41.986956551 627.0
42.013217116 726.0
42.039477682 862.0
42.065738247 931.0
42.091998812 1093.0
42.118259377 1273.0
42.144519942 1551.0
42.170780507 1907.0
42.197041072 2204.0
42.223301637 2656.0
42.249562202 2994.0
42.275822767 3161.0
42.302083332 3133.0
42.328343897 2844.0
42.354604462 2403.0
42.380865027 1941.0
42.407125592 1613.0
42.433386157 1235.0
42.459646722 1076.0
42.485907287 894.0
42.512167852 749.0
42.538428417 645.0
42.564688982 610.0
42.590949547 525.0
42.617210112 473.0
42.643470677 433.0
42.669731242 411.0
42.695991807 402.0
42.722252372 393.0
42.748512937 397.0
42.774773502 384.0
42.801034067 385.0
42.827294632 398.0
42.853555197 378.0
42.879815762 413.0
42.906076327 456.0
42.932336892 476.0
42.958597457 464.0
42.984858022 522.0
43.011118587 604.0
43.037379152 677.0
43.063639717 752.0
43.089900282 888.0
43.116160847 980.0
43.142421412 1155.0
43.168681977 1278.0
43.194942542 1448.0
43.221203107 1539.0
43.247463672 1646.0
43.273724237 1642.0
43.299984802 1668.0
43.326245367 1613.0
43.352505932 1465.0
43.378766497 1372.0
43.405027062 1239.0
43.431287627 1145.0
43.457548192 978.0
43.483808757 898.0
43.510069322 758.0
43.536329887 655.0
43.562590452 574.0
43.588851017 489.0
43.615111582 462.0
43.641372147 420.0
43.667632712 368.0
43.693893277 325.0
43.720153842 268.0
43.746414407 248.0
43.772674972 227.0
43.798935537 232.0
43.825196102 230.0
43.851456667 197.0
43.877717232 168.0
43.903977797 175.0
43.930238362 182.0
43.956498927 171.0
43.982759492 180.0
44.009020057 170.0
44.035280622 157.0
44.061541187 167.0
44.087801752 144.0
44.114062317 153.0
44.140322882 160.0
44.166583447 157.0
44.192844012 134.0
44.219104577 158.0
44.245365142 118.0
44.271625707 135.0
44.297886272 130.0
44.324146838 145.0
44.350407403 137.0
44.376667968 134.0
44.402928533 136.0
44.429189098 142.0
44.455449663 129.0
44.481710228 122.0
44.507970793 126.0
44.534231358 148.0
44.560491923 135.0
44.586752488 110.0
44.613013053 112.0
44.639273618 119.0
44.665534183 119.0
44.691794748 142.0
44.718055313 138.0
44.744315878 135.0
44.770576443 122.0
44.796837008 120.0
44.823097573 113.0
44.849358138 112.0
44.875618703 105.0
44.901879268 123.0
44.928139833 109.0
44.954400398 137.0
44.980660963 121.0
45.006921528 118.0
45.033182093 115.0
45.059442658 129.0
45.085703223 124.0
45.111963788 120.0
45.138224353 125.0
45.164484918 132.0
45.190745483 111.0
45.217006048 123.0
45.243266613 114.0
45.269527178 124.0
45.295787743 116.0
45.322048308 118.0
45.348308873 118.0
45.374569438 108.0
45.400830003 117.0
45.427090568 101.0
45.453351133 123.0
45.479611698 111.0
45.505872263 132.0
45.532132828 128.0
45.558393393 145.0
45.584653958 105.0
45.610914523 133.0
45.637175088 120.0
45.663435653 121.0
45.689696218 84.0
45.715956783 124.0
45.742217348 133.0
45.768477913 127.0
45.794738478 111.0
45.820999043 105.0
45.847259608 105.0
45.873520173 118.0
45.899780738 116.0
45.926041303 109.0
45.952301868 104.0
45.978562433 104.0
46.004822998 90.0
46.031083563 124.0
46.057344128 103.0
46.083604693 111.0
46.109865258 122.0
46.136125823 120.0
46.162386388 101.0
46.188646953 100.0
46.214907518 106.0
46.241168083 132.0
46.267428648 116.0
46.293689213 120.0
46.319949778 128.0
46.346210343 119.0
46.372470908 129.0
46.398731473 113.0
46.424992038 102.0
46.451252603 129.0
46.477513168 99.0
46.503773733 108.0
46.530034298 123.0
46.556294863 119.0
46.582555428 111.0
46.608815994 115.0
46.635076559 125.0
46.661337124 128.0
46.687597689 118.0
46.713858254 112.0
46.740118819 132.0
46.766379384 125.0
46.792639949 135.0
46.818900514 100.0
46.845161079 104.0
46.871421644 118.0
46.897682209 113.0
46.923942774 127.0
46.950203339 112.0
46.976463904 114.0
47.002724469 118.0
47.028985034 109.0
47.055245599 137.0
47.081506164 118.0
47.107766729 130.0
47.134027294 124.0
47.160287859 109.0
47.186548424 123.0
47.212808989 123.0
47.239069554 124.0
47.265330119 107.0
47.291590684 115.0
47.317851249 119.0
47.344111814 128.0
47.370372379 126.0
47.396632944 136.0
47.422893509 109.0
47.449154074 117.0
47.475414639 140.0
47.501675204 110.0
47.527935769 124.0
47.554196334 128.0
47.580456899 116.0
47.606717464 123.0
47.632978029 148.0
47.659238594 114.0
47.685499159 142.0
47.711759724 114.0
47.738020289 112.0
47.764280854 131.0
47.790541419 139.0
47.816801984 126.0
47.843062549 156.0
47.869323114 147.0
47.895583679 141.0
47.921844244 173.0
47.948104809 152.0
47.974365374 140.0
48.000625939 166.0
48.026886504 153.0
48.053147069 152.0
48.079407634 170.0
48.105668199 190.0
48.131928764 169.0
48.158189329 175.0
48.184449894 166.0
48.210710459 170.0
48.236971024 211.0
48.263231589 194.0
48.289492154 178.0
48.315752719 228.0
48.342013284 208.0
48.368273849 197.0
48.394534414 221.0
48.420794979 247.0
48.447055544 256.0
48.473316109 248.0
48.499576674 304.0
48.525837239 322.0
48.552097804 361.0
48.578358369 323.0
48.604618934 398.0
48.630879499 382.0
48.657140064 371.0
48.683400629 394.0
48.709661194 460.0
48.735921759 523.0
48.762182324 533.0
48.788442889 570.0
48.814703454 597.0
48.840964019 667.0
48.867224585 692.0
48.893485150 710.0
48.919745715 807.0
48.946006280 831.0
48.972266845 923.0
48.998527410 907.0
49.024787975 991.0
49.051048540 995.0
49.077309105 938.0
49.103569670 984.0
49.129830235 942.0
49.156090800 777.0
49.182351365 761.0
49.208611930 654.0
49.234872495 606.0
49.261133060 493.0
49.287393625 428.0
49.313654190 376.0
49.339914755 342.0
49.366175320 355.0
49.392435885 336.0
49.418696450 276.0
49.444957015 306.0
49.471217580 227.0
49.497478145 247.0
49.523738710 220.0
49.549999275 209.0
49.576259840 189.0
49.602520405 210.0
49.628780970 194.0
49.655041535 209.0
49.681302100 188.0
49.707562665 168.0
49.733823230 193.0
49.760083795 146.0
49.786344360 162.0
49.812604925 151.0
49.838865490 149.0
49.865126055 171.0
49.891386620 139.0
49.917647185 140.0
49.943907750 168.0
49.970168315 182.0
49.996428880 150.0
