# Supplementary material for: Investigation of Potential Amorphisation and Co-Amorphisation Behaviour of the Benzene Di-Carboxylic Acids upon Cryo-Milling
Source: Molecules. 2019 Nov 5;24(21):3990. doi: 10.3390/molecules24213990 (PMC6865180; doi:10.3390/molecules24213990)
Supplement: Supplementary file 1 [file molecules-24-03990-s001.zip › SI_pack/Figure_3_XRPD_single_components/Data/Individual/Isophthalic acid/Unmilled isophthalic acid.xy]

2.013130280 184.0
2.039390845 158.0
2.065651410 177.0
2.091911975 173.0
2.118172540 176.0
2.144433105 162.0
2.170693670 126.0
2.196954235 146.0
2.223214800 164.0
2.249475365 170.0
2.275735930 158.0
2.301996495 144.0
2.328257060 166.0
2.354517625 168.0
2.380778190 175.0
2.407038755 152.0
2.433299320 151.0
2.459559885 128.0
2.485820450 134.0
2.512081015 111.0
2.538341580 129.0
2.564602145 133.0
2.590862710 107.0
2.617123275 116.0
2.643383840 117.0
2.669644405 116.0
2.695904970 127.0
2.722165535 116.0
2.748426100 117.0
2.774686665 121.0
2.800947230 99.0
2.827207795 115.0
2.853468360 121.0
2.879728925 134.0
2.905989490 131.0
2.932250055 124.0
2.958510620 124.0
2.984771185 108.0
3.011031750 111.0
3.037292315 124.0
3.063552880 118.0
3.089813445 127.0
3.116074010 131.0
3.142334575 111.0
3.168595140 103.0
3.194855705 112.0
3.221116270 119.0
3.247376835 121.0
3.273637400 103.0
3.299897965 110.0
3.326158530 104.0
3.352419095 119.0
3.378679660 104.0
3.404940225 124.0
3.431200790 121.0
3.457461355 104.0
3.483721920 123.0
3.509982485 109.0
3.536243050 109.0
3.562503615 115.0
3.588764180 107.0
3.615024746 105.0
3.641285311 100.0
3.667545876 106.0
3.693806441 123.0
3.720067006 104.0
3.746327571 126.0
3.772588136 109.0
3.798848701 133.0
3.825109266 101.0
3.851369831 128.0
3.877630396 102.0
3.903890961 123.0
3.930151526 96.0
3.956412091 138.0
3.982672656 104.0
4.008933221 103.0
4.035193786 92.0
4.061454351 107.0
4.087714916 106.0
4.113975481 96.0
4.140236046 101.0
4.166496611 94.0
4.192757176 120.0
4.219017741 95.0
4.245278306 105.0
4.271538871 113.0
4.297799436 107.0
4.324060001 96.0
4.350320566 99.0
4.376581131 110.0
4.402841696 118.0
4.429102261 103.0
4.455362826 111.0
4.481623391 109.0
4.507883956 127.0
4.534144521 115.0
4.560405086 121.0
4.586665651 109.0
4.612926216 105.0
4.639186781 110.0
4.665447346 102.0
4.691707911 133.0
4.717968476 97.0
4.744229041 112.0
4.770489606 105.0
4.796750171 109.0
4.823010736 109.0
4.849271301 93.0
4.875531866 104.0
4.901792431 112.0
4.928052996 103.0
4.954313561 126.0
4.980574126 91.0
5.006834691 104.0
5.033095256 122.0
5.059355821 91.0
5.085616386 109.0
5.111876951 120.0
5.138137516 111.0
5.164398081 101.0
5.190658646 91.0
5.216919211 99.0
5.243179776 107.0
5.269440341 101.0
5.295700906 121.0
5.321961471 98.0
5.348222036 103.0
5.374482601 94.0
5.400743166 121.0
5.427003731 95.0
5.453264296 107.0
5.479524861 104.0
5.505785426 111.0
5.532045991 120.0
5.558306556 129.0
5.584567121 121.0
5.610827686 131.0
5.637088251 107.0
5.663348816 114.0
5.689609381 106.0
5.715869946 110.0
5.742130511 102.0
5.768391076 92.0
5.794651641 117.0
5.820912206 106.0
5.847172771 110.0
5.873433336 114.0
5.899693901 123.0
5.925954466 99.0
5.952215031 109.0
5.978475596 108.0
6.004736161 109.0
6.030996726 120.0
6.057257291 97.0
6.083517856 119.0
6.109778421 119.0
6.136038986 121.0
6.162299551 105.0
6.188560116 126.0
6.214820681 108.0
6.241081246 112.0
6.267341811 108.0
6.293602376 101.0
6.319862941 112.0
6.346123506 105.0
6.372384071 116.0
6.398644636 106.0
6.424905201 114.0
6.451165766 109.0
6.477426331 113.0
6.503686896 116.0
6.529947461 130.0
6.556208026 97.0
6.582468591 126.0
6.608729156 109.0
6.634989721 116.0
6.661250286 112.0
6.687510851 87.0
6.713771416 108.0
6.740031981 123.0
6.766292546 102.0
6.792553111 134.0
6.818813677 112.0
6.845074242 101.0
6.871334807 110.0
6.897595372 110.0
6.923855937 117.0
6.950116502 115.0
6.976377067 99.0
7.002637632 118.0
7.028898197 91.0
7.055158762 108.0
7.081419327 112.0
7.107679892 107.0
7.133940457 105.0
7.160201022 117.0
7.186461587 128.0
7.212722152 103.0
7.238982717 116.0
7.265243282 112.0
7.291503847 107.0
7.317764412 113.0
7.344024977 102.0
7.370285542 108.0
7.396546107 107.0
7.422806672 94.0
7.449067237 106.0
7.475327802 109.0
7.501588367 111.0
7.527848932 121.0
7.554109497 115.0
7.580370062 122.0
7.606630627 117.0
7.632891192 118.0
7.659151757 111.0
7.685412322 114.0
7.711672887 114.0
7.737933452 118.0
7.764194017 122.0
7.790454582 127.0
7.816715147 119.0
7.842975712 102.0
7.869236277 120.0
7.895496842 101.0
7.921757407 116.0
7.948017972 130.0
7.974278537 111.0
8.000539102 126.0
8.026799667 102.0
8.053060232 109.0
8.079320797 117.0
8.105581362 132.0
8.131841927 111.0
8.158102492 121.0
8.184363057 107.0
8.210623622 112.0
8.236884187 116.0
8.263144752 112.0
8.289405317 107.0
8.315665882 108.0
8.341926447 107.0
8.368187012 115.0
8.394447577 100.0
8.420708142 104.0
8.446968707 107.0
8.473229272 120.0
8.499489837 92.0
8.525750402 102.0
8.552010967 123.0
8.578271532 131.0
8.604532097 114.0
8.630792662 115.0
8.657053227 127.0
8.683313792 99.0
8.709574357 122.0
8.735834922 110.0
8.762095487 106.0
8.788356052 114.0
8.814616617 108.0
8.840877182 110.0
8.867137747 117.0
8.893398312 111.0
8.919658877 105.0
8.945919442 111.0
8.972180007 107.0
8.998440572 121.0
9.024701137 99.0
9.050961702 115.0
9.077222267 117.0
9.103482832 108.0
9.129743397 127.0
9.156003962 122.0
9.182264527 138.0
9.208525092 134.0
9.234785657 179.0
9.261046222 179.0
9.287306787 167.0
9.313567352 173.0
9.339827917 150.0
9.366088482 110.0
9.392349047 128.0
9.418609612 126.0
9.444870177 122.0
9.471130742 115.0
9.497391307 98.0
9.523651872 104.0
9.549912437 92.0
9.576173002 104.0
9.602433567 120.0
9.628694132 125.0
9.654954697 111.0
9.681215262 134.0
9.707475827 101.0
9.733736392 128.0
9.759996957 97.0
9.786257522 103.0
9.812518087 113.0
9.838778652 111.0
9.865039217 120.0
9.891299782 102.0
9.917560347 99.0
9.943820912 126.0
9.970081477 119.0
9.996342042 109.0
10.022602608 100.0
10.048863173 108.0
10.075123738 107.0
10.101384303 95.0
10.127644868 117.0
10.153905433 107.0
10.180165998 111.0
10.206426563 106.0
10.232687128 109.0
10.258947693 121.0
10.285208258 114.0
10.311468823 116.0
10.337729388 101.0
10.363989953 103.0
10.390250518 98.0
10.416511083 121.0
10.442771648 117.0
10.469032213 100.0
10.495292778 104.0
10.521553343 127.0
10.547813908 116.0
10.574074473 109.0
10.600335038 104.0
10.626595603 126.0
10.652856168 115.0
10.679116733 135.0
10.705377298 173.0
10.731637863 161.0
10.757898428 169.0
10.784158993 216.0
10.810419558 164.0
10.836680123 169.0
10.862940688 107.0
10.889201253 111.0
10.915461818 111.0
10.941722383 106.0
10.967982948 112.0
10.994243513 97.0
11.020504078 127.0
11.046764643 114.0
11.073025208 102.0
11.099285773 119.0
11.125546338 107.0
11.151806903 107.0
11.178067468 96.0
11.204328033 121.0
11.230588598 119.0
11.256849163 102.0
11.283109728 91.0
11.309370293 104.0
11.335630858 101.0
11.361891423 115.0
11.388151988 91.0
11.414412553 87.0
11.440673118 104.0
11.466933683 111.0
11.493194248 111.0
11.519454813 96.0
11.545715378 100.0
11.571975943 114.0
11.598236508 109.0
11.624497073 115.0
11.650757638 107.0
11.677018203 94.0
11.703278768 95.0
11.729539333 98.0
11.755799898 102.0
11.782060463 77.0
11.808321028 108.0
11.834581593 107.0
11.860842158 89.0
11.887102723 109.0
11.913363288 94.0
11.939623853 102.0
11.965884418 103.0
11.992144983 108.0
12.018405548 92.0
12.044666113 94.0
12.070926678 90.0
12.097187243 104.0
12.123447808 100.0
12.149708373 90.0
12.175968938 109.0
12.202229503 114.0
12.228490068 103.0
12.254750633 109.0
12.281011198 113.0
12.307271763 103.0
12.333532328 102.0
12.359792893 108.0
12.386053458 102.0
12.412314023 101.0
12.438574588 98.0
12.464835153 114.0
12.491095718 116.0
12.517356283 119.0
12.543616848 102.0
12.569877413 107.0
12.596137978 103.0
12.622398543 101.0
12.648659108 117.0
12.674919673 129.0
12.701180238 111.0
12.727440803 119.0
12.753701368 114.0
12.779961933 95.0
12.806222498 90.0
12.832483063 109.0
12.858743628 109.0
12.885004193 101.0
12.911264758 85.0
12.937525323 94.0
12.963785888 115.0
12.990046453 117.0
13.016307018 95.0
13.042567583 129.0
13.068828148 110.0
13.095088713 125.0
13.121349278 126.0
13.147609843 137.0
13.173870408 140.0
13.200130973 144.0
13.226391539 116.0
13.252652104 108.0
13.278912669 110.0
13.305173234 113.0
13.331433799 124.0
13.357694364 90.0
13.383954929 82.0
13.410215494 90.0
13.436476059 109.0
13.462736624 101.0
13.488997189 93.0
13.515257754 127.0
13.541518319 102.0
13.567778884 99.0
13.594039449 111.0
13.620300014 94.0
13.646560579 106.0
13.672821144 124.0
13.699081709 106.0
13.725342274 104.0
13.751602839 94.0
13.777863404 120.0
13.804123969 119.0
13.830384534 116.0
13.856645099 98.0
13.882905664 93.0
13.909166229 107.0
13.935426794 93.0
13.961687359 105.0
13.987947924 124.0
14.014208489 111.0
14.040469054 106.0
14.066729619 98.0
14.092990184 98.0
14.119250749 97.0
14.145511314 87.0
14.171771879 107.0
14.198032444 90.0
14.224293009 90.0
14.250553574 112.0
14.276814139 94.0
14.303074704 123.0
14.329335269 96.0
14.355595834 92.0
14.381856399 103.0
14.408116964 92.0
14.434377529 98.0
14.460638094 101.0
14.486898659 117.0
14.513159224 85.0
14.539419789 115.0
14.565680354 102.0
14.591940919 103.0
14.618201484 98.0
14.644462049 111.0
14.670722614 117.0
14.696983179 88.0
14.723243744 96.0
14.749504309 123.0
14.775764874 106.0
14.802025439 107.0
14.828286004 100.0
14.854546569 108.0
14.880807134 115.0
14.907067699 142.0
14.933328264 182.0
14.959588829 186.0
14.985849394 272.0
15.012109959 369.0
15.038370524 483.0
15.064631089 547.0
15.090891654 597.0
15.117152219 602.0
15.143412784 492.0
15.169673349 284.0
15.195933914 157.0
15.222194479 123.0
15.248455044 105.0
15.274715609 118.0
15.300976174 109.0
15.327236739 116.0
15.353497304 126.0
15.379757869 122.0
15.406018434 101.0
15.432278999 103.0
15.458539564 112.0
15.484800129 111.0
15.511060694 120.0
15.537321259 124.0
15.563581824 132.0
15.589842389 131.0
15.616102954 109.0
15.642363519 140.0
15.668624084 133.0
15.694884649 135.0
15.721145214 155.0
15.747405779 182.0
15.773666344 225.0
15.799926909 272.0
15.826187474 470.0
15.852448039 645.0
15.878708604 948.0
15.904969169 1474.0
15.931229734 2280.0
15.957490299 2993.0
15.983750864 4182.0
16.010011429 5506.0
16.036271994 6553.0
16.062532559 5926.0
16.088793124 4318.0
16.115053689 1897.0
16.141314254 749.0
16.167574819 354.0
16.193835384 240.0
16.220095949 209.0
16.246356514 159.0
16.272617079 123.0
16.298877644 134.0
16.325138209 124.0
16.351398774 129.0
16.377659339 129.0
16.403919904 103.0
16.430180470 114.0
16.456441035 81.0
16.482701600 121.0
16.508962165 108.0
16.535222730 96.0
16.561483295 100.0
16.587743860 102.0
16.614004425 117.0
16.640264990 114.0
16.666525555 107.0
16.692786120 106.0
16.719046685 102.0
16.745307250 101.0
16.771567815 105.0
16.797828380 95.0
16.824088945 111.0
16.850349510 92.0
16.876610075 116.0
16.902870640 89.0
16.929131205 101.0
16.955391770 91.0
16.981652335 91.0
17.007912900 81.0
17.034173465 115.0
17.060434030 99.0
17.086694595 118.0
17.112955160 96.0
17.139215725 86.0
17.165476290 112.0
17.191736855 87.0
17.217997420 94.0
17.244257985 84.0
17.270518550 107.0
17.296779115 99.0
17.323039680 87.0
17.349300245 105.0
17.375560810 92.0
17.401821375 80.0
17.428081940 121.0
17.454342505 94.0
17.480603070 89.0
17.506863635 134.0
17.533124200 105.0
17.559384765 104.0
17.585645330 99.0
17.611905895 105.0
17.638166460 111.0
17.664427025 95.0
17.690687590 100.0
17.716948155 111.0
17.743208720 123.0
17.769469285 116.0
17.795729850 100.0
17.821990415 115.0
17.848250980 142.0
17.874511545 133.0
17.900772110 122.0
17.927032675 120.0
17.953293240 104.0
17.979553805 93.0
18.005814370 139.0
18.032074935 125.0
18.058335500 129.0
18.084596065 114.0
18.110856630 125.0
18.137117195 123.0
18.163377760 115.0
18.189638325 122.0
18.215898890 119.0
18.242159455 127.0
18.268420020 124.0
18.294680585 146.0
18.320941150 181.0
18.347201715 249.0
18.373462280 334.0
18.399722845 456.0
18.425983410 649.0
18.452243975 887.0
18.478504540 1332.0
18.504765105 1674.0
18.531025670 2150.0
18.557286235 2711.0
18.583546800 3270.0
18.609807365 2916.0
18.636067930 2160.0
18.662328495 1178.0
18.688589060 564.0
18.714849625 266.0
18.741110190 181.0
18.767370755 165.0
18.793631320 153.0
18.819891885 129.0
18.846152450 121.0
18.872413015 127.0
18.898673580 126.0
18.924934145 121.0
18.951194710 91.0
18.977455275 135.0
19.003715840 115.0
19.029976405 92.0
19.056236970 96.0
19.082497535 116.0
19.108758100 116.0
19.135018665 83.0
19.161279230 97.0
19.187539795 99.0
19.213800360 86.0
19.240060925 118.0
19.266321490 105.0
19.292582055 99.0
19.318842620 111.0
19.345103185 87.0
19.371363750 92.0
19.397624315 105.0
19.423884880 119.0
19.450145445 84.0
19.476406010 108.0
19.502666575 105.0
19.528927140 116.0
19.555187705 90.0
19.581448270 98.0
19.607708836 91.0
19.633969401 94.0
19.660229966 104.0
19.686490531 95.0
19.712751096 80.0
19.739011661 85.0
19.765272226 88.0
19.791532791 97.0
19.817793356 77.0
19.844053921 91.0
19.870314486 107.0
19.896575051 79.0
19.922835616 89.0
19.949096181 97.0
19.975356746 99.0
20.001617311 92.0
20.027877876 94.0
20.054138441 85.0
20.080399006 88.0
20.106659571 82.0
20.132920136 108.0
20.159180701 100.0
20.185441266 101.0
20.211701831 105.0
20.237962396 106.0
20.264222961 94.0
20.290483526 79.0
20.316744091 108.0
20.343004656 104.0
20.369265221 97.0
20.395525786 102.0
20.421786351 85.0
20.448046916 95.0
20.474307481 114.0
20.500568046 83.0
20.526828611 117.0
20.553089176 101.0
20.579349741 89.0
20.605610306 99.0
20.631870871 112.0
20.658131436 77.0
20.684392001 102.0
20.710652566 96.0
20.736913131 100.0
20.763173696 105.0
20.789434261 96.0
20.815694826 105.0
20.841955391 76.0
20.868215956 105.0
20.894476521 121.0
20.920737086 87.0
20.946997651 128.0
20.973258216 88.0
20.999518781 88.0
21.025779346 111.0
21.052039911 95.0
21.078300476 94.0
21.104561041 108.0
21.130821606 99.0
21.157082171 101.0
21.183342736 101.0
21.209603301 88.0
21.235863866 88.0
21.262124431 104.0
21.288384996 92.0
21.314645561 116.0
21.340906126 96.0
21.367166691 101.0
21.393427256 84.0
21.419687821 115.0
21.445948386 123.0
21.472208951 131.0
21.498469516 118.0
21.524730081 124.0
21.550990646 123.0
21.577251211 171.0
21.603511776 217.0
21.629772341 196.0
21.656032906 257.0
21.682293471 233.0
21.708554036 191.0
21.734814601 145.0
21.761075166 109.0
21.787335731 122.0
21.813596296 112.0
21.839856861 120.0
21.866117426 114.0
21.892377991 126.0
21.918638556 157.0
21.944899121 153.0
21.971159686 151.0
21.997420251 204.0
22.023680816 243.0
22.049941381 277.0
22.076201946 371.0
22.102462511 430.0
22.128723076 623.0
22.154983641 682.0
22.181244206 792.0
22.207504771 875.0
22.233765336 839.0
22.260025901 622.0
22.286286466 378.0
22.312547031 250.0
22.338807596 166.0
22.365068161 149.0
22.391328726 133.0
22.417589291 132.0
22.443849856 119.0
22.470110421 115.0
22.496370986 119.0
22.522631551 95.0
22.548892116 102.0
22.575152681 116.0
22.601413246 119.0
22.627673811 102.0
22.653934376 119.0
22.680194941 125.0
22.706455506 123.0
22.732716071 125.0
22.758976636 144.0
22.785237201 140.0
22.811497767 149.0
22.837758332 150.0
22.864018897 215.0
22.890279462 278.0
22.916540027 282.0
22.942800592 279.0
22.969061157 296.0
22.995321722 285.0
23.021582287 220.0
23.047842852 141.0
23.074103417 140.0
23.100363982 115.0
23.126624547 137.0
23.152885112 132.0
23.179145677 131.0
23.205406242 112.0
23.231666807 124.0
23.257927372 128.0
23.284187937 135.0
23.310448502 116.0
23.336709067 151.0
23.362969632 156.0
23.389230197 172.0
23.415490762 208.0
23.441751327 251.0
23.468011892 250.0
23.494272457 319.0
23.520533022 344.0
23.546793587 412.0
23.573054152 468.0
23.599314717 500.0
23.625575282 476.0
23.651835847 372.0
23.678096412 287.0
23.704356977 200.0
23.730617542 180.0
23.756878107 176.0
23.783138672 193.0
23.809399237 153.0
23.835659802 168.0
23.861920367 174.0
23.888180932 197.0
23.914441497 224.0
23.940702062 262.0
23.966962627 321.0
23.993223192 379.0
24.019483757 533.0
24.045744322 708.0
24.072004887 997.0
24.098265452 1163.0
24.124526017 1352.0
24.150786582 1720.0
24.177047147 1908.0
24.203307712 2128.0
24.229568277 2206.0
24.255828842 1898.0
24.282089407 1305.0
24.308349972 827.0
24.334610537 524.0
24.360871102 353.0
24.387131667 319.0
24.413392232 206.0
24.439652797 219.0
24.465913362 178.0
24.492173927 169.0
24.518434492 191.0
24.544695057 158.0
24.570955622 141.0
24.597216187 154.0
24.623476752 148.0
24.649737317 140.0
24.675997882 126.0
24.702258447 131.0
24.728519012 135.0
24.754779577 141.0
24.781040142 137.0
24.807300707 136.0
24.833561272 127.0
24.859821837 138.0
24.886082402 139.0
24.912342967 125.0
24.938603532 163.0
24.964864097 135.0
24.991124662 138.0
25.017385227 138.0
25.043645792 135.0
25.069906357 173.0
25.096166922 178.0
25.122427487 203.0
25.148688052 221.0
25.174948617 226.0
25.201209182 278.0
25.227469747 318.0
25.253730312 366.0
25.279990877 373.0
25.306251442 472.0
25.332512007 489.0
25.358772572 463.0
25.385033137 442.0
25.411293702 436.0
25.437554267 341.0
25.463814832 240.0
25.490075397 220.0
25.516335962 190.0
25.542596527 187.0
25.568857092 169.0
25.595117657 160.0
25.621378222 138.0
25.647638787 160.0
25.673899352 178.0
25.700159917 167.0
25.726420482 183.0
25.752681047 196.0
25.778941612 217.0
25.805202177 227.0
25.831462742 271.0
25.857723307 336.0
25.883983872 412.0
25.910244437 511.0
25.936505002 657.0
25.962765567 579.0
25.989026132 641.0
26.015286698 629.0
26.041547263 589.0
26.067807828 438.0
26.094068393 346.0
26.120328958 279.0
26.146589523 242.0
26.172850088 224.0
26.199110653 220.0
26.225371218 225.0
26.251631783 199.0
26.277892348 266.0
26.304152913 285.0
26.330413478 335.0
26.356674043 387.0
26.382934608 448.0
26.409195173 579.0
26.435455738 766.0
26.461716303 992.0
26.487976868 1169.0
26.514237433 1119.0
26.540497998 971.0
26.566758563 672.0
26.593019128 376.0
26.619279693 267.0
26.645540258 197.0
26.671800823 170.0
26.698061388 185.0
26.724321953 170.0
26.750582518 164.0
26.776843083 160.0
26.803103648 163.0
26.829364213 150.0
26.855624778 169.0
26.881885343 158.0
26.908145908 169.0
26.934406473 164.0
26.960667038 146.0
26.986927603 151.0
27.013188168 186.0
27.039448733 173.0
27.065709298 176.0
27.091969863 166.0
27.118230428 176.0
27.144490993 188.0
27.170751558 165.0
27.197012123 167.0
27.223272688 179.0
27.249533253 165.0
27.275793818 168.0
27.302054383 182.0
27.328314948 172.0
27.354575513 189.0
27.380836078 196.0
27.407096643 189.0
27.433357208 193.0
27.459617773 212.0
27.485878338 212.0
27.512138903 208.0
27.538399468 218.0
27.564660033 242.0
27.590920598 249.0
27.617181163 243.0
27.643441728 291.0
27.669702293 313.0
27.695962858 377.0
27.722223423 456.0
27.748483988 571.0
27.774744553 660.0
27.801005118 875.0
27.827265683 1134.0
27.853526248 1463.0
27.879786813 1884.0
27.906047378 2605.0
27.932307943 3477.0
27.958568508 4854.0
27.984829073 6031.0
28.011089638 6966.0
28.037350203 7919.0
28.063610768 8511.0
28.089871333 7982.0
28.116131898 6846.0
28.142392463 5107.0
28.168653028 3173.0
28.194913593 1639.0
28.221174158 1113.0
28.247434723 774.0
28.273695288 616.0
28.299955853 504.0
28.326216418 395.0
28.352476983 421.0
28.378737548 437.0
28.404998113 402.0
28.431258678 449.0
28.457519243 495.0
28.483779808 603.0
28.510040373 635.0
28.536300938 726.0
28.562561503 852.0
28.588822068 895.0
28.615082633 943.0
28.641343198 937.0
28.667603763 798.0
28.693864328 629.0
28.720124893 451.0
28.746385458 322.0
28.772646023 251.0
28.798906588 246.0
28.825167153 235.0
28.851427718 217.0
28.877688283 207.0
28.903948848 220.0
28.930209413 186.0
28.956469978 198.0
28.982730543 156.0
29.008991108 164.0
29.035251673 143.0
29.061512238 159.0
29.087772803 139.0
29.114033368 155.0
29.140293933 127.0
29.166554498 142.0
29.192815063 155.0
29.219075629 145.0
29.245336194 166.0
29.271596759 160.0
29.297857324 163.0
29.324117889 157.0
29.350378454 177.0
29.376639019 169.0
29.402899584 147.0
29.429160149 165.0
29.455420714 145.0
29.481681279 157.0
29.507941844 154.0
29.534202409 147.0
29.560462974 148.0
29.586723539 144.0
29.612984104 148.0
29.639244669 154.0
29.665505234 148.0
29.691765799 157.0
29.718026364 169.0
29.744286929 171.0
29.770547494 185.0
29.796808059 172.0
29.823068624 182.0
29.849329189 176.0
29.875589754 168.0
29.901850319 163.0
29.928110884 170.0
29.954371449 162.0
29.980632014 166.0
30.006892579 164.0
30.033153144 162.0
30.059413709 195.0
30.085674274 212.0
30.111934839 257.0
30.138195404 261.0
30.164455969 273.0
30.190716534 322.0
30.216977099 309.0
30.243237664 343.0
30.269498229 316.0
30.295758794 292.0
30.322019359 240.0
30.348279924 206.0
30.374540489 196.0
30.400801054 169.0
30.427061619 163.0
30.453322184 158.0
30.479582749 157.0
30.505843314 158.0
30.532103879 151.0
30.558364444 144.0
30.584625009 171.0
30.610885574 184.0
30.637146139 146.0
30.663406704 162.0
30.689667269 169.0
30.715927834 164.0
30.742188399 199.0
30.768448964 192.0
30.794709529 223.0
30.820970094 215.0
30.847230659 265.0
30.873491224 316.0
30.899751789 295.0
30.926012354 381.0
30.952272919 410.0
30.978533484 360.0
31.004794049 407.0
31.031054614 286.0
31.057315179 216.0
31.083575744 179.0
31.109836309 230.0
31.136096874 241.0
31.162357439 232.0
31.188618004 259.0
31.214878569 317.0
31.241139134 346.0
31.267399699 450.0
31.293660264 553.0
31.319920829 626.0
31.346181394 750.0
31.372441959 669.0
31.398702524 527.0
31.424963089 361.0
31.451223654 345.0
31.477484219 271.0
31.503744784 292.0
31.530005349 308.0
31.556265914 328.0
31.582526479 317.0
31.608787044 282.0
31.635047609 297.0
31.661308174 265.0
31.687568739 217.0
31.713829304 183.0
31.740089869 157.0
31.766350434 164.0
31.792610999 165.0
31.818871564 144.0
31.845132129 162.0
31.871392694 149.0
31.897653259 167.0
31.923913824 196.0
31.950174389 185.0
31.976434954 217.0
32.002695519 194.0
32.028956084 247.0
32.055216649 281.0
32.081477214 290.0
32.107737779 316.0
32.133998344 350.0
32.160258909 381.0
32.186519474 463.0
32.212780039 442.0
32.239040604 463.0
32.265301169 523.0
32.291561734 466.0
32.317822299 525.0
32.344082864 573.0
32.370343429 542.0
32.396603994 503.0
32.422864560 517.0
32.449125125 427.0
32.475385690 340.0
32.501646255 254.0
32.527906820 226.0
32.554167385 204.0
32.580427950 182.0
32.606688515 234.0
32.632949080 228.0
32.659209645 219.0
32.685470210 232.0
32.711730775 270.0
32.737991340 260.0
32.764251905 251.0
32.790512470 235.0
32.816773035 198.0
32.843033600 159.0
32.869294165 158.0
32.895554730 145.0
32.921815295 173.0
32.948075860 161.0
32.974336425 133.0
33.000596990 157.0
33.026857555 165.0
33.053118120 165.0
33.079378685 193.0
33.105639250 172.0
33.131899815 178.0
33.158160380 205.0
33.184420945 179.0
33.210681510 179.0
33.236942075 247.0
33.263202640 189.0
33.289463205 208.0
33.315723770 228.0
33.341984335 226.0
33.368244900 236.0
33.394505465 253.0
33.420766030 212.0
33.447026595 243.0
33.473287160 237.0
33.499547725 239.0
33.525808290 243.0
33.552068855 230.0
33.578329420 282.0
33.604589985 331.0
33.630850550 305.0
33.657111115 344.0
33.683371680 276.0
33.709632245 247.0
33.735892810 190.0
33.762153375 169.0
33.788413940 157.0
33.814674505 146.0
33.840935070 157.0
33.867195635 140.0
33.893456200 166.0
33.919716765 138.0
33.945977330 123.0
33.972237895 146.0
33.998498460 158.0
34.024759025 124.0
34.051019590 160.0
34.077280155 125.0
34.103540720 147.0
34.129801285 153.0
34.156061850 132.0
34.182322415 146.0
34.208582980 169.0
34.234843545 148.0
34.261104110 148.0
34.287364675 144.0
34.313625240 155.0
34.339885805 142.0
34.366146370 153.0
34.392406935 183.0
34.418667500 198.0
34.444928065 182.0
34.471188630 201.0
34.497449195 186.0
34.523709760 190.0
34.549970325 255.0
34.576230890 251.0
34.602491455 265.0
34.628752020 285.0
34.655012585 274.0
34.681273150 296.0
34.707533715 265.0
34.733794280 260.0
34.760054845 236.0
34.786315410 212.0
34.812575975 179.0
34.838836540 161.0
34.865097105 142.0
34.891357670 142.0
34.917618235 145.0
34.943878800 143.0
34.970139365 151.0
34.996399930 170.0
35.022660495 131.0
35.048921060 158.0
35.075181625 136.0
35.101442190 149.0
35.127702755 145.0
35.153963320 135.0
35.180223885 158.0
35.206484450 154.0
35.232745015 150.0
35.259005580 143.0
35.285266145 142.0
35.311526710 168.0
35.337787275 192.0
35.364047840 207.0
35.390308405 210.0
35.416568970 201.0
35.442829535 242.0
35.469090100 273.0
35.495350665 329.0
35.521611230 380.0
35.547871795 471.0
35.574132360 457.0
35.600392926 577.0
35.626653491 684.0
35.652914056 775.0
35.679174621 743.0
35.705435186 784.0
35.731695751 857.0
35.757956316 855.0
35.784216881 734.0
35.810477446 589.0
35.836738011 509.0
35.862998576 450.0
35.889259141 424.0
35.915519706 327.0
35.941780271 377.0
35.968040836 365.0
35.994301401 433.0
36.020561966 437.0
36.046822531 540.0
36.073083096 565.0
36.099343661 640.0
36.125604226 733.0
36.151864791 942.0
36.178125356 1017.0
36.204385921 1223.0
36.230646486 1319.0
36.256907051 1427.0
36.283167616 1285.0
36.309428181 902.0
36.335688746 691.0
36.361949311 505.0
36.388209876 406.0
36.414470441 319.0
36.440731006 274.0
36.466991571 228.0
36.493252136 227.0
36.519512701 189.0
36.545773266 198.0
36.572033831 201.0
36.598294396 192.0
36.624554961 176.0
36.650815526 193.0
36.677076091 182.0
36.703336656 151.0
36.729597221 175.0
36.755857786 167.0
36.782118351 167.0
36.808378916 172.0
36.834639481 157.0
36.860900046 179.0
36.887160611 170.0
36.913421176 181.0
36.939681741 210.0
36.965942306 217.0
36.992202871 197.0
37.018463436 198.0
37.044724001 215.0
37.070984566 193.0
37.097245131 193.0
37.123505696 174.0
37.149766261 199.0
37.176026826 199.0
37.202287391 188.0
37.228547956 196.0
37.254808521 204.0
37.281069086 195.0
37.307329651 179.0
37.333590216 228.0
37.359850781 228.0
37.386111346 270.0
37.412371911 295.0
37.438632476 337.0
37.464893041 391.0
37.491153606 415.0
37.517414171 392.0
37.543674736 471.0
37.569935301 548.0
37.596195866 583.0
37.622456431 637.0
37.648716996 747.0
37.674977561 748.0
37.701238126 803.0
37.727498691 651.0
37.753759256 521.0
37.780019821 456.0
37.806280386 317.0
37.832540951 249.0
37.858801516 207.0
37.885062081 234.0
37.911322646 198.0
37.937583211 192.0
37.963843776 206.0
37.990104341 225.0
38.016364906 184.0
38.042625471 186.0
38.068886036 165.0
38.095146601 175.0
38.121407166 168.0
38.147667731 191.0
38.173928296 183.0
38.200188861 196.0
38.226449426 151.0
38.252709991 185.0
38.278970556 194.0
38.305231121 205.0
38.331491686 169.0
38.357752251 163.0
38.384012816 171.0
38.410273381 166.0
38.436533946 196.0
38.462794511 181.0
38.489055076 182.0
38.515315641 178.0
38.541576206 183.0
38.567836771 216.0
38.594097336 194.0
38.620357901 215.0
38.646618466 208.0
38.672879031 213.0
38.699139596 241.0
38.725400161 209.0
38.751660726 265.0
38.777921291 265.0
38.804181857 246.0
38.830442422 302.0
38.856702987 313.0
38.882963552 333.0
38.909224117 351.0
38.935484682 360.0
38.961745247 402.0
38.988005812 414.0
39.014266377 440.0
39.040526942 512.0
39.066787507 517.0
39.093048072 531.0
39.119308637 614.0
39.145569202 719.0
39.171829767 746.0
39.198090332 732.0
39.224350897 732.0
39.250611462 658.0
39.276872027 536.0
39.303132592 477.0
39.329393157 412.0
39.355653722 393.0
39.381914287 385.0
39.408174852 368.0
39.434435417 377.0
39.460695982 326.0
39.486956547 336.0
39.513217112 319.0
39.539477677 309.0
39.565738242 339.0
39.591998807 330.0
39.618259372 333.0
39.644519937 319.0
39.670780502 301.0
39.697041067 287.0
39.723301632 312.0
39.749562197 357.0
39.775822762 338.0
39.802083327 375.0
39.828343892 347.0
39.854604457 373.0
39.880865022 387.0
39.907125587 440.0
39.933386152 461.0
39.959646717 484.0
39.985907282 467.0
40.012167847 535.0
40.038428412 571.0
40.064688977 605.0
40.090949542 647.0
40.117210107 785.0
40.143470672 931.0
40.169731237 1026.0
40.195991802 1300.0
40.222252367 1281.0
40.248512932 1380.0
40.274773497 1178.0
40.301034062 891.0
40.327294627 710.0
40.353555192 544.0
40.379815757 476.0
40.406076322 449.0
40.432336887 467.0
40.458597452 452.0
40.484858017 400.0
40.511118582 433.0
40.537379147 451.0
40.563639712 422.0
40.589900277 456.0
40.616160842 459.0
40.642421407 427.0
40.668681972 448.0
40.694942537 468.0
40.721203102 549.0
40.747463667 498.0
40.773724232 501.0
40.799984797 449.0
40.826245362 426.0
40.852505927 377.0
40.878766492 351.0
40.905027057 315.0
40.931287622 306.0
40.957548187 317.0
40.983808752 296.0
41.010069317 293.0
41.036329882 337.0
41.062590447 270.0
41.088851012 328.0
41.115111577 351.0
41.141372142 392.0
41.167632707 429.0
41.193893272 411.0
41.220153837 432.0
41.246414402 494.0
41.272674967 507.0
41.298935532 575.0
41.325196097 629.0
41.351456662 661.0
41.377717227 779.0
41.403977792 828.0
41.430238357 906.0
41.456498922 988.0
41.482759487 968.0
41.509020052 1044.0
41.535280617 1014.0
41.561541182 1017.0
41.587801747 826.0
41.614062312 702.0
41.640322877 664.0
41.666583442 595.0
41.692844007 652.0
41.719104572 663.0
41.745365137 747.0
41.771625702 747.0
41.797886267 839.0
41.824146832 932.0
41.850407397 989.0
41.876667962 1016.0
41.902928527 1081.0
41.929189092 1172.0
41.955449657 1306.0
41.981710222 1437.0
42.007970788 1567.0
42.034231353 1812.0
42.060491918 2121.0
42.086752483 2412.0
42.113013048 2883.0
42.139273613 3344.0
42.165534178 4070.0
42.191794743 4713.0
42.218055308 5485.0
42.244315873 5985.0
42.270576438 6406.0
42.296837003 6402.0
42.323097568 6036.0
42.349358133 5422.0
42.375618698 4730.0
42.401879263 3902.0
42.428139828 3217.0
42.454400393 2797.0
42.480660958 2211.0
42.506921523 2046.0
42.533182088 1714.0
42.559442653 1552.0
42.585703218 1327.0
42.611963783 1247.0
42.638224348 1083.0
42.664484913 1011.0
42.690745478 961.0
42.717006043 885.0
42.743266608 820.0
42.769527173 886.0
42.795787738 861.0
42.822048303 852.0
42.848308868 831.0
42.874569433 870.0
42.900829998 919.0
42.927090563 952.0
42.953351128 1020.0
42.979611693 1070.0
43.005872258 1187.0
43.032132823 1264.0
43.058393388 1428.0
43.084653953 1660.0
43.110914518 1801.0
43.137175083 2013.0
43.163435648 2314.0
43.189696213 2546.0
43.215956778 2799.0
43.242217343 2923.0
43.268477908 3018.0
43.294738473 3101.0
43.320999038 3071.0
43.347259603 2979.0
43.373520168 2872.0
43.399780733 2680.0
43.426041298 2488.0
43.452301863 2236.0
43.478562428 2041.0
43.504822993 1925.0
43.531083558 1676.0
43.557344123 1505.0
43.583604688 1388.0
43.609865253 1231.0
43.636125818 1171.0
43.662386383 1026.0
43.688646948 981.0
43.714907513 896.0
43.741168078 779.0
43.767428643 750.0
43.793689208 605.0
43.819949773 560.0
43.846210338 524.0
43.872470903 513.0
43.898731468 468.0
43.924992033 377.0
43.951252598 380.0
43.977513163 385.0
44.003773728 368.0
44.030034293 334.0
44.056294858 309.0
44.082555423 328.0
44.108815988 307.0
44.135076553 306.0
44.161337118 314.0
44.187597683 293.0
44.213858248 304.0
44.240118813 283.0
44.266379378 270.0
44.292639943 282.0
44.318900508 260.0
44.345161073 291.0
44.371421638 279.0
44.397682203 297.0
44.423942768 296.0
44.450203333 285.0
44.476463898 272.0
44.502724463 267.0
44.528985028 271.0
44.555245593 257.0
44.581506158 266.0
44.607766723 238.0
44.634027288 278.0
44.660287853 262.0
44.686548418 253.0
44.712808983 254.0
44.739069548 265.0
44.765330113 291.0
44.791590678 269.0
44.817851243 297.0
44.844111808 296.0
44.870372373 308.0
44.896632938 327.0
44.922893503 333.0
44.949154068 313.0
44.975414633 329.0
45.001675198 342.0
45.027935763 342.0
45.054196328 345.0
45.080456893 364.0
45.106717458 304.0
45.132978023 324.0
45.159238588 357.0
45.185499153 385.0
45.211759719 353.0
45.238020284 406.0
45.264280849 398.0
45.290541414 421.0
45.316801979 393.0
45.343062544 458.0
45.369323109 398.0
45.395583674 402.0
45.421844239 369.0
45.448104804 350.0
45.474365369 342.0
45.500625934 381.0
45.526886499 366.0
45.553147064 335.0
45.579407629 343.0
45.605668194 320.0
45.631928759 301.0
45.658189324 255.0
45.684449889 261.0
45.710710454 255.0
45.736971019 279.0
45.763231584 255.0
45.789492149 233.0
45.815752714 239.0
45.842013279 225.0
45.868273844 279.0
45.894534409 244.0
45.920794974 260.0
45.947055539 255.0
45.973316104 264.0
45.999576669 316.0
46.025837234 308.0
46.052097799 278.0
46.078358364 261.0
46.104618929 293.0
46.130879494 305.0
46.157140059 294.0
46.183400624 325.0
46.209661189 308.0
46.235921754 342.0
46.262182319 326.0
46.288442884 301.0
46.314703449 300.0
46.340964014 296.0
46.367224579 324.0
46.393485144 321.0
46.419745709 304.0
46.446006274 305.0
46.472266839 344.0
46.498527404 328.0
46.524787969 339.0
46.551048534 329.0
46.577309099 343.0
46.603569664 370.0
46.629830229 435.0
46.656090794 425.0
46.682351359 502.0
46.708611924 545.0
46.734872489 635.0
46.761133054 623.0
46.787393619 645.0
46.813654184 614.0
46.839914749 534.0
46.866175314 550.0
46.892435879 471.0
46.918696444 472.0
46.944957009 477.0
46.971217574 438.0
46.997478139 411.0
47.023738704 393.0
47.049999269 363.0
47.076259834 344.0
47.102520399 346.0
47.128780964 317.0
47.155041529 285.0
47.181302094 273.0
47.207562659 321.0
47.233823224 271.0
47.260083789 267.0
47.286344354 286.0
47.312604919 268.0
47.338865484 252.0
47.365126049 259.0
47.391386614 262.0
47.417647179 249.0
47.443907744 255.0
47.470168309 237.0
47.496428874 262.0
47.522689439 261.0
47.548950004 257.0
47.575210569 292.0
47.601471134 229.0
47.627731699 282.0
47.653992264 279.0
47.680252829 313.0
47.706513394 312.0
47.732773959 286.0
47.759034524 313.0
47.785295089 303.0
47.811555654 352.0
47.837816219 363.0
47.864076784 345.0
47.890337349 351.0
47.916597914 330.0
47.942858479 340.0
47.969119044 354.0
47.995379609 360.0
48.021640174 411.0
48.047900739 380.0
48.074161304 426.0
48.100421869 451.0
48.126682434 456.0
48.152942999 426.0
48.179203564 457.0
48.205464129 499.0
48.231724694 467.0
48.257985259 489.0
48.284245824 484.0
48.310506389 466.0
48.336766954 526.0
48.363027519 486.0
48.389288084 539.0
48.415548650 515.0
48.441809215 544.0
48.468069780 543.0
48.494330345 584.0
48.520590910 667.0
48.546851475 726.0
48.573112040 733.0
48.599372605 728.0
48.625633170 791.0
48.651893735 803.0
48.678154300 866.0
48.704414865 932.0
48.730675430 974.0
48.756935995 935.0
48.783196560 1051.0
48.809457125 1110.0
48.835717690 1172.0
48.861978255 1216.0
48.888238820 1323.0
48.914499385 1332.0
48.940759950 1420.0
48.967020515 1477.0
48.993281080 1529.0
49.019541645 1564.0
49.045802210 1551.0
49.072062775 1498.0
49.098323340 1470.0
49.124583905 1410.0
49.150844470 1293.0
49.177105035 1142.0
49.203365600 1163.0
49.229626165 1016.0
49.255886730 965.0
49.282147295 866.0
49.308407860 845.0
49.334668425 727.0
49.360928990 707.0
49.387189555 675.0
49.413450120 669.0
49.439710685 644.0
49.465971250 553.0
49.492231815 494.0
49.518492380 571.0
49.544752945 515.0
49.571013510 464.0
49.597274075 478.0
49.623534640 443.0
49.649795205 470.0
49.676055770 444.0
49.702316335 432.0
49.728576900 387.0
49.754837465 450.0
49.781098030 394.0
49.807358595 409.0
49.833619160 412.0
49.859879725 379.0
49.886140290 380.0
49.912400855 343.0
49.938661420 349.0
49.964921985 341.0
49.991182550 343.0
