# Supplementary material for: Investigation of Potential Amorphisation and Co-Amorphisation Behaviour of the Benzene Di-Carboxylic Acids upon Cryo-Milling
Source: Molecules. 2019 Nov 5;24(21):3990. doi: 10.3390/molecules24213990 (PMC6865180; doi:10.3390/molecules24213990)
Supplement: Supplementary file 1 [file molecules-24-03990-s001.zip › SI_pack/Figure_3_XRPD_single_components/Data/Individual/Phthalic acid/compare_with_calc.R]

observed <- read.table(file="Unmilled phthalic acid.xy", header=FALSE)
calc <- read.table(file="/home/burley/PhD_Students/Rehab/Second_year_report/PHTHAC04.xye", header=FALSE)[,1:2]
