# Supplementary material for: Investigation of Potential Amorphisation and Co-Amorphisation Behaviour of the Benzene Di-Carboxylic Acids upon Cryo-Milling
Source: Molecules. 2019 Nov 5;24(21):3990. doi: 10.3390/molecules24213990 (PMC6865180; doi:10.3390/molecules24213990)
Supplement: Supplementary file 1 [file molecules-24-03990-s001.zip › SI_pack/Figure_3_XRPD_single_components/Data/Individual/Phthalic acid/model]

2.01313 61.9406 0.193639
2.03939 52.8713 0.193913
2.06565 28.8021 0.194187
2.09191 35.7328 0.194462
2.11817 38.6636 0.194737
2.14443 22.5944 0.195013
2.17069 48.5252 0.195289
2.19695 56.456 0.195566
2.22321 56.3868 0.195843
2.24948 40.3176 0.196121
2.27574 49.2484 0.196399
2.302 43.1793 0.196678
2.32826 52.1101 0.196957
2.35452 43.0409 0.197237
2.38078 36.9718 0.197517
2.40704 48.9026 0.197798
2.4333 6.83351 0.198079
2.45956 17.7644 0.198361
2.48582 23.6953 0.198643
2.51208 5.62613 0.198926
2.53834 31.557 0.199209
2.5646 22.4879 0.199493
2.59086 12.4188 0.199777
2.61712 37.3497 0.200062
2.64338 23.2806 0.200347
2.66964 36.2115 0.200632
2.6959 9.14235 0.200919
2.72217 20.0732 0.201205
2.74843 16.0041 0.201492
2.77469 29.935 0.20178
2.80095 13.8659 0.202068
2.82721 7.79683 0.202357
2.85347 29.7277 0.202646
2.87973 -0.341385 0.202935
2.90599 4.58951 0.203225
2.93225 25.5204 0.203516
2.95851 15.4513 0.203807
2.98477 14.3822 0.204098
3.01103 13.313 0.20439
3.03729 22.2439 0.204683
3.06355 11.1748 0.204976
3.08981 28.1056 0.205269
3.11607 12.0365 0.205563
3.14233 27.9674 0.205858
3.1686 15.8982 0.206153
3.19486 27.829 0.206448
3.22112 10.7599 0.206744
3.24738 25.6907 0.20704
3.27364 -0.378494 0.207337
3.2999 11.5523 0.207634
3.32616 12.4831 0.207932
3.35242 16.4139 0.20823
3.37868 31.3447 0.208529
3.40494 14.2754 0.208828
3.4312 13.2062 0.209128
3.45746 25.137 0.209428
3.48372 27.0677 0.209729
3.50998 26.9984 0.21003
3.53624 8.92913 0.210331
3.5625 16.8598 0.210633
3.58876 19.7905 0.210936
3.61502 17.7212 0.211239
3.64129 33.6518 0.211542
3.66755 21.5825 0.211846
3.69381 20.5131 0.21215
3.72007 2.44373 0.212455
3.74633 10.3743 0.212761
3.77259 11.3049 0.213066
3.79885 11.2355 0.213372
3.82511 23.166 0.213679
3.85137 34.0966 0.213986
3.87763 18.0271 0.214294
3.90389 2.95756 0.214602
3.93015 25.888 0.21491
3.95641 24.8185 0.215219
3.98267 9.74893 0.215528
4.00893 18.6793 0.215838
4.03519 6.60974 0.216148
4.06145 35.5401 0.216459
4.08771 22.4705 0.21677
4.11398 10.4008 0.217081
4.14024 14.3311 0.217393
4.1665 3.2614 0.217705
4.19276 3.19167 0.218018
4.21902 16.1219 0.218331
4.24528 19.0521 0.218645
4.27154 11.9823 0.218959
4.2978 11.9125 0.219273
4.32406 22.8426 0.219588
4.35032 37.7728 0.219903
4.37658 19.7028 0.220219
4.40284 16.6329 0.220535
4.4291 20.5629 0.220851
4.45536 24.493 0.221168
4.48162 38.4229 0.221485
4.50788 19.3529 0.221803
4.53414 24.2828 0.222121
4.56041 29.2127 0.222439
4.58667 33.1426 0.222758
4.61293 16.0724 0.223077
4.63919 14.0022 0.223396
4.66545 27.932 0.223716
4.69171 7.86177 0.224036
4.71797 16.7915 0.224357
4.74423 28.7212 0.224678
4.77049 15.6508 0.224999
4.79675 2.58044 0.225321
4.82301 13.51 0.225643
4.84927 26.4396 0.225965
4.87553 17.3691 0.226287
4.90179 9.29858 0.22661
4.92805 22.228 0.226934
4.95431 6.15744 0.227257
4.98057 8.08682 0.227581
5.00683 6.01616 0.227905
5.0331 24.9455 0.22823
5.05936 16.8747 0.228555
5.08562 -4.19604 0.22888
5.11188 7.73315 0.229205
5.13814 25.6623 0.229531
5.1644 3.59142 0.229857
5.19066 18.5205 0.230183
5.21692 23.4495 0.230509
5.24318 24.3785 0.230836
5.26944 15.3075 0.231163
5.2957 15.2364 0.23149
5.32196 26.1653 0.231818
5.34822 0.0941053 0.232145
5.37448 9.0229 0.232473
5.40074 18.9516 0.232801
5.427 3.88035 0.23313
5.45326 6.80901 0.233458
5.47952 3.73762 0.233787
5.50579 1.6662 0.234116
5.53205 32.5947 0.234445
5.55831 7.52321 0.234774
5.58457 7.45164 0.235104
5.61083 9.38004 0.235433
5.63709 32.3084 0.235763
5.66335 4.23668 0.236093
5.68961 26.1649 0.236423
5.71587 13.0931 0.236753
5.74213 39.0213 0.237084
5.76839 19.9494 0.237414
5.79465 1.87745 0.237744
5.82091 3.80546 0.238075
5.84717 18.7334 0.238406
5.87343 16.6613 0.238736
5.89969 22.5892 0.239067
5.92595 24.517 0.239398
5.95222 12.4447 0.239729
5.97848 15.3724 0.24006
6.00474 5.3001 0.24039
6.031 29.2277 0.240721
6.05726 13.1552 0.241052
6.08352 38.0827 0.241383
6.10978 20.0102 0.241714
6.13604 13.9375 0.242045
6.1623 4.86487 0.242375
6.18856 6.79214 0.242706
6.21482 18.7194 0.243037
6.24108 24.6465 0.243367
6.26734 14.5736 0.243698
6.2936 23.5007 0.244028
6.31986 13.4277 0.244358
6.34612 33.3546 0.244688
6.37238 15.2815 0.245018
6.39864 8.20827 0.245347
6.42491 9.13503 0.245677
6.45117 2.06172 0.246006
6.47743 20.9884 0.246335
6.50369 15.9149 0.246664
6.52995 24.8414 0.246992
6.55621 1.76789 0.247321
6.58247 30.6943 0.247649
6.60873 22.6206 0.247976
6.63499 17.5469 0.248304
6.66125 10.4731 0.248631
6.68751 28.3992 0.248957
6.71377 12.3253 0.249284
6.74003 11.2513 0.249609
6.76629 13.1772 0.249935
6.79255 23.1031 0.25026
6.81881 24.0289 0.250584
6.84507 3.95469 0.250908
6.87133 20.8804 0.251232
6.8976 27.806 0.251555
6.92386 19.7315 0.251878
6.95012 37.657 0.2522
6.97638 -0.417565 0.252521
7.00264 24.5078 0.252842
7.0289 21.4331 0.253162
7.05516 23.3583 0.253481
7.08142 13.2834 0.2538
7.10768 11.2085 0.254118
7.13394 12.1335 0.254436
7.1602 23.0584 0.254752
7.18646 0.983231 0.255068
7.21272 -2.09199 0.255383
7.23898 19.8327 0.255697
7.26524 26.7574 0.25601
7.2915 21.6819 0.256323
7.31776 10.6064 0.256634
7.34402 9.53082 0.256945
7.37029 18.4552 0.257254
7.39655 -3.62058 0.257563
7.42281 16.3036 0.25787
7.44907 17.2277 0.258177
7.47533 9.15176 0.258482
7.50159 20.0757 0.258786
7.52785 14.9996 0.259089
7.55411 8.92341 0.259391
7.58037 6.84713 0.259692
7.60663 22.7708 0.259991
7.63289 23.6944 0.260289
7.65915 15.6178 0.260585
7.68541 5.54126 0.26088
7.71167 20.4646 0.261174
7.73793 24.3878 0.261466
7.76419 4.31101 0.261757
7.79045 3.2341 0.262046
7.81672 19.1571 0.262333
7.84298 12.08 0.262619
7.86924 16.0029 0.262903
7.8955 3.92563 0.263186
7.92176 1.84831 0.263467
7.94802 6.7709 0.263745
7.97428 9.69341 0.264022
8.00054 26.6158 0.264297
8.0268 4.53817 0.26457
8.05306 6.46042 0.264841
8.07932 15.3826 0.26511
8.10558 5.30466 0.265377
8.13184 21.2267 0.265641
8.1581 15.1486 0.265903
8.18436 19.0704 0.266163
8.21062 4.99211 0.266421
8.23688 10.9137 0.266676
8.26314 12.8353 0.266929
8.28941 19.7568 0.267179
8.31567 11.6781 0.267426
8.34193 11.5994 0.267671
8.36819 -4.4794 0.267913
8.39445 -7.5583 0.268152
8.42071 12.3627 0.268388
8.44697 21.2836 0.268622
8.47323 16.2045 0.268852
8.49949 18.1252 0.269079
8.52575 14.0458 0.269303
8.55201 25.9664 0.269524
8.57827 13.8868 0.269741
8.60453 9.80717 0.269955
8.63079 17.7274 0.270166
8.65705 -0.352404 0.270372
8.68331 19.5677 0.270576
8.70957 7.48764 0.270775
8.73583 21.4075 0.270971
8.7621 24.3273 0.271162
8.78836 6.24697 0.27135
8.81462 -3.83344 0.271533
8.84088 1.08604 0.271713
8.86714 9.00543 0.271887
8.8934 23.9247 0.272058
8.91966 11.8439 0.272224
8.94592 2.76299 0.272385
8.97218 10.682 0.272541
8.99844 39.6009 0.272693
9.0247 13.5196 0.272839
9.05096 -6.56167 0.272981
9.07722 13.3569 0.273117
9.10348 18.2754 0.273248
9.12974 10.1938 0.273373
9.156 23.112 0.273493
9.18226 39.0302 0.273607
9.20853 -13.0517 0.273715
9.23479 7.86622 0.273817
9.26105 13.7841 0.273913
9.28731 29.7018 0.274003
9.31357 9.61946 0.274086
9.33983 5.537 0.274163
9.36609 10.4544 0.274232
9.39235 9.37175 0.274295
9.41861 -0.711042 0.274351
9.44487 18.2061 0.2744
9.47113 1.12306 0.274441
9.49739 4.03994 0.274474
9.52365 13.9567 0.2745
9.54991 -2.12661 0.274517
9.57617 10.79 0.274527
9.60243 -9.29359 0.274528
9.62869 -8.37723 0.274521
9.65495 2.53904 0.274505
9.68122 11.4552 0.274479
9.70748 8.37128 0.274445
9.73374 -4.71274 0.274401
9.76 8.20316 0.274348
9.78626 12.119 0.274285
9.81252 13.0347 0.274212
9.83878 0.950345 0.274128
9.86504 -12.1341 0.274034
9.8913 14.7814 0.273929
9.91756 14.6968 0.273813
9.94382 -0.387804 0.273685
9.97008 6.52749 0.273546
9.99634 -0.557288 0.273395
10.0226 -6.64212 0.273232
10.0489 4.27298 0.273056
10.0751 18.188 0.272867
10.1014 -8.89697 0.272666
10.1276 22.018 0.27245
10.1539 -9.06714 0.272222
10.1802 -5.15229 0.271978
10.2064 7.76252 0.271721
10.2327 10.6773 0.271449
10.2589 14.592 0.271161
10.2852 -0.493292 0.270858
10.3115 -10.5786 0.270539
10.3377 2.336 0.270203
10.364 -4.7494 0.269851
10.3903 0.165175 0.269482
10.4165 3.07973 0.269095
10.4428 12.9943 0.26869
10.469 8.90878 0.268266
10.4953 3.82328 0.267824
10.5216 -19.2622 0.267362
10.5478 -10.3477 0.26688
10.5741 11.5667 0.266377
10.6003 2.4812 0.265854
10.6266 -2.60433 0.265309
10.6529 -1.68986 0.264742
10.6791 2.22461 0.264153
10.7054 0.139087 0.26354
10.7316 -12.9464 0.262903
10.7579 -10.0319 0.262242
10.7842 -9.11741 0.261556
10.8104 1.79712 0.260844
10.8367 16.7117 0.260105
10.8629 -8.37376 0.25934
10.8892 -2.45917 0.258546
10.9155 -6.54455 0.257724
10.9417 -16.6299 0.256872
10.968 12.2848 0.255991
10.9942 9.19951 0.255078
11.0205 -7.88574 0.254134
11.0468 -10.9709 0.253157
11.073 -6.0561 0.252146
11.0993 -0.141217 0.251101
11.1255 -9.22629 0.25002
11.1518 -2.3113 0.248903
11.1781 17.6037 0.247749
11.2043 5.51882 0.246556
11.2306 5.43397 0.245323
11.2568 1.34918 0.24405
11.2831 -1.73554 0.242735
11.3094 -14.8202 0.241378
11.3356 -7.9048 0.239975
11.3619 -8.98932 0.238528
11.3882 -13.0738 0.237034
11.4144 -8.15814 0.235491
11.4407 -2.24243 0.233899
11.4669 -14.3266 0.232256
11.4932 11.5892 0.230561
11.5195 -11.4948 0.228811
11.5457 -8.57875 0.227006
11.572 -10.6626 0.225144
11.5982 4.25363 0.223222
11.6245 -6.83003 0.22124
11.6508 -10.9136 0.219195
11.677 5.00294 0.217086
11.7033 -2.08042 0.214911
11.7295 -2.16367 0.212666
11.7558 -16.2468 0.210352
11.7821 8.67016 0.207964
11.8083 -10.4127 0.205501
11.8346 -12.4955 0.202961
11.8608 -11.5782 0.200341
11.8871 -0.660764 0.197639
11.9134 -21.7432 0.194852
11.9396 -4.82548 0.191976
11.9659 -9.90765 0.18901
11.9921 -13.9897 0.185951
12.0184 -9.07157 0.182795
12.0447 -4.15333 0.179539
12.0709 7.76506 0.17618
12.0972 -21.3164 0.172714
12.1234 -24.3977 0.169138
12.1497 -18.4789 0.165448
12.176 -14.5599 0.161641
12.2022 -12.6408 0.157711
12.2285 -12.7215 0.153656
12.2548 -15.8021 0.14947
12.281 7.11756 0.14515
12.3073 7.03734 0.140689
12.3335 -1.04272 0.136084
12.3598 -18.1226 0.131329
12.3861 -5.20232 0.126419
12.4123 -4.28185 0.121348
12.4386 24.6388 0.11611
12.4648 17.5596 0.110699
12.4911 5.48061 0.105109
12.5174 26.4018 0.0993329
12.5436 -16.6768 0.0933638
12.5699 5.24475 0.0871943
12.5961 -9.83349 0.0808168
12.6224 -12.9115 0.0742232
12.6487 -9.98937 0.0674052
12.6749 -7.06701 0.0603539
12.7012 -17.1444 0.0530601
12.7274 -31.2217 0.045514
12.7537 -5.2987 0.0377057
12.78 3.62449 0.0296243
12.8062 -10.4521 0.0212588
12.8325 -2.52848 0.0125974
12.8587 -1.60464 0.00362767
12.885 -12.6806 -0.00566326
12.9113 -8.75629 -0.0152891
12.9375 -17.8318 -0.0252641
12.9638 -6.90702 -0.0356035
12.99 -19.982 -0.0463231
13.0163 -16.0568 -0.0574398
13.0426 -6.13138 -0.0689713
13.0688 -29.2057 -0.0809361
13.0951 5.72025 -0.093354
13.1213 -8.35357 -0.106246
13.1476 -13.4271 -0.119634
13.1739 -6.50046 -0.133541
13.2001 -10.5735 -0.147991
13.2264 -18.6463 -0.163012
13.2527 -12.7189 -0.178629
13.2789 -10.7912 -0.194874
13.3052 2.13679 -0.211776
13.3314 -12.935 -0.229369
13.3577 9.99354 -0.247687
13.384 -13.0777 -0.266769
13.4102 -19.1486 -0.286652
13.4365 -7.2193 -0.30738
13.4627 0.710312 -0.328998
13.489 -22.3598 -0.351552
13.5153 -16.4296 -0.375095
13.5415 -10.4992 -0.399681
13.5678 -15.5684 -0.425367
13.594 -11.6374 -0.452217
13.6203 -5.70601 -0.480298
13.6466 -18.7744 -0.50968
13.6728 -3.84243 -0.54044
13.6991 -18.9102 -0.572662
13.7253 -12.9776 -0.606433
13.7516 -17.0448 -0.641848
13.7779 -15.1116 -0.679012
13.8041 -7.17814 -0.718034
13.8304 -16.2443 -0.759033
13.8566 -26.3102 -0.80214
13.8829 -6.3758 -0.847494
13.9092 -20.441 -0.895246
13.9354 0.494048 -0.945561
13.9617 -7.57054 -0.998617
13.9879 -18.6348 -1.05461
14.0142 -19.6987 -1.11375
14.0405 -14.7623 -1.17627
14.0667 -19.8255 -1.24241
14.093 -10.8884 -1.31247
14.1193 -16.951 -1.38673
14.1455 -21.0132 -1.46553
14.1718 -41.0751 -1.54924
14.198 -14.1366 -1.63825
14.2243 -14.1977 -1.73302
14.2506 -11.2585 -1.83403
14.2768 -5.31897 -1.94183
14.3031 -18.379 -2.05702
14.3293 -5.43875 -2.18028
14.3556 -20.4981 -2.31235
14.3819 -23.5571 -2.45407
14.4081 -8.61566 -2.6064
14.4344 -7.67388 -2.77037
14.4606 -22.7317 -2.9472
14.4869 -25.7892 -3.13821
14.5132 -16.8463 -3.34496
14.5394 -27.903 -3.56916
14.5657 -23.9593 -3.8128
14.5919 -35.0152 -4.07816
14.6182 -23.0707 -4.36785
14.6445 -9.12581 -4.68487
14.6707 -18.1805 -5.03272
14.697 -10.2349 -5.41545
14.7232 -32.2888 -5.83781
14.7495 -26.3423 -6.30538
14.7758 -26.3954 -6.82474
14.802 -25.4481 -7.40369
14.8283 -17.5003 -8.05157
14.8545 -28.5522 -8.77958
14.8808 -21.6036 -9.60127
14.9071 -32.6546 -10.5332
14.9333 -4.70523 -11.5955
14.9596 -12.7554 -12.8134
14.9858 -35.8051 -14.2181
15.0121 -4.85442 -15.849
15.0384 -12.9033 -17.7555
15.0646 -11.9517 -19.9997
15.0909 -33.9997 -22.6546
15.1172 -35.0472 -25.7921
15.1434 -22.0943 -29.4362
15.1697 -12.141 -33.4338
15.1959 -17.1872 -37.1636
15.2222 -16.2329 -38.9955
15.2485 -4.27817 -35.5069
15.2747 12.677 -20.7322
15.301 12.6326 13.8339
15.3272 72.5887 77.4205
15.3535 301.545 175.631
15.3798 417.502 304.382
15.406 378.46 445.576
15.4323 320.418 570.123
15.4585 464.376 651.813
15.4848 764.335 682.193
15.5111 1173.29 663.931
15.5373 1340.25 594.807
15.5636 672.215 478.869
15.5898 151.176 338.881
15.6161 145.137 204.872
15.6424 121.099 98.3218
15.6686 10.0615 26.5236
15.6949 -6.97563 -14.3267
15.7211 -25.0123 -33.0688
15.7474 -8.04837 -38.6454
15.7737 -8.08398 -37.6953
15.7999 -40.1191 -34.2077
15.8262 -19.1537 -30.173
15.8524 10.8123 -26.3987
15.8787 31.7787 -23.1175
15.905 -26.2543 -20.3321
15.9312 -28.2868 -17.9759
15.9575 -28.3188 -15.9742
15.9838 -33.3502 -14.262
16.01 -23.3811 -12.7867
16.0363 -12.4115 -11.5069
16.0625 -43.4414 -10.3894
16.0888 -32.4707 -9.40769
16.1151 -23.4994 -8.54049
16.1413 -22.5276 -7.77041
16.1676 -1.55532 -7.08322
16.1938 -32.5824 -6.46716
16.2201 -26.609 -5.91247
16.2464 -19.635 -5.41096
16.2726 -33.6605 -4.95577
16.2989 -6.68536 -4.54106
16.3251 -14.7097 -4.16188
16.3514 -25.7335 -3.81398
16.3777 -25.7567 -3.49372
16.4039 -16.7793 -3.19795
16.4302 -29.8013 -2.92395
16.4564 -28.8228 -2.66932
16.4827 -25.8437 -2.43198
16.509 -9.86401 -2.21012
16.5352 -20.8837 -2.00211
16.5615 -32.9029 -1.80653
16.5877 -30.9214 -1.62211
16.614 -31.9394 -1.44772
16.6403 -20.9568 -1.28234
16.6665 -24.9736 -1.12506
16.6928 -31.9897 -0.975052
16.719 -11.0053 -0.831581
16.7453 1.97974 -0.693962
16.7716 -27.0346 -0.561574
16.7978 -27.0484 -0.433847
16.8241 -25.0616 -0.310254
16.8503 -34.0742 -0.190306
16.8766 -17.0861 -0.0735468
16.9029 -32.0975 0.0404516
16.9291 -27.1084 0.152093
16.9554 -24.1186 0.261763
16.9817 -23.1282 0.369827
17.0079 -27.1373 0.476642
17.0342 -30.1458 0.582549
17.0604 -21.1537 0.687887
17.0867 -19.1611 0.792988
17.113 -26.1678 0.89818
17.1392 -33.1741 1.0038
17.1655 -40.1797 1.11017
17.1917 -46.1848 1.21764
17.218 -20.1893 1.32655
17.2443 -15.1933 1.43728
17.2705 -34.1967 1.55018
17.2968 -17.1995 1.66567
17.323 -25.2018 1.78415
17.3493 -21.2036 1.90607
17.3756 -30.2048 2.0319
17.4018 -23.2055 2.16215
17.4281 -13.2056 2.29737
17.4543 -43.2052 2.43816
17.4806 -14.2043 2.58518
17.5069 -23.2028 2.73913
17.5331 -16.2008 2.90082
17.5594 -33.1982 3.07112
17.5856 -18.1952 3.25099
17.6119 -11.1916 3.44153
17.6382 -30.1875 3.64395
17.6644 -26.1828 3.85961
17.6907 -43.1777 4.09007
17.7169 -29.172 4.33706
17.7432 -15.1659 4.6026
17.7695 -21.1592 4.88894
17.7957 -42.152 5.19872
17.822 -22.1443 5.53495
17.8483 -22.1361 5.90113
17.8745 -26.1274 6.30132
17.9008 -22.1182 6.7403
17.927 -6.10852 7.22367
17.9533 -30.0983 7.75806
17.9796 -28.0877 8.35137
18.0058 -32.0765 9.01304
18.0321 -7.06485 9.75447
18.0583 -27.0527 10.5895
18.0846 -24.0401 11.5352
18.1109 -22.027 12.6123
18.1371 -18.0135 13.847
18.1634 -14.9994 15.2722
18.1896 -21.9849 16.9297
18.2159 -0.969918 18.8732
18.2422 -26.9545 21.1729
18.2684 -16.9386 23.9219
18.2947 -7.92219 27.245
18.3209 -27.9054 31.3136
18.3472 -6.88806 36.3668
18.3735 16.1297 42.7466
18.3997 85.1479 50.9556
18.426 117.167 61.772
18.4522 158.186 76.5911
18.4785 303.205 98.8961
18.5048 480.225 140.315
18.531 679.246 238.698
18.5573 916.266 488.762
18.5835 1235.29 1044.15
18.6098 1817.31 2005.3
18.6361 2636.33 3193.78
18.6623 3821.35 4005.71
18.6886 4141.38 3772.52
18.7148 3541.4 2710.31
18.7411 1714.42 1566.3
18.7674 607.449 770.557
18.7936 96.4735 359.377
18.8199 429.499 187.379
18.8462 790.524 119.795
18.8724 385.55 88.6903
18.8987 49.5764 70.1805
18.9249 25.6031 57.2688
18.9512 -6.36976 47.6688
18.9775 31.6578 40.313
19.0037 93.6857 34.5568
19.03 39.714 29.9724
19.0562 -18.2572 26.2652
19.0825 -5.22811 23.2272
19.1088 -7.19861 20.7081
19.135 -7.16873 18.5975
19.1613 -21.1385 16.8125
19.1875 -11.1078 15.2905
19.2138 -9.07678 13.9829
19.2401 -21.0454 12.852
19.2663 -18.0136 11.868
19.2926 -13.9814 11.007
19.3188 -39.9489 10.25
19.3451 -28.916 9.5813
19.3714 -31.8828 8.98828
19.3976 -21.8492 8.46041
19.4239 -18.8152 7.98895
19.4501 -20.7809 7.56663
19.4764 -21.7462 7.1873
19.5027 -9.71119 6.8458
19.5289 -30.6758 6.53773
19.5552 -5.64009 6.25932
19.5814 -1.60402 6.00737
19.6077 -5.56761 5.77911
19.634 -14.5309 5.57215
19.6602 -16.4938 5.38443
19.6865 -14.4563 5.21415
19.7128 -14.4186 5.05975
19.739 -9.3805 4.91989
19.7653 -8.34209 4.79337
19.7915 -16.3033 4.67917
19.8178 -17.2643 4.57639
19.8441 -12.2249 4.48424
19.8703 -20.1852 4.40206
19.8966 -18.1452 4.32926
19.9228 -19.1048 4.26533
19.9491 -17.0642 4.20986
19.9754 -4.02326 4.16249
20.0016 0.0180007 4.12293
20.0279 -27.9404 4.09096
20.0541 -20.8986 4.06639
20.0804 -13.8564 4.04913
20.1067 -25.814 4.0391
20.1329 -11.7712 4.03631
20.1592 -19.7282 4.04081
20.1854 -11.6848 4.0527
20.2117 5.35879 4.07215
20.238 -4.5973 4.0994
20.2642 -3.55312 4.13473
20.2905 51.4914 4.17852
20.3167 68.5361 4.23123
20.343 91.5811 4.29339
20.3693 59.6264 4.36565
20.3955 72.672 4.44875
20.4218 133.718 4.54359
20.448 152.764 4.65121
20.4743 135.81 4.77281
20.5006 52.8569 4.9098
20.5268 -8.09624 5.06384
20.5531 34.9509 5.23685
20.5793 19.9983 5.43112
20.6056 -8.95408 5.6493
20.6319 -2.90619 5.89455
20.6581 -10.8581 6.17062
20.6844 -4.80968 6.48196
20.7107 -21.7611 6.83392
20.7369 -6.7122 7.23295
20.7632 -3.6631 7.68685
20.7894 -7.61377 8.20517
20.8157 5.43579 8.79967
20.842 -2.51441 9.48493
20.8682 6.5356 10.2792
20.8945 -10.4142 11.2057
20.9207 0.636316 12.294
20.947 -2.313 13.5823
20.9733 5.73791 15.1212
20.9995 -7.21097 16.9776
21.0258 16.8404 19.2426
21.052 36.8919 22.0417
21.0783 63.9437 25.5522
21.1046 79.9956 30.0302
21.1308 166.048 35.8615
21.1571 263.1 43.7135
21.1833 340.153 55.4033
21.2096 485.205 79.2194
21.2359 655.258 154.482
21.2621 791.312 424.948
21.2884 1381.36 1247.22
21.3146 2623.42 3125.93
21.3409 5863.47 6158.15
21.3672 10093.5 9287.02
21.3934 10532.6 10554.1
21.4197 8172.63 8954.7
21.4459 6264.69 5736.62
21.4722 3555.74 2819.1
21.4985 989.798 1094.92
21.5247 178.853 369.378
21.551 39.908 137.603
21.5773 31.9633 73.2279
21.6035 1.0187 51.7483
21.6298 2.07427 40.4738
21.656 7.12999 32.6322
21.6823 4.18587 26.6726
21.7086 -0.758102 21.9776
21.7348 -9.70193 18.1765
21.7611 -24.6456 15.0185
21.7873 -6.58914 12.3261
21.8136 -3.53253 9.96878
21.8399 -25.4758 7.84707
21.8661 -7.41891 5.88109
21.8924 -4.36189 4.00317
21.9186 5.69526 2.15192
21.9449 5.75253 0.267334
21.9712 -6.19006 -1.71393
21.9974 -1.13254 -3.86359
22.0237 18.9251 -6.26646
22.0499 8.98288 -9.01878
22.0762 2.04077 -12.1887
22.1025 1.09877 -15.6212
22.1287 -0.843121 -18.2512
22.155 32.2151 -16.2253
22.1812 36.2734 0.968666
22.2075 126.332 55.8641
22.2338 210.39 185.424
22.26 418.449 431.273
22.2863 802.508 810.629
22.3125 1372.57 1278.18
22.3388 1736.63 1714.73
22.3651 1733.68 1978.49
22.3913 1890.74 1985.61
22.4176 1446.8 1733.98
22.4438 1839.86 1303.04
22.4701 1979.92 833.34
22.4964 506.981 447.159
22.5226 29.0404 193.932
22.5489 3.10001 58.8625
22.5752 8.15967 0.721727
22.6014 -0.780605 -18.1104
22.6277 -9.72081 -20.9449
22.6539 -5.66095 -18.804
22.6802 43.399 -15.7849
22.7065 16.4589 -13.0465
22.7327 -10.481 -10.776
22.759 19.5791 -8.91961
22.7852 10.6392 -7.39256
22.8115 -7.30059 -6.1236
22.8378 -22.2403 -5.05829
22.864 -12.1801 -4.15543
22.8903 -11.1197 -3.38354
22.9165 -10.0594 -2.71831
22.9428 -5.99895 -2.1407
22.9691 -8.93851 -1.63568
22.9953 4.12197 -1.19124
23.0216 25.1825 -0.797694
23.0478 7.24302 -0.44718
23.0741 -2.69642 -0.133256
23.1004 -9.63583 0.149395
23.1266 -1.57522 0.405191
23.1529 -11.5146 0.637824
23.1791 -23.4539 0.850402
23.2054 -8.39329 1.04555
23.2317 3.66738 1.22551
23.2579 -4.27194 1.39219
23.2842 -11.2113 1.54723
23.3104 -22.1506 1.69205
23.3367 -11.0899 1.82787
23.363 -24.0292 1.95577
23.3892 -4.96848 2.07667
23.4155 1.09221 2.1914
23.4418 12.1529 2.30069
23.468 -19.7864 2.40515
23.4943 1.27421 2.50537
23.5205 -6.66515 2.60185
23.5468 -10.6045 2.69504
23.5731 -12.5439 2.78535
23.5993 -2.48333 2.87313
23.6256 -13.4228 2.95872
23.6518 -15.3622 3.04241
23.6781 4.69827 3.12449
23.7044 -15.2413 3.20519
23.7306 -16.1808 3.28475
23.7569 5.87959 3.36338
23.7831 7.93996 3.44126
23.8094 -2.99971 3.51859
23.8357 -17.9394 3.59554
23.8619 -1.87919 3.67225
23.8882 6.18099 3.74889
23.9144 -4.75887 3.82558
23.9407 -2.69878 3.90248
23.967 7.36125 3.97969
23.9932 14.4212 4.05736
24.0195 -13.5189 4.13559
24.0457 -6.45902 4.2145
24.072 3.60077 4.29421
24.0983 -1.33951 4.37482
24.1245 4.72014 4.45645
24.1508 14.7797 4.53919
24.177 -0.160783 4.62317
24.2033 -13.1014 4.70847
24.2296 -2.04201 4.79521
24.2558 13.0173 4.88349
24.2821 12.0764 4.97342
24.3083 -7.86447 5.06511
24.3346 -0.805461 5.15867
24.3609 -3.74655 5.25421
24.3871 11.3123 5.35185
24.4134 23.371 5.45169
24.4397 4.42963 5.55388
24.4659 -1.51184 5.65852
24.4922 10.5466 5.76574
24.5184 14.6049 5.87569
24.5447 24.6631 5.98849
24.571 6.72121 6.10429
24.5972 18.7792 6.22324
24.6235 9.83707 6.3455
24.6497 -14.1052 6.47122
24.676 36.9525 6.60057
24.7023 36.01 6.73373
24.7285 66.0674 6.8709
24.7548 147.125 7.01225
24.781 249.182 7.158
24.8073 254.239 7.30837
24.8336 232.296 7.46357
24.8598 218.352 7.62386
24.8861 196.409 7.78947
24.9123 312.465 7.96069
24.9386 684.522 8.13778
24.9649 1762.58 8.32106
24.9911 2299.63 8.51084
25.0174 1583.69 8.70744
25.0436 381.745 8.91124
25.0699 34.801 9.12262
25.0962 30.8564 9.34196
25.1224 23.9116 9.56971
25.1487 15.9667 9.80632
25.1749 10.0216 10.0523
25.2012 5.07634 10.3081
25.2275 31.1309 10.5744
25.2537 0.185298 10.8517
25.28 -0.760482 11.1407
25.3063 5.29356 11.442
25.3325 7.34742 11.7564
25.3588 19.4011 12.0847
25.385 43.4546 12.4278
25.4113 22.5079 12.7865
25.4376 26.561 13.1618
25.4638 31.614 13.5549
25.4901 38.6667 13.9668
25.5163 49.7192 14.3989
25.5426 30.7716 14.8524
25.5689 45.8237 15.3289
25.5951 74.8756 15.8299
25.6214 106.927 16.3573
25.6476 115.979 16.9128
25.6739 127.03 17.4985
25.7002 129.081 18.1168
25.7264 101.132 18.7701
25.7527 189.183 19.461
25.7789 214.233 20.1927
25.8052 85.2835 20.9684
25.8315 25.3335 21.7917
25.8577 10.3833 22.6666
25.884 20.4328 23.5976
25.9102 50.4821 24.5895
25.9365 14.5312 25.648
25.9628 32.58 26.779
25.989 25.6286 27.9894
26.0153 27.677 29.2868
26.0415 10.7251 30.6799
26.0678 31.7729 32.1782
26.0941 19.8205 33.7928
26.1203 17.8679 35.5359
26.1466 14.915 37.4216
26.1729 17.9619 39.466
26.1991 39.0085 41.6874
26.2254 61.0548 44.1068
26.2516 43.1009 46.7485
26.2779 75.1467 49.6406
26.3042 107.192 52.8157
26.3304 81.2375 56.3121
26.3567 73.2824 60.1745
26.3829 70.3272 64.4557
26.4092 83.3716 69.2185
26.4355 107.416 74.5376
26.4617 273.46 80.5029
26.488 543.503 87.2231
26.5142 693.547 94.8304
26.5405 712.59 103.487
26.5668 965.632 113.395
26.593 1534.67 124.805
26.6193 1616.72 138.035
26.6455 1435.76 153.488
26.6718 1533.8 171.688
26.6981 1291.84 193.317
26.7243 951.882 219.282
26.7506 711.923 250.802
26.7768 412.963 289.553
26.8031 423.003 337.884
26.8294 751.043 399.192
26.8556 1188.08 478.64
26.8819 1448.12 584.598
26.9081 2352.16 731.516
26.9344 3511.2 944.893
26.9607 3442.24 1267.77
26.9869 2421.27 1765.35
27.0132 1762.31 2520.43
27.0394 2582.35 3603.95
27.0657 4301.39 4968.64
27.092 5912.42 6186.81
27.1182 6698.46 6419.8
27.1445 6382.49 5453.81
27.1708 5241.53 4062.93
27.197 3950.56 2862.63
27.2233 2896.6 1997.52
27.2495 1416.63 1419.18
27.2758 294.667 1043.41
27.3021 474.7 797.52
27.3283 548.733 630.906
27.3546 268.766 512.649
27.3808 138.799 425.089
27.4071 100.831 358.14
27.4334 105.862 305.732
27.4596 45.8938 263.954
27.4859 75.9248 230.142
27.5121 96.9554 202.414
27.5384 81.9856 179.41
27.5647 94.0155 160.126
27.5909 152.045 143.807
27.6172 166.074 129.882
27.6434 225.103 117.907
27.6697 344.131 107.539
27.696 377.159 98.5032
27.7222 320.186 90.5837
27.7485 455.213 83.6052
27.7747 335.24 77.4257
27.801 196.266 71.9288
27.8273 102.292 67.0185
27.8535 64.3178 62.6151
27.8798 44.3429 58.652
27.906 45.3675 55.0732
27.9323 41.3918 51.8312
27.9586 51.4156 48.8857
27.9848 44.439 46.2023
28.0111 51.4619 43.7514
28.0374 38.4845 41.5074
28.0636 49.5066 39.4484
28.0899 25.5283 37.5551
28.1161 67.5495 35.8108
28.1424 24.5703 34.2007
28.1687 35.5907 32.7121
28.1949 38.6106 31.3335
28.2212 21.6301 30.055
28.2474 14.6492 28.8676
28.2737 29.6678 27.7635
28.3 23.6859 26.7355
28.3262 34.7036 25.7775
28.3525 38.7209 24.8837
28.3787 32.7376 24.0493
28.405 36.754 23.2695
28.4313 10.7698 22.5405
28.4575 34.7852 21.8584
28.4838 36.8001 21.22
28.51 17.8146 20.6223
28.5363 15.8286 20.0626
28.5626 41.8421 19.5384
28.5888 18.8551 19.0475
28.6151 15.8677 18.5879
28.6413 29.8798 18.1578
28.6676 31.8914 17.7555
28.6939 19.9025 17.3796
28.7201 14.9131 17.0286
28.7464 46.9232 16.7013
28.7726 38.9329 16.3967
28.7989 49.942 16.1138
28.8252 33.9507 15.8516
28.8514 42.9588 15.6093
28.8777 39.9664 15.3863
28.9039 5.97358 15.182
28.9302 40.9802 14.9958
28.9565 21.9863 14.8273
28.9827 45.9919 14.676
29.009 23.997 14.5417
29.0353 39.0016 14.4242
29.0615 55.0056 14.3232
29.0878 32.0092 14.2387
29.114 12.0122 14.1708
29.1403 29.0147 14.1193
29.1666 26.0166 14.0846
29.1928 24.018 14.0667
29.2191 33.0189 14.0661
29.2453 35.0193 14.083
29.2716 36.0191 14.1181
29.2979 23.0184 14.1717
29.3241 41.0171 14.2448
29.3504 34.0153 14.338
29.3766 34.0129 14.4523
29.4029 21.01 14.5888
29.4292 35.0065 14.7488
29.4554 21.0025 14.9338
29.4817 19.9979 15.1452
29.5079 22.9927 15.3851
29.5342 17.987 15.6556
29.5605 49.9808 15.9591
29.5867 40.974 16.2983
29.613 23.9666 16.6765
29.6392 37.9587 17.0973
29.6655 42.9502 17.5648
29.6918 27.9412 18.0838
29.718 28.9317 18.6599
29.7443 33.9215 19.2992
29.7705 32.9109 20.0093
29.7968 51.8997 20.7986
29.8231 9.88794 21.6771
29.8493 26.8757 22.6566
29.8756 19.8628 23.7508
29.9019 55.8495 24.9761
29.9281 16.8356 26.3519
29.9544 41.8211 27.9015
29.9806 16.8061 29.6531
30.0069 22.7906 31.6408
30.0332 33.7746 33.9062
30.0594 34.758 36.5008
30.0857 26.7409 39.4886
30.1119 34.7233 42.9499
30.1382 12.7051 46.9866
30.1645 28.6864 51.7297
30.1907 25.6672 57.3492
30.217 30.6475 64.0692
30.2432 30.6272 72.1892
30.2695 29.6064 82.117
30.2958 44.5851 94.4171
30.322 113.563 109.886
30.3483 172.541 129.666
30.3745 160.518 155.397
30.4008 218.495 189.354
30.4271 372.471 234.431
30.4533 320.447 293.868
30.4796 240.422 371.43
30.5058 432.396 474.647
30.5321 822.37 623.916
30.5584 1164.34 858.742
30.5846 1058.32 1193.47
30.6109 1247.29 1467.73
30.6371 1672.26 1396.32
30.6634 1521.23 1065.36
30.6897 617.204 761.324
30.7159 275.175 562.48
30.7422 422.145 433.479
30.7684 946.114 340.938
30.7947 861.083 270.452
30.821 237.052 216.576
30.8472 133.02 175.868
30.8735 129.988 145.178
30.8998 32.9547 121.816
30.926 16.9214 103.745
30.9523 18.8875 89.5245
30.9785 29.8531 78.1537
31.0048 31.8183 68.9305
31.0311 44.7829 61.3541
31.0573 44.7471 55.0608
31.0836 32.7108 49.7815
31.1098 44.6741 45.3137
31.1361 47.6368 41.5034
31.1624 91.5991 38.2313
31.1886 116.561 35.4043
31.2149 187.522 32.9487
31.2411 187.483 30.8058
31.2674 291.443 28.9284
31.2937 427.403 27.278
31.3199 500.363 25.8235
31.3462 638.322 24.539
31.3724 702.28 23.4033
31.3987 543.238 22.3989
31.425 306.196 21.5111
31.4512 173.153 20.7277
31.4775 69.1095 20.0387
31.5037 47.0657 19.4356
31.53 28.0215 18.9117
31.5563 30.9767 18.4614
31.5825 44.9315 18.0803
31.6088 32.8859 17.7649
31.635 49.8398 17.513
31.6613 37.7932 17.3231
31.6876 22.7462 17.1947
31.7138 36.6988 17.128
31.7401 14.6509 17.1245
31.7664 24.6025 17.1865
31.7926 31.5537 17.3175
31.8189 43.5045 17.5225
31.8451 26.4548 17.8077
31.8714 34.4047 18.1815
31.8977 16.3541 18.6542
31.9239 21.3031 19.2392
31.9502 41.2516 19.9529
31.9764 25.1997 20.8165
32.0027 22.1474 21.8567
32.029 34.0947 23.1076
32.0552 16.0415 24.6131
32.0815 30.9878 26.4307
32.1077 25.9338 28.6359
32.134 21.8793 31.3297
32.1603 16.8244 34.6495
32.1865 36.7691 38.7856
32.2128 17.7133 44.007
32.239 44.6571 50.7032
32.2653 49.6005 59.4542
32.2916 53.5435 71.1537
32.3178 87.486 87.2536
32.3441 124.428 110.403
32.3703 213.37 146.502
32.3966 445.311 210.64
32.4229 563.252 337.919
32.4491 608.192 587.426
32.4754 843.133 1009.66
32.5016 1400.07 1536.17
32.5279 1761.01 1777.72
32.5542 1688.95 1430.23
32.5804 1058.89 906.373
32.6067 559.827 521.229
32.6329 153.764 302.679
32.6592 62.7014 192.742
32.6855 38.6382 136.402
32.7117 54.5746 103.672
32.738 49.5106 82.1719
32.7643 111.446 66.9981
32.7905 108.381 55.8493
32.8168 174.316 47.4222
32.843 163.251 40.9033
32.8693 201.185 35.7598
32.8956 217.118 31.6316
32.9218 218.051 28.2684
32.9481 209.984 25.4923
32.9743 173.917 23.174
33.0006 70.8489 21.2179
33.0269 39.7805 19.5521
33.0531 51.7118 18.1216
33.0794 36.6428 16.8838
33.1056 37.5733 15.8054
33.1319 34.5034 14.8601
33.1582 24.4332 14.0265
33.1844 37.3626 13.2877
33.2107 37.2916 12.6298
33.2369 33.2203 12.0411
33.2632 4.14853 11.5124
33.2895 28.0764 11.0356
33.3157 41.0039 10.6042
33.342 14.9311 10.2126
33.3682 14.8579 9.8559
33.3945 27.7843 9.5302
33.4208 32.7104 9.23197
33.447 17.636 8.95823
33.4733 11.5614 8.70639
33.4995 20.4863 8.4742
33.5258 42.4109 8.25969
33.5521 30.3352 8.06116
33.5783 31.259 7.87709
33.6046 26.1826 7.70614
33.6309 18.1057 7.54715
33.6571 37.0285 7.39908
33.6834 17.951 7.26098
33.7096 28.8731 7.13205
33.7359 30.7949 7.01152
33.7622 15.7163 6.89875
33.7884 -0.362673 6.79314
33.8147 30.558 6.69414
33.8409 17.4784 6.60128
33.8672 16.3984 6.51411
33.8935 -1.6819 6.43223
33.9197 18.2374 6.35529
33.946 13.1564 6.28295
33.9722 18.0751 6.21492
33.9985 15.9934 6.15092
34.0248 30.9114 6.0907
34.051 26.829 6.03403
34.0773 19.7464 5.9807
34.1035 11.6633 5.93052
34.1298 8.57998 5.88331
34.1561 36.4963 5.8389
34.1823 22.4123 5.79714
34.2086 40.3279 5.7579
34.2348 4.24328 5.72104
34.2611 26.1583 5.68644
34.2874 13.073 5.65399
34.3136 26.9873 5.6236
34.3399 25.9014 5.59516
34.3661 27.8151 5.56858
34.3924 55.7285 5.54378
34.4187 48.6416 5.52068
34.4449 54.5544 5.49922
34.4712 40.4668 5.47932
34.4974 58.379 5.46092
34.5237 79.2908 5.44397
34.55 106.202 5.4284
34.5762 129.114 5.41417
34.6025 134.024 5.40123
34.6288 178.935 5.38953
34.655 182.845 5.37903
34.6813 207.755 5.36969
34.7075 233.665 5.36148
34.7338 191.574 5.35435
34.7601 134.483 5.34828
34.7863 65.3922 5.34324
34.8126 34.3007 5.3392
34.8388 45.2089 5.33612
34.8651 20.1168 5.33399
34.8914 31.0244 5.33278
34.9176 34.9317 5.33246
34.9439 36.8387 5.33303
34.9701 14.7454 5.33445
34.9964 22.6519 5.33671
35.0227 14.558 5.33978
35.0489 38.4639 5.34367
35.0752 32.3694 5.34834
35.1014 36.2747 5.35379
35.1277 19.1797 5.35999
35.154 18.0845 5.36695
35.1802 46.9889 5.37464
35.2065 30.8931 5.38306
35.2327 19.797 5.39219
35.259 64.7006 5.40203
35.2853 47.6039 5.41256
35.3115 35.507 5.42379
35.3378 45.4098 5.43569
35.364 56.3123 5.44827
35.3903 66.2146 5.46151
35.4166 110.117 5.47542
35.4428 89.0183 5.48998
35.4691 121.92 5.50519
35.4954 229.821 5.52105
35.5216 271.722 5.53755
35.5479 247.623 5.55469
35.5741 243.523 5.57247
35.6004 176.423 5.59088
35.6267 98.3229 5.60992
35.6529 81.2226 5.62959
35.6792 47.122 5.64988
35.7054 56.0211 5.67081
35.7317 35.9199 5.69236
35.758 27.8186 5.71454
35.7842 52.7169 5.73734
35.8105 65.615 5.76077
35.8367 47.5129 5.78482
35.863 40.4105 5.80951
35.8893 39.3079 5.83482
35.9155 81.2051 5.86076
35.9418 31.1019 5.88734
35.968 59.9986 5.91455
35.9943 55.895 5.94239
36.0206 86.7912 5.97088
36.0468 91.6871 6.00001
36.0731 131.583 6.02979
36.0993 112.478 6.06022
36.1256 109.374 6.0913
36.1519 143.269 6.12305
36.1781 109.163 6.15545
36.2044 132.058 6.18853
36.2306 98.9521 6.22228
36.2569 159.846 6.25671
36.2832 151.74 6.29182
36.3094 220.634 6.32762
36.3357 263.527 6.36413
36.3619 271.42 6.40133
36.3882 252.313 6.43925
36.4145 167.206 6.47789
36.4407 137.099 6.51725
36.467 147.991 6.55735
36.4933 72.883 6.59818
36.5195 71.7749 6.63977
36.5458 63.6665 6.68212
36.572 65.558 6.72524
36.5983 65.4492 6.76913
36.6246 65.3403 6.81381
36.6508 56.2311 6.85929
36.6771 77.1217 6.90558
36.7033 104.012 6.95268
36.7296 118.902 7.00062
36.7559 162.792 7.0494
36.7821 238.682 7.09903
36.8084 299.572 7.14952
36.8346 271.461 7.20089
36.8609 259.35 7.25316
36.8872 231.239 7.30633
36.9134 156.128 7.36041
36.9397 225.017 7.41543
36.9659 239.905 7.4714
36.9922 318.794 7.52832
37.0185 592.682 7.58622
37.0447 848.57 7.64512
37.071 1359.46 7.70503
37.0972 1785.34 7.76596
37.1235 2628.23 7.82793
37.1498 3322.12 7.89096
37.176 2610.01 7.95508
37.2023 994.893 8.02029
37.2285 348.78 8.08662
37.2548 218.666 8.15408
37.2811 173.552 8.22271
37.3073 190.438 8.29251
37.3336 248.324 8.36351
37.3599 437.21 8.43573
37.3861 398.095 8.5092
37.4124 488.981 8.58394
37.4386 545.866 8.65997
37.4649 665.751 8.73731
37.4912 971.636 8.816
37.5174 1300.52 8.89606
37.5437 1727.41 8.97751
37.5699 1554.29 9.06039
37.5962 1016.17 9.14472
37.6225 922.058 9.23053
37.6487 1145.94 9.31785
37.675 1379.83 9.40671
37.7012 1393.71 9.49715
37.7275 1356.59 9.5892
37.7538 1139.48 9.68289
37.78 1419.36 9.77825
37.8063 1736.24 9.87533
37.8325 1700.12 9.97416
37.8588 1292.01 10.0748
37.8851 601.89 10.1772
37.9113 190.772 10.2815
37.9376 142.655 10.3877
37.9638 343.537 10.4959
37.9901 334.419 10.606
38.0164 125.3 10.7182
38.0426 58.1821 10.8325
38.0689 49.0636 10.9489
38.0951 63.945 11.0676
38.1214 105.826 11.1884
38.1477 54.7074 11.3115
38.1739 60.5884 11.437
38.2002 67.4693 11.5649
38.2264 86.35 11.6952
38.2527 151.231 11.828
38.279 134.111 11.9635
38.3052 116.991 12.1015
38.3315 111.872 12.2423
38.3578 193.752 12.3858
38.384 257.632 12.5322
38.4103 261.512 12.6815
38.4365 240.391 12.8338
38.4628 252.271 12.9892
38.4891 297.151 13.1477
38.5153 514.03 13.3095
38.5416 333.909 13.4746
38.5678 179.788 13.6431
38.5941 98.6674 13.8151
38.6204 52.5464 13.9906
38.6466 82.4252 14.1699
38.6729 51.3039 14.353
38.6991 59.1826 14.5399
38.7254 52.0611 14.7309
38.7517 60.9395 14.9259
38.7779 47.8178 15.1253
38.8042 83.696 15.3289
38.8304 91.5741 15.5371
38.8567 145.452 15.7498
38.883 145.33 15.9674
38.9092 96.2078 16.1898
38.9355 95.0855 16.4172
38.9617 76.9631 16.6498
38.988 65.8406 16.8877
39.0143 130.718 17.1312
39.0405 156.595 17.3803
39.0668 132.473 17.6353
39.093 108.35 17.8963
39.1193 116.227 18.1635
39.1456 126.104 18.4371
39.1718 204.981 18.7173
39.1981 178.858 19.0044
39.2244 68.7344 19.2986
39.2506 94.6111 19.6
39.2769 128.488 19.909
39.3031 159.364 20.2257
39.3294 103.241 20.5505
39.3557 156.117 20.8837
39.3819 137.993 21.2254
39.4082 129.869 21.576
39.4344 91.7456 21.9359
39.4607 86.6217 22.3053
39.487 64.4977 22.6846
39.5132 55.3736 23.0742
39.5395 120.25 23.4743
39.5657 116.125 23.8855
39.592 55.0011 24.3081
39.6183 120.877 24.7426
39.6445 174.752 25.1893
39.6708 175.628 25.6488
39.697 121.503 26.1216
39.7233 108.379 26.6081
39.7496 56.2543 27.109
39.7758 81.1296 27.6247
39.8021 59.0049 28.156
39.8283 47.8802 28.7034
39.8546 67.7553 29.2675
39.8809 33.6305 29.8492
39.9071 78.5056 30.4491
39.9334 38.3806 31.068
39.9596 48.2556 31.7067
39.9859 54.1306 32.3661
40.0122 61.0055 33.0471
40.0384 50.8804 33.7507
40.0647 47.7552 34.4778
40.0909 67.63 35.2296
40.1172 55.5047 36.0072
40.1435 79.3795 36.8118
40.1697 88.2541 37.6447
40.196 134.129 38.5073
40.2223 121.003 39.4009
40.2485 146.878 40.3271
40.2748 154.753 41.2876
40.301 153.627 42.2841
40.3273 170.502 43.3184
40.3536 133.376 44.3924
40.3798 101.251 45.5084
40.4061 196.125 46.6685
40.4323 234.999 47.8751
40.4586 184.874 49.1307
40.4849 143.748 50.4382
40.5111 94.6225 51.8004
40.5374 118.497 53.2205
40.5636 283.371 54.7018
40.5899 257.245 56.2481
40.6162 92.1197 57.8631
40.6424 84.994 59.5512
40.6687 82.8683 61.3168
40.6949 68.7425 63.1648
40.7212 56.6168 65.1006
40.7475 60.491 67.1299
40.7737 70.3653 69.2588
40.8 44.2395 71.4943
40.8262 65.1138 73.8434
40.8525 81.988 76.3144
40.8788 49.8622 78.9158
40.905 51.7365 81.6572
40.9313 72.6107 84.549
40.9575 82.485 87.6025
40.9838 74.3592 90.8303
41.0101 77.2335 94.246
41.0363 110.108 97.8648
41.0626 128.982 101.703
41.0889 174.856 105.78
41.1151 161.731 110.116
41.1414 157.605 114.733
41.1676 174.479 119.657
41.1939 156.354 124.915
41.2202 158.228 130.54
41.2464 202.102 136.567
41.2727 186.977 143.035
41.2989 219.851 149.989
41.3252 332.726 157.481
41.3515 377.6 165.567
41.3777 338.474 174.312
41.404 211.349 183.792
41.4302 207.223 194.092
41.4565 211.098 205.309
41.4828 212.973 217.558
41.509 196.847 230.97
41.5353 188.722 245.698
41.5615 241.597 261.921
41.5878 226.471 279.849
41.6141 238.346 299.731
41.6403 276.221 321.86
41.6666 295.096 346.59
41.6928 304.971 374.342
41.7191 434.846 405.626
41.7454 438.721 441.064
41.7716 478.596 481.414
41.7979 534.471 527.61
41.8241 597.346 580.807
41.8504 676.221 642.441
41.8767 750.096 714.307
41.9029 795.971 798.654
41.9292 903.847 898.323
41.9554 1012.72 1016.92
41.9817 1092.6 1159.07
42.008 1286.47 1330.8
42.0342 1504.35 1540.04
42.0605 1647.22 1797.33
42.0868 1961.1 2116.52
42.113 2448.98 2515.26
42.1393 2949.85 3014.05
42.1655 3599.73 3631.82
42.1918 4419.6 4373.83
42.2181 5144.48 5207.36
42.2443 6013.35 6028.55
42.2706 6673.23 6650.58
42.2968 6848.11 6868.85
42.3231 6547.98 6598.81
42.3494 6267.86 5947.18
42.3756 5264.74 5123.31
42.4019 4493.61 4305.19
42.4281 3610.49 3586.15
42.4544 3015.37 2992.43
42.4807 2464.24 2516.06
42.5069 2126.12 2137.53
42.5332 1722 1836.64
42.5594 1365.87 1596.3
42.5857 1278.75 1403.22
42.612 1115.63 1247.35
42.6382 928.504 1121.17
42.6645 883.381 1019.04
42.6907 810.259 936.659
42.717 767.136 870.796
42.7433 725.014 819.008
42.7695 659.891 779.517
42.7958 657.769 751.106
42.822 647.647 733.076
42.8483 677.525 725.21
42.8746 704.403 727.785
42.9008 773.281 741.578
42.9271 758.159 767.888
42.9534 756.037 808.542
42.9796 881.916 865.871
43.0059 940.794 942.645
43.0321 1001.67 1041.95
43.0584 1155.55 1166.99
43.0847 1341.43 1320.79
43.1109 1570.31 1505.8
43.1372 1836.19 1723.3
43.1634 2107.07 1972.47
43.1897 2348.95 2249.04
43.216 2575.83 2543.17
43.2422 2729.71 2837.08
43.2685 2899.59 3103.41
43.2947 2995.47 3307.11
43.321 3200.35 3413.4
43.3473 3247.23 3400.56
43.3735 3652.11 3269.94
43.3998 3679.99 3045.28
43.426 3115.87 2761.9
43.4523 2435.75 2454.15
43.4786 2081.63 2148.22
43.5048 1710.51 1860.78
43.5311 1513.39 1600.8
43.5573 1294.27 1371.96
43.5836 1143.15 1174.61
43.6099 949.032 1007.15
43.6361 873.914 866.848
43.6624 752.795 750.414
43.6886 618.677 654.391
43.7149 518.559 575.419
43.7412 483.441 510.411
43.7674 375.323 456.663
43.7937 376.205 411.893
43.8199 358.088 374.239
43.8462 316.97 342.219
43.8725 270.853 314.68
43.8987 254.736 290.736
43.925 208.619 269.713
43.9513 204.502 251.095
43.9775 192.385 234.487
44.0038 207.269 219.583
44.03 181.152 206.138
44.0563 148.036 193.956
44.0826 125.92 182.878
44.1088 125.804 172.769
44.1351 144.688 163.516
44.1613 113.573 155.023
44.1876 103.457 147.208
44.2139 115.342 139.998
44.2401 106.227 133.332
44.2664 103.112 127.155
44.2926 123.997 121.419
44.3189 108.883 116.083
44.3452 110.768 111.109
44.3714 96.654 106.464
44.3977 125.54 102.12
44.4239 105.426 98.0497
44.4502 108.312 94.2307
44.4765 59.1988 90.6419
44.5027 76.0854 87.2647
44.529 64.9722 84.0823
44.5552 84.8592 81.0797
44.5815 77.7464 78.2431
44.6078 84.6337 75.5602
44.634 91.5213 73.0197
44.6603 54.409 70.6116
44.6865 30.2969 68.3263
44.7128 47.185 66.1556
44.7391 27.0733 64.0916
44.7653 77.9618 62.1272
44.7916 37.8504 60.256
44.8179 80.7393 58.472
44.8441 54.6284 56.7696
44.8704 42.5176 55.1439
44.8966 78.4071 53.5901
44.9229 44.2967 52.104
44.9492 72.1866 50.6816
44.9754 47.0766 49.3191
45.0017 57.9669 48.0132
45.0279 69.8574 46.7606
45.0542 81.748 45.5585
45.0805 66.6389 44.404
45.1067 42.53 43.2946
45.133 68.4213 42.228
45.1592 87.3128 41.2019
45.1855 74.2045 40.2142
45.2118 38.0964 39.2629
45.238 75.9886 38.3464
45.2643 52.8809 37.4627
45.2905 80.7735 36.6104
45.3168 82.6663 35.7879
45.3431 59.5593 34.9938
45.3693 24.4525 34.2269
45.3956 54.346 33.4857
45.4218 70.2397 32.7693
45.4481 37.1336 32.0763
45.4744 55.0277 31.4059
45.5006 84.922 30.757
45.5269 93.8166 30.1287
45.5531 92.7114 29.5201
45.5794 84.6065 28.9303
45.6057 82.5018 28.3587
45.6319 96.3973 27.8043
45.6582 68.293 27.2666
45.6844 107.189 26.7448
45.7107 45.0852 26.2383
45.737 56.9817 25.7465
45.7632 24.8784 25.2688
45.7895 54.7753 24.8047
45.8158 45.6725 24.3536
45.842 36.5699 23.9151
45.8683 26.4676 23.4887
45.8945 75.3655 23.0739
45.9208 29.2637 22.6703
45.9471 36.1621 22.2776
45.9733 32.0607 21.8952
45.9996 68.9597 21.5228
46.0258 2.85882 21.1602
46.0521 53.7582 20.8069
46.0784 43.6579 20.4626
46.1046 57.5579 20.127
46.1309 72.4581 19.7998
46.1571 142.359 19.4807
46.1834 221.259 19.1695
46.2097 243.16 18.8659
46.2359 325.061 18.5696
46.2622 249.963 18.2804
46.2884 199.865 17.9981
46.3147 127.767 17.7225
46.341 129.669 17.4533
46.3672 91.5716 17.1903
46.3935 101.474 16.9334
46.4197 45.3776 16.6823
46.446 55.281 16.4369
46.4723 38.1847 16.197
46.4985 51.0886 15.9625
46.5248 65.9928 15.7331
46.551 61.8973 15.5088
46.5773 104.802 15.2893
46.6036 88.7072 15.0746
46.6298 70.6125 14.8644
46.6561 103.518 14.6587
46.6824 175.424 14.4574
46.7086 227.33 14.2603
46.7349 289.237 14.0672
46.7611 280.144 13.8782
46.7874 241.051 13.693
46.8137 199.958 13.5116
46.8399 236.866 13.3338
46.8662 395.774 13.1596
46.8924 813.682 12.9889
46.9187 982.59 12.8215
46.945 769.499 12.6574
46.9712 675.408 12.4965
46.9975 458.318 12.3387
47.0237 252.227 12.184
47.05 253.138 12.0322
47.0763 184.048 11.8833
47.1025 193.959 11.7372
47.1288 180.869 11.5938
47.155 172.781 11.4531
47.1813 121.692 11.315
47.2076 112.604 11.1794
47.2338 112.516 11.0463
47.2601 106.429 10.9156
47.2863 97.3418 10.7872
47.3126 91.2549 10.6612
47.3389 106.168 10.5374
47.3651 109.082 10.4158
47.3914 209.996 10.2963
47.4176 257.911 10.1789
47.4439 415.825 10.0635
47.4702 512.741 9.9501
47.4964 393.656 9.83866
47.5227 226.572 9.72911
47.549 110.488 9.62142
47.5752 103.404 9.51554
47.6015 87.3208 9.41144
47.6277 99.2378 9.30906
47.654 116.155 9.20837
47.6803 172.073 9.10934
47.7065 138.991 9.01193
47.7328 155.909 8.9161
47.759 162.828 8.82183
47.7853 169.747 8.72906
47.8116 167.667 8.63778
47.8378 170.586 8.54794
47.8641 192.506 8.45953
47.8903 347.427 8.37251
47.9166 453.348 8.28684
47.9429 476.269 8.20251
47.9691 449.19 8.11948
47.9954 809.112 8.03773
48.0216 1548.03 7.95723
48.0479 2133.96 7.87796
48.0742 2121.88 7.79988
48.1004 1695.8 7.72298
48.1267 1469.73 7.64723
48.1529 1846.65 7.57261
48.1792 2496.57 7.49909
48.2055 3264.5 7.42666
48.2317 2814.42 7.35529
48.258 1112.35 7.28497
48.2842 361.276 7.21566
48.3105 266.202 7.14736
48.3368 248.128 7.08003
48.363 283.055 7.01367
48.3893 272.982 6.94826
48.4155 316.91 6.88377
48.4418 336.838 6.82019
48.4681 388.766 6.7575
48.4943 369.695 6.69569
48.5206 435.624 6.63474
48.5469 440.553 6.57463
48.5731 500.483 6.51534
48.5994 528.413 6.45687
48.6256 553.344 6.39919
48.6519 639.275 6.3423
48.6782 615.206 6.28617
48.7044 784.138 6.2308
48.7307 742.07 6.17617
48.7569 817.003 6.12227
48.7832 898.936 6.06908
48.8095 1009.87 6.01659
48.8357 1141.8 5.96479
48.862 1160.74 5.91367
48.8882 1210.67 5.86322
48.9145 1314.61 5.81341
48.9408 1448.54 5.76425
48.967 1447.48 5.71572
48.9933 1536.41 5.66781
49.0195 1565.35 5.62052
49.0458 1479.29 5.57382
49.0721 1455.22 5.52771
49.0983 1456.16 5.48217
49.1246 1470.1 5.43721
49.1508 1263.04 5.39281
49.1771 1237.98 5.34896
49.2034 1158.92 5.30565
49.2296 1104.86 5.26287
49.2559 1003.8 5.22062
49.2821 915.737 5.17888
49.3084 789.678 5.13764
49.3347 715.619 5.09691
49.3609 561.561 5.05666
49.3872 551.503 5.0169
49.4135 479.446 4.97762
49.4397 402.389 4.9388
49.466 421.332 4.90044
49.4922 344.276 4.86253
49.5185 308.22 4.82507
49.5448 306.165 4.78804
49.571 301.11 4.75145
49.5973 244.056 4.71528
49.6235 264.002 4.67953
49.6498 196.948 4.64419
49.6761 230.895 4.60926
49.7023 201.843 4.57472
49.7286 108.79 4.54058
49.7548 170.739 4.50682
49.7811 167.687 4.47345
49.8074 113.636 4.44045
49.8336 139.586 4.40782
49.8599 132.536 4.37555
49.8861 129.486 4.34365
49.9124 95.4369 4.31209
49.9387 122.388 4.28089
49.9649 72.34 4.25002
49.9912 80.2921 4.2195
