# Supplementary material for: Investigation of Potential Amorphisation and Co-Amorphisation Behaviour of the Benzene Di-Carboxylic Acids upon Cryo-Milling
Source: Molecules. 2019 Nov 5;24(21):3990. doi: 10.3390/molecules24213990 (PMC6865180; doi:10.3390/molecules24213990)
Supplement: Supplementary file 1 [file molecules-24-03990-s001.zip › SI_pack/Figure_3_XRPD_single_components/Data/Individual/Phthalic acid/peak_positions_phthalic_unmilled.xls]

## Sheet: peak_positions_phthalic_unmilled.xy
Peak position	Peak width (degrees 2q)	Start of peak	End of peak	Start (d)	End (d)	Peak width	4 sin theta	beta cos theta
15.49	0.1	15.44	15.54	5.73206	5.6954	0.0366616	0.539058	0.0990878
18.67	0.06	18.64	18.7	4.7546	4.73948	0.0151204	0.648827	0.0592054
21.39	0.058	21.361	21.419	4.1547	4.14358	0.0111196	0.742323	0.0569925
22.38	0.081	22.3395	22.4205	3.97488	3.9607	0.0141776	0.776253	0.0794601
27.1	0.078	27.061	27.139	3.29112	3.28184	0.00928223	0.937175	0.0758289
30.62	0.072	30.584	30.656	2.91956	2.91287	0.00669321	1.05617	0.0694448
32.52	0.056	32.492	32.548	2.75234	2.74773	0.00460779	1.11999	0.0537601
0.15		0.15		588.237
