# Supplementary material for: Investigation of Potential Amorphisation and Co-Amorphisation Behaviour of the Benzene Di-Carboxylic Acids upon Cryo-Milling
Source: Molecules. 2019 Nov 5;24(21):3990. doi: 10.3390/molecules24213990 (PMC6865180; doi:10.3390/molecules24213990)
Supplement: Supplementary file 1 [file molecules-24-03990-s001.zip › SI_pack/Figure_3_XRPD_single_components/Data/Individual/Phthalic acid/peak_positions_phthalic_unmilled.xy]

18.67	0.060
15.49	0.10
21.39	0.058
27.10	0.078
30.62	0.072
32.52	0.056
22.38	0.081
