# Supplementary material for: Investigation of Potential Amorphisation and Co-Amorphisation Behaviour of the Benzene Di-Carboxylic Acids upon Cryo-Milling
Source: Molecules. 2019 Nov 5;24(21):3990. doi: 10.3390/molecules24213990 (PMC6865180; doi:10.3390/molecules24213990)
Supplement: Supplementary file 1 [file molecules-24-03990-s001.zip › SI_pack/Figure_3_XRPD_single_components/Data/Individual/Phthalic acid/Phthalic acid CM_week 3.xy]

5.013130280 2.0
5.039390845 1.0
5.065651410 4.0
5.091911975 6.0
5.118172540 3.0
5.144433105 0.0
5.170693670 2.0
5.196954235 3.0
5.223214800 4.0
5.249475365 3.0
5.275735930 2.0
5.301996495 2.0
5.328257060 6.0
5.354517625 8.0
5.380778190 2.0
5.407038755 3.0
5.433299320 2.0
5.459559885 2.0
5.485820450 0.0
5.512081015 8.0
5.538341580 2.0
5.564602145 5.0
5.590862710 1.0
5.617123275 2.0
5.643383840 5.0
5.669644405 5.0
5.695904970 3.0
5.722165535 7.0
5.748426100 1.0
5.774686665 1.0
5.800947230 3.0
5.827207795 0.0
5.853468360 4.0
5.879728925 1.0
5.905989490 1.0
5.932250055 3.0
5.958510620 4.0
5.984771185 3.0
6.011031750 2.0
6.037292315 2.0
6.063552880 9.0
6.089813445 4.0
6.116074010 3.0
6.142334575 3.0
6.168595140 3.0
6.194855705 4.0
6.221116270 1.0
6.247376835 2.0
6.273637400 4.0
6.299897965 1.0
6.326158530 3.0
6.352419095 4.0
6.378679660 3.0
6.404940225 4.0
6.431200790 3.0
6.457461355 1.0
6.483721920 1.0
6.509982485 6.0
6.536243050 3.0
6.562503615 4.0
6.588764180 6.0
6.615024745 9.0
6.641285310 5.0
6.667545875 0.0
6.693806440 2.0
6.720067005 1.0
6.746327570 0.0
6.772588136 2.0
6.798848701 0.0
6.825109266 5.0
6.851369831 0.0
6.877630396 3.0
6.903890961 3.0
6.930151526 7.0
6.956412091 4.0
6.982672656 3.0
7.008933221 5.0
7.035193786 0.0
7.061454351 3.0
7.087714916 2.0
7.113975481 2.0
7.140236046 1.0
7.166496611 1.0
7.192757176 1.0
7.219017741 2.0
7.245278306 7.0
7.271538871 5.0
7.297799436 3.0
7.324060001 4.0
7.350320566 3.0
7.376581131 4.0
7.402841696 3.0
7.429102261 5.0
7.455362826 4.0
7.481623391 1.0
7.507883956 1.0
7.534144521 0.0
7.560405086 4.0
7.586665651 0.0
7.612926216 3.0
7.639186781 1.0
7.665447346 0.0
7.691707911 1.0
7.717968476 4.0
7.744229041 4.0
7.770489606 1.0
7.796750171 2.0
7.823010736 0.0
7.849271301 4.0
7.875531866 4.0
7.901792431 2.0
7.928052996 1.0
7.954313561 6.0
7.980574126 4.0
8.006834691 0.0
8.033095256 1.0
8.059355821 2.0
8.085616386 5.0
8.111876951 2.0
8.138137516 1.0
8.164398081 2.0
8.190658646 5.0
8.216919211 1.0
8.243179776 0.0
8.269440341 6.0
8.295700906 2.0
8.321961471 2.0
8.348222036 5.0
8.374482601 5.0
8.400743166 2.0
8.427003731 3.0
8.453264296 3.0
8.479524861 4.0
8.505785426 0.0
8.532045991 2.0
8.558306556 2.0
8.584567121 6.0
8.610827686 9.0
8.637088251 3.0
8.663348816 2.0
8.689609381 2.0
8.715869946 0.0
8.742130511 3.0
8.768391076 1.0
8.794651641 3.0
8.820912206 5.0
8.847172771 6.0
8.873433336 4.0
8.899693901 0.0
8.925954466 3.0
8.952215031 1.0
8.978475596 0.0
9.004736161 5.0
9.030996726 2.0
9.057257291 1.0
9.083517856 1.0
9.109778421 4.0
9.136038986 2.0
9.162299551 4.0
9.188560116 4.0
9.214820681 1.0
9.241081246 4.0
9.267341811 1.0
9.293602376 2.0
9.319862941 3.0
9.346123506 3.0
9.372384071 1.0
9.398644636 4.0
9.424905201 7.0
9.451165766 2.0
9.477426331 3.0
9.503686896 2.0
9.529947461 7.0
9.556208026 2.0
9.582468591 1.0
9.608729156 4.0
9.634989721 6.0
9.661250286 9.0
9.687510851 1.0
9.713771416 4.0
9.740031981 1.0
9.766292546 5.0
9.792553111 4.0
9.818813676 5.0
9.845074241 1.0
9.871334806 1.0
9.897595371 4.0
9.923855936 6.0
9.950116501 4.0
9.976377066 4.0
10.002637631 1.0
10.028898196 3.0
10.055158761 1.0
10.081419326 5.0
10.107679891 2.0
10.133940456 0.0
10.160201021 1.0
10.186461586 3.0
10.212722151 2.0
10.238982716 5.0
10.265243282 0.0
10.291503847 5.0
10.317764412 1.0
10.344024977 4.0
10.370285542 3.0
10.396546107 7.0
10.422806672 3.0
10.449067237 1.0
10.475327802 2.0
10.501588367 0.0
10.527848932 5.0
10.554109497 9.0
10.580370062 3.0
10.606630627 5.0
10.632891192 0.0
10.659151757 1.0
10.685412322 0.0
10.711672887 6.0
10.737933452 3.0
10.764194017 1.0
10.790454582 0.0
10.816715147 6.0
10.842975712 1.0
10.869236277 3.0
10.895496842 0.0
10.921757407 5.0
10.948017972 8.0
10.974278537 3.0
11.000539102 2.0
11.026799667 4.0
11.053060232 2.0
11.079320797 2.0
11.105581362 3.0
11.131841927 6.0
11.158102492 0.0
11.184363057 7.0
11.210623622 3.0
11.236884187 3.0
11.263144752 6.0
11.289405317 0.0
11.315665882 3.0
11.341926447 0.0
11.368187012 6.0
11.394447577 5.0
11.420708142 4.0
11.446968707 3.0
11.473229272 3.0
11.499489837 3.0
11.525750402 4.0
11.552010967 2.0
11.578271532 4.0
11.604532097 2.0
11.630792662 4.0
11.657053227 0.0
11.683313792 1.0
11.709574357 8.0
11.735834922 3.0
11.762095487 1.0
11.788356052 3.0
11.814616617 2.0
11.840877182 2.0
11.867137747 0.0
11.893398312 0.0
11.919658877 8.0
11.945919442 2.0
11.972180007 3.0
11.998440572 3.0
12.024701137 3.0
12.050961702 7.0
12.077222267 1.0
12.103482832 1.0
12.129743397 3.0
12.156003962 3.0
12.182264527 0.0
12.208525092 4.0
12.234785657 6.0
12.261046222 3.0
12.287306787 1.0
12.313567352 3.0
12.339827917 4.0
12.366088482 4.0
12.392349047 2.0
12.418609612 2.0
12.444870177 3.0
12.471130742 5.0
12.497391307 2.0
12.523651872 0.0
12.549912437 3.0
12.576173002 4.0
12.602433567 3.0
12.628694132 6.0
12.654954697 4.0
12.681215262 2.0
12.707475827 3.0
12.733736392 1.0
12.759996957 4.0
12.786257522 2.0
12.812518087 4.0
12.838778652 1.0
12.865039217 4.0
12.891299782 4.0
12.917560347 4.0
12.943820912 0.0
12.970081477 4.0
12.996342042 1.0
13.022602607 7.0
13.048863172 3.0
13.075123737 2.0
13.101384302 3.0
13.127644867 3.0
13.153905432 5.0
13.180165997 6.0
13.206426562 1.0
13.232687127 6.0
13.258947692 0.0
13.285208257 4.0
13.311468822 5.0
13.337729387 5.0
13.363989952 4.0
13.390250517 7.0
13.416511082 5.0
13.442771647 6.0
13.469032212 4.0
13.495292777 3.0
13.521553342 3.0
13.547813907 1.0
13.574074472 4.0
13.600335037 0.0
13.626595602 4.0
13.652856167 0.0
13.679116732 3.0
13.705377297 0.0
13.731637862 1.0
13.757898428 4.0
13.784158993 3.0
13.810419558 5.0
13.836680123 3.0
13.862940688 3.0
13.889201253 5.0
13.915461818 6.0
13.941722383 6.0
13.967982948 4.0
13.994243513 3.0
14.020504078 1.0
14.046764643 2.0
14.073025208 3.0
14.099285773 0.0
14.125546338 1.0
14.151806903 4.0
14.178067468 2.0
14.204328033 4.0
14.230588598 0.0
14.256849163 4.0
14.283109728 2.0
14.309370293 5.0
14.335630858 4.0
14.361891423 2.0
14.388151988 1.0
14.414412553 3.0
14.440673118 2.0
14.466933683 2.0
14.493194248 3.0
14.519454813 8.0
14.545715378 5.0
14.571975943 1.0
14.598236508 2.0
14.624497073 4.0
14.650757638 5.0
14.677018203 7.0
14.703278768 2.0
14.729539333 4.0
14.755799898 7.0
14.782060463 6.0
14.808321028 1.0
14.834581593 3.0
14.860842158 6.0
14.887102723 2.0
14.913363288 1.0
14.939623853 9.0
14.965884418 5.0
14.992144983 8.0
15.018405548 3.0
15.044666113 6.0
15.070926678 8.0
15.097187243 3.0
15.123447808 4.0
15.149708373 12.0
15.175968938 17.0
15.202229503 6.0
15.228490068 14.0
15.254750633 17.0
15.281011198 35.0
15.307271763 43.0
15.333532328 46.0
15.359792893 79.0
15.386053458 88.0
15.412314023 109.0
15.438574588 114.0
15.464835153 105.0
15.491095718 110.0
15.517356283 104.0
15.543616848 55.0
15.569877413 27.0
15.596137978 13.0
15.622398543 16.0
15.648659108 12.0
15.674919673 8.0
15.701180238 9.0
15.727440803 8.0
15.753701368 4.0
15.779961933 5.0
15.806222498 4.0
15.832483063 2.0
15.858743628 1.0
15.885004193 1.0
15.911264758 3.0
15.937525323 5.0
15.963785888 3.0
15.990046453 2.0
16.016307018 0.0
16.042567583 3.0
16.068828148 2.0
16.095088713 1.0
16.121349278 2.0
16.147609843 7.0
16.173870408 3.0
16.200130973 0.0
16.226391538 3.0
16.252652103 5.0
16.278912668 2.0
16.305173233 2.0
16.331433798 4.0
16.357694363 1.0
16.383954928 4.0
16.410215493 3.0
16.436476058 6.0
16.462736623 4.0
16.488997188 5.0
16.515257753 4.0
16.541518318 8.0
16.567778883 1.0
16.594039448 2.0
16.620300013 4.0
16.646560578 1.0
16.672821143 5.0
16.699081708 3.0
16.725342273 3.0
16.751602838 3.0
16.777863403 6.0
16.804123968 3.0
16.830384533 5.0
16.856645098 3.0
16.882905663 3.0
16.909166228 3.0
16.935426793 3.0
16.961687358 2.0
16.987947923 1.0
17.014208488 2.0
17.040469053 3.0
17.066729618 1.0
17.092990183 3.0
17.119250748 6.0
17.145511313 2.0
17.171771878 2.0
17.198032443 1.0
17.224293008 3.0
17.250553573 5.0
17.276814139 5.0
17.303074704 6.0
17.329335269 7.0
17.355595834 5.0
17.381856399 3.0
17.408116964 4.0
17.434377529 2.0
17.460638094 4.0
17.486898659 0.0
17.513159224 3.0
17.539419789 1.0
17.565680354 0.0
17.591940919 5.0
17.618201484 4.0
17.644462049 3.0
17.670722614 7.0
17.696983179 4.0
17.723243744 3.0
17.749504309 4.0
17.775764874 6.0
17.802025439 6.0
17.828286004 8.0
17.854546569 3.0
17.880807134 3.0
17.907067699 7.0
17.933328264 3.0
17.959588829 2.0
17.985849394 4.0
18.012109959 8.0
18.038370524 5.0
18.064631089 4.0
18.090891654 2.0
18.117152219 8.0
18.143412784 9.0
18.169673349 7.0
18.195933914 6.0
18.222194479 16.0
18.248455044 9.0
18.274715609 13.0
18.300976174 24.0
18.327236739 21.0
18.353497304 29.0
18.379757869 40.0
18.406018434 61.0
18.432278999 65.0
18.458539564 86.0
18.484800129 109.0
18.511060694 117.0
18.537321259 140.0
18.563581824 173.0
18.589842389 214.0
18.616102954 182.0
18.642363519 164.0
18.668624084 162.0
18.694884649 106.0
18.721145214 62.0
18.747405779 41.0
18.773666344 25.0
18.799926909 18.0
18.826187474 8.0
18.852448039 15.0
18.878708604 5.0
18.904969169 16.0
18.931229734 13.0
18.957490299 5.0
18.983750864 4.0
19.010011429 5.0
19.036271994 3.0
19.062532559 6.0
19.088793124 6.0
19.115053689 7.0
19.141314254 10.0
19.167574819 4.0
19.193835384 1.0
19.220095949 6.0
19.246356514 9.0
19.272617079 1.0
19.298877644 8.0
19.325138209 6.0
19.351398774 3.0
19.377659339 7.0
19.403919904 1.0
19.430180469 4.0
19.456441034 7.0
19.482701599 4.0
19.508962164 2.0
19.535222729 2.0
19.561483294 6.0
19.587743859 4.0
19.614004424 6.0
19.640264989 3.0
19.666525554 5.0
19.692786119 9.0
19.719046684 7.0
19.745307249 4.0
19.771567814 4.0
19.797828379 6.0
19.824088944 1.0
19.850349509 4.0
19.876610074 0.0
19.902870639 3.0
19.929131204 1.0
19.955391769 1.0
19.981652334 3.0
20.007912899 2.0
20.034173464 9.0
20.060434029 13.0
20.086694594 4.0
20.112955159 9.0
20.139215724 12.0
20.165476289 16.0
20.191736854 17.0
20.217997419 17.0
20.244257984 27.0
20.270518549 29.0
20.296779114 30.0
20.323039679 21.0
20.349300244 32.0
20.375560809 38.0
20.401821374 31.0
20.428081939 22.0
20.454342504 13.0
20.480603069 10.0
20.506863634 9.0
20.533124199 7.0
20.559384764 7.0
20.585645329 9.0
20.611905894 5.0
20.638166459 4.0
20.664427024 6.0
20.690687589 9.0
20.716948154 3.0
20.743208719 4.0
20.769469285 3.0
20.795729850 11.0
20.821990415 7.0
20.848250980 7.0
20.874511545 8.0
20.900772110 10.0
20.927032675 13.0
20.953293240 14.0
20.979553805 15.0
21.005814370 22.0
21.032074935 39.0
21.058335500 46.0
21.084596065 50.0
21.110856630 55.0
21.137117195 78.0
21.163377760 78.0
21.189638325 92.0
21.215898890 127.0
21.242159455 118.0
21.268420020 104.0
21.294680585 85.0
21.320941150 67.0
21.347201715 52.0
21.373462280 31.0
21.399722845 27.0
21.425983410 21.0
21.452243975 18.0
21.478504540 17.0
21.504765105 5.0
21.531025670 8.0
21.557286235 6.0
21.583546800 6.0
21.609807365 11.0
21.636067930 7.0
21.662328495 10.0
21.688589060 6.0
21.714849625 7.0
21.741110190 2.0
21.767370755 7.0
21.793631320 7.0
21.819891885 10.0
21.846152450 9.0
21.872413015 6.0
21.898673580 2.0
21.924934145 8.0
21.951194710 10.0
21.977455275 9.0
22.003715840 18.0
22.029976405 18.0
22.056236970 28.0
22.082497535 40.0
22.108758100 46.0
22.135018665 63.0
22.161279230 93.0
22.187539795 102.0
22.213800360 132.0
22.240060925 136.0
22.266321490 169.0
22.292582055 160.0
22.318842620 162.0
22.345103185 123.0
22.371363750 108.0
22.397624315 66.0
22.423884880 45.0
22.450145445 28.0
22.476406010 24.0
22.502666575 11.0
22.528927140 13.0
22.555187705 8.0
22.581448270 7.0
22.607708835 2.0
22.633969400 5.0
22.660229965 10.0
22.686490530 9.0
22.712751095 3.0
22.739011660 7.0
22.765272225 5.0
22.791532790 7.0
22.817793355 2.0
22.844053920 3.0
22.870314485 5.0
22.896575050 4.0
22.922835615 5.0
22.949096180 7.0
22.975356745 4.0
23.001617310 3.0
23.027877875 8.0
23.054138440 1.0
23.080399005 1.0
23.106659570 5.0
23.132920135 8.0
23.159180700 3.0
23.185441265 7.0
23.211701830 3.0
23.237962395 1.0
23.264222960 11.0
23.290483525 5.0
23.316744090 4.0
23.343004655 1.0
23.369265220 5.0
23.395525785 3.0
23.421786350 3.0
23.448046915 7.0
23.474307480 2.0
23.500568045 6.0
23.526828610 1.0
23.553089175 6.0
23.579349740 2.0
23.605610305 4.0
23.631870870 5.0
23.658131435 2.0
23.684392000 6.0
23.710652565 3.0
23.736913130 1.0
23.763173695 4.0
23.789434260 2.0
23.815694825 4.0
23.841955390 5.0
23.868215955 3.0
23.894476520 3.0
23.920737085 2.0
23.946997650 5.0
23.973258215 8.0
23.999518780 3.0
24.025779345 8.0
24.052039910 8.0
24.078300475 9.0
24.104561040 6.0
24.130821605 11.0
24.157082170 4.0
24.183342735 6.0
24.209603300 2.0
24.235863865 6.0
24.262124431 8.0
24.288384996 4.0
24.314645561 9.0
24.340906126 3.0
24.367166691 6.0
24.393427256 3.0
24.419687821 10.0
24.445948386 6.0
24.472208951 1.0
24.498469516 11.0
24.524730081 7.0
24.550990646 7.0
24.577251211 2.0
24.603511776 10.0
24.629772341 10.0
24.656032906 7.0
24.682293471 10.0
24.708554036 13.0
24.734814601 22.0
24.761075166 16.0
24.787335731 24.0
24.813596296 33.0
24.839856861 27.0
24.866117426 32.0
24.892377991 23.0
24.918638556 42.0
24.944899121 33.0
24.971159686 24.0
24.997420251 21.0
25.023680816 12.0
25.049941381 5.0
25.076201946 8.0
25.102462511 8.0
25.128723076 4.0
25.154983641 11.0
25.181244206 14.0
25.207504771 6.0
25.233765336 5.0
25.260025901 4.0
25.286286466 11.0
25.312547031 8.0
25.338807596 5.0
25.365068161 11.0
25.391328726 15.0
25.417589291 12.0
25.443849856 18.0
25.470110421 33.0
25.496370986 26.0
25.522631551 19.0
25.548892116 34.0
25.575152681 29.0
25.601413246 36.0
25.627673811 29.0
25.653934376 39.0
25.680194941 33.0
25.706455506 27.0
25.732716071 14.0
25.758976636 11.0
25.785237201 9.0
25.811497766 8.0
25.837758331 13.0
25.864018896 11.0
25.890279461 13.0
25.916540026 11.0
25.942800591 8.0
25.969061156 6.0
25.995321721 10.0
26.021582286 16.0
26.047842851 12.0
26.074103416 5.0
26.100363981 9.0
26.126624546 17.0
26.152885111 12.0
26.179145676 19.0
26.205406241 19.0
26.231666806 12.0
26.257927371 13.0
26.284187936 19.0
26.310448501 16.0
26.336709066 27.0
26.362969631 28.0
26.389230196 37.0
26.415490761 44.0
26.441751326 35.0
26.468011891 57.0
26.494272456 72.0
26.520533021 69.0
26.546793586 50.0
26.573054151 81.0
26.599314716 81.0
26.625575281 78.0
26.651835846 90.0
26.678096411 72.0
26.704356976 81.0
26.730617541 94.0
26.756878106 118.0
26.783138671 153.0
26.809399236 161.0
26.835659801 228.0
26.861920366 267.0
26.888180931 330.0
26.914441496 353.0
26.940702061 432.0
26.966962626 523.0
26.993223191 540.0
27.019483756 539.0
27.045744321 553.0
27.072004886 563.0
27.098265451 486.0
27.124526016 365.0
27.150786581 229.0
27.177047146 154.0
27.203307711 106.0
27.229568276 72.0
27.255828841 49.0
27.282089406 39.0
27.308349971 39.0
27.334610536 35.0
27.360871101 32.0
27.387131666 26.0
27.413392231 19.0
27.439652796 23.0
27.465913361 25.0
27.492173926 26.0
27.518434491 25.0
27.544695056 20.0
27.570955621 23.0
27.597216186 21.0
27.623476751 32.0
27.649737316 26.0
27.675997881 31.0
27.702258446 28.0
27.728519011 25.0
27.754779577 15.0
27.781040142 23.0
27.807300707 12.0
27.833561272 17.0
27.859821837 15.0
27.886082402 13.0
27.912342967 8.0
27.938603532 12.0
27.964864097 13.0
27.991124662 6.0
28.017385227 8.0
28.043645792 5.0
28.069906357 5.0
28.096166922 4.0
28.122427487 10.0
28.148688052 6.0
28.174948617 5.0
28.201209182 9.0
28.227469747 4.0
28.253730312 8.0
28.279990877 7.0
28.306251442 16.0
28.332512007 11.0
28.358772572 7.0
28.385033137 14.0
28.411293702 8.0
28.437554267 7.0
28.463814832 4.0
28.490075397 5.0
28.516335962 8.0
28.542596527 2.0
28.568857092 10.0
28.595117657 12.0
28.621378222 8.0
28.647638787 3.0
28.673899352 9.0
28.700159917 4.0
28.726420482 7.0
28.752681047 6.0
28.778941612 2.0
28.805202177 11.0
28.831462742 6.0
28.857723307 3.0
28.883983872 6.0
28.910244437 3.0
28.936505002 8.0
28.962765567 9.0
28.989026132 4.0
29.015286697 5.0
29.041547262 10.0
29.067807827 8.0
29.094068392 11.0
29.120328957 8.0
29.146589522 3.0
29.172850087 9.0
29.199110652 7.0
29.225371217 8.0
29.251631782 6.0
29.277892347 14.0
29.304152912 3.0
29.330413477 4.0
29.356674042 6.0
29.382934607 8.0
29.409195172 8.0
29.435455737 3.0
29.461716302 3.0
29.487976867 5.0
29.514237432 2.0
29.540497997 7.0
29.566758562 6.0
29.593019127 5.0
29.619279692 11.0
29.645540257 5.0
29.671800822 6.0
29.698061387 4.0
29.724321952 2.0
29.750582517 15.0
29.776843082 7.0
29.803103647 5.0
29.829364212 4.0
29.855624777 5.0
29.881885342 8.0
29.908145907 8.0
29.934406472 8.0
29.960667037 12.0
29.986927602 2.0
30.013188167 8.0
30.039448732 13.0
30.065709297 9.0
30.091969862 11.0
30.118230427 8.0
30.144490992 10.0
30.170751557 16.0
30.197012122 14.0
30.223272687 20.0
30.249533252 27.0
30.275793817 33.0
30.302054382 46.0
30.328314947 59.0
30.354575512 45.0
30.380836077 80.0
30.407096642 86.0
30.433357207 99.0
30.459617772 117.0
30.485878337 130.0
30.512138902 147.0
30.538399467 184.0
30.564660032 166.0
30.590920597 174.0
30.617181162 165.0
30.643441727 162.0
30.669702292 118.0
30.695962857 71.0
30.722223422 50.0
30.748483987 41.0
30.774744552 23.0
30.801005117 21.0
30.827265682 15.0
30.853526247 16.0
30.879786812 18.0
30.906047377 18.0
30.932307942 10.0
30.958568507 11.0
30.984829072 8.0
31.011089637 17.0
31.037350202 17.0
31.063610767 9.0
31.089871332 8.0
31.116131897 10.0
31.142392462 8.0
31.168653027 11.0
31.194913592 13.0
31.221174157 10.0
31.247434722 17.0
31.273695288 10.0
31.299955853 6.0
31.326216418 10.0
31.352476983 4.0
31.378737548 9.0
31.404998113 14.0
31.431258678 7.0
31.457519243 5.0
31.483779808 5.0
31.510040373 14.0
31.536300938 6.0
31.562561503 9.0
31.588822068 7.0
31.615082633 6.0
31.641343198 11.0
31.667603763 2.0
31.693864328 7.0
31.720124893 5.0
31.746385458 8.0
31.772646023 9.0
31.798906588 1.0
31.825167153 7.0
31.851427718 5.0
31.877688283 10.0
31.903948848 8.0
31.930209413 5.0
31.956469978 8.0
31.982730543 5.0
32.008991108 3.0
32.035251673 5.0
32.061512238 6.0
32.087772803 12.0
32.114033368 8.0
32.140293933 9.0
32.166554498 11.0
32.192815063 12.0
32.219075628 21.0
32.245336193 17.0
32.271596758 25.0
32.297857323 21.0
32.324117888 21.0
32.350378453 30.0
32.376639018 22.0
32.402899583 25.0
32.429160148 19.0
32.455420713 25.0
32.481681278 24.0
32.507941843 8.0
32.534202408 11.0
32.560462973 13.0
32.586723538 13.0
32.612984103 10.0
32.639244668 15.0
32.665505233 13.0
32.691765798 7.0
32.718026363 12.0
32.744286928 18.0
32.770547493 19.0
32.796808058 14.0
32.823068623 13.0
32.849329188 13.0
32.875589753 25.0
32.901850318 11.0
32.928110883 10.0
32.954371448 16.0
32.980632013 7.0
33.006892578 6.0
33.033153143 9.0
33.059413708 3.0
33.085674273 3.0
33.111934838 2.0
33.138195403 5.0
33.164455968 7.0
33.190716533 6.0
33.216977098 9.0
33.243237663 7.0
33.269498228 7.0
33.295758793 3.0
33.322019358 5.0
33.348279923 8.0
33.374540488 6.0
33.400801053 7.0
33.427061618 6.0
33.453322183 3.0
33.479582748 5.0
33.505843313 2.0
33.532103878 7.0
33.558364443 8.0
33.584625008 8.0
33.610885573 7.0
33.637146138 4.0
33.663406703 8.0
33.689667268 5.0
33.715927833 7.0
33.742188398 6.0
33.768448963 1.0
33.794709528 4.0
33.820970093 3.0
33.847230658 9.0
33.873491223 1.0
33.899751788 4.0
33.926012353 8.0
33.952272918 4.0
33.978533483 4.0
34.004794048 4.0
34.031054613 7.0
34.057315178 5.0
34.083575743 9.0
34.109836308 4.0
34.136096873 8.0
34.162357438 3.0
34.188618003 5.0
34.214878568 7.0
34.241139133 5.0
34.267399698 8.0
34.293660263 8.0
34.319920828 6.0
34.346181393 18.0
34.372441958 4.0
34.398702523 11.0
34.424963088 9.0
34.451223653 12.0
34.477484218 11.0
34.503744783 11.0
34.530005348 15.0
34.556265913 13.0
34.582526478 20.0
34.608787043 12.0
34.635047608 13.0
34.661308173 9.0
34.687568738 3.0
34.713829303 11.0
34.740089868 1.0
34.766350434 5.0
34.792610999 4.0
34.818871564 5.0
34.845132129 8.0
34.871392694 9.0
34.897653259 7.0
34.923913824 15.0
34.950174389 4.0
34.976434954 6.0
35.002695519 12.0
35.028956084 5.0
35.055216649 10.0
35.081477214 8.0
35.107737779 10.0
35.133998344 12.0
35.160258909 10.0
35.186519474 11.0
35.212780039 11.0
35.239040604 10.0
35.265301169 13.0
35.291561734 10.0
35.317822299 14.0
35.344082864 21.0
35.370343429 14.0
35.396603994 18.0
35.422864559 12.0
35.449125124 13.0
35.475385689 16.0
35.501646254 13.0
35.527906819 11.0
35.554167384 24.0
35.580427949 15.0
35.606688514 9.0
35.632949079 13.0
35.659209644 14.0
35.685470209 8.0
35.711730774 7.0
35.737991339 11.0
35.764251904 11.0
35.790512469 12.0
35.816773034 13.0
35.843033599 10.0
35.869294164 18.0
35.895554729 18.0
35.921815294 12.0
35.948075859 11.0
35.974336424 15.0
36.000596989 10.0
36.026857554 9.0
36.053118119 8.0
36.079378684 15.0
36.105639249 14.0
36.131899814 9.0
36.158160379 8.0
36.184420944 11.0
36.210681509 7.0
36.236942074 11.0
36.263202639 11.0
36.289463204 12.0
36.315723769 7.0
36.341984334 5.0
36.368244899 4.0
36.394505464 8.0
36.420766029 14.0
36.447026594 8.0
36.473287159 6.0
36.499547724 14.0
36.525808289 9.0
36.552068854 11.0
36.578329419 9.0
36.604589984 14.0
36.630850549 10.0
36.657111114 19.0
36.683371679 20.0
36.709632244 23.0
36.735892809 41.0
36.762153374 46.0
36.788413939 51.0
36.814674504 51.0
36.840935069 46.0
36.867195634 77.0
36.893456199 71.0
36.919716764 89.0
36.945977329 98.0
36.972237894 85.0
36.998498459 86.0
37.024759024 107.0
37.051019589 119.0
37.077280154 114.0
37.103540719 87.0
37.129801284 71.0
37.156061849 67.0
37.182322414 44.0
37.208582979 53.0
37.234843544 63.0
37.261104109 67.0
37.287364674 88.0
37.313625239 81.0
37.339885804 101.0
37.366146369 120.0
37.392406934 135.0
37.418667499 120.0
37.444928064 116.0
37.471188629 124.0
37.497449194 136.0
37.523709759 150.0
37.549970324 154.0
37.576230889 164.0
37.602491454 112.0
37.628752019 146.0
37.655012584 153.0
37.681273149 143.0
37.707533714 143.0
37.733794279 123.0
37.760054844 106.0
37.786315409 85.0
37.812575974 81.0
37.838836539 45.0
37.865097104 35.0
37.891357669 23.0
37.917618234 28.0
37.943878799 27.0
37.970139364 10.0
37.996399929 15.0
38.022660494 27.0
38.048921059 11.0
38.075181624 13.0
38.101442189 10.0
38.127702754 8.0
38.153963319 21.0
38.180223884 20.0
38.206484449 17.0
38.232745014 25.0
38.259005580 23.0
38.285266145 30.0
38.311526710 23.0
38.337787275 34.0
38.364047840 30.0
38.390308405 29.0
38.416568970 36.0
38.442829535 23.0
38.469090100 11.0
38.495350665 25.0
38.521611230 14.0
38.547871795 16.0
38.574132360 20.0
38.600392925 10.0
38.626653490 7.0
38.652914055 14.0
38.679174620 17.0
38.705435185 17.0
38.731695750 12.0
38.757956315 18.0
38.784216880 26.0
38.810477445 25.0
38.836738010 18.0
38.862998575 28.0
38.889259140 22.0
38.915519705 18.0
38.941780270 32.0
38.968040835 29.0
38.994301400 30.0
39.020561965 36.0
39.046822530 24.0
39.073083095 34.0
39.099343660 26.0
39.125604225 35.0
39.151864790 26.0
39.178125355 40.0
39.204385920 20.0
39.230646485 28.0
39.256907050 21.0
39.283167615 35.0
39.309428180 35.0
39.335688745 33.0
39.361949310 39.0
39.388209875 20.0
39.414470440 33.0
39.440731005 19.0
39.466991570 22.0
39.493252135 27.0
39.519512700 24.0
39.545773265 16.0
39.572033830 13.0
39.598294395 18.0
39.624554960 19.0
39.650815525 19.0
39.677076090 17.0
39.703336655 20.0
39.729597220 12.0
39.755857785 11.0
39.782118350 9.0
39.808378915 9.0
39.834639480 9.0
39.860900045 8.0
39.887160610 8.0
39.913421175 11.0
39.939681740 9.0
39.965942305 14.0
39.992202870 12.0
