# Supplementary material for: Investigation of Potential Amorphisation and Co-Amorphisation Behaviour of the Benzene Di-Carboxylic Acids upon Cryo-Milling
Source: Molecules. 2019 Nov 5;24(21):3990. doi: 10.3390/molecules24213990 (PMC6865180; doi:10.3390/molecules24213990)
Supplement: Supplementary file 1 [file molecules-24-03990-s001.zip › SI_pack/Figure_3_XRPD_single_components/Data/Individual/Phthalic acid/Phthalic acid CM_zero weeks.xy]

4.513130280 36.0
4.539390845 39.0
4.565651410 39.0
4.591911975 25.0
4.618172540 34.0
4.644433105 36.0
4.670693670 50.0
4.696954235 45.0
4.723214800 41.0
4.749475365 39.0
4.775735930 40.0
4.801996495 34.0
4.828257060 33.0
4.854517625 48.0
4.880778190 36.0
4.907038755 47.0
4.933299320 35.0
4.959559885 40.0
4.985820450 47.0
5.012081015 52.0
5.038341580 46.0
5.064602145 40.0
5.090862710 41.0
5.117123275 45.0
5.143383840 37.0
5.169644405 37.0
5.195904970 44.0
5.222165535 33.0
5.248426100 46.0
5.274686665 39.0
5.300947230 52.0
5.327207795 32.0
5.353468360 36.0
5.379728925 41.0
5.405989490 33.0
5.432250055 39.0
5.458510620 32.0
5.484771185 26.0
5.511031750 26.0
5.537292315 43.0
5.563552880 47.0
5.589813445 36.0
5.616074010 37.0
5.642334575 41.0
5.668595141 29.0
5.694855706 35.0
5.721116271 39.0
5.747376836 34.0
5.773637401 41.0
5.799897966 51.0
5.826158531 32.0
5.852419096 38.0
5.878679661 43.0
5.904940226 44.0
5.931200791 35.0
5.957461356 37.0
5.983721921 38.0
6.009982486 46.0
6.036243051 36.0
6.062503616 41.0
6.088764181 38.0
6.115024746 47.0
6.141285311 48.0
6.167545876 37.0
6.193806441 43.0
6.220067006 34.0
6.246327571 49.0
6.272588136 44.0
6.298848701 39.0
6.325109266 33.0
6.351369831 41.0
6.377630396 38.0
6.403890961 36.0
6.430151526 32.0
6.456412091 41.0
6.482672656 34.0
6.508933221 50.0
6.535193786 51.0
6.561454351 46.0
6.587714916 47.0
6.613975481 35.0
6.640236046 38.0
6.666496611 43.0
6.692757176 45.0
6.719017741 55.0
6.745278306 41.0
6.771538871 56.0
6.797799436 42.0
6.824060001 53.0
6.850320566 46.0
6.876581131 36.0
6.902841696 43.0
6.929102261 42.0
6.955362826 41.0
6.981623391 40.0
7.007883956 40.0
7.034144521 42.0
7.060405086 37.0
7.086665651 43.0
7.112926216 37.0
7.139186781 51.0
7.165447346 40.0
7.191707911 30.0
7.217968476 48.0
7.244229041 35.0
7.270489606 48.0
7.296750171 41.0
7.323010736 48.0
7.349271301 42.0
7.375531866 42.0
7.401792431 54.0
7.428052996 46.0
7.454313561 38.0
7.480574126 46.0
7.506834691 40.0
7.533095256 42.0
7.559355821 41.0
7.585616386 37.0
7.611876951 33.0
7.638137516 52.0
7.664398081 38.0
7.690658646 47.0
7.716919211 34.0
7.743179776 36.0
7.769440341 45.0
7.795700906 38.0
7.821961471 51.0
7.848222036 41.0
7.874482601 42.0
7.900743166 48.0
7.927003732 40.0
7.953264297 42.0
7.979524862 51.0
8.005785427 38.0
8.032045992 36.0
8.058306557 41.0
8.084567122 41.0
8.110827687 40.0
8.137088252 53.0
8.163348817 44.0
8.189609382 44.0
8.215869947 34.0
8.242130512 36.0
8.268391077 45.0
8.294651642 34.0
8.320912207 43.0
8.347172772 44.0
8.373433337 39.0
8.399693902 45.0
8.425954467 43.0
8.452215032 52.0
8.478475597 37.0
8.504736162 36.0
8.530996727 36.0
8.557257292 51.0
8.583517857 37.0
8.609778422 38.0
8.636038987 48.0
8.662299552 53.0
8.688560117 42.0
8.714820682 42.0
8.741081247 46.0
8.767341812 35.0
8.793602377 45.0
8.819862942 35.0
8.846123507 34.0
8.872384072 38.0
8.898644637 36.0
8.924905202 38.0
8.951165767 39.0
8.977426332 40.0
9.003686897 46.0
9.029947462 44.0
9.056208027 48.0
9.082468592 35.0
9.108729157 36.0
9.134989722 47.0
9.161250287 42.0
9.187510852 40.0
9.213771417 41.0
9.240031982 50.0
9.266292547 59.0
9.292553112 37.0
9.318813677 40.0
9.345074242 37.0
9.371334807 44.0
9.397595372 34.0
9.423855937 40.0
9.450116502 37.0
9.476377067 32.0
9.502637632 41.0
9.528898197 41.0
9.555158762 40.0
9.581419327 45.0
9.607679892 46.0
9.633940457 47.0
9.660201022 36.0
9.686461587 40.0
9.712722152 35.0
9.738982717 46.0
9.765243282 34.0
9.791503847 47.0
9.817764412 44.0
9.844024977 43.0
9.870285542 40.0
9.896546107 47.0
9.922806672 36.0
9.949067237 41.0
9.975327802 46.0
10.001588367 39.0
10.027848932 45.0
10.054109497 33.0
10.080370062 42.0
10.106630627 30.0
10.132891192 29.0
10.159151757 36.0
10.185412322 48.0
10.211672888 34.0
10.237933453 36.0
10.264194018 36.0
10.290454583 41.0
10.316715148 32.0
10.342975713 57.0
10.369236278 38.0
10.395496843 28.0
10.421757408 35.0
10.448017973 43.0
10.474278538 40.0
10.500539103 37.0
10.526799668 42.0
10.553060233 54.0
10.579320798 40.0
10.605581363 50.0
10.631841928 35.0
10.658102493 56.0
10.684363058 30.0
10.710623623 39.0
10.736884188 37.0
10.763144753 36.0
10.789405318 39.0
10.815665883 37.0
10.841926448 39.0
10.868187013 41.0
10.894447578 40.0
10.920708143 38.0
10.946968708 41.0
10.973229273 43.0
10.999489838 46.0
11.025750403 54.0
11.052010968 31.0
11.078271533 28.0
11.104532098 50.0
11.130792663 43.0
11.157053228 44.0
11.183313793 41.0
11.209574358 41.0
11.235834923 32.0
11.262095488 44.0
11.288356053 43.0
11.314616618 28.0
11.340877183 42.0
11.367137748 52.0
11.393398313 48.0
11.419658878 40.0
11.445919443 52.0
11.472180008 49.0
11.498440573 38.0
11.524701138 38.0
11.550961703 32.0
11.577222268 36.0
11.603482833 36.0
11.629743398 43.0
11.656003963 33.0
11.682264528 31.0
11.708525093 41.0
11.734785658 35.0
11.761046223 48.0
11.787306788 38.0
11.813567353 45.0
11.839827918 59.0
11.866088483 36.0
11.892349048 44.0
11.918609613 51.0
11.944870178 37.0
11.971130743 43.0
11.997391308 29.0
12.023651873 39.0
12.049912438 47.0
12.076173003 48.0
12.102433568 41.0
12.128694133 50.0
12.154954698 53.0
12.181215263 52.0
12.207475828 29.0
12.233736393 34.0
12.259996958 31.0
12.286257523 25.0
12.312518088 38.0
12.338778653 45.0
12.365039218 44.0
12.391299783 37.0
12.417560348 43.0
12.443820913 37.0
12.470081478 43.0
12.496342044 41.0
12.522602609 44.0
12.548863174 35.0
12.575123739 47.0
12.601384304 53.0
12.627644869 34.0
12.653905434 43.0
12.680165999 39.0
12.706426564 39.0
12.732687129 37.0
12.758947694 46.0
12.785208259 34.0
12.811468824 32.0
12.837729389 34.0
12.863989954 41.0
12.890250519 28.0
12.916511084 49.0
12.942771649 38.0
12.969032214 40.0
12.995292779 50.0
13.021553344 39.0
13.047813909 24.0
13.074074474 44.0
13.100335039 36.0
13.126595604 33.0
13.152856169 48.0
13.179116734 44.0
13.205377299 39.0
13.231637864 42.0
13.257898429 39.0
13.284158994 38.0
13.310419559 43.0
13.336680124 38.0
13.362940689 38.0
13.389201254 34.0
13.415461819 57.0
13.441722384 51.0
13.467982949 36.0
13.494243514 49.0
13.520504079 33.0
13.546764644 42.0
13.573025209 33.0
13.599285774 43.0
13.625546339 49.0
13.651806904 46.0
13.678067469 31.0
13.704328034 30.0
13.730588599 27.0
13.756849164 43.0
13.783109729 32.0
13.809370294 37.0
13.835630859 24.0
13.861891424 44.0
13.888151989 46.0
13.914412554 52.0
13.940673119 41.0
13.966933684 39.0
13.993194249 35.0
14.019454814 47.0
14.045715379 49.0
14.071975944 38.0
14.098236509 33.0
14.124497074 39.0
14.150757639 39.0
14.177018204 45.0
14.203278769 33.0
14.229539334 44.0
14.255799899 42.0
14.282060464 51.0
14.308321029 37.0
14.334581594 56.0
14.360842159 50.0
14.387102724 46.0
14.413363289 40.0
14.439623854 46.0
14.465884419 39.0
14.492144984 35.0
14.518405549 45.0
14.544666114 49.0
14.570926679 46.0
14.597187244 48.0
14.623447809 38.0
14.649708374 36.0
14.675968939 51.0
14.702229504 43.0
14.728490069 43.0
14.754750635 35.0
14.781011200 41.0
14.807271765 46.0
14.833532330 40.0
14.859792895 62.0
14.886053460 43.0
14.912314025 49.0
14.938574590 49.0
14.964835155 37.0
14.991095720 52.0
15.017356285 59.0
15.043616850 62.0
15.069877415 63.0
15.096137980 67.0
15.122398545 71.0
15.148659110 85.0
15.174919675 72.0
15.201180240 110.0
15.227440805 111.0
15.253701370 126.0
15.279961935 156.0
15.306222500 217.0
15.332483065 220.0
15.358743630 307.0
15.385004195 342.0
15.411264760 394.0
15.437525325 440.0
15.463785890 452.0
15.490046455 457.0
15.516307020 396.0
15.542567585 355.0
15.568828150 297.0
15.595088715 232.0
15.621349280 153.0
15.647609845 136.0
15.673870410 102.0
15.700130975 83.0
15.726391540 96.0
15.752652105 68.0
15.778912670 65.0
15.805173235 60.0
15.831433800 41.0
15.857694365 51.0
15.883954930 63.0
15.910215495 53.0
15.936476060 48.0
15.962736625 42.0
15.988997190 55.0
16.015257755 41.0
16.041518320 50.0
16.067778885 61.0
16.094039450 43.0
16.120300015 52.0
16.146560580 38.0
16.172821145 46.0
16.199081710 31.0
16.225342275 42.0
16.251602840 56.0
16.277863405 43.0
16.304123970 33.0
16.330384535 45.0
16.356645100 46.0
16.382905665 45.0
16.409166230 48.0
16.435426795 52.0
16.461687360 38.0
16.487947925 45.0
16.514208490 47.0
16.540469055 47.0
16.566729620 36.0
16.592990185 30.0
16.619250750 39.0
16.645511315 29.0
16.671771880 47.0
16.698032445 46.0
16.724293010 35.0
16.750553575 55.0
16.776814140 41.0
16.803074705 38.0
16.829335270 40.0
16.855595835 35.0
16.881856400 39.0
16.908116965 46.0
16.934377530 37.0
16.960638095 48.0
16.986898660 44.0
17.013159225 45.0
17.039419791 40.0
17.065680356 36.0
17.091940921 47.0
17.118201486 47.0
17.144462051 47.0
17.170722616 47.0
17.196983181 46.0
17.223243746 39.0
17.249504311 34.0
17.275764876 39.0
17.302025441 40.0
17.328286006 42.0
17.354546571 47.0
17.380807136 44.0
17.407067701 44.0
17.433328266 49.0
17.459588831 35.0
17.485849396 40.0
17.512109961 41.0
17.538370526 46.0
17.564631091 51.0
17.590891656 42.0
17.617152221 46.0
17.643412786 48.0
17.669673351 65.0
17.695933916 32.0
17.722194481 51.0
17.748455046 45.0
17.774715611 56.0
17.800976176 45.0
17.827236741 47.0
17.853497306 65.0
17.879757871 63.0
17.906018436 58.0
17.932279001 51.0
17.958539566 58.0
17.984800131 67.0
18.011060696 67.0
18.037321261 53.0
18.063581826 62.0
18.089842391 59.0
18.116102956 67.0
18.142363521 84.0
18.168624086 68.0
18.194884651 80.0
18.221145216 83.0
18.247405781 143.0
18.273666346 127.0
18.299926911 145.0
18.326187476 166.0
18.352448041 219.0
18.378708606 253.0
18.404969171 288.0
18.431229736 348.0
18.457490301 372.0
18.483750866 443.0
18.510011431 441.0
18.536271996 571.0
18.562532561 573.0
18.588793126 603.0
18.615053691 618.0
18.641314256 581.0
18.667574821 548.0
18.693835386 497.0
18.720095951 443.0
18.746356516 413.0
18.772617081 311.0
18.798877646 256.0
18.825138211 190.0
18.851398776 173.0
18.877659341 152.0
18.903919906 126.0
18.930180471 123.0
18.956441036 113.0
18.982701601 98.0
19.008962166 104.0
19.035222731 79.0
19.061483296 68.0
19.087743861 78.0
19.114004426 62.0
19.140264991 59.0
19.166525556 74.0
19.192786121 67.0
19.219046686 61.0
19.245307251 48.0
19.271567816 56.0
19.297828382 35.0
19.324088947 42.0
19.350349512 43.0
19.376610077 43.0
19.402870642 52.0
19.429131207 45.0
19.455391772 45.0
19.481652337 45.0
19.507912902 47.0
19.534173467 41.0
19.560434032 36.0
19.586694597 51.0
19.612955162 66.0
19.639215727 43.0
19.665476292 49.0
19.691736857 30.0
19.717997422 37.0
19.744257987 44.0
19.770518552 63.0
19.796779117 36.0
19.823039682 49.0
19.849300247 40.0
19.875560812 45.0
19.901821377 42.0
19.928081942 44.0
19.954342507 56.0
19.980603072 35.0
20.006863637 64.0
20.033124202 49.0
20.059384767 55.0
20.085645332 72.0
20.111905897 71.0
20.138166462 75.0
20.164427027 70.0
20.190687592 83.0
20.216948157 101.0
20.243208722 79.0
20.269469287 125.0
20.295729852 117.0
20.321990417 130.0
20.348250982 148.0
20.374511547 129.0
20.400772112 134.0
20.427032677 130.0
20.453293242 121.0
20.479553807 99.0
20.505814372 96.0
20.532074937 96.0
20.558335502 75.0
20.584596067 76.0
20.610856632 53.0
20.637117197 65.0
20.663377762 73.0
20.689638327 84.0
20.715898892 71.0
20.742159457 71.0
20.768420022 75.0
20.794680587 84.0
20.820941152 86.0
20.847201717 99.0
20.873462282 121.0
20.899722847 88.0
20.925983412 118.0
20.952243977 123.0
20.978504542 134.0
21.004765107 143.0
21.031025672 163.0
21.057286237 185.0
21.083546802 232.0
21.109807367 269.0
21.136067932 258.0
21.162328497 292.0
21.188589062 336.0
21.214849627 302.0
21.241110192 328.0
21.267370757 358.0
21.293631322 310.0
21.319891887 269.0
21.346152452 250.0
21.372413017 232.0
21.398673582 218.0
21.424934147 184.0
21.451194712 144.0
21.477455277 130.0
21.503715842 112.0
21.529976407 115.0
21.556236972 112.0
21.582497538 79.0
21.608758103 71.0
21.635018668 77.0
21.661279233 74.0
21.687539798 80.0
21.713800363 86.0
21.740060928 78.0
21.766321493 75.0
21.792582058 58.0
21.818842623 79.0
21.845103188 78.0
21.871363753 62.0
21.897624318 74.0
21.923884883 97.0
21.950145448 90.0
21.976406013 112.0
22.002666578 121.0
22.028927143 113.0
22.055187708 162.0
22.081448273 203.0
22.107708838 219.0
22.133969403 239.0
22.160229968 289.0
22.186490533 342.0
22.212751098 426.0
22.239011663 430.0
22.265272228 487.0
22.291532793 540.0
22.317793358 555.0
22.344053923 553.0
22.370314488 468.0
22.396575053 399.0
22.422835618 298.0
22.449096183 291.0
22.475356748 217.0
22.501617313 196.0
22.527877878 135.0
22.554138443 138.0
22.580399008 110.0
22.606659573 91.0
22.632920138 87.0
22.659180703 85.0
22.685441268 66.0
22.711701833 81.0
22.737962398 86.0
22.764222963 44.0
22.790483528 59.0
22.816744093 43.0
22.843004658 65.0
22.869265223 59.0
22.895525788 63.0
22.921786353 64.0
22.948046918 45.0
22.974307483 46.0
23.000568048 56.0
23.026828613 54.0
23.053089178 49.0
23.079349743 56.0
23.105610308 40.0
23.131870873 48.0
23.158131438 45.0
23.184392003 50.0
23.210652568 55.0
23.236913133 54.0
23.263173698 52.0
23.289434263 41.0
23.315694828 61.0
23.341955393 42.0
23.368215958 46.0
23.394476523 61.0
23.420737088 49.0
23.446997653 67.0
23.473258218 55.0
23.499518783 38.0
23.525779348 50.0
23.552039913 46.0
23.578300478 49.0
23.604561043 49.0
23.630821608 50.0
23.657082173 39.0
23.683342738 50.0
23.709603303 59.0
23.735863868 52.0
23.762124433 57.0
23.788384998 43.0
23.814645563 46.0
23.840906128 53.0
23.867166694 26.0
23.893427259 51.0
23.919687824 39.0
23.945948389 59.0
23.972208954 43.0
23.998469519 53.0
24.024730084 41.0
24.050990649 55.0
24.077251214 43.0
24.103511779 51.0
24.129772344 54.0
24.156032909 60.0
24.182293474 42.0
24.208554039 62.0
24.234814604 56.0
24.261075169 43.0
24.287335734 46.0
24.313596299 48.0
24.339856864 50.0
24.366117429 45.0
24.392377994 49.0
24.418638559 47.0
24.444899124 56.0
24.471159689 47.0
24.497420254 62.0
24.523680819 66.0
24.549941384 44.0
24.576201949 58.0
24.602462514 64.0
24.628723079 63.0
24.654983644 83.0
24.681244209 92.0
24.707504774 77.0
24.733765339 89.0
24.760025904 117.0
24.786286469 116.0
24.812547034 99.0
24.838807599 150.0
24.865068164 149.0
24.891328729 155.0
24.917589294 146.0
24.943849859 146.0
24.970110424 134.0
24.996370989 103.0
25.022631554 130.0
25.048892119 97.0
25.075152684 88.0
25.101413249 81.0
25.127673814 68.0
25.153934379 78.0
25.180194944 82.0
25.206455509 52.0
25.232716074 75.0
25.258976639 82.0
25.285237204 60.0
25.311497769 67.0
25.337758334 84.0
25.364018899 79.0
25.390279464 82.0
25.416540029 90.0
25.442800594 102.0
25.469061159 107.0
25.495321724 130.0
25.521582289 133.0
25.547842854 137.0
25.574103419 150.0
25.600363984 173.0
25.626624549 173.0
25.652885114 157.0
25.679145679 162.0
25.705406244 145.0
25.731666809 150.0
25.757927374 123.0
25.784187939 126.0
25.810448504 123.0
25.836709069 92.0
25.862969634 86.0
25.889230199 97.0
25.915490764 84.0
25.941751329 91.0
25.968011894 65.0
25.994272459 84.0
26.020533024 89.0
26.046793589 94.0
26.073054154 109.0
26.099314719 99.0
26.125575285 114.0
26.151835850 111.0
26.178096415 103.0
26.204356980 119.0
26.230617545 127.0
26.256878110 136.0
26.283138675 128.0
26.309399240 151.0
26.335659805 175.0
26.361920370 204.0
26.388180935 233.0
26.414441500 231.0
26.440702065 268.0
26.466962630 306.0
26.493223195 317.0
26.519483760 393.0
26.545744325 399.0
26.572004890 421.0
26.598265455 496.0
26.624526020 501.0
26.650786585 572.0
26.677047150 569.0
26.703307715 612.0
26.729568280 590.0
26.755828845 695.0
26.782089410 753.0
26.808349975 798.0
26.834610540 973.0
26.860871105 1059.0
26.887131670 1110.0
26.913392235 1353.0
26.939652800 1375.0
26.965913365 1557.0
26.992173930 1588.0
27.018434495 1700.0
27.044695060 1668.0
27.070955625 1587.0
27.097216190 1541.0
27.123476755 1403.0
27.149737320 1302.0
27.175997885 1055.0
27.202258450 932.0
27.228519015 763.0
27.254779580 674.0
27.281040145 536.0
27.307300710 479.0
27.333561275 389.0
27.359821840 293.0
27.386082405 305.0
27.412342970 281.0
27.438603535 240.0
27.464864100 228.0
27.491124665 230.0
27.517385230 213.0
27.543645795 179.0
27.569906360 180.0
27.596166925 159.0
27.622427490 176.0
27.648688055 149.0
27.674948620 156.0
27.701209185 148.0
27.727469750 134.0
27.753730315 145.0
27.779990880 116.0
27.806251445 113.0
27.832512010 127.0
27.858772575 108.0
27.885033140 115.0
27.911293705 96.0
27.937554270 81.0
27.963814835 77.0
27.990075400 72.0
28.016335965 74.0
28.042596530 76.0
28.068857095 63.0
28.095117660 74.0
28.121378225 75.0
28.147638790 83.0
28.173899355 89.0
28.200159920 64.0
28.226420485 55.0
28.252681050 61.0
28.278941615 70.0
28.305202180 61.0
28.331462745 67.0
28.357723310 51.0
28.383983875 59.0
28.410244441 73.0
28.436505006 80.0
28.462765571 54.0
28.489026136 51.0
28.515286701 61.0
28.541547266 61.0
28.567807831 61.0
28.594068396 41.0
28.620328961 52.0
28.646589526 56.0
28.672850091 63.0
28.699110656 57.0
28.725371221 67.0
28.751631786 61.0
28.777892351 65.0
28.804152916 63.0
28.830413481 52.0
28.856674046 67.0
28.882934611 66.0
28.909195176 49.0
28.935455741 55.0
28.961716306 55.0
28.987976871 54.0
29.014237436 67.0
29.040498001 51.0
29.066758566 57.0
29.093019131 56.0
29.119279696 50.0
29.145540261 65.0
29.171800826 64.0
29.198061391 61.0
29.224321956 44.0
29.250582521 46.0
29.276843086 49.0
29.303103651 53.0
29.329364216 62.0
29.355624781 52.0
29.381885346 54.0
29.408145911 56.0
29.434406476 55.0
29.460667041 68.0
29.486927606 73.0
29.513188171 60.0
29.539448736 65.0
29.565709301 48.0
29.591969866 55.0
29.618230431 51.0
29.644490996 60.0
29.670751561 66.0
29.697012126 58.0
29.723272691 51.0
29.749533256 58.0
29.775793821 65.0
29.802054386 58.0
29.828314951 47.0
29.854575516 67.0
29.880836081 58.0
29.907096646 55.0
29.933357211 61.0
29.959617776 74.0
29.985878341 77.0
30.012138906 75.0
30.038399471 89.0
30.064660036 86.0
30.090920601 88.0
30.117181166 97.0
30.143441731 88.0
30.169702296 104.0
30.195962861 123.0
30.222223426 142.0
30.248483991 154.0
30.274744556 197.0
30.301005121 203.0
30.327265686 243.0
30.353526251 254.0
30.379786816 284.0
30.406047381 331.0
30.432307946 395.0
30.458568511 431.0
30.484829076 523.0
30.511089641 492.0
30.537350206 675.0
30.563610771 622.0
30.589871336 687.0
30.616131901 675.0
30.642392466 691.0
30.668653032 578.0
30.694913597 530.0
30.721174162 442.0
30.747434727 383.0
30.773695292 300.0
30.799955857 249.0
30.826216422 193.0
30.852476987 171.0
30.878737552 165.0
30.904998117 129.0
30.931258682 122.0
30.957519247 107.0
30.983779812 89.0
31.010040377 117.0
31.036300942 89.0
31.062561507 93.0
31.088822072 89.0
31.115082637 103.0
31.141343202 79.0
31.167603767 81.0
31.193864332 82.0
31.220124897 93.0
31.246385462 120.0
31.272646027 127.0
31.298906592 175.0
31.325167157 256.0
31.351427722 279.0
31.377688287 307.0
31.403948852 272.0
31.430209417 162.0
31.456469982 110.0
31.482730547 80.0
31.508991112 72.0
31.535251677 80.0
31.561512242 65.0
31.587772807 56.0
31.614033372 64.0
31.640293937 57.0
31.666554502 57.0
31.692815067 67.0
31.719075632 55.0
31.745336197 52.0
31.771596762 63.0
31.797857327 66.0
31.824117892 56.0
31.850378457 65.0
31.876639022 49.0
31.902899587 68.0
31.929160152 68.0
31.955420717 58.0
31.981681282 66.0
32.007941847 71.0
32.034202412 80.0
32.060462977 70.0
32.086723542 82.0
32.112984107 69.0
32.139244672 77.0
32.165505237 69.0
32.191765802 75.0
32.218026367 96.0
32.244286932 102.0
32.270547497 94.0
32.296808062 87.0
32.323068627 117.0
32.349329192 104.0
32.375589757 94.0
32.401850322 105.0
32.428110887 107.0
32.454371452 121.0
32.480632017 108.0
32.506892582 102.0
32.533153147 89.0
32.559413712 91.0
32.585674277 107.0
32.611934842 106.0
32.638195407 64.0
32.664455972 77.0
32.690716537 86.0
32.716977102 88.0
32.743237667 110.0
32.769498232 95.0
32.795758797 97.0
32.822019362 114.0
32.848279927 123.0
32.874540492 93.0
32.900801057 127.0
32.927061622 112.0
32.953322188 111.0
32.979582753 89.0
33.005843318 81.0
33.032103883 67.0
33.058364448 75.0
33.084625013 67.0
33.110885578 61.0
33.137146143 62.0
33.163406708 61.0
33.189667273 65.0
33.215927838 52.0
33.242188403 63.0
33.268448968 59.0
33.294709533 46.0
33.320970098 66.0
33.347230663 54.0
33.373491228 58.0
33.399751793 57.0
33.426012358 55.0
33.452272923 52.0
33.478533488 54.0
33.504794053 61.0
33.531054618 45.0
33.557315183 48.0
33.583575748 46.0
33.609836313 57.0
33.636096878 46.0
33.662357443 46.0
33.688618008 73.0
33.714878573 54.0
33.741139138 55.0
33.767399703 51.0
33.793660268 57.0
33.819920833 65.0
33.846181398 59.0
33.872441963 38.0
33.898702528 42.0
33.924963093 59.0
33.951223658 70.0
33.977484223 58.0
34.003744788 55.0
34.030005353 44.0
34.056265918 59.0
34.082526483 52.0
34.108787048 66.0
34.135047613 45.0
34.161308178 60.0
34.187568743 69.0
34.213829308 68.0
34.240089873 66.0
34.266350438 62.0
34.292611003 60.0
34.318871568 57.0
34.345132133 66.0
34.371392698 66.0
34.397653263 67.0
34.423913828 77.0
34.450174393 77.0
34.476434958 83.0
34.502695523 67.0
34.528956088 59.0
34.555216653 90.0
34.581477218 62.0
34.607737783 84.0
34.633998348 60.0
34.660258913 79.0
34.686519478 69.0
34.712780043 65.0
34.739040608 60.0
34.765301173 67.0
34.791561738 59.0
34.817822303 72.0
34.844082868 52.0
34.870343433 59.0
34.896603998 64.0
34.922864563 80.0
34.949125128 56.0
34.975385693 70.0
35.001646258 59.0
35.027906823 63.0
35.054167388 65.0
35.080427953 74.0
35.106688518 62.0
35.132949083 72.0
35.159209648 93.0
35.185470213 71.0
35.211730778 67.0
35.237991344 97.0
35.264251909 67.0
35.290512474 82.0
35.316773039 85.0
35.343033604 90.0
35.369294169 87.0
35.395554734 87.0
35.421815299 88.0
35.448075864 105.0
35.474336429 113.0
35.500596994 103.0
35.526857559 109.0
35.553118124 101.0
35.579378689 82.0
35.605639254 90.0
35.631899819 84.0
35.658160384 98.0
35.684420949 79.0
35.710681514 65.0
35.736942079 79.0
35.763202644 76.0
35.789463209 79.0
35.815723774 88.0
35.841984339 76.0
35.868244904 69.0
35.894505469 87.0
35.920766034 84.0
35.947026599 78.0
35.973287164 95.0
35.999547729 84.0
36.025808294 86.0
36.052068859 88.0
36.078329424 82.0
36.104589989 87.0
36.130850554 98.0
36.157111119 94.0
36.183371684 105.0
36.209632249 89.0
36.235892814 102.0
36.262153379 139.0
36.288413944 123.0
36.314674509 164.0
36.340935074 165.0
36.367195639 154.0
36.393456204 173.0
36.419716769 132.0
36.445977334 123.0
36.472237899 105.0
36.498498464 105.0
36.524759029 105.0
36.551019594 105.0
36.577280159 100.0
36.603540724 108.0
36.629801289 116.0
36.656061854 136.0
36.682322419 154.0
36.708582984 154.0
36.734843549 188.0
36.761104114 181.0
36.787364679 218.0
36.813625244 257.0
36.839885809 290.0
36.866146374 349.0
36.892406939 336.0
36.918667504 389.0
36.944928069 416.0
36.971188634 416.0
36.997449199 552.0
37.023709764 505.0
37.049970329 552.0
37.076230894 511.0
37.102491459 502.0
37.128752024 479.0
37.155012589 429.0
37.181273154 389.0
37.207533719 378.0
37.233794284 373.0
37.260054849 360.0
37.286315414 377.0
37.312575979 410.0
37.338836544 422.0
37.365097109 466.0
37.391357674 515.0
37.417618239 549.0
37.443878804 600.0
37.470139369 629.0
37.496399935 652.0
37.522660500 706.0
37.548921065 646.0
37.575181630 672.0
37.601442195 661.0
37.627702760 627.0
37.653963325 647.0
37.680223890 672.0
37.706484455 642.0
37.732745020 613.0
37.759005585 593.0
37.785266150 575.0
37.811526715 450.0
37.837787280 397.0
37.864047845 341.0
37.890308410 275.0
37.916568975 265.0
37.942829540 241.0
37.969090105 188.0
37.995350670 175.0
38.021611235 156.0
38.047871800 134.0
38.074132365 146.0
38.100392930 122.0
38.126653495 129.0
38.152914060 151.0
38.179174625 146.0
38.205435190 134.0
38.231695755 124.0
38.257956320 102.0
38.284216885 168.0
38.310477450 166.0
38.336738015 150.0
38.362998580 157.0
38.389259145 145.0
38.415519710 141.0
38.441780275 150.0
38.468040840 145.0
38.494301405 111.0
38.520561970 133.0
38.546822535 132.0
38.573083100 121.0
38.599343665 120.0
38.625604230 126.0
38.651864795 136.0
38.678125360 106.0
38.704385925 116.0
38.730646490 120.0
38.756907055 136.0
38.783167620 115.0
38.809428185 127.0
38.835688750 177.0
38.861949315 136.0
38.888209880 156.0
38.914470445 141.0
38.940731010 166.0
38.966991575 134.0
38.993252140 172.0
39.019512705 161.0
39.045773270 144.0
39.072033835 159.0
39.098294400 145.0
39.124554965 173.0
39.150815530 185.0
39.177076095 145.0
39.203336660 168.0
39.229597225 165.0
39.255857790 166.0
39.282118355 179.0
39.308378920 225.0
39.334639485 178.0
39.360900050 197.0
39.387160615 189.0
39.413421180 140.0
39.439681745 170.0
39.465942310 168.0
39.492202875 149.0
39.518463440 129.0
39.544724005 160.0
39.570984570 138.0
39.597245135 120.0
39.623505700 132.0
39.649766265 130.0
39.676026830 127.0
39.702287395 117.0
39.728547960 105.0
39.754808525 114.0
39.781069091 89.0
39.807329656 96.0
39.833590221 100.0
39.859850786 84.0
39.886111351 89.0
39.912371916 93.0
39.938632481 89.0
39.964893046 108.0
39.991153611 100.0
40.017414176 117.0
40.043674741 114.0
40.069935306 124.0
40.096195871 154.0
40.122456436 157.0
40.148717001 113.0
40.174977566 163.0
40.201238131 156.0
40.227498696 171.0
40.253759261 164.0
40.280019826 181.0
40.306280391 169.0
40.332540956 175.0
40.358801521 190.0
40.385062086 187.0
40.411322651 171.0
40.437583216 145.0
40.463843781 137.0
40.490104346 120.0
40.516364911 107.0
40.542625476 93.0
40.568886041 93.0
40.595146606 101.0
40.621407171 85.0
40.647667736 87.0
40.673928301 92.0
40.700188866 72.0
40.726449431 103.0
40.752709996 93.0
40.778970561 97.0
40.805231126 104.0
40.831491691 104.0
40.857752256 93.0
40.884012821 111.0
40.910273386 110.0
40.936533951 103.0
40.962794516 122.0
40.989055081 136.0
41.015315646 122.0
41.041576211 135.0
41.067836776 134.0
41.094097341 139.0
41.120357906 146.0
41.146618471 175.0
41.172879036 176.0
41.199139601 184.0
41.225400166 168.0
41.251660731 182.0
41.277921296 179.0
41.304181861 144.0
41.330442426 160.0
41.356702991 189.0
41.382963556 163.0
41.409224121 163.0
41.435484686 129.0
41.461745251 153.0
41.488005816 161.0
41.514266381 164.0
41.540526946 188.0
41.566787511 173.0
41.593048076 173.0
41.619308641 210.0
41.645569206 197.0
41.671829771 220.0
41.698090336 255.0
41.724350901 283.0
41.750611466 312.0
41.776872031 330.0
41.803132596 348.0
41.829393161 355.0
41.855653726 412.0
41.881914291 446.0
41.908174856 490.0
41.934435421 508.0
41.960695986 531.0
41.986956551 564.0
42.013217116 594.0
42.039477682 653.0
42.065738247 863.0
42.091998812 898.0
42.118259377 1145.0
42.144519942 1266.0
42.170780507 1595.0
42.197041072 1892.0
42.223301637 2290.0
42.249562202 2562.0
42.275822767 2718.0
42.302083332 2898.0
42.328343897 2650.0
42.354604462 2420.0
42.380865027 2113.0
42.407125592 1792.0
42.433386157 1440.0
42.459646722 1143.0
42.485907287 945.0
42.512167852 924.0
42.538428417 716.0
42.564688982 629.0
42.590949547 523.0
42.617210112 491.0
42.643470677 447.0
42.669731242 453.0
42.695991807 407.0
42.722252372 412.0
42.748512937 373.0
42.774773502 401.0
42.801034067 368.0
42.827294632 372.0
42.853555197 402.0
42.879815762 386.0
42.906076327 414.0
42.932336892 447.0
42.958597457 438.0
42.984858022 490.0
43.011118587 492.0
43.037379152 575.0
43.063639717 643.0
43.089900282 749.0
43.116160847 801.0
43.142421412 973.0
43.168681977 998.0
43.194942542 1143.0
43.221203107 1201.0
43.247463672 1285.0
43.273724237 1360.0
43.299984802 1436.0
43.326245367 1430.0
43.352505932 1343.0
43.378766497 1287.0
43.405027062 1225.0
43.431287627 1125.0
43.457548192 961.0
43.483808757 866.0
43.510069322 748.0
43.536329887 606.0
43.562590452 526.0
43.588851017 520.0
43.615111582 426.0
43.641372147 353.0
43.667632712 327.0
43.693893277 312.0
43.720153842 298.0
43.746414407 264.0
43.772674972 218.0
43.798935537 194.0
43.825196102 169.0
43.851456667 182.0
43.877717232 152.0
43.903977797 146.0
43.930238362 177.0
43.956498927 148.0
43.982759492 104.0
44.009020057 124.0
44.035280622 120.0
44.061541187 128.0
44.087801752 132.0
44.114062317 114.0
44.140322882 111.0
44.166583447 122.0
44.192844012 115.0
44.219104577 119.0
44.245365142 67.0
44.271625707 98.0
44.297886272 93.0
44.324146838 112.0
44.350407403 109.0
44.376667968 113.0
44.402928533 99.0
44.429189098 94.0
44.455449663 107.0
44.481710228 94.0
44.507970793 128.0
44.534231358 95.0
44.560491923 116.0
44.586752488 111.0
44.613013053 95.0
44.639273618 85.0
44.665534183 72.0
44.691794748 89.0
44.718055313 96.0
44.744315878 93.0
44.770576443 90.0
44.796837008 99.0
44.823097573 84.0
44.849358138 106.0
44.875618703 96.0
44.901879268 87.0
44.928139833 82.0
44.954400398 101.0
44.980660963 95.0
45.006921528 98.0
45.033182093 88.0
45.059442658 100.0
45.085703223 91.0
45.111963788 97.0
45.138224353 96.0
45.164484918 87.0
45.190745483 100.0
45.217006048 75.0
45.243266613 84.0
45.269527178 99.0
45.295787743 77.0
45.322048308 93.0
45.348308873 74.0
45.374569438 79.0
45.400830003 83.0
45.427090568 91.0
45.453351133 105.0
45.479611698 80.0
45.505872263 111.0
45.532132828 86.0
45.558393393 100.0
45.584653958 94.0
45.610914523 97.0
45.637175088 100.0
45.663435653 91.0
45.689696218 98.0
45.715956783 96.0
45.742217348 76.0
45.768477913 87.0
45.794738478 84.0
45.820999043 96.0
45.847259608 97.0
45.873520173 95.0
45.899780738 74.0
45.926041303 117.0
45.952301868 108.0
45.978562433 94.0
46.004822998 102.0
46.031083563 112.0
46.057344128 117.0
46.083604693 136.0
46.109865258 105.0
46.136125823 109.0
46.162386388 115.0
46.188646953 135.0
46.214907518 132.0
46.241168083 121.0
46.267428648 142.0
46.293689213 136.0
46.319949778 127.0
46.346210343 145.0
46.372470908 122.0
46.398731473 106.0
46.424992038 108.0
46.451252603 127.0
46.477513168 111.0
46.503773733 117.0
46.530034298 120.0
46.556294863 120.0
46.582555428 112.0
46.608815994 131.0
46.635076559 126.0
46.661337124 155.0
46.687597689 149.0
46.713858254 135.0
46.740118819 148.0
46.766379384 176.0
46.792639949 142.0
46.818900514 168.0
46.845161079 152.0
46.871421644 152.0
46.897682209 169.0
46.923942774 147.0
46.950203339 140.0
46.976463904 143.0
47.002724469 143.0
47.028985034 154.0
47.055245599 124.0
47.081506164 125.0
47.107766729 132.0
47.134027294 129.0
47.160287859 121.0
47.186548424 130.0
47.212808989 117.0
47.239069554 109.0
47.265330119 108.0
47.291590684 117.0
47.317851249 114.0
47.344111814 113.0
47.370372379 147.0
47.396632944 116.0
47.422893509 116.0
47.449154074 126.0
47.475414639 124.0
47.501675204 142.0
47.527935769 144.0
47.554196334 155.0
47.580456899 162.0
47.606717464 121.0
47.632978029 145.0
47.659238594 180.0
47.685499159 182.0
47.711759724 162.0
47.738020289 181.0
47.764280854 202.0
47.790541419 195.0
47.816801984 212.0
47.843062549 249.0
47.869323114 215.0
47.895583679 239.0
47.921844244 258.0
47.948104809 257.0
47.974365374 251.0
48.000625939 272.0
48.026886504 295.0
48.053147069 276.0
48.079407634 250.0
48.105668199 238.0
48.131928764 210.0
48.158189329 207.0
48.184449894 199.0
48.210710459 189.0
48.236971024 223.0
48.263231589 205.0
48.289492154 209.0
48.315752719 191.0
48.342013284 214.0
48.368273849 220.0
48.394534414 208.0
48.420794979 223.0
48.447055544 248.0
48.473316109 245.0
48.499576674 248.0
48.525837239 259.0
48.552097804 294.0
48.578358369 323.0
48.604618934 330.0
48.630879499 341.0
48.657140064 365.0
48.683400629 382.0
48.709661194 407.0
48.735921759 459.0
48.762182324 448.0
48.788442889 473.0
48.814703454 514.0
48.840964019 558.0
48.867224585 563.0
48.893485150 623.0
48.919745715 664.0
48.946006280 665.0
48.972266845 723.0
48.998527410 705.0
49.024787975 721.0
49.051048540 748.0
49.077309105 733.0
49.103569670 713.0
49.129830235 692.0
49.156090800 617.0
49.182351365 611.0
49.208611930 573.0
49.234872495 478.0
49.261133060 416.0
49.287393625 408.0
49.313654190 384.0
49.339914755 338.0
49.366175320 288.0
49.392435885 264.0
49.418696450 245.0
49.444957015 240.0
49.471217580 216.0
49.497478145 223.0
49.523738710 190.0
49.549999275 177.0
49.576259840 184.0
49.602520405 171.0
49.628780970 150.0
49.655041535 127.0
49.681302100 149.0
49.707562665 134.0
49.733823230 128.0
49.760083795 114.0
49.786344360 114.0
49.812604925 121.0
49.838865490 127.0
49.865126055 109.0
49.891386620 134.0
49.917647185 98.0
49.943907750 120.0
49.970168315 124.0
49.996428880 109.0
