# Supplementary material for: Investigation of Potential Amorphisation and Co-Amorphisation Behaviour of the Benzene Di-Carboxylic Acids upon Cryo-Milling
Source: Molecules. 2019 Nov 5;24(21):3990. doi: 10.3390/molecules24213990 (PMC6865180; doi:10.3390/molecules24213990)
Supplement: Supplementary file 1 [file molecules-24-03990-s001.zip › SI_pack/Figure_3_XRPD_single_components/Data/Individual/Phthalic acid/Unmilled phthalic acid.xy]

2.013130280 134.0
2.039390845 125.0
2.065651410 101.0
2.091911975 108.0
2.118172540 111.0
2.144433105 95.0
2.170693670 121.0
2.196954235 129.0
2.223214800 129.0
2.249475365 113.0
2.275735930 122.0
2.301996495 116.0
2.328257060 125.0
2.354517625 116.0
2.380778190 110.0
2.407038755 122.0
2.433299320 80.0
2.459559885 91.0
2.485820450 97.0
2.512081015 79.0
2.538341580 105.0
2.564602145 96.0
2.590862710 86.0
2.617123275 111.0
2.643383840 97.0
2.669644405 110.0
2.695904970 83.0
2.722165535 94.0
2.748426100 90.0
2.774686665 104.0
2.800947230 88.0
2.827207795 82.0
2.853468360 104.0
2.879728925 74.0
2.905989490 79.0
2.932250055 100.0
2.958510620 90.0
2.984771185 89.0
3.011031750 88.0
3.037292315 97.0
3.063552880 86.0
3.089813445 103.0
3.116074010 87.0
3.142334575 103.0
3.168595140 91.0
3.194855705 103.0
3.221116270 86.0
3.247376835 101.0
3.273637400 75.0
3.299897965 87.0
3.326158530 88.0
3.352419095 92.0
3.378679660 107.0
3.404940225 90.0
3.431200790 89.0
3.457461355 101.0
3.483721920 103.0
3.509982485 103.0
3.536243050 85.0
3.562503615 93.0
3.588764180 96.0
3.615024746 94.0
3.641285311 110.0
3.667545876 98.0
3.693806441 97.0
3.720067006 79.0
3.746327571 87.0
3.772588136 88.0
3.798848701 88.0
3.825109266 100.0
3.851369831 111.0
3.877630396 95.0
3.903890961 80.0
3.930151526 103.0
3.956412091 102.0
3.982672656 87.0
4.008933221 96.0
4.035193786 84.0
4.061454351 113.0
4.087714916 100.0
4.113975481 88.0
4.140236046 92.0
4.166496611 81.0
4.192757176 81.0
4.219017741 94.0
4.245278306 97.0
4.271538871 90.0
4.297799436 90.0
4.324060001 101.0
4.350320566 116.0
4.376581131 98.0
4.402841696 95.0
4.429102261 99.0
4.455362826 103.0
4.481623391 117.0
4.507883956 98.0
4.534144521 103.0
4.560405086 108.0
4.586665651 112.0
4.612926216 95.0
4.639186781 93.0
4.665447346 107.0
4.691707911 87.0
4.717968476 96.0
4.744229041 108.0
4.770489606 95.0
4.796750171 82.0
4.823010736 93.0
4.849271301 106.0
4.875531866 97.0
4.901792431 89.0
4.928052996 102.0
4.954313561 86.0
4.980574126 88.0
5.006834691 86.0
5.033095256 105.0
5.059355821 97.0
5.085616386 76.0
5.111876951 88.0
5.138137516 106.0
5.164398081 84.0
5.190658646 99.0
5.216919211 104.0
5.243179776 105.0
5.269440341 96.0
5.295700906 96.0
5.321961471 107.0
5.348222036 81.0
5.374482601 90.0
5.400743166 100.0
5.427003731 85.0
5.453264296 88.0
5.479524861 85.0
5.505785426 83.0
5.532045991 114.0
5.558306556 89.0
5.584567121 89.0
5.610827686 91.0
5.637088251 114.0
5.663348816 86.0
5.689609381 108.0
5.715869946 95.0
5.742130511 121.0
5.768391076 102.0
5.794651641 84.0
5.820912206 86.0
5.847172771 101.0
5.873433336 99.0
5.899693901 105.0
5.925954466 107.0
5.952215031 95.0
5.978475596 98.0
6.004736161 88.0
6.030996726 112.0
6.057257291 96.0
6.083517856 121.0
6.109778421 103.0
6.136038986 97.0
6.162299551 88.0
6.188560116 90.0
6.214820681 102.0
6.241081246 108.0
6.267341811 98.0
6.293602376 107.0
6.319862941 97.0
6.346123506 117.0
6.372384071 99.0
6.398644636 92.0
6.424905201 93.0
6.451165766 86.0
6.477426331 105.0
6.503686896 100.0
6.529947461 109.0
6.556208026 86.0
6.582468591 115.0
6.608729156 107.0
6.634989721 102.0
6.661250286 95.0
6.687510851 113.0
6.713771416 97.0
6.740031981 96.0
6.766292546 98.0
6.792553111 108.0
6.818813677 109.0
6.845074242 89.0
6.871334807 106.0
6.897595372 113.0
6.923855937 105.0
6.950116502 123.0
6.976377067 85.0
7.002637632 110.0
7.028898197 107.0
7.055158762 109.0
7.081419327 99.0
7.107679892 97.0
7.133940457 98.0
7.160201022 109.0
7.186461587 87.0
7.212722152 84.0
7.238982717 106.0
7.265243282 113.0
7.291503847 108.0
7.317764412 97.0
7.344024977 96.0
7.370285542 105.0
7.396546107 83.0
7.422806672 103.0
7.449067237 104.0
7.475327802 96.0
7.501588367 107.0
7.527848932 102.0
7.554109497 96.0
7.580370062 94.0
7.606630627 110.0
7.632891192 111.0
7.659151757 103.0
7.685412322 93.0
7.711672887 108.0
7.737933452 112.0
7.764194017 92.0
7.790454582 91.0
7.816715147 107.0
7.842975712 100.0
7.869236277 104.0
7.895496842 92.0
7.921757407 90.0
7.948017972 95.0
7.974278537 98.0
8.000539102 115.0
8.026799667 93.0
8.053060232 95.0
8.079320797 104.0
8.105581362 94.0
8.131841927 110.0
8.158102492 104.0
8.184363057 108.0
8.210623622 94.0
8.236884187 100.0
8.263144752 102.0
8.289405317 109.0
8.315665882 101.0
8.341926447 101.0
8.368187012 85.0
8.394447577 82.0
8.420708142 102.0
8.446968707 111.0
8.473229272 106.0
8.499489837 108.0
8.525750402 104.0
8.552010967 116.0
8.578271532 104.0
8.604532097 100.0
8.630792662 108.0
8.657053227 90.0
8.683313792 110.0
8.709574357 98.0
8.735834922 112.0
8.762095487 115.0
8.788356052 97.0
8.814616617 87.0
8.840877182 92.0
8.867137747 100.0
8.893398312 115.0
8.919658877 103.0
8.945919442 94.0
8.972180007 102.0
8.998440572 131.0
9.024701137 105.0
9.050961702 85.0
9.077222267 105.0
9.103482832 110.0
9.129743397 102.0
9.156003962 115.0
9.182264527 131.0
9.208525092 79.0
9.234785657 100.0
9.261046222 106.0
9.287306787 122.0
9.313567352 102.0
9.339827917 98.0
9.366088482 103.0
9.392349047 102.0
9.418609612 92.0
9.444870177 111.0
9.471130742 94.0
9.497391307 97.0
9.523651872 107.0
9.549912437 91.0
9.576173002 104.0
9.602433567 84.0
9.628694132 85.0
9.654954697 96.0
9.681215262 105.0
9.707475827 102.0
9.733736392 89.0
9.759996957 102.0
9.786257522 106.0
9.812518087 107.0
9.838778652 95.0
9.865039217 82.0
9.891299782 109.0
9.917560347 109.0
9.943820912 94.0
9.970081477 101.0
9.996342042 94.0
10.022602608 88.0
10.048863173 99.0
10.075123738 113.0
10.101384303 86.0
10.127644868 117.0
10.153905433 86.0
10.180165998 90.0
10.206426563 103.0
10.232687128 106.0
10.258947693 110.0
10.285208258 95.0
10.311468823 85.0
10.337729388 98.0
10.363989953 91.0
10.390250518 96.0
10.416511083 99.0
10.442771648 109.0
10.469032213 105.0
10.495292778 100.0
10.521553343 77.0
10.547813908 86.0
10.574074473 108.0
10.600335038 99.0
10.626595603 94.0
10.652856168 95.0
10.679116733 99.0
10.705377298 97.0
10.731637863 84.0
10.757898428 87.0
10.784158993 88.0
10.810419558 99.0
10.836680123 114.0
10.862940688 89.0
10.889201253 95.0
10.915461818 91.0
10.941722383 81.0
10.967982948 110.0
10.994243513 107.0
11.020504078 90.0
11.046764643 87.0
11.073025208 92.0
11.099285773 98.0
11.125546338 89.0
11.151806903 96.0
11.178067468 116.0
11.204328033 104.0
11.230588598 104.0
11.256849163 100.0
11.283109728 97.0
11.309370293 84.0
11.335630858 91.0
11.361891423 90.0
11.388151988 86.0
11.414412553 91.0
11.440673118 97.0
11.466933683 85.0
11.493194248 111.0
11.519454813 88.0
11.545715378 91.0
11.571975943 89.0
11.598236508 104.0
11.624497073 93.0
11.650757638 89.0
11.677018203 105.0
11.703278768 98.0
11.729539333 98.0
11.755799898 84.0
11.782060463 109.0
11.808321028 90.0
11.834581593 88.0
11.860842158 89.0
11.887102723 100.0
11.913363288 79.0
11.939623853 96.0
11.965884418 91.0
11.992144983 87.0
12.018405548 92.0
12.044666113 97.0
12.070926678 109.0
12.097187243 80.0
12.123447808 77.0
12.149708373 83.0
12.175968938 87.0
12.202229503 89.0
12.228490068 89.0
12.254750633 86.0
12.281011198 109.0
12.307271763 109.0
12.333532328 101.0
12.359792893 84.0
12.386053458 97.0
12.412314023 98.0
12.438574588 127.0
12.464835153 120.0
12.491095718 108.0
12.517356283 129.0
12.543616848 86.0
12.569877413 108.0
12.596137978 93.0
12.622398543 90.0
12.648659108 93.0
12.674919673 96.0
12.701180238 86.0
12.727440803 72.0
12.753701368 98.0
12.779961933 107.0
12.806222498 93.0
12.832483063 101.0
12.858743628 102.0
12.885004193 91.0
12.911264758 95.0
12.937525323 86.0
12.963785888 97.0
12.990046453 84.0
13.016307018 88.0
13.042567583 98.0
13.068828148 75.0
13.095088713 110.0
13.121349278 96.0
13.147609843 91.0
13.173870408 98.0
13.200130973 94.0
13.226391539 86.0
13.252652104 92.0
13.278912669 94.0
13.305173234 107.0
13.331433799 92.0
13.357694364 115.0
13.383954929 92.0
13.410215494 86.0
13.436476059 98.0
13.462736624 106.0
13.488997189 83.0
13.515257754 89.0
13.541518319 95.0
13.567778884 90.0
13.594039449 94.0
13.620300014 100.0
13.646560579 87.0
13.672821144 102.0
13.699081709 87.0
13.725342274 93.0
13.751602839 89.0
13.777863404 91.0
13.804123969 99.0
13.830384534 90.0
13.856645099 80.0
13.882905664 100.0
13.909166229 86.0
13.935426794 107.0
13.961687359 99.0
13.987947924 88.0
14.014208489 87.0
14.040469054 92.0
14.066729619 87.0
14.092990184 96.0
14.119250749 90.0
14.145511314 86.0
14.171771879 66.0
14.198032444 93.0
14.224293009 93.0
14.250553574 96.0
14.276814139 102.0
14.303074704 89.0
14.329335269 102.0
14.355595834 87.0
14.381856399 84.0
14.408116964 99.0
14.434377529 100.0
14.460638094 85.0
14.486898659 82.0
14.513159224 91.0
14.539419789 80.0
14.565680354 84.0
14.591940919 73.0
14.618201484 85.0
14.644462049 99.0
14.670722614 90.0
14.696983179 98.0
14.723243744 76.0
14.749504309 82.0
14.775764874 82.0
14.802025439 83.0
14.828286004 91.0
14.854546569 80.0
14.880807134 87.0
14.907067699 76.0
14.933328264 104.0
14.959588829 96.0
14.985849394 73.0
15.012109959 104.0
15.038370524 96.0
15.064631089 97.0
15.090891654 75.0
15.117152219 74.0
15.143412784 87.0
15.169673349 97.0
15.195933914 92.0
15.222194479 93.0
15.248455044 105.0
15.274715609 122.0
15.300976174 122.0
15.327236739 182.0
15.353497304 411.0
15.379757869 527.0
15.406018434 488.0
15.432278999 430.0
15.458539564 574.0
15.484800129 874.0
15.511060694 1283.0
15.537321259 1450.0
15.563581824 782.0
15.589842389 261.0
15.616102954 255.0
15.642363519 231.0
15.668624084 120.0
15.694884649 103.0
15.721145214 85.0
15.747405779 102.0
15.773666344 102.0
15.799926909 70.0
15.826187474 91.0
15.852448039 121.0
15.878708604 142.0
15.904969169 84.0
15.931229734 82.0
15.957490299 82.0
15.983750864 77.0
16.010011429 87.0
16.036271994 98.0
16.062532559 67.0
16.088793124 78.0
16.115053689 87.0
16.141314254 88.0
16.167574819 109.0
16.193835384 78.0
16.220095949 84.0
16.246356514 91.0
16.272617079 77.0
16.298877644 104.0
16.325138209 96.0
16.351398774 85.0
16.377659339 85.0
16.403919904 94.0
16.430180470 81.0
16.456441035 82.0
16.482701600 85.0
16.508962165 101.0
16.535222730 90.0
16.561483295 78.0
16.587743860 80.0
16.614004425 79.0
16.640264990 90.0
16.666525555 86.0
16.692786120 79.0
16.719046685 100.0
16.745307250 113.0
16.771567815 84.0
16.797828380 84.0
16.824088945 86.0
16.850349510 77.0
16.876610075 94.0
16.902870640 79.0
16.929131205 84.0
16.955391770 87.0
16.981652335 88.0
17.007912900 84.0
17.034173465 81.0
17.060434030 90.0
17.086694595 92.0
17.112955160 85.0
17.139215725 78.0
17.165476290 71.0
17.191736855 65.0
17.217997420 91.0
17.244257985 96.0
17.270518550 77.0
17.296779115 94.0
17.323039680 86.0
17.349300245 90.0
17.375560810 81.0
17.401821375 88.0
17.428081940 98.0
17.454342505 68.0
17.480603070 97.0
17.506863635 88.0
17.533124200 95.0
17.559384765 78.0
17.585645330 93.0
17.611905895 100.0
17.638166460 81.0
17.664427025 85.0
17.690687590 68.0
17.716948155 82.0
17.743208720 96.0
17.769469285 90.0
17.795729850 69.0
17.821990415 89.0
17.848250980 89.0
17.874511545 85.0
17.900772110 89.0
17.927032675 105.0
17.953293240 81.0
17.979553805 83.0
18.005814370 79.0
18.032074935 104.0
18.058335500 84.0
18.084596065 87.0
18.110856630 89.0
18.137117195 93.0
18.163377760 96.0
18.189638325 89.0
18.215898890 110.0
18.242159455 84.0
18.268420020 94.0
18.294680585 103.0
18.320941150 83.0
18.347201715 104.0
18.373462280 127.0
18.399722845 196.0
18.425983410 228.0
18.452243975 269.0
18.478504540 414.0
18.504765105 591.0
18.531025670 790.0
18.557286235 1027.0
18.583546800 1346.0
18.609807365 1928.0
18.636067930 2747.0
18.662328495 3932.0
18.688589060 4252.0
18.714849625 3652.0
18.741110190 1825.0
18.767370755 718.0
18.793631320 207.0
18.819891885 540.0
18.846152450 901.0
18.872413015 496.0
18.898673580 160.0
18.924934145 136.0
18.951194710 104.0
18.977455275 142.0
19.003715840 204.0
19.029976405 150.0
19.056236970 92.0
19.082497535 105.0
19.108758100 103.0
19.135018665 103.0
19.161279230 89.0
19.187539795 99.0
19.213800360 101.0
19.240060925 89.0
19.266321490 92.0
19.292582055 96.0
19.318842620 70.0
19.345103185 81.0
19.371363750 78.0
19.397624315 88.0
19.423884880 91.0
19.450145445 89.0
19.476406010 88.0
19.502666575 100.0
19.528927140 79.0
19.555187705 104.0
19.581448270 108.0
19.607708836 104.0
19.633969401 95.0
19.660229966 93.0
19.686490531 95.0
19.712751096 95.0
19.739011661 100.0
19.765272226 101.0
19.791532791 93.0
19.817793356 92.0
19.844053921 97.0
19.870314486 89.0
19.896575051 91.0
19.922835616 90.0
19.949096181 92.0
19.975356746 105.0
20.001617311 109.0
20.027877876 81.0
20.054138441 88.0
20.080399006 95.0
20.106659571 83.0
20.132920136 97.0
20.159180701 89.0
20.185441266 97.0
20.211701831 114.0
20.237962396 104.0
20.264222961 105.0
20.290483526 160.0
20.316744091 177.0
20.343004656 200.0
20.369265221 168.0
20.395525786 181.0
20.421786351 242.0
20.448046916 261.0
20.474307481 244.0
20.500568046 161.0
20.526828611 100.0
20.553089176 143.0
20.579349741 128.0
20.605610306 99.0
20.631870871 105.0
20.658131436 97.0
20.684392001 103.0
20.710652566 86.0
20.736913131 101.0
20.763173696 104.0
20.789434261 100.0
20.815694826 113.0
20.841955391 105.0
20.868215956 114.0
20.894476521 97.0
20.920737086 108.0
20.946997651 105.0
20.973258216 113.0
20.999518781 100.0
21.025779346 124.0
21.052039911 144.0
21.078300476 171.0
21.104561041 187.0
21.130821606 273.0
21.157082171 370.0
21.183342736 447.0
21.209603301 592.0
21.235863866 762.0
21.262124431 898.0
21.288384996 1488.0
21.314645561 2730.0
21.340906126 5970.0
21.367166691 10200.0
21.393427256 10639.0
21.419687821 8279.0
21.445948386 6371.0
21.472208951 3662.0
21.498469516 1096.0
21.524730081 285.0
21.550990646 146.0
21.577251211 138.0
21.603511776 107.0
21.629772341 108.0
21.656032906 113.0
21.682293471 110.0
21.708554036 105.0
21.734814601 96.0
21.761075166 81.0
21.787335731 99.0
21.813596296 102.0
21.839856861 80.0
21.866117426 98.0
21.892377991 101.0
21.918638556 111.0
21.944899121 111.0
21.971159686 99.0
21.997420251 104.0
22.023680816 124.0
22.049941381 114.0
22.076201946 107.0
22.102462511 106.0
22.128723076 104.0
22.154983641 137.0
22.181244206 141.0
22.207504771 231.0
22.233765336 315.0
22.260025901 523.0
22.286286466 907.0
22.312547031 1477.0
22.338807596 1841.0
22.365068161 1838.0
22.391328726 1995.0
22.417589291 1551.0
22.443849856 1944.0
22.470110421 2084.0
22.496370986 611.0
22.522631551 133.0
22.548892116 107.0
22.575152681 112.0
22.601413246 103.0
22.627673811 94.0
22.653934376 98.0
22.680194941 147.0
22.706455506 120.0
22.732716071 93.0
22.758976636 123.0
22.785237201 114.0
22.811497767 96.0
22.837758332 81.0
22.864018897 91.0
22.890279462 92.0
22.916540027 93.0
22.942800592 97.0
22.969061157 94.0
22.995321722 107.0
23.021582287 128.0
23.047842852 110.0
23.074103417 100.0
23.100363982 93.0
23.126624547 101.0
23.152885112 91.0
23.179145677 79.0
23.205406242 94.0
23.231666807 106.0
23.257927372 98.0
23.284187937 91.0
23.310448502 80.0
23.336709067 91.0
23.362969632 78.0
23.389230197 97.0
23.415490762 103.0
23.441751327 114.0
23.468011892 82.0
23.494272457 103.0
23.520533022 95.0
23.546793587 91.0
23.573054152 89.0
23.599314717 99.0
23.625575282 88.0
23.651835847 86.0
23.678096412 106.0
23.704356977 86.0
23.730617542 85.0
23.756878107 107.0
23.783138672 109.0
23.809399237 98.0
23.835659802 83.0
23.861920367 99.0
23.888180932 107.0
23.914441497 96.0
23.940702062 98.0
23.966962627 108.0
23.993223192 115.0
24.019483757 87.0
24.045744322 94.0
24.072004887 104.0
24.098265452 99.0
24.124526017 105.0
24.150786582 115.0
24.177047147 100.0
24.203307712 87.0
24.229568277 98.0
24.255828842 113.0
24.282089407 112.0
24.308349972 92.0
24.334610537 99.0
24.360871102 96.0
24.387131667 111.0
24.413392232 123.0
24.439652797 104.0
24.465913362 98.0
24.492173927 110.0
24.518434492 114.0
24.544695057 124.0
24.570955622 106.0
24.597216187 118.0
24.623476752 109.0
24.649737317 85.0
24.675997882 136.0
24.702258447 135.0
24.728519012 165.0
24.754779577 246.0
24.781040142 348.0
24.807300707 353.0
24.833561272 331.0
24.859821837 317.0
24.886082402 295.0
24.912342967 411.0
24.938603532 783.0
24.964864097 1861.0
24.991124662 2398.0
25.017385227 1682.0
25.043645792 480.0
25.069906357 133.0
25.096166922 129.0
25.122427487 122.0
25.148688052 114.0
25.174948617 108.0
25.201209182 103.0
25.227469747 129.0
25.253730312 98.0
25.279990877 97.0
25.306251442 103.0
25.332512007 105.0
25.358772572 117.0
25.385033137 141.0
25.411293702 120.0
25.437554267 124.0
25.463814832 129.0
25.490075397 136.0
25.516335962 147.0
25.542596527 128.0
25.568857092 143.0
25.595117657 172.0
25.621378222 204.0
25.647638787 213.0
25.673899352 224.0
25.700159917 226.0
25.726420482 198.0
25.752681047 286.0
25.778941612 311.0
25.805202177 182.0
25.831462742 122.0
25.857723307 107.0
25.883983872 117.0
25.910244437 147.0
25.936505002 111.0
25.962765567 129.0
25.989026132 122.0
26.015286698 124.0
26.041547263 107.0
26.067807828 128.0
26.094068393 116.0
26.120328958 114.0
26.146589523 111.0
26.172850088 114.0
26.199110653 135.0
26.225371218 157.0
26.251631783 139.0
26.277892348 171.0
26.304152913 203.0
26.330413478 177.0
26.356674043 169.0
26.382934608 166.0
26.409195173 179.0
26.435455738 203.0
26.461716303 369.0
26.487976868 639.0
26.514237433 789.0
26.540497998 808.0
26.566758563 1061.0
26.593019128 1630.0
26.619279693 1712.0
26.645540258 1531.0
26.671800823 1629.0
26.698061388 1387.0
26.724321953 1047.0
26.750582518 807.0
26.776843083 508.0
26.803103648 518.0
26.829364213 846.0
26.855624778 1283.0
26.881885343 1543.0
26.908145908 2447.0
26.934406473 3606.0
26.960667038 3537.0
26.986927603 2516.0
27.013188168 1857.0
27.039448733 2677.0
27.065709298 4396.0
27.091969863 6007.0
27.118230428 6793.0
27.144490993 6477.0
27.170751558 5336.0
27.197012123 4045.0
27.223272688 2991.0
27.249533253 1511.0
27.275793818 389.0
27.302054383 569.0
27.328314948 643.0
27.354575513 363.0
27.380836078 233.0
27.407096643 195.0
27.433357208 200.0
27.459617773 140.0
27.485878338 170.0
27.512138903 191.0
27.538399468 176.0
27.564660033 188.0
27.590920598 246.0
27.617181163 260.0
27.643441728 319.0
27.669702293 438.0
27.695962858 471.0
27.722223423 414.0
27.748483988 549.0
27.774744553 429.0
27.801005118 290.0
27.827265683 196.0
27.853526248 158.0
27.879786813 138.0
27.906047378 139.0
27.932307943 135.0
27.958568508 145.0
27.984829073 138.0
28.011089638 145.0
28.037350203 132.0
28.063610768 143.0
28.089871333 119.0
28.116131898 161.0
28.142392463 118.0
28.168653028 129.0
28.194913593 132.0
28.221174158 115.0
28.247434723 108.0
28.273695288 123.0
28.299955853 117.0
28.326216418 128.0
28.352476983 132.0
28.378737548 126.0
28.404998113 130.0
28.431258678 104.0
28.457519243 128.0
28.483779808 130.0
28.510040373 111.0
28.536300938 109.0
28.562561503 135.0
28.588822068 112.0
28.615082633 109.0
28.641343198 123.0
28.667603763 125.0
28.693864328 113.0
28.720124893 108.0
28.746385458 140.0
28.772646023 132.0
28.798906588 143.0
28.825167153 127.0
28.851427718 136.0
28.877688283 133.0
28.903948848 99.0
28.930209413 134.0
28.956469978 115.0
28.982730543 139.0
29.008991108 117.0
29.035251673 132.0
29.061512238 148.0
29.087772803 125.0
29.114033368 105.0
29.140293933 122.0
29.166554498 119.0
29.192815063 117.0
29.219075629 126.0
29.245336194 128.0
29.271596759 129.0
29.297857324 116.0
29.324117889 134.0
29.350378454 127.0
29.376639019 127.0
29.402899584 114.0
29.429160149 128.0
29.455420714 114.0
29.481681279 113.0
29.507941844 116.0
29.534202409 111.0
29.560462974 143.0
29.586723539 134.0
29.612984104 117.0
29.639244669 131.0
29.665505234 136.0
29.691765799 121.0
29.718026364 122.0
29.744286929 127.0
29.770547494 126.0
29.796808059 145.0
29.823068624 103.0
29.849329189 120.0
29.875589754 113.0
29.901850319 149.0
29.928110884 110.0
29.954371449 135.0
29.980632014 110.0
30.006892579 116.0
30.033153144 127.0
30.059413709 128.0
30.085674274 120.0
30.111934839 128.0
30.138195404 106.0
30.164455969 122.0
30.190716534 119.0
30.216977099 124.0
30.243237664 124.0
30.269498229 123.0
30.295758794 138.0
30.322019359 207.0
30.348279924 266.0
30.374540489 254.0
30.400801054 312.0
30.427061619 466.0
30.453322184 414.0
30.479582749 334.0
30.505843314 526.0
30.532103879 916.0
30.558364444 1258.0
30.584625009 1152.0
30.610885574 1341.0
30.637146139 1766.0
30.663406704 1615.0
30.689667269 711.0
30.715927834 369.0
30.742188399 516.0
30.768448964 1040.0
30.794709529 955.0
30.820970094 331.0
30.847230659 227.0
30.873491224 224.0
30.899751789 127.0
30.926012354 111.0
30.952272919 113.0
30.978533484 124.0
31.004794049 126.0
31.031054614 139.0
31.057315179 139.0
31.083575744 127.0
31.109836309 139.0
31.136096874 142.0
31.162357439 186.0
31.188618004 211.0
31.214878569 282.0
31.241139134 282.0
31.267399699 386.0
31.293660264 522.0
31.319920829 595.0
31.346181394 733.0
31.372441959 797.0
31.398702524 638.0
31.424963089 401.0
31.451223654 268.0
31.477484219 164.0
31.503744784 142.0
31.530005349 123.0
31.556265914 126.0
31.582526479 140.0
31.608787044 128.0
31.635047609 145.0
31.661308174 133.0
31.687568739 118.0
31.713829304 132.0
31.740089869 110.0
31.766350434 120.0
31.792610999 127.0
31.818871564 139.0
31.845132129 122.0
31.871392694 130.0
31.897653259 112.0
31.923913824 117.0
31.950174389 137.0
31.976434954 121.0
32.002695519 118.0
32.028956084 130.0
32.055216649 112.0
32.081477214 127.0
32.107737779 122.0
32.133998344 118.0
32.160258909 113.0
32.186519474 133.0
32.212780039 114.0
32.239040604 141.0
32.265301169 146.0
32.291561734 150.0
32.317822299 184.0
32.344082864 221.0
32.370343429 310.0
32.396603994 542.0
32.422864560 660.0
32.449125125 705.0
32.475385690 940.0
32.501646255 1497.0
32.527906820 1858.0
32.554167385 1786.0
32.580427950 1156.0
32.606688515 657.0
32.632949080 251.0
32.659209645 160.0
32.685470210 136.0
32.711730775 152.0
32.737991340 147.0
32.764251905 209.0
32.790512470 206.0
32.816773035 272.0
32.843033600 261.0
32.869294165 299.0
32.895554730 315.0
32.921815295 316.0
32.948075860 308.0
32.974336425 272.0
33.000596990 169.0
33.026857555 138.0
33.053118120 150.0
33.079378685 135.0
33.105639250 136.0
33.131899815 133.0
33.158160380 123.0
33.184420945 136.0
33.210681510 136.0
33.236942075 132.0
33.263202640 103.0
33.289463205 127.0
33.315723770 140.0
33.341984335 114.0
33.368244900 114.0
33.394505465 127.0
33.420766030 132.0
33.447026595 117.0
33.473287160 111.0
33.499547725 120.0
33.525808290 142.0
33.552068855 130.0
33.578329420 131.0
33.604589985 126.0
33.630850550 118.0
33.657111115 137.0
33.683371680 118.0
33.709632245 129.0
33.735892810 131.0
33.762153375 116.0
33.788413940 100.0
33.814674505 131.0
33.840935070 118.0
33.867195635 117.0
33.893456200 99.0
33.919716765 119.0
33.945977330 114.0
33.972237895 119.0
33.998498460 117.0
34.024759025 132.0
34.051019590 128.0
34.077280155 121.0
34.103540720 113.0
34.129801285 110.0
34.156061850 138.0
34.182322415 124.0
34.208582980 142.0
34.234843545 106.0
34.261104110 128.0
34.287364675 115.0
34.313625240 129.0
34.339885805 128.0
34.366146370 130.0
34.392406935 158.0
34.418667500 151.0
34.444928065 157.0
34.471188630 143.0
34.497449195 161.0
34.523709760 182.0
34.549970325 209.0
34.576230890 232.0
34.602491455 237.0
34.628752020 282.0
34.655012585 286.0
34.681273150 311.0
34.707533715 337.0
34.733794280 295.0
34.760054845 238.0
34.786315410 169.0
34.812575975 138.0
34.838836540 149.0
34.865097105 124.0
34.891357670 135.0
34.917618235 139.0
34.943878800 141.0
34.970139365 119.0
34.996399930 127.0
35.022660495 119.0
35.048921060 143.0
35.075181625 137.0
35.101442190 141.0
35.127702755 124.0
35.153963320 123.0
35.180223885 152.0
35.206484450 136.0
35.232745015 125.0
35.259005580 170.0
35.285266145 153.0
35.311526710 141.0
35.337787275 151.0
35.364047840 162.0
35.390308405 172.0
35.416568970 216.0
35.442829535 195.0
35.469090100 228.0
35.495350665 336.0
35.521611230 378.0
35.547871795 354.0
35.574132360 350.0
35.600392926 283.0
35.626653491 205.0
35.652914056 188.0
35.679174621 154.0
35.705435186 163.0
35.731695751 143.0
35.757956316 135.0
35.784216881 160.0
35.810477446 173.0
35.836738011 155.0
35.862998576 148.0
35.889259141 147.0
35.915519706 189.0
35.941780271 139.0
35.968040836 168.0
35.994301401 164.0
36.020561966 195.0
36.046822531 200.0
36.073083096 240.0
36.099343661 221.0
36.125604226 218.0
36.151864791 252.0
36.178125356 218.0
36.204385921 241.0
36.230646486 208.0
36.256907051 269.0
36.283167616 261.0
36.309428181 330.0
36.335688746 373.0
36.361949311 381.0
36.388209876 362.0
36.414470441 277.0
36.440731006 247.0
36.466991571 258.0
36.493252136 183.0
36.519512701 182.0
36.545773266 174.0
36.572033831 176.0
36.598294396 176.0
36.624554961 176.0
36.650815526 167.0
36.677076091 188.0
36.703336656 215.0
36.729597221 230.0
36.755857786 274.0
36.782118351 350.0
36.808378916 411.0
36.834639481 383.0
36.860900046 371.0
36.887160611 343.0
36.913421176 268.0
36.939681741 337.0
36.965942306 352.0
36.992202871 431.0
37.018463436 705.0
37.044724001 961.0
37.070984566 1472.0
37.097245131 1898.0
37.123505696 2741.0
37.149766261 3435.0
37.176026826 2723.0
37.202287391 1108.0
37.228547956 462.0
37.254808521 332.0
37.281069086 287.0
37.307329651 304.0
37.333590216 362.0
37.359850781 551.0
37.386111346 512.0
37.412371911 603.0
37.438632476 660.0
37.464893041 780.0
37.491153606 1086.0
37.517414171 1415.0
37.543674736 1842.0
37.569935301 1669.0
37.596195866 1131.0
37.622456431 1037.0
37.648716996 1261.0
37.674977561 1495.0
37.701238126 1509.0
37.727498691 1472.0
37.753759256 1255.0
37.780019821 1535.0
37.806280386 1852.0
37.832540951 1816.0
37.858801516 1408.0
37.885062081 718.0
37.911322646 307.0
37.937583211 259.0
37.963843776 460.0
37.990104341 451.0
38.016364906 242.0
38.042625471 175.0
38.068886036 166.0
38.095146601 181.0
38.121407166 223.0
38.147667731 172.0
38.173928296 178.0
38.200188861 185.0
38.226449426 204.0
38.252709991 269.0
38.278970556 252.0
38.305231121 235.0
38.331491686 230.0
38.357752251 312.0
38.384012816 376.0
38.410273381 380.0
38.436533946 359.0
38.462794511 371.0
38.489055076 416.0
38.515315641 633.0
38.541576206 453.0
38.567836771 299.0
38.594097336 218.0
38.620357901 172.0
38.646618466 202.0
38.672879031 171.0
38.699139596 179.0
38.725400161 172.0
38.751660726 181.0
38.777921291 168.0
38.804181857 204.0
38.830442422 212.0
38.856702987 266.0
38.882963552 266.0
38.909224117 217.0
38.935484682 216.0
38.961745247 198.0
38.988005812 187.0
39.014266377 252.0
39.040526942 278.0
39.066787507 254.0
39.093048072 230.0
39.119308637 238.0
39.145569202 248.0
39.171829767 327.0
39.198090332 301.0
39.224350897 191.0
39.250611462 217.0
39.276872027 251.0
39.303132592 282.0
39.329393157 226.0
39.355653722 279.0
39.381914287 261.0
39.408174852 253.0
39.434435417 215.0
39.460695982 210.0
39.486956547 188.0
39.513217112 179.0
39.539477677 244.0
39.565738242 240.0
39.591998807 179.0
39.618259372 245.0
39.644519937 299.0
39.670780502 300.0
39.697041067 246.0
39.723301632 233.0
39.749562197 181.0
39.775822762 206.0
39.802083327 184.0
39.828343892 173.0
39.854604457 193.0
39.880865022 159.0
39.907125587 204.0
39.933386152 164.0
39.959646717 174.0
39.985907282 180.0
40.012167847 187.0
40.038428412 177.0
40.064688977 174.0
40.090949542 194.0
40.117210107 182.0
40.143470672 206.0
40.169731237 215.0
40.195991802 261.0
40.222252367 248.0
40.248512932 274.0
40.274773497 282.0
40.301034062 281.0
40.327294627 298.0
40.353555192 261.0
40.379815757 229.0
40.406076322 324.0
40.432336887 363.0
40.458597452 313.0
40.484858017 272.0
40.511118582 223.0
40.537379147 247.0
40.563639712 412.0
40.589900277 386.0
40.616160842 221.0
40.642421407 214.0
40.668681972 212.0
40.694942537 198.0
40.721203102 186.0
40.747463667 190.0
40.773724232 200.0
40.799984797 174.0
40.826245362 195.0
40.852505927 212.0
40.878766492 180.0
40.905027057 182.0
40.931287622 203.0
40.957548187 213.0
40.983808752 205.0
41.010069317 208.0
41.036329882 241.0
41.062590447 260.0
41.088851012 306.0
41.115111577 293.0
41.141372142 289.0
41.167632707 306.0
41.193893272 288.0
41.220153837 290.0
41.246414402 334.0
41.272674967 319.0
41.298935532 352.0
41.325196097 465.0
41.351456662 510.0
41.377717227 471.0
41.403977792 344.0
41.430238357 340.0
41.456498922 344.0
41.482759487 346.0
41.509020052 330.0
41.535280617 322.0
41.561541182 375.0
41.587801747 360.0
41.614062312 372.0
41.640322877 410.0
41.666583442 429.0
41.692844007 439.0
41.719104572 569.0
41.745365137 573.0
41.771625702 613.0
41.797886267 669.0
41.824146832 732.0
41.850407397 811.0
41.876667962 885.0
41.902928527 931.0
41.929189092 1039.0
41.955449657 1148.0
41.981710222 1228.0
42.007970788 1422.0
42.034231353 1640.0
42.060491918 1783.0
42.086752483 2097.0
42.113013048 2585.0
42.139273613 3086.0
42.165534178 3736.0
42.191794743 4556.0
42.218055308 5281.0
42.244315873 6150.0
42.270576438 6810.0
42.296837003 6985.0
42.323097568 6685.0
42.349358133 6405.0
42.375618698 5402.0
42.401879263 4631.0
42.428139828 3748.0
42.454400393 3153.0
42.480660958 2602.0
42.506921523 2264.0
42.533182088 1860.0
42.559442653 1504.0
42.585703218 1417.0
42.611963783 1254.0
42.638224348 1067.0
42.664484913 1022.0
42.690745478 949.0
42.717006043 906.0
42.743266608 864.0
42.769527173 799.0
42.795787738 797.0
42.822048303 787.0
42.848308868 817.0
42.874569433 844.0
42.900829998 913.0
42.927090563 898.0
42.953351128 896.0
42.979611693 1022.0
43.005872258 1081.0
43.032132823 1142.0
43.058393388 1296.0
43.084653953 1482.0
43.110914518 1711.0
43.137175083 1977.0
43.163435648 2248.0
43.189696213 2490.0
43.215956778 2717.0
43.242217343 2871.0
43.268477908 3041.0
43.294738473 3137.0
43.320999038 3342.0
43.347259603 3389.0
43.373520168 3794.0
43.399780733 3822.0
43.426041298 3258.0
43.452301863 2578.0
43.478562428 2224.0
43.504822993 1853.0
43.531083558 1656.0
43.557344123 1437.0
43.583604688 1286.0
43.609865253 1092.0
43.636125818 1017.0
43.662386383 896.0
43.688646948 762.0
43.714907513 662.0
43.741168078 627.0
43.767428643 519.0
43.793689208 520.0
43.819949773 502.0
43.846210338 461.0
43.872470903 415.0
43.898731468 399.0
43.924992033 353.0
43.951252598 349.0
43.977513163 337.0
44.003773728 352.0
44.030034293 326.0
44.056294858 293.0
44.082555423 271.0
44.108815988 271.0
44.135076553 290.0
44.161337118 259.0
44.187597683 249.0
44.213858248 261.0
44.240118813 252.0
44.266379378 249.0
44.292639943 270.0
44.318900508 255.0
44.345161073 257.0
44.371421638 243.0
44.397682203 272.0
44.423942768 252.0
44.450203333 255.0
44.476463898 206.0
44.502724463 223.0
44.528985028 212.0
44.555245593 232.0
44.581506158 225.0
44.607766723 232.0
44.634027288 239.0
44.660287853 202.0
44.686548418 178.0
44.712808983 195.0
44.739069548 175.0
44.765330113 226.0
44.791590678 186.0
44.817851243 229.0
44.844111808 203.0
44.870372373 191.0
44.896632938 227.0
44.922893503 193.0
44.949154068 221.0
44.975414633 196.0
45.001675198 207.0
45.027935763 219.0
45.054196328 231.0
45.080456893 216.0
45.106717458 192.0
45.132978023 218.0
45.159238588 237.0
45.185499153 224.0
45.211759719 188.0
45.238020284 226.0
45.264280849 203.0
45.290541414 231.0
45.316801979 233.0
45.343062544 210.0
45.369323109 175.0
45.395583674 205.0
45.421844239 221.0
45.448104804 188.0
45.474365369 206.0
45.500625934 236.0
45.526886499 245.0
45.553147064 244.0
45.579407629 236.0
45.605668194 234.0
45.631928759 248.0
45.658189324 220.0
45.684449889 259.0
45.710710454 197.0
45.736971019 209.0
45.763231584 177.0
45.789492149 207.0
45.815752714 198.0
45.842013279 189.0
45.868273844 179.0
45.894534409 228.0
45.920794974 182.0
45.947055539 189.0
45.973316104 185.0
45.999576669 222.0
46.025837234 156.0
46.052097799 207.0
46.078358364 197.0
46.104618929 211.0
46.130879494 226.0
46.157140059 296.0
46.183400624 375.0
46.209661189 397.0
46.235921754 479.0
46.262182319 404.0
46.288442884 354.0
46.314703449 282.0
46.340964014 284.0
46.367224579 246.0
46.393485144 256.0
46.419745709 200.0
46.446006274 210.0
46.472266839 193.0
46.498527404 206.0
46.524787969 221.0
46.551048534 217.0
46.577309099 260.0
46.603569664 244.0
46.629830229 226.0
46.656090794 259.0
46.682351359 331.0
46.708611924 383.0
46.734872489 445.0
46.761133054 436.0
46.787393619 397.0
46.813654184 356.0
46.839914749 393.0
46.866175314 552.0
46.892435879 970.0
46.918696444 1139.0
46.944957009 926.0
46.971217574 832.0
46.997478139 615.0
47.023738704 409.0
47.049999269 410.0
47.076259834 341.0
47.102520399 351.0
47.128780964 338.0
47.155041529 330.0
47.181302094 279.0
47.207562659 270.0
47.233823224 270.0
47.260083789 264.0
47.286344354 255.0
47.312604919 249.0
47.338865484 264.0
47.365126049 267.0
47.391386614 368.0
47.417647179 416.0
47.443907744 574.0
47.470168309 671.0
47.496428874 552.0
47.522689439 385.0
47.548950004 269.0
47.575210569 262.0
47.601471134 246.0
47.627731699 258.0
47.653992264 275.0
47.680252829 331.0
47.706513394 298.0
47.732773959 315.0
47.759034524 322.0
47.785295089 329.0
47.811555654 327.0
47.837816219 330.0
47.864076784 352.0
47.890337349 507.0
47.916597914 613.0
47.942858479 636.0
47.969119044 609.0
47.995379609 969.0
48.021640174 1708.0
48.047900739 2294.0
48.074161304 2282.0
48.100421869 1856.0
48.126682434 1630.0
48.152942999 2007.0
48.179203564 2657.0
48.205464129 3425.0
48.231724694 2975.0
48.257985259 1273.0
48.284245824 522.0
48.310506389 427.0
48.336766954 409.0
48.363027519 444.0
48.389288084 434.0
48.415548650 478.0
48.441809215 498.0
48.468069780 550.0
48.494330345 531.0
48.520590910 597.0
48.546851475 602.0
48.573112040 662.0
48.599372605 690.0
48.625633170 715.0
48.651893735 801.0
48.678154300 777.0
48.704414865 946.0
48.730675430 904.0
48.756935995 979.0
48.783196560 1061.0
48.809457125 1172.0
48.835717690 1304.0
48.861978255 1323.0
48.888238820 1373.0
48.914499385 1477.0
48.940759950 1611.0
48.967020515 1610.0
48.993281080 1699.0
49.019541645 1728.0
49.045802210 1642.0
49.072062775 1618.0
49.098323340 1619.0
49.124583905 1633.0
49.150844470 1426.0
49.177105035 1401.0
49.203365600 1322.0
49.229626165 1268.0
49.255886730 1167.0
49.282147295 1079.0
49.308407860 953.0
49.334668425 879.0
49.360928990 725.0
49.387189555 715.0
49.413450120 643.0
49.439710685 566.0
49.465971250 585.0
49.492231815 508.0
49.518492380 472.0
49.544752945 470.0
49.571013510 465.0
49.597274075 408.0
49.623534640 428.0
49.649795205 361.0
49.676055770 395.0
49.702316335 366.0
49.728576900 273.0
49.754837465 335.0
49.781098030 332.0
49.807358595 278.0
49.833619160 304.0
49.859879725 297.0
49.886140290 294.0
49.912400855 260.0
49.938661420 287.0
49.964921985 237.0
49.991182550 245.0
