# Supplementary material for: Investigation of Potential Amorphisation and Co-Amorphisation Behaviour of the Benzene Di-Carboxylic Acids upon Cryo-Milling
Source: Molecules. 2019 Nov 5;24(21):3990. doi: 10.3390/molecules24213990 (PMC6865180; doi:10.3390/molecules24213990)
Supplement: Supplementary file 1 [file molecules-24-03990-s001.zip › SI_pack/Figure_3_XRPD_single_components/Data/Individual/Terephthalic acid/Terephthalic acid CM_week 3.xy]

4.513130280 26.0
4.539390845 45.0
4.565651410 31.0
4.591911975 30.0
4.618172540 48.0
4.644433105 47.0
4.670693670 29.0
4.696954235 36.0
4.723214800 28.0
4.749475365 31.0
4.775735930 33.0
4.801996495 31.0
4.828257060 30.0
4.854517625 33.0
4.880778190 32.0
4.907038755 36.0
4.933299320 32.0
4.959559885 29.0
4.985820450 27.0
5.012081015 41.0
5.038341580 38.0
5.064602145 42.0
5.090862710 40.0
5.117123275 38.0
5.143383840 35.0
5.169644405 41.0
5.195904970 38.0
5.222165535 40.0
5.248426100 45.0
5.274686665 38.0
5.300947230 35.0
5.327207795 54.0
5.353468360 33.0
5.379728925 37.0
5.405989490 41.0
5.432250055 34.0
5.458510620 33.0
5.484771185 36.0
5.511031750 47.0
5.537292315 30.0
5.563552880 49.0
5.589813445 29.0
5.616074010 42.0
5.642334575 37.0
5.668595141 40.0
5.694855706 50.0
5.721116271 42.0
5.747376836 22.0
5.773637401 36.0
5.799897966 49.0
5.826158531 35.0
5.852419096 30.0
5.878679661 39.0
5.904940226 54.0
5.931200791 32.0
5.957461356 39.0
5.983721921 35.0
6.009982486 40.0
6.036243051 29.0
6.062503616 37.0
6.088764181 47.0
6.115024746 35.0
6.141285311 34.0
6.167545876 38.0
6.193806441 45.0
6.220067006 36.0
6.246327571 36.0
6.272588136 39.0
6.298848701 42.0
6.325109266 42.0
6.351369831 41.0
6.377630396 48.0
6.403890961 31.0
6.430151526 32.0
6.456412091 43.0
6.482672656 40.0
6.508933221 64.0
6.535193786 39.0
6.561454351 38.0
6.587714916 39.0
6.613975481 36.0
6.640236046 37.0
6.666496611 34.0
6.692757176 35.0
6.719017741 29.0
6.745278306 39.0
6.771538871 36.0
6.797799436 42.0
6.824060001 28.0
6.850320566 44.0
6.876581131 38.0
6.902841696 43.0
6.929102261 45.0
6.955362826 51.0
6.981623391 39.0
7.007883956 45.0
7.034144521 45.0
7.060405086 38.0
7.086665651 43.0
7.112926216 32.0
7.139186781 47.0
7.165447346 46.0
7.191707911 39.0
7.217968476 52.0
7.244229041 39.0
7.270489606 46.0
7.296750171 45.0
7.323010736 32.0
7.349271301 43.0
7.375531866 37.0
7.401792431 44.0
7.428052996 45.0
7.454313561 45.0
7.480574126 50.0
7.506834691 47.0
7.533095256 49.0
7.559355821 33.0
7.585616386 34.0
7.611876951 56.0
7.638137516 53.0
7.664398081 32.0
7.690658646 45.0
7.716919211 52.0
7.743179776 37.0
7.769440341 36.0
7.795700906 40.0
7.821961471 33.0
7.848222036 33.0
7.874482601 39.0
7.900743166 42.0
7.927003732 40.0
7.953264297 52.0
7.979524862 48.0
8.005785427 44.0
8.032045992 46.0
8.058306557 49.0
8.084567122 39.0
8.110827687 37.0
8.137088252 42.0
8.163348817 42.0
8.189609382 28.0
8.215869947 43.0
8.242130512 31.0
8.268391077 36.0
8.294651642 38.0
8.320912207 29.0
8.347172772 40.0
8.373433337 45.0
8.399693902 54.0
8.425954467 56.0
8.452215032 42.0
8.478475597 37.0
8.504736162 46.0
8.530996727 39.0
8.557257292 48.0
8.583517857 41.0
8.609778422 41.0
8.636038987 39.0
8.662299552 51.0
8.688560117 34.0
8.714820682 37.0
8.741081247 40.0
8.767341812 37.0
8.793602377 37.0
8.819862942 39.0
8.846123507 43.0
8.872384072 38.0
8.898644637 45.0
8.924905202 38.0
8.951165767 53.0
8.977426332 54.0
9.003686897 52.0
9.029947462 49.0
9.056208027 46.0
9.082468592 49.0
9.108729157 52.0
9.134989722 35.0
9.161250287 30.0
9.187510852 47.0
9.213771417 37.0
9.240031982 38.0
9.266292547 47.0
9.292553112 37.0
9.318813677 32.0
9.345074242 42.0
9.371334807 40.0
9.397595372 35.0
9.423855937 41.0
9.450116502 36.0
9.476377067 41.0
9.502637632 42.0
9.528898197 43.0
9.555158762 41.0
9.581419327 46.0
9.607679892 43.0
9.633940457 46.0
9.660201022 52.0
9.686461587 35.0
9.712722152 40.0
9.738982717 31.0
9.765243282 45.0
9.791503847 48.0
9.817764412 42.0
9.844024977 55.0
9.870285542 37.0
9.896546107 42.0
9.922806672 52.0
9.949067237 40.0
9.975327802 44.0
10.001588367 50.0
10.027848932 46.0
10.054109497 42.0
10.080370062 45.0
10.106630627 43.0
10.132891192 28.0
10.159151757 41.0
10.185412322 28.0
10.211672888 45.0
10.237933453 41.0
10.264194018 40.0
10.290454583 48.0
10.316715148 41.0
10.342975713 46.0
10.369236278 40.0
10.395496843 30.0
10.421757408 42.0
10.448017973 39.0
10.474278538 42.0
10.500539103 43.0
10.526799668 43.0
10.553060233 32.0
10.579320798 35.0
10.605581363 41.0
10.631841928 34.0
10.658102493 42.0
10.684363058 48.0
10.710623623 39.0
10.736884188 45.0
10.763144753 40.0
10.789405318 45.0
10.815665883 40.0
10.841926448 40.0
10.868187013 50.0
10.894447578 41.0
10.920708143 37.0
10.946968708 46.0
10.973229273 34.0
10.999489838 48.0
11.025750403 38.0
11.052010968 42.0
11.078271533 43.0
11.104532098 52.0
11.130792663 47.0
11.157053228 37.0
11.183313793 47.0
11.209574358 49.0
11.235834923 47.0
11.262095488 42.0
11.288356053 43.0
11.314616618 37.0
11.340877183 40.0
11.367137748 40.0
11.393398313 44.0
11.419658878 56.0
11.445919443 47.0
11.472180008 42.0
11.498440573 48.0
11.524701138 44.0
11.550961703 39.0
11.577222268 45.0
11.603482833 49.0
11.629743398 39.0
11.656003963 38.0
11.682264528 49.0
11.708525093 46.0
11.734785658 37.0
11.761046223 31.0
11.787306788 38.0
11.813567353 53.0
11.839827918 37.0
11.866088483 38.0
11.892349048 48.0
11.918609613 47.0
11.944870178 35.0
11.971130743 38.0
11.997391308 38.0
12.023651873 42.0
12.049912438 36.0
12.076173003 40.0
12.102433568 48.0
12.128694133 48.0
12.154954698 48.0
12.181215263 34.0
12.207475828 42.0
12.233736393 46.0
12.259996958 41.0
12.286257523 44.0
12.312518088 35.0
12.338778653 48.0
12.365039218 44.0
12.391299783 47.0
12.417560348 51.0
12.443820913 33.0
12.470081478 37.0
12.496342044 41.0
12.522602609 43.0
12.548863174 47.0
12.575123739 40.0
12.601384304 41.0
12.627644869 54.0
12.653905434 39.0
12.680165999 36.0
12.706426564 38.0
12.732687129 41.0
12.758947694 33.0
12.785208259 41.0
12.811468824 42.0
12.837729389 35.0
12.863989954 45.0
12.890250519 47.0
12.916511084 44.0
12.942771649 33.0
12.969032214 37.0
12.995292779 51.0
13.021553344 44.0
13.047813909 55.0
13.074074474 50.0
13.100335039 37.0
13.126595604 38.0
13.152856169 45.0
13.179116734 41.0
13.205377299 37.0
13.231637864 38.0
13.257898429 36.0
13.284158994 41.0
13.310419559 52.0
13.336680124 36.0
13.362940689 35.0
13.389201254 38.0
13.415461819 39.0
13.441722384 40.0
13.467982949 61.0
13.494243514 24.0
13.520504079 36.0
13.546764644 40.0
13.573025209 48.0
13.599285774 57.0
13.625546339 41.0
13.651806904 30.0
13.678067469 38.0
13.704328034 31.0
13.730588599 42.0
13.756849164 40.0
13.783109729 35.0
13.809370294 31.0
13.835630859 45.0
13.861891424 36.0
13.888151989 37.0
13.914412554 47.0
13.940673119 52.0
13.966933684 43.0
13.993194249 40.0
14.019454814 49.0
14.045715379 39.0
14.071975944 37.0
14.098236509 42.0
14.124497074 43.0
14.150757639 42.0
14.177018204 51.0
14.203278769 37.0
14.229539334 40.0
14.255799899 40.0
14.282060464 44.0
14.308321029 35.0
14.334581594 42.0
14.360842159 45.0
14.387102724 32.0
14.413363289 41.0
14.439623854 33.0
14.465884419 43.0
14.492144984 47.0
14.518405549 42.0
14.544666114 54.0
14.570926679 37.0
14.597187244 44.0
14.623447809 56.0
14.649708374 41.0
14.675968939 54.0
14.702229504 42.0
14.728490069 57.0
14.754750635 35.0
14.781011200 53.0
14.807271765 39.0
14.833532330 42.0
14.859792895 36.0
14.886053460 47.0
14.912314025 44.0
14.938574590 41.0
14.964835155 49.0
14.991095720 53.0
15.017356285 47.0
15.043616850 51.0
15.069877415 46.0
15.096137980 39.0
15.122398545 37.0
15.148659110 38.0
15.174919675 48.0
15.201180240 37.0
15.227440805 60.0
15.253701370 51.0
15.279961935 56.0
15.306222500 46.0
15.332483065 36.0
15.358743630 47.0
15.385004195 46.0
15.411264760 44.0
15.437525325 52.0
15.463785890 57.0
15.490046455 39.0
15.516307020 42.0
15.542567585 54.0
15.568828150 62.0
15.595088715 57.0
15.621349280 48.0
15.647609845 47.0
15.673870410 53.0
15.700130975 53.0
15.726391540 60.0
15.752652105 57.0
15.778912670 53.0
15.805173235 45.0
15.831433800 64.0
15.857694365 70.0
15.883954930 56.0
15.910215495 58.0
15.936476060 45.0
15.962736625 69.0
15.988997190 57.0
16.015257755 63.0
16.041518320 47.0
16.067778885 54.0
16.094039450 63.0
16.120300015 66.0
16.146560580 60.0
16.172821145 52.0
16.199081710 61.0
16.225342275 78.0
16.251602840 51.0
16.277863405 76.0
16.304123970 61.0
16.330384535 81.0
16.356645100 78.0
16.382905665 87.0
16.409166230 64.0
16.435426795 84.0
16.461687360 86.0
16.487947925 85.0
16.514208490 82.0
16.540469055 107.0
16.566729620 101.0
16.592990185 100.0
16.619250750 125.0
16.645511315 92.0
16.671771880 116.0
16.698032445 120.0
16.724293010 133.0
16.750553575 133.0
16.776814140 136.0
16.803074705 147.0
16.829335270 173.0
16.855595835 167.0
16.881856400 175.0
16.908116965 192.0
16.934377530 209.0
16.960638095 234.0
16.986898660 228.0
17.013159225 292.0
17.039419791 255.0
17.065680356 273.0
17.091940921 302.0
17.118201486 327.0
17.144462051 325.0
17.170722616 375.0
17.196983181 363.0
17.223243746 424.0
17.249504311 411.0
17.275764876 463.0
17.302025441 512.0
17.328286006 442.0
17.354546571 492.0
17.380807136 458.0
17.407067701 455.0
17.433328266 446.0
17.459588831 360.0
17.485849396 316.0
17.512109961 271.0
17.538370526 294.0
17.564631091 239.0
17.590891656 250.0
17.617152221 247.0
17.643412786 228.0
17.669673351 209.0
17.695933916 187.0
17.722194481 175.0
17.748455046 166.0
17.774715611 158.0
17.800976176 149.0
17.827236741 129.0
17.853497306 119.0
17.879757871 141.0
17.906018436 119.0
17.932279001 104.0
17.958539566 117.0
17.984800131 110.0
18.011060696 105.0
18.037321261 85.0
18.063581826 96.0
18.089842391 84.0
18.116102956 103.0
18.142363521 78.0
18.168624086 83.0
18.194884651 62.0
18.221145216 106.0
18.247405781 76.0
18.273666346 69.0
18.299926911 73.0
18.326187476 81.0
18.352448041 79.0
18.378708606 82.0
18.404969171 72.0
18.431229736 58.0
18.457490301 64.0
18.483750866 66.0
18.510011431 68.0
18.536271996 63.0
18.562532561 65.0
18.588793126 57.0
18.615053691 65.0
18.641314256 61.0
18.667574821 50.0
18.693835386 52.0
18.720095951 53.0
18.746356516 51.0
18.772617081 41.0
18.798877646 44.0
18.825138211 58.0
18.851398776 59.0
18.877659341 53.0
18.903919906 52.0
18.930180471 49.0
18.956441036 47.0
18.982701601 44.0
19.008962166 62.0
19.035222731 55.0
19.061483296 58.0
19.087743861 64.0
19.114004426 52.0
19.140264991 48.0
19.166525556 46.0
19.192786121 46.0
19.219046686 56.0
19.245307251 41.0
19.271567816 52.0
19.297828382 54.0
19.324088947 52.0
19.350349512 45.0
19.376610077 54.0
19.402870642 49.0
19.429131207 54.0
19.455391772 45.0
19.481652337 66.0
19.507912902 64.0
19.534173467 51.0
19.560434032 34.0
19.586694597 57.0
19.612955162 38.0
19.639215727 59.0
19.665476292 48.0
19.691736857 46.0
19.717997422 51.0
19.744257987 44.0
19.770518552 47.0
19.796779117 50.0
19.823039682 38.0
19.849300247 46.0
19.875560812 35.0
19.901821377 48.0
19.928081942 48.0
19.954342507 47.0
19.980603072 64.0
20.006863637 48.0
20.033124202 52.0
20.059384767 56.0
20.085645332 51.0
20.111905897 46.0
20.138166462 40.0
20.164427027 39.0
20.190687592 46.0
20.216948157 37.0
20.243208722 46.0
20.269469287 57.0
20.295729852 47.0
20.321990417 37.0
20.348250982 50.0
20.374511547 54.0
20.400772112 49.0
20.427032677 52.0
20.453293242 53.0
20.479553807 44.0
20.505814372 68.0
20.532074937 57.0
20.558335502 53.0
20.584596067 49.0
20.610856632 45.0
20.637117197 49.0
20.663377762 53.0
20.689638327 48.0
20.715898892 53.0
20.742159457 48.0
20.768420022 34.0
20.794680587 43.0
20.820941152 42.0
20.847201717 46.0
20.873462282 41.0
20.899722847 53.0
20.925983412 46.0
20.952243977 57.0
20.978504542 60.0
21.004765107 42.0
21.031025672 47.0
21.057286237 54.0
21.083546802 50.0
21.109807367 43.0
21.136067932 45.0
21.162328497 49.0
21.188589062 45.0
21.214849627 66.0
21.241110192 44.0
21.267370757 59.0
21.293631322 61.0
21.319891887 55.0
21.346152452 40.0
21.372413017 38.0
21.398673582 44.0
21.424934147 47.0
21.451194712 56.0
21.477455277 39.0
21.503715842 42.0
21.529976407 42.0
21.556236972 55.0
21.582497538 53.0
21.608758103 54.0
21.635018668 44.0
21.661279233 46.0
21.687539798 52.0
21.713800363 33.0
21.740060928 46.0
21.766321493 64.0
21.792582058 52.0
21.818842623 41.0
21.845103188 48.0
21.871363753 39.0
21.897624318 50.0
21.923884883 43.0
21.950145448 56.0
21.976406013 44.0
22.002666578 54.0
22.028927143 54.0
22.055187708 46.0
22.081448273 49.0
22.107708838 52.0
22.133969403 60.0
22.160229968 67.0
22.186490533 39.0
22.212751098 42.0
22.239011663 52.0
22.265272228 64.0
22.291532793 52.0
22.317793358 49.0
22.344053923 56.0
22.370314488 44.0
22.396575053 62.0
22.422835618 39.0
22.449096183 58.0
22.475356748 54.0
22.501617313 44.0
22.527877878 57.0
22.554138443 62.0
22.580399008 52.0
22.606659573 59.0
22.632920138 61.0
22.659180703 66.0
22.685441268 45.0
22.711701833 51.0
22.737962398 56.0
22.764222963 56.0
22.790483528 54.0
22.816744093 64.0
22.843004658 49.0
22.869265223 58.0
22.895525788 72.0
22.921786353 65.0
22.948046918 59.0
22.974307483 64.0
23.000568048 80.0
23.026828613 50.0
23.053089178 54.0
23.079349743 71.0
23.105610308 76.0
23.131870873 76.0
23.158131438 60.0
23.184392003 45.0
23.210652568 49.0
23.236913133 57.0
23.263173698 70.0
23.289434263 60.0
23.315694828 76.0
23.341955393 56.0
23.368215958 56.0
23.394476523 80.0
23.420737088 71.0
23.446997653 73.0
23.473258218 66.0
23.499518783 75.0
23.525779348 77.0
23.552039913 64.0
23.578300478 75.0
23.604561043 84.0
23.630821608 71.0
23.657082173 94.0
23.683342738 75.0
23.709603303 82.0
23.735863868 96.0
23.762124433 95.0
23.788384998 83.0
23.814645563 81.0
23.840906128 93.0
23.867166694 91.0
23.893427259 105.0
23.919687824 99.0
23.945948389 71.0
23.972208954 117.0
23.998469519 130.0
24.024730084 99.0
24.050990649 97.0
24.077251214 123.0
24.103511779 108.0
24.129772344 106.0
24.156032909 123.0
24.182293474 117.0
24.208554039 123.0
24.234814604 139.0
24.261075169 134.0
24.287335734 159.0
24.313596299 148.0
24.339856864 166.0
24.366117429 137.0
24.392377994 151.0
24.418638559 144.0
24.444899124 162.0
24.471159689 175.0
24.497420254 163.0
24.523680819 168.0
24.549941384 172.0
24.576201949 183.0
24.602462514 187.0
24.628723079 202.0
24.654983644 183.0
24.681244209 232.0
24.707504774 208.0
24.733765339 238.0
24.760025904 201.0
24.786286469 225.0
24.812547034 249.0
24.838807599 241.0
24.865068164 245.0
24.891328729 262.0
24.917589294 287.0
24.943849859 267.0
24.970110424 318.0
24.996370989 300.0
25.022631554 311.0
25.048892119 351.0
25.075152684 363.0
25.101413249 379.0
25.127673814 354.0
25.153934379 372.0
25.180194944 386.0
25.206455509 368.0
25.232716074 348.0
25.258976639 315.0
25.285237204 311.0
25.311497769 293.0
25.337758334 255.0
25.364018899 295.0
25.390279464 241.0
25.416540029 247.0
25.442800594 246.0
25.469061159 228.0
25.495321724 254.0
25.521582289 229.0
25.547842854 228.0
25.574103419 211.0
25.600363984 189.0
25.626624549 203.0
25.652885114 219.0
25.679145679 208.0
25.705406244 174.0
25.731666809 201.0
25.757927374 209.0
25.784187939 175.0
25.810448504 155.0
25.836709069 171.0
25.862969634 146.0
25.889230199 184.0
25.915490764 187.0
25.941751329 155.0
25.968011894 182.0
25.994272459 112.0
26.020533024 151.0
26.046793589 152.0
26.073054154 135.0
26.099314719 149.0
26.125575285 145.0
26.151835850 160.0
26.178096415 131.0
26.204356980 131.0
26.230617545 142.0
26.256878110 130.0
26.283138675 137.0
26.309399240 143.0
26.335659805 142.0
26.361920370 144.0
26.388180935 124.0
26.414441500 147.0
26.440702065 139.0
26.466962630 163.0
26.493223195 154.0
26.519483760 144.0
26.545744325 157.0
26.572004890 165.0
26.598265455 150.0
26.624526020 176.0
26.650786585 192.0
26.677047150 220.0
26.703307715 199.0
26.729568280 213.0
26.755828845 192.0
26.782089410 206.0
26.808349975 187.0
26.834610540 185.0
26.860871105 210.0
26.887131670 244.0
26.913392235 239.0
26.939652800 253.0
26.965913365 264.0
26.992173930 271.0
27.018434495 307.0
27.044695060 253.0
27.070955625 302.0
27.097216190 328.0
27.123476755 356.0
27.149737320 348.0
27.175997885 353.0
27.202258450 390.0
27.228519015 417.0
27.254779580 444.0
27.281040145 467.0
27.307300710 475.0
27.333561275 509.0
27.359821840 556.0
27.386082405 593.0
27.412342970 567.0
27.438603535 708.0
27.464864100 718.0
27.491124665 730.0
27.517385230 708.0
27.543645795 787.0
27.569906360 818.0
27.596166925 827.0
27.622427490 841.0
27.648688055 851.0
27.674948620 896.0
27.701209185 902.0
27.727469750 887.0
27.753730315 946.0
27.779990880 969.0
27.806251445 998.0
27.832512010 1011.0
27.858772575 982.0
27.885033140 1017.0
27.911293705 923.0
27.937554270 931.0
27.963814835 876.0
27.990075400 767.0
28.016335965 744.0
28.042596530 667.0
28.068857095 652.0
28.095117660 523.0
28.121378225 490.0
28.147638790 471.0
28.173899355 451.0
28.200159920 445.0
28.226420485 423.0
28.252681050 359.0
28.278941615 332.0
28.305202180 344.0
28.331462745 302.0
28.357723310 280.0
28.383983875 268.0
28.410244441 295.0
28.436505006 241.0
28.462765571 223.0
28.489026136 230.0
28.515286701 185.0
28.541547266 207.0
28.567807831 195.0
28.594068396 195.0
28.620328961 195.0
28.646589526 149.0
28.672850091 139.0
28.699110656 171.0
28.725371221 185.0
28.751631786 151.0
28.777892351 131.0
28.804152916 144.0
28.830413481 135.0
28.856674046 143.0
28.882934611 161.0
28.909195176 160.0
28.935455741 149.0
28.961716306 153.0
28.987976871 166.0
29.014237436 156.0
29.040498001 154.0
29.066758566 158.0
29.093019131 170.0
29.119279696 150.0
29.145540261 174.0
29.171800826 153.0
29.198061391 156.0
29.224321956 164.0
29.250582521 160.0
29.276843086 168.0
29.303103651 175.0
29.329364216 150.0
29.355624781 166.0
29.381885346 167.0
29.408145911 158.0
29.434406476 139.0
29.460667041 159.0
29.486927606 150.0
29.513188171 151.0
29.539448736 155.0
29.565709301 167.0
29.591969866 139.0
29.618230431 131.0
29.644490996 125.0
29.670751561 140.0
29.697012126 138.0
29.723272691 121.0
29.749533256 112.0
29.775793821 116.0
29.802054386 111.0
29.828314951 119.0
29.854575516 100.0
29.880836081 116.0
29.907096646 91.0
29.933357211 111.0
29.959617776 115.0
29.985878341 109.0
30.012138906 97.0
30.038399471 93.0
30.064660036 98.0
30.090920601 93.0
30.117181166 90.0
30.143441731 93.0
30.169702296 87.0
30.195962861 97.0
30.222223426 108.0
30.248483991 79.0
30.274744556 79.0
30.301005121 87.0
30.327265686 86.0
30.353526251 84.0
30.379786816 90.0
30.406047381 90.0
30.432307946 81.0
30.458568511 80.0
30.484829076 77.0
30.511089641 85.0
30.537350206 73.0
30.563610771 77.0
30.589871336 76.0
30.616131901 66.0
30.642392466 68.0
30.668653032 77.0
30.694913597 78.0
30.721174162 74.0
30.747434727 80.0
30.773695292 87.0
30.799955857 64.0
30.826216422 74.0
30.852476987 78.0
30.878737552 68.0
30.904998117 73.0
30.931258682 59.0
30.957519247 81.0
30.983779812 75.0
31.010040377 88.0
31.036300942 78.0
31.062561507 79.0
31.088822072 72.0
31.115082637 67.0
31.141343202 87.0
31.167603767 79.0
31.193864332 87.0
31.220124897 106.0
31.246385462 109.0
31.272646027 136.0
31.298906592 173.0
31.325167157 225.0
31.351427722 305.0
31.377688287 263.0
31.403948852 247.0
31.430209417 183.0
31.456469982 101.0
31.482730547 96.0
31.508991112 88.0
31.535251677 92.0
31.561512242 87.0
31.587772807 81.0
31.614033372 83.0
31.640293937 92.0
31.666554502 82.0
31.692815067 80.0
31.719075632 80.0
31.745336197 87.0
31.771596762 102.0
31.797857327 83.0
31.824117892 88.0
31.850378457 100.0
31.876639022 89.0
31.902899587 82.0
31.929160152 76.0
31.955420717 100.0
31.981681282 66.0
32.007941847 81.0
32.034202412 87.0
32.060462977 81.0
32.086723542 91.0
32.112984107 66.0
32.139244672 97.0
32.165505237 86.0
32.191765802 81.0
32.218026367 91.0
32.244286932 63.0
32.270547497 89.0
32.296808062 76.0
32.323068627 85.0
32.349329192 76.0
32.375589757 73.0
32.401850322 58.0
32.428110887 91.0
32.454371452 81.0
32.480632017 89.0
32.506892582 85.0
32.533153147 97.0
32.559413712 101.0
32.585674277 82.0
32.611934842 103.0
32.638195407 97.0
32.664455972 91.0
32.690716537 92.0
32.716977102 90.0
32.743237667 101.0
32.769498232 73.0
32.795758797 100.0
32.822019362 80.0
32.848279927 95.0
32.874540492 86.0
32.900801057 79.0
32.927061622 90.0
32.953322188 94.0
32.979582753 102.0
33.005843318 92.0
33.032103883 90.0
33.058364448 86.0
33.084625013 83.0
33.110885578 113.0
33.137146143 88.0
33.163406708 96.0
33.189667273 110.0
33.215927838 97.0
33.242188403 96.0
33.268448968 122.0
33.294709533 105.0
33.320970098 93.0
33.347230663 114.0
33.373491228 95.0
33.399751793 93.0
33.426012358 112.0
33.452272923 82.0
33.478533488 95.0
33.504794053 89.0
33.531054618 84.0
33.557315183 98.0
33.583575748 75.0
33.609836313 84.0
33.636096878 77.0
33.662357443 89.0
33.688618008 84.0
33.714878573 86.0
33.741139138 86.0
33.767399703 75.0
33.793660268 78.0
33.819920833 79.0
33.846181398 82.0
33.872441963 58.0
33.898702528 73.0
33.924963093 84.0
33.951223658 88.0
33.977484223 69.0
34.003744788 60.0
34.030005353 69.0
34.056265918 57.0
34.082526483 63.0
34.108787048 82.0
34.135047613 61.0
34.161308178 78.0
34.187568743 75.0
34.213829308 84.0
34.240089873 75.0
34.266350438 74.0
34.292611003 88.0
34.318871568 71.0
34.345132133 65.0
34.371392698 76.0
34.397653263 85.0
34.423913828 79.0
34.450174393 106.0
34.476434958 84.0
34.502695523 79.0
34.528956088 77.0
34.555216653 105.0
34.581477218 68.0
34.607737783 85.0
34.633998348 80.0
34.660258913 92.0
34.686519478 81.0
34.712780043 76.0
34.739040608 81.0
34.765301173 113.0
34.791561738 103.0
34.817822303 108.0
34.844082868 88.0
34.870343433 101.0
34.896603998 101.0
34.922864563 120.0
34.949125128 101.0
34.975385693 99.0
35.001646258 112.0
35.027906823 103.0
35.054167388 105.0
35.080427953 140.0
35.106688518 91.0
35.132949083 110.0
35.159209648 113.0
35.185470213 106.0
35.211730778 88.0
35.237991344 99.0
35.264251909 84.0
35.290512474 95.0
35.316773039 87.0
35.343033604 65.0
35.369294169 101.0
35.395554734 81.0
35.421815299 85.0
35.448075864 81.0
35.474336429 66.0
35.500596994 83.0
35.526857559 85.0
35.553118124 77.0
35.579378689 80.0
35.605639254 71.0
35.631899819 86.0
35.658160384 87.0
35.684420949 74.0
35.710681514 83.0
35.736942079 75.0
35.763202644 84.0
35.789463209 92.0
35.815723774 72.0
35.841984339 61.0
35.868244904 84.0
35.894505469 72.0
35.920766034 57.0
35.947026599 72.0
35.973287164 73.0
35.999547729 82.0
36.025808294 65.0
36.052068859 83.0
36.078329424 73.0
36.104589989 78.0
36.130850554 93.0
36.157111119 86.0
36.183371684 74.0
36.209632249 82.0
36.235892814 84.0
36.262153379 127.0
36.288413944 143.0
36.314674509 125.0
36.340935074 160.0
36.367195639 165.0
36.393456204 142.0
36.419716769 128.0
36.445977334 100.0
36.472237899 99.0
36.498498464 76.0
36.524759029 71.0
36.551019594 83.0
36.577280159 105.0
36.603540724 85.0
36.629801289 71.0
36.656061854 106.0
36.682322419 75.0
36.708582984 108.0
36.734843549 93.0
36.761104114 86.0
36.787364679 96.0
36.813625244 95.0
36.839885809 89.0
36.866146374 80.0
36.892406939 75.0
36.918667504 102.0
36.944928069 96.0
36.971188634 92.0
36.997449199 96.0
37.023709764 91.0
37.049970329 97.0
37.076230894 99.0
37.102491459 96.0
37.128752024 83.0
37.155012589 92.0
37.181273154 86.0
37.207533719 72.0
37.233794284 83.0
37.260054849 84.0
37.286315414 78.0
37.312575979 96.0
37.338836544 88.0
37.365097109 104.0
37.391357674 91.0
37.417618239 93.0
37.443878804 106.0
37.470139369 99.0
37.496399935 81.0
37.522660500 82.0
37.548921065 110.0
37.575181630 83.0
37.601442195 74.0
37.627702760 97.0
37.653963325 81.0
37.680223890 82.0
37.706484455 84.0
37.732745020 92.0
37.759005585 85.0
37.785266150 92.0
37.811526715 88.0
37.837787280 77.0
37.864047845 90.0
37.890308410 95.0
37.916568975 102.0
37.942829540 88.0
37.969090105 102.0
37.995350670 112.0
38.021611235 81.0
38.047871800 93.0
38.074132365 95.0
38.100392930 79.0
38.126653495 96.0
38.152914060 98.0
38.179174625 101.0
38.205435190 84.0
38.231695755 101.0
38.257956320 83.0
38.284216885 89.0
38.310477450 87.0
38.336738015 94.0
38.362998580 94.0
38.389259145 68.0
38.415519710 90.0
38.441780275 88.0
38.468040840 104.0
38.494301405 100.0
38.520561970 111.0
38.546822535 85.0
38.573083100 97.0
38.599343665 86.0
38.625604230 103.0
38.651864795 114.0
38.678125360 91.0
38.704385925 87.0
38.730646490 98.0
38.756907055 108.0
38.783167620 93.0
38.809428185 122.0
38.835688750 95.0
38.861949315 99.0
38.888209880 91.0
38.914470445 113.0
38.940731010 101.0
38.966991575 115.0
38.993252140 103.0
39.019512705 115.0
39.045773270 118.0
39.072033835 139.0
39.098294400 132.0
39.124554965 135.0
39.150815530 131.0
39.177076095 140.0
39.203336660 122.0
39.229597225 121.0
39.255857790 145.0
39.282118355 148.0
39.308378920 159.0
39.334639485 147.0
39.360900050 158.0
39.387160615 168.0
39.413421180 149.0
39.439681745 193.0
39.465942310 183.0
39.492202875 180.0
39.518463440 178.0
39.544724005 188.0
39.570984570 190.0
39.597245135 205.0
39.623505700 204.0
39.649766265 184.0
39.676026830 214.0
39.702287395 180.0
39.728547960 172.0
39.754808525 178.0
39.781069091 189.0
39.807329656 211.0
39.833590221 210.0
39.859850786 215.0
39.886111351 209.0
39.912371916 192.0
39.938632481 210.0
39.964893046 190.0
39.991153611 187.0
40.017414176 217.0
40.043674741 181.0
40.069935306 177.0
40.096195871 185.0
40.122456436 192.0
40.148717001 186.0
40.174977566 179.0
40.201238131 205.0
40.227498696 215.0
40.253759261 174.0
40.280019826 187.0
40.306280391 172.0
40.332540956 182.0
40.358801521 174.0
40.385062086 194.0
40.411322651 186.0
40.437583216 199.0
40.463843781 176.0
40.490104346 161.0
40.516364911 187.0
40.542625476 189.0
40.568886041 180.0
40.595146606 183.0
40.621407171 179.0
40.647667736 180.0
40.673928301 163.0
40.700188866 188.0
40.726449431 176.0
40.752709996 177.0
40.778970561 192.0
40.805231126 171.0
40.831491691 156.0
40.857752256 176.0
40.884012821 156.0
40.910273386 182.0
40.936533951 178.0
40.962794516 212.0
40.989055081 168.0
41.015315646 173.0
41.041576211 159.0
41.067836776 170.0
41.094097341 172.0
41.120357906 158.0
41.146618471 178.0
41.172879036 153.0
41.199139601 173.0
41.225400166 145.0
41.251660731 159.0
41.277921296 164.0
41.304181861 143.0
41.330442426 151.0
41.356702991 151.0
41.382963556 182.0
41.409224121 162.0
41.435484686 155.0
41.461745251 172.0
41.488005816 146.0
41.514266381 156.0
41.540526946 162.0
41.566787511 181.0
41.593048076 188.0
41.619308641 180.0
41.645569206 222.0
41.671829771 198.0
41.698090336 233.0
41.724350901 316.0
41.750611466 281.0
41.776872031 340.0
41.803132596 376.0
41.829393161 414.0
41.855653726 433.0
41.881914291 412.0
41.908174856 445.0
41.934435421 425.0
41.960695986 408.0
41.986956551 426.0
42.013217116 434.0
42.039477682 553.0
42.065738247 621.0
42.091998812 715.0
42.118259377 795.0
42.144519942 992.0
42.170780507 1153.0
42.197041072 1360.0
42.223301637 1608.0
42.249562202 1913.0
42.275822767 2102.0
42.302083332 1945.0
42.328343897 1892.0
42.354604462 1688.0
42.380865027 1401.0
42.407125592 1165.0
42.433386157 1004.0
42.459646722 783.0
42.485907287 695.0
42.512167852 570.0
42.538428417 464.0
42.564688982 415.0
42.590949547 370.0
42.617210112 344.0
42.643470677 314.0
42.669731242 284.0
42.695991807 283.0
42.722252372 250.0
42.748512937 300.0
42.774773502 297.0
42.801034067 309.0
42.827294632 312.0
42.853555197 337.0
42.879815762 364.0
42.906076327 387.0
42.932336892 358.0
42.958597457 363.0
42.984858022 376.0
43.011118587 377.0
43.037379152 378.0
43.063639717 435.0
43.089900282 474.0
43.116160847 568.0
43.142421412 631.0
43.168681977 679.0
43.194942542 718.0
43.221203107 823.0
43.247463672 858.0
43.273724237 891.0
43.299984802 986.0
43.326245367 953.0
43.352505932 921.0
43.378766497 874.0
43.405027062 839.0
43.431287627 740.0
43.457548192 670.0
43.483808757 647.0
43.510069322 576.0
43.536329887 483.0
43.562590452 414.0
43.588851017 354.0
43.615111582 334.0
43.641372147 299.0
43.667632712 225.0
43.693893277 242.0
43.720153842 207.0
43.746414407 191.0
43.772674972 139.0
43.798935537 158.0
43.825196102 135.0
43.851456667 123.0
43.877717232 132.0
43.903977797 96.0
43.930238362 105.0
43.956498927 101.0
43.982759492 104.0
44.009020057 95.0
44.035280622 103.0
44.061541187 116.0
44.087801752 120.0
44.114062317 83.0
44.140322882 83.0
44.166583447 76.0
44.192844012 85.0
44.219104577 91.0
44.245365142 72.0
44.271625707 76.0
44.297886272 90.0
44.324146838 81.0
44.350407403 67.0
44.376667968 90.0
44.402928533 88.0
44.429189098 79.0
44.455449663 81.0
44.481710228 83.0
44.507970793 80.0
44.534231358 85.0
44.560491923 79.0
44.586752488 70.0
44.613013053 73.0
44.639273618 95.0
44.665534183 83.0
44.691794748 69.0
44.718055313 73.0
44.744315878 73.0
44.770576443 79.0
44.796837008 71.0
44.823097573 64.0
44.849358138 68.0
44.875618703 73.0
44.901879268 67.0
44.928139833 68.0
44.954400398 85.0
44.980660963 75.0
45.006921528 63.0
45.033182093 95.0
45.059442658 64.0
45.085703223 83.0
45.111963788 68.0
45.138224353 76.0
45.164484918 76.0
45.190745483 58.0
45.217006048 52.0
45.243266613 70.0
45.269527178 68.0
45.295787743 82.0
45.322048308 65.0
45.348308873 76.0
45.374569438 68.0
45.400830003 69.0
45.427090568 61.0
45.453351133 72.0
45.479611698 71.0
45.505872263 83.0
45.532132828 54.0
45.558393393 57.0
45.584653958 62.0
45.610914523 61.0
45.637175088 67.0
45.663435653 63.0
45.689696218 60.0
45.715956783 68.0
45.742217348 53.0
45.768477913 75.0
45.794738478 58.0
45.820999043 69.0
45.847259608 69.0
45.873520173 55.0
45.899780738 60.0
45.926041303 77.0
45.952301868 52.0
45.978562433 67.0
46.004822998 60.0
46.031083563 71.0
46.057344128 48.0
46.083604693 50.0
46.109865258 65.0
46.136125823 66.0
46.162386388 70.0
46.188646953 78.0
46.214907518 56.0
46.241168083 69.0
46.267428648 60.0
46.293689213 56.0
46.319949778 74.0
46.346210343 68.0
46.372470908 76.0
46.398731473 54.0
46.424992038 61.0
46.451252603 67.0
46.477513168 75.0
46.503773733 64.0
46.530034298 69.0
46.556294863 64.0
46.582555428 61.0
46.608815994 61.0
46.635076559 66.0
46.661337124 60.0
46.687597689 73.0
46.713858254 76.0
46.740118819 68.0
46.766379384 75.0
46.792639949 60.0
46.818900514 66.0
46.845161079 63.0
46.871421644 76.0
46.897682209 79.0
46.923942774 97.0
46.950203339 66.0
46.976463904 82.0
47.002724469 87.0
47.028985034 72.0
47.055245599 76.0
47.081506164 69.0
47.107766729 80.0
47.134027294 62.0
47.160287859 78.0
47.186548424 67.0
47.212808989 67.0
47.239069554 94.0
47.265330119 89.0
47.291590684 69.0
47.317851249 90.0
47.344111814 83.0
47.370372379 84.0
47.396632944 86.0
47.422893509 90.0
47.449154074 76.0
47.475414639 86.0
47.501675204 75.0
47.527935769 99.0
47.554196334 94.0
47.580456899 92.0
47.606717464 105.0
47.632978029 92.0
47.659238594 93.0
47.685499159 95.0
47.711759724 96.0
47.738020289 90.0
47.764280854 93.0
47.790541419 87.0
47.816801984 98.0
47.843062549 82.0
47.869323114 93.0
47.895583679 87.0
47.921844244 95.0
47.948104809 103.0
47.974365374 105.0
48.000625939 99.0
48.026886504 124.0
48.053147069 115.0
48.079407634 118.0
48.105668199 106.0
48.131928764 129.0
48.158189329 124.0
48.184449894 117.0
48.210710459 124.0
48.236971024 136.0
48.263231589 131.0
48.289492154 150.0
48.315752719 154.0
48.342013284 142.0
48.368273849 170.0
48.394534414 156.0
48.420794979 196.0
48.447055544 184.0
48.473316109 230.0
48.499576674 187.0
48.525837239 239.0
48.552097804 249.0
48.578358369 251.0
48.604618934 246.0
48.630879499 281.0
48.657140064 316.0
48.683400629 303.0
48.709661194 301.0
48.735921759 328.0
48.762182324 328.0
48.788442889 369.0
48.814703454 380.0
48.840964019 388.0
48.867224585 357.0
48.893485150 381.0
48.919745715 385.0
48.946006280 441.0
48.972266845 414.0
48.998527410 451.0
49.024787975 413.0
49.051048540 441.0
49.077309105 433.0
49.103569670 503.0
49.129830235 466.0
49.156090800 430.0
49.182351365 374.0
49.208611930 358.0
49.234872495 326.0
49.261133060 292.0
49.287393625 300.0
49.313654190 275.0
49.339914755 242.0
49.366175320 225.0
49.392435885 221.0
49.418696450 206.0
49.444957015 191.0
49.471217580 180.0
49.497478145 173.0
49.523738710 141.0
49.549999275 160.0
49.576259840 138.0
49.602520405 137.0
49.628780970 151.0
49.655041535 129.0
49.681302100 123.0
49.707562665 134.0
49.733823230 121.0
49.760083795 126.0
49.786344360 121.0
49.812604925 128.0
49.838865490 117.0
49.865126055 140.0
49.891386620 127.0
49.917647185 107.0
49.943907750 145.0
49.970168315 108.0
49.996428880 132.0
