# Supplementary material for: Investigation of Potential Amorphisation and Co-Amorphisation Behaviour of the Benzene Di-Carboxylic Acids upon Cryo-Milling
Source: Molecules. 2019 Nov 5;24(21):3990. doi: 10.3390/molecules24213990 (PMC6865180; doi:10.3390/molecules24213990)
Supplement: Supplementary file 1 [file molecules-24-03990-s001.zip › SI_pack/Figure_3_XRPD_single_components/Data/Individual/Terephthalic acid/Terephthathalic acid CM _zero weeks.xy]

4.513130280 35.0
4.539390845 38.0
4.565651410 45.0
4.591911975 32.0
4.618172540 58.0
4.644433105 51.0
4.670693670 42.0
4.696954235 44.0
4.723214800 47.0
4.749475365 47.0
4.775735930 50.0
4.801996495 43.0
4.828257060 42.0
4.854517625 50.0
4.880778190 40.0
4.907038755 46.0
4.933299320 41.0
4.959559885 50.0
4.985820450 42.0
5.012081015 53.0
5.038341580 56.0
5.064602145 40.0
5.090862710 37.0
5.117123275 50.0
5.143383840 43.0
5.169644405 46.0
5.195904970 49.0
5.222165535 44.0
5.248426100 59.0
5.274686665 35.0
5.300947230 45.0
5.327207795 45.0
5.353468360 46.0
5.379728925 35.0
5.405989490 52.0
5.432250055 53.0
5.458510620 44.0
5.484771185 47.0
5.511031750 36.0
5.537292315 41.0
5.563552880 51.0
5.589813445 43.0
5.616074010 45.0
5.642334575 46.0
5.668595141 37.0
5.694855706 49.0
5.721116271 44.0
5.747376836 40.0
5.773637401 47.0
5.799897966 43.0
5.826158531 55.0
5.852419096 40.0
5.878679661 43.0
5.904940226 45.0
5.931200791 39.0
5.957461356 51.0
5.983721921 50.0
6.009982486 54.0
6.036243051 31.0
6.062503616 50.0
6.088764181 43.0
6.115024746 43.0
6.141285311 45.0
6.167545876 40.0
6.193806441 46.0
6.220067006 57.0
6.246327571 33.0
6.272588136 35.0
6.298848701 47.0
6.325109266 44.0
6.351369831 48.0
6.377630396 37.0
6.403890961 56.0
6.430151526 37.0
6.456412091 35.0
6.482672656 44.0
6.508933221 52.0
6.535193786 50.0
6.561454351 44.0
6.587714916 44.0
6.613975481 56.0
6.640236046 44.0
6.666496611 54.0
6.692757176 55.0
6.719017741 39.0
6.745278306 50.0
6.771538871 38.0
6.797799436 60.0
6.824060001 40.0
6.850320566 37.0
6.876581131 43.0
6.902841696 34.0
6.929102261 44.0
6.955362826 36.0
6.981623391 53.0
7.007883956 53.0
7.034144521 45.0
7.060405086 36.0
7.086665651 39.0
7.112926216 41.0
7.139186781 39.0
7.165447346 42.0
7.191707911 40.0
7.217968476 34.0
7.244229041 41.0
7.270489606 41.0
7.296750171 54.0
7.323010736 52.0
7.349271301 40.0
7.375531866 49.0
7.401792431 43.0
7.428052996 52.0
7.454313561 44.0
7.480574126 50.0
7.506834691 58.0
7.533095256 33.0
7.559355821 51.0
7.585616386 40.0
7.611876951 48.0
7.638137516 44.0
7.664398081 36.0
7.690658646 41.0
7.716919211 53.0
7.743179776 41.0
7.769440341 50.0
7.795700906 43.0
7.821961471 28.0
7.848222036 42.0
7.874482601 35.0
7.900743166 51.0
7.927003732 37.0
7.953264297 40.0
7.979524862 55.0
8.005785427 55.0
8.032045992 42.0
8.058306557 47.0
8.084567122 51.0
8.110827687 39.0
8.137088252 59.0
8.163348817 46.0
8.189609382 48.0
8.215869947 37.0
8.242130512 65.0
8.268391077 40.0
8.294651642 46.0
8.320912207 45.0
8.347172772 40.0
8.373433337 33.0
8.399693902 46.0
8.425954467 46.0
8.452215032 51.0
8.478475597 45.0
8.504736162 37.0
8.530996727 40.0
8.557257292 34.0
8.583517857 38.0
8.609778422 49.0
8.636038987 41.0
8.662299552 36.0
8.688560117 56.0
8.714820682 35.0
8.741081247 44.0
8.767341812 47.0
8.793602377 41.0
8.819862942 55.0
8.846123507 47.0
8.872384072 34.0
8.898644637 40.0
8.924905202 43.0
8.951165767 44.0
8.977426332 54.0
9.003686897 37.0
9.029947462 49.0
9.056208027 37.0
9.082468592 47.0
9.108729157 38.0
9.134989722 44.0
9.161250287 52.0
9.187510852 39.0
9.213771417 39.0
9.240031982 55.0
9.266292547 43.0
9.292553112 57.0
9.318813677 50.0
9.345074242 37.0
9.371334807 38.0
9.397595372 44.0
9.423855937 49.0
9.450116502 43.0
9.476377067 41.0
9.502637632 41.0
9.528898197 52.0
9.555158762 44.0
9.581419327 44.0
9.607679892 41.0
9.633940457 49.0
9.660201022 39.0
9.686461587 54.0
9.712722152 49.0
9.738982717 40.0
9.765243282 57.0
9.791503847 35.0
9.817764412 35.0
9.844024977 55.0
9.870285542 41.0
9.896546107 50.0
9.922806672 41.0
9.949067237 44.0
9.975327802 35.0
10.001588367 41.0
10.027848932 51.0
10.054109497 38.0
10.080370062 34.0
10.106630627 52.0
10.132891192 51.0
10.159151757 44.0
10.185412322 52.0
10.211672888 48.0
10.237933453 51.0
10.264194018 47.0
10.290454583 36.0
10.316715148 44.0
10.342975713 42.0
10.369236278 42.0
10.395496843 40.0
10.421757408 36.0
10.448017973 36.0
10.474278538 43.0
10.500539103 42.0
10.526799668 37.0
10.553060233 39.0
10.579320798 36.0
10.605581363 42.0
10.631841928 52.0
10.658102493 52.0
10.684363058 50.0
10.710623623 50.0
10.736884188 48.0
10.763144753 49.0
10.789405318 39.0
10.815665883 47.0
10.841926448 50.0
10.868187013 43.0
10.894447578 40.0
10.920708143 35.0
10.946968708 40.0
10.973229273 34.0
10.999489838 48.0
11.025750403 40.0
11.052010968 43.0
11.078271533 52.0
11.104532098 48.0
11.130792663 45.0
11.157053228 33.0
11.183313793 40.0
11.209574358 48.0
11.235834923 42.0
11.262095488 33.0
11.288356053 53.0
11.314616618 43.0
11.340877183 45.0
11.367137748 42.0
11.393398313 36.0
11.419658878 42.0
11.445919443 42.0
11.472180008 40.0
11.498440573 49.0
11.524701138 50.0
11.550961703 29.0
11.577222268 28.0
11.603482833 38.0
11.629743398 39.0
11.656003963 60.0
11.682264528 51.0
11.708525093 44.0
11.734785658 55.0
11.761046223 29.0
11.787306788 44.0
11.813567353 39.0
11.839827918 53.0
11.866088483 44.0
11.892349048 43.0
11.918609613 39.0
11.944870178 42.0
11.971130743 45.0
11.997391308 40.0
12.023651873 40.0
12.049912438 33.0
12.076173003 40.0
12.102433568 48.0
12.128694133 45.0
12.154954698 41.0
12.181215263 47.0
12.207475828 54.0
12.233736393 43.0
12.259996958 40.0
12.286257523 37.0
12.312518088 39.0
12.338778653 42.0
12.365039218 45.0
12.391299783 36.0
12.417560348 53.0
12.443820913 36.0
12.470081478 43.0
12.496342044 39.0
12.522602609 39.0
12.548863174 38.0
12.575123739 46.0
12.601384304 33.0
12.627644869 36.0
12.653905434 46.0
12.680165999 40.0
12.706426564 51.0
12.732687129 42.0
12.758947694 46.0
12.785208259 41.0
12.811468824 40.0
12.837729389 40.0
12.863989954 52.0
12.890250519 42.0
12.916511084 43.0
12.942771649 53.0
12.969032214 39.0
12.995292779 55.0
13.021553344 48.0
13.047813909 54.0
13.074074474 37.0
13.100335039 47.0
13.126595604 46.0
13.152856169 31.0
13.179116734 37.0
13.205377299 38.0
13.231637864 48.0
13.257898429 45.0
13.284158994 51.0
13.310419559 42.0
13.336680124 49.0
13.362940689 50.0
13.389201254 55.0
13.415461819 47.0
13.441722384 54.0
13.467982949 42.0
13.494243514 35.0
13.520504079 41.0
13.546764644 40.0
13.573025209 32.0
13.599285774 43.0
13.625546339 50.0
13.651806904 42.0
13.678067469 46.0
13.704328034 49.0
13.730588599 38.0
13.756849164 43.0
13.783109729 47.0
13.809370294 52.0
13.835630859 53.0
13.861891424 39.0
13.888151989 38.0
13.914412554 37.0
13.940673119 38.0
13.966933684 40.0
13.993194249 40.0
14.019454814 52.0
14.045715379 45.0
14.071975944 49.0
14.098236509 51.0
14.124497074 54.0
14.150757639 42.0
14.177018204 47.0
14.203278769 35.0
14.229539334 44.0
14.255799899 45.0
14.282060464 40.0
14.308321029 40.0
14.334581594 56.0
14.360842159 39.0
14.387102724 48.0
14.413363289 37.0
14.439623854 39.0
14.465884419 43.0
14.492144984 48.0
14.518405549 42.0
14.544666114 34.0
14.570926679 38.0
14.597187244 48.0
14.623447809 46.0
14.649708374 41.0
14.675968939 55.0
14.702229504 44.0
14.728490069 40.0
14.754750635 49.0
14.781011200 53.0
14.807271765 36.0
14.833532330 42.0
14.859792895 35.0
14.886053460 38.0
14.912314025 56.0
14.938574590 49.0
14.964835155 41.0
14.991095720 43.0
15.017356285 45.0
15.043616850 53.0
15.069877415 45.0
15.096137980 55.0
15.122398545 37.0
15.148659110 50.0
15.174919675 46.0
15.201180240 57.0
15.227440805 42.0
15.253701370 44.0
15.279961935 46.0
15.306222500 60.0
15.332483065 46.0
15.358743630 53.0
15.385004195 66.0
15.411264760 62.0
15.437525325 67.0
15.463785890 65.0
15.490046455 50.0
15.516307020 49.0
15.542567585 61.0
15.568828150 64.0
15.595088715 64.0
15.621349280 63.0
15.647609845 64.0
15.673870410 54.0
15.700130975 58.0
15.726391540 66.0
15.752652105 64.0
15.778912670 72.0
15.805173235 80.0
15.831433800 67.0
15.857694365 68.0
15.883954930 60.0
15.910215495 76.0
15.936476060 72.0
15.962736625 67.0
15.988997190 78.0
16.015257755 67.0
16.041518320 88.0
16.067778885 88.0
16.094039450 85.0
16.120300015 60.0
16.146560580 64.0
16.172821145 81.0
16.199081710 73.0
16.225342275 79.0
16.251602840 97.0
16.277863405 92.0
16.304123970 85.0
16.330384535 88.0
16.356645100 113.0
16.382905665 96.0
16.409166230 121.0
16.435426795 87.0
16.461687360 113.0
16.487947925 103.0
16.514208490 102.0
16.540469055 134.0
16.566729620 132.0
16.592990185 119.0
16.619250750 126.0
16.645511315 135.0
16.671771880 147.0
16.698032445 145.0
16.724293010 197.0
16.750553575 191.0
16.776814140 172.0
16.803074705 200.0
16.829335270 216.0
16.855595835 204.0
16.881856400 208.0
16.908116965 221.0
16.934377530 224.0
16.960638095 232.0
16.986898660 280.0
17.013159225 264.0
17.039419791 294.0
17.065680356 307.0
17.091940921 285.0
17.118201486 321.0
17.144462051 351.0
17.170722616 380.0
17.196983181 338.0
17.223243746 396.0
17.249504311 377.0
17.275764876 384.0
17.302025441 371.0
17.328286006 418.0
17.354546571 379.0
17.380807136 373.0
17.407067701 348.0
17.433328266 382.0
17.459588831 352.0
17.485849396 352.0
17.512109961 300.0
17.538370526 345.0
17.564631091 297.0
17.590891656 270.0
17.617152221 306.0
17.643412786 269.0
17.669673351 257.0
17.695933916 234.0
17.722194481 203.0
17.748455046 210.0
17.774715611 200.0
17.800976176 167.0
17.827236741 181.0
17.853497306 179.0
17.879757871 157.0
17.906018436 175.0
17.932279001 152.0
17.958539566 124.0
17.984800131 140.0
18.011060696 122.0
18.037321261 104.0
18.063581826 112.0
18.089842391 103.0
18.116102956 109.0
18.142363521 101.0
18.168624086 99.0
18.194884651 86.0
18.221145216 81.0
18.247405781 94.0
18.273666346 105.0
18.299926911 96.0
18.326187476 93.0
18.352448041 89.0
18.378708606 88.0
18.404969171 97.0
18.431229736 78.0
18.457490301 78.0
18.483750866 78.0
18.510011431 82.0
18.536271996 71.0
18.562532561 71.0
18.588793126 68.0
18.615053691 68.0
18.641314256 70.0
18.667574821 73.0
18.693835386 61.0
18.720095951 68.0
18.746356516 75.0
18.772617081 80.0
18.798877646 84.0
18.825138211 57.0
18.851398776 62.0
18.877659341 66.0
18.903919906 57.0
18.930180471 74.0
18.956441036 64.0
18.982701601 63.0
19.008962166 60.0
19.035222731 61.0
19.061483296 55.0
19.087743861 48.0
19.114004426 51.0
19.140264991 69.0
19.166525556 55.0
19.192786121 83.0
19.219046686 51.0
19.245307251 67.0
19.271567816 59.0
19.297828382 86.0
19.324088947 62.0
19.350349512 54.0
19.376610077 77.0
19.402870642 62.0
19.429131207 55.0
19.455391772 45.0
19.481652337 45.0
19.507912902 60.0
19.534173467 51.0
19.560434032 63.0
19.586694597 72.0
19.612955162 55.0
19.639215727 52.0
19.665476292 65.0
19.691736857 57.0
19.717997422 57.0
19.744257987 48.0
19.770518552 55.0
19.796779117 52.0
19.823039682 68.0
19.849300247 51.0
19.875560812 51.0
19.901821377 44.0
19.928081942 55.0
19.954342507 52.0
19.980603072 68.0
20.006863637 70.0
20.033124202 40.0
20.059384767 51.0
20.085645332 51.0
20.111905897 59.0
20.138166462 65.0
20.164427027 46.0
20.190687592 47.0
20.216948157 42.0
20.243208722 65.0
20.269469287 59.0
20.295729852 70.0
20.321990417 59.0
20.348250982 64.0
20.374511547 51.0
20.400772112 46.0
20.427032677 40.0
20.453293242 64.0
20.479553807 48.0
20.505814372 47.0
20.532074937 47.0
20.558335502 47.0
20.584596067 62.0
20.610856632 44.0
20.637117197 41.0
20.663377762 57.0
20.689638327 50.0
20.715898892 60.0
20.742159457 58.0
20.768420022 62.0
20.794680587 53.0
20.820941152 55.0
20.847201717 44.0
20.873462282 49.0
20.899722847 57.0
20.925983412 57.0
20.952243977 47.0
20.978504542 63.0
21.004765107 60.0
21.031025672 46.0
21.057286237 57.0
21.083546802 54.0
21.109807367 57.0
21.136067932 67.0
21.162328497 66.0
21.188589062 63.0
21.214849627 49.0
21.241110192 45.0
21.267370757 54.0
21.293631322 37.0
21.319891887 54.0
21.346152452 49.0
21.372413017 59.0
21.398673582 54.0
21.424934147 55.0
21.451194712 60.0
21.477455277 50.0
21.503715842 49.0
21.529976407 53.0
21.556236972 66.0
21.582497538 47.0
21.608758103 60.0
21.635018668 70.0
21.661279233 47.0
21.687539798 51.0
21.713800363 58.0
21.740060928 55.0
21.766321493 44.0
21.792582058 43.0
21.818842623 54.0
21.845103188 63.0
21.871363753 58.0
21.897624318 73.0
21.923884883 42.0
21.950145448 53.0
21.976406013 70.0
22.002666578 65.0
22.028927143 79.0
22.055187708 63.0
22.081448273 56.0
22.107708838 76.0
22.133969403 62.0
22.160229968 62.0
22.186490533 60.0
22.212751098 54.0
22.239011663 67.0
22.265272228 57.0
22.291532793 68.0
22.317793358 55.0
22.344053923 76.0
22.370314488 66.0
22.396575053 70.0
22.422835618 63.0
22.449096183 63.0
22.475356748 40.0
22.501617313 75.0
22.527877878 72.0
22.554138443 69.0
22.580399008 59.0
22.606659573 77.0
22.632920138 55.0
22.659180703 75.0
22.685441268 79.0
22.711701833 70.0
22.737962398 80.0
22.764222963 60.0
22.790483528 70.0
22.816744093 71.0
22.843004658 75.0
22.869265223 70.0
22.895525788 59.0
22.921786353 57.0
22.948046918 85.0
22.974307483 77.0
23.000568048 83.0
23.026828613 72.0
23.053089178 81.0
23.079349743 86.0
23.105610308 83.0
23.131870873 89.0
23.158131438 85.0
23.184392003 64.0
23.210652568 66.0
23.236913133 68.0
23.263173698 84.0
23.289434263 91.0
23.315694828 71.0
23.341955393 79.0
23.368215958 83.0
23.394476523 103.0
23.420737088 80.0
23.446997653 77.0
23.473258218 86.0
23.499518783 84.0
23.525779348 85.0
23.552039913 80.0
23.578300478 99.0
23.604561043 94.0
23.630821608 99.0
23.657082173 103.0
23.683342738 87.0
23.709603303 115.0
23.735863868 107.0
23.762124433 102.0
23.788384998 113.0
23.814645563 123.0
23.840906128 103.0
23.867166694 93.0
23.893427259 126.0
23.919687824 114.0
23.945948389 137.0
23.972208954 132.0
23.998469519 111.0
24.024730084 115.0
24.050990649 129.0
24.077251214 160.0
24.103511779 132.0
24.129772344 136.0
24.156032909 154.0
24.182293474 140.0
24.208554039 146.0
24.234814604 126.0
24.261075169 162.0
24.287335734 160.0
24.313596299 156.0
24.339856864 165.0
24.366117429 171.0
24.392377994 190.0
24.418638559 179.0
24.444899124 172.0
24.471159689 191.0
24.497420254 184.0
24.523680819 191.0
24.549941384 197.0
24.576201949 223.0
24.602462514 184.0
24.628723079 210.0
24.654983644 200.0
24.681244209 235.0
24.707504774 219.0
24.733765339 236.0
24.760025904 236.0
24.786286469 227.0
24.812547034 242.0
24.838807599 264.0
24.865068164 262.0
24.891328729 283.0
24.917589294 251.0
24.943849859 277.0
24.970110424 261.0
24.996370989 282.0
25.022631554 294.0
25.048892119 302.0
25.075152684 311.0
25.101413249 280.0
25.127673814 321.0
25.153934379 338.0
25.180194944 315.0
25.206455509 287.0
25.232716074 282.0
25.258976639 319.0
25.285237204 259.0
25.311497769 273.0
25.337758334 285.0
25.364018899 273.0
25.390279464 253.0
25.416540029 287.0
25.442800594 259.0
25.469061159 240.0
25.495321724 241.0
25.521582289 255.0
25.547842854 235.0
25.574103419 267.0
25.600363984 250.0
25.626624549 235.0
25.652885114 196.0
25.679145679 232.0
25.705406244 198.0
25.731666809 225.0
25.757927374 221.0
25.784187939 226.0
25.810448504 220.0
25.836709069 225.0
25.862969634 208.0
25.889230199 231.0
25.915490764 194.0
25.941751329 217.0
25.968011894 187.0
25.994272459 210.0
26.020533024 206.0
26.046793589 211.0
26.073054154 191.0
26.099314719 202.0
26.125575285 222.0
26.151835850 198.0
26.178096415 192.0
26.204356980 198.0
26.230617545 205.0
26.256878110 195.0
26.283138675 195.0
26.309399240 212.0
26.335659805 205.0
26.361920370 213.0
26.388180935 218.0
26.414441500 221.0
26.440702065 204.0
26.466962630 210.0
26.493223195 222.0
26.519483760 211.0
26.545744325 242.0
26.572004890 225.0
26.598265455 232.0
26.624526020 223.0
26.650786585 237.0
26.677047150 248.0
26.703307715 248.0
26.729568280 290.0
26.755828845 279.0
26.782089410 276.0
26.808349975 278.0
26.834610540 284.0
26.860871105 320.0
26.887131670 306.0
26.913392235 317.0
26.939652800 318.0
26.965913365 347.0
26.992173930 335.0
27.018434495 364.0
27.044695060 381.0
27.070955625 364.0
27.097216190 421.0
27.123476755 440.0
27.149737320 432.0
27.175997885 470.0
27.202258450 511.0
27.228519015 489.0
27.254779580 567.0
27.281040145 489.0
27.307300710 569.0
27.333561275 578.0
27.359821840 593.0
27.386082405 637.0
27.412342970 647.0
27.438603535 631.0
27.464864100 623.0
27.491124665 688.0
27.517385230 749.0
27.543645795 712.0
27.569906360 775.0
27.596166925 776.0
27.622427490 743.0
27.648688055 749.0
27.674948620 807.0
27.701209185 810.0
27.727469750 798.0
27.753730315 811.0
27.779990880 813.0
27.806251445 740.0
27.832512010 755.0
27.858772575 830.0
27.885033140 730.0
27.911293705 712.0
27.937554270 727.0
27.963814835 725.0
27.990075400 673.0
28.016335965 701.0
28.042596530 634.0
28.068857095 660.0
28.095117660 632.0
28.121378225 596.0
28.147638790 524.0
28.173899355 497.0
28.200159920 445.0
28.226420485 421.0
28.252681050 432.0
28.278941615 394.0
28.305202180 375.0
28.331462745 337.0
28.357723310 375.0
28.383983875 363.0
28.410244441 313.0
28.436505006 292.0
28.462765571 310.0
28.489026136 274.0
28.515286701 283.0
28.541547266 234.0
28.567807831 249.0
28.594068396 211.0
28.620328961 226.0
28.646589526 200.0
28.672850091 202.0
28.699110656 216.0
28.725371221 186.0
28.751631786 217.0
28.777892351 187.0
28.804152916 204.0
28.830413481 203.0
28.856674046 207.0
28.882934611 178.0
28.909195176 199.0
28.935455741 197.0
28.961716306 187.0
28.987976871 184.0
29.014237436 188.0
29.040498001 176.0
29.066758566 200.0
29.093019131 193.0
29.119279696 202.0
29.145540261 164.0
29.171800826 216.0
29.198061391 190.0
29.224321956 180.0
29.250582521 191.0
29.276843086 168.0
29.303103651 181.0
29.329364216 178.0
29.355624781 204.0
29.381885346 162.0
29.408145911 180.0
29.434406476 190.0
29.460667041 164.0
29.486927606 158.0
29.513188171 164.0
29.539448736 156.0
29.565709301 154.0
29.591969866 145.0
29.618230431 148.0
29.644490996 134.0
29.670751561 157.0
29.697012126 150.0
29.723272691 152.0
29.749533256 136.0
29.775793821 125.0
29.802054386 147.0
29.828314951 143.0
29.854575516 124.0
29.880836081 135.0
29.907096646 105.0
29.933357211 119.0
29.959617776 108.0
29.985878341 123.0
30.012138906 140.0
30.038399471 110.0
30.064660036 110.0
30.090920601 111.0
30.117181166 103.0
30.143441731 89.0
30.169702296 107.0
30.195962861 122.0
30.222223426 97.0
30.248483991 105.0
30.274744556 114.0
30.301005121 92.0
30.327265686 91.0
30.353526251 97.0
30.379786816 85.0
30.406047381 105.0
30.432307946 101.0
30.458568511 88.0
30.484829076 102.0
30.511089641 82.0
30.537350206 76.0
30.563610771 80.0
30.589871336 84.0
30.616131901 99.0
30.642392466 97.0
30.668653032 91.0
30.694913597 90.0
30.721174162 86.0
30.747434727 91.0
30.773695292 82.0
30.799955857 90.0
30.826216422 87.0
30.852476987 74.0
30.878737552 110.0
30.904998117 93.0
30.931258682 83.0
30.957519247 95.0
30.983779812 95.0
31.010040377 92.0
31.036300942 91.0
31.062561507 78.0
31.088822072 88.0
31.115082637 76.0
31.141343202 82.0
31.167603767 99.0
31.193864332 98.0
31.220124897 115.0
31.246385462 117.0
31.272646027 189.0
31.298906592 232.0
31.325167157 242.0
31.351427722 323.0
31.377688287 328.0
31.403948852 240.0
31.430209417 187.0
31.456469982 103.0
31.482730547 120.0
31.508991112 95.0
31.535251677 106.0
31.561512242 87.0
31.587772807 91.0
31.614033372 91.0
31.640293937 78.0
31.666554502 97.0
31.692815067 90.0
31.719075632 87.0
31.745336197 88.0
31.771596762 83.0
31.797857327 82.0
31.824117892 93.0
31.850378457 78.0
31.876639022 91.0
31.902899587 77.0
31.929160152 87.0
31.955420717 73.0
31.981681282 79.0
32.007941847 69.0
32.034202412 75.0
32.060462977 98.0
32.086723542 76.0
32.112984107 82.0
32.139244672 71.0
32.165505237 101.0
32.191765802 81.0
32.218026367 82.0
32.244286932 86.0
32.270547497 89.0
32.296808062 82.0
32.323068627 76.0
32.349329192 75.0
32.375589757 82.0
32.401850322 86.0
32.428110887 68.0
32.454371452 89.0
32.480632017 88.0
32.506892582 93.0
32.533153147 87.0
32.559413712 88.0
32.585674277 83.0
32.611934842 106.0
32.638195407 87.0
32.664455972 67.0
32.690716537 102.0
32.716977102 77.0
32.743237667 78.0
32.769498232 74.0
32.795758797 104.0
32.822019362 92.0
32.848279927 83.0
32.874540492 72.0
32.900801057 82.0
32.927061622 84.0
32.953322188 87.0
32.979582753 83.0
33.005843318 88.0
33.032103883 96.0
33.058364448 96.0
33.084625013 92.0
33.110885578 117.0
33.137146143 105.0
33.163406708 96.0
33.189667273 105.0
33.215927838 109.0
33.242188403 83.0
33.268448968 93.0
33.294709533 88.0
33.320970098 100.0
33.347230663 110.0
33.373491228 107.0
33.399751793 107.0
33.426012358 111.0
33.452272923 103.0
33.478533488 122.0
33.504794053 79.0
33.531054618 103.0
33.557315183 104.0
33.583575748 97.0
33.609836313 79.0
33.636096878 91.0
33.662357443 100.0
33.688618008 84.0
33.714878573 81.0
33.741139138 102.0
33.767399703 107.0
33.793660268 81.0
33.819920833 102.0
33.846181398 83.0
33.872441963 90.0
33.898702528 107.0
33.924963093 102.0
33.951223658 80.0
33.977484223 93.0
34.003744788 86.0
34.030005353 95.0
34.056265918 93.0
34.082526483 115.0
34.108787048 83.0
34.135047613 81.0
34.161308178 96.0
34.187568743 89.0
34.213829308 90.0
34.240089873 84.0
34.266350438 84.0
34.292611003 88.0
34.318871568 80.0
34.345132133 90.0
34.371392698 96.0
34.397653263 96.0
34.423913828 87.0
34.450174393 99.0
34.476434958 85.0
34.502695523 96.0
34.528956088 95.0
34.555216653 100.0
34.581477218 95.0
34.607737783 90.0
34.633998348 91.0
34.660258913 90.0
34.686519478 88.0
34.712780043 81.0
34.739040608 92.0
34.765301173 108.0
34.791561738 105.0
34.817822303 99.0
34.844082868 107.0
34.870343433 99.0
34.896603998 123.0
34.922864563 108.0
34.949125128 127.0
34.975385693 111.0
35.001646258 94.0
35.027906823 111.0
35.054167388 104.0
35.080427953 82.0
35.106688518 129.0
35.132949083 98.0
35.159209648 95.0
35.185470213 93.0
35.211730778 101.0
35.237991344 107.0
35.264251909 108.0
35.290512474 65.0
35.316773039 111.0
35.343033604 96.0
35.369294169 95.0
35.395554734 94.0
35.421815299 89.0
35.448075864 90.0
35.474336429 88.0
35.500596994 89.0
35.526857559 88.0
35.553118124 82.0
35.579378689 105.0
35.605639254 84.0
35.631899819 99.0
35.658160384 86.0
35.684420949 96.0
35.710681514 92.0
35.736942079 93.0
35.763202644 86.0
35.789463209 94.0
35.815723774 68.0
35.841984339 90.0
35.868244904 84.0
35.894505469 103.0
35.920766034 89.0
35.947026599 113.0
35.973287164 99.0
35.999547729 102.0
36.025808294 95.0
36.052068859 98.0
36.078329424 80.0
36.104589989 98.0
36.130850554 104.0
36.157111119 116.0
36.183371684 95.0
36.209632249 115.0
36.235892814 116.0
36.262153379 133.0
36.288413944 167.0
36.314674509 177.0
36.340935074 162.0
36.367195639 198.0
36.393456204 170.0
36.419716769 149.0
36.445977334 102.0
36.472237899 123.0
36.498498464 92.0
36.524759029 82.0
36.551019594 84.0
36.577280159 83.0
36.603540724 110.0
36.629801289 101.0
36.656061854 103.0
36.682322419 99.0
36.708582984 108.0
36.734843549 108.0
36.761104114 96.0
36.787364679 86.0
36.813625244 103.0
36.839885809 108.0
36.866146374 104.0
36.892406939 117.0
36.918667504 93.0
36.944928069 92.0
36.971188634 102.0
36.997449199 91.0
37.023709764 80.0
37.049970329 90.0
37.076230894 101.0
37.102491459 115.0
37.128752024 94.0
37.155012589 92.0
37.181273154 105.0
37.207533719 93.0
37.233794284 111.0
37.260054849 104.0
37.286315414 104.0
37.312575979 84.0
37.338836544 112.0
37.365097109 103.0
37.391357674 102.0
37.417618239 120.0
37.443878804 98.0
37.470139369 101.0
37.496399935 95.0
37.522660500 106.0
37.548921065 96.0
37.575181630 113.0
37.601442195 105.0
37.627702760 109.0
37.653963325 106.0
37.680223890 80.0
37.706484455 105.0
37.732745020 103.0
37.759005585 107.0
37.785266150 108.0
37.811526715 136.0
37.837787280 90.0
37.864047845 111.0
37.890308410 99.0
37.916568975 97.0
37.942829540 120.0
37.969090105 116.0
37.995350670 114.0
38.021611235 113.0
38.047871800 106.0
38.074132365 111.0
38.100392930 105.0
38.126653495 108.0
38.152914060 100.0
38.179174625 101.0
38.205435190 108.0
38.231695755 106.0
38.257956320 128.0
38.284216885 133.0
38.310477450 112.0
38.336738015 107.0
38.362998580 117.0
38.389259145 109.0
38.415519710 136.0
38.441780275 98.0
38.468040840 109.0
38.494301405 116.0
38.520561970 110.0
38.546822535 109.0
38.573083100 110.0
38.599343665 125.0
38.625604230 115.0
38.651864795 115.0
38.678125360 129.0
38.704385925 106.0
38.730646490 125.0
38.756907055 127.0
38.783167620 153.0
38.809428185 124.0
38.835688750 127.0
38.861949315 114.0
38.888209880 149.0
38.914470445 120.0
38.940731010 129.0
38.966991575 125.0
38.993252140 125.0
39.019512705 121.0
39.045773270 137.0
39.072033835 135.0
39.098294400 163.0
39.124554965 140.0
39.150815530 160.0
39.177076095 158.0
39.203336660 178.0
39.229597225 153.0
39.255857790 155.0
39.282118355 175.0
39.308378920 172.0
39.334639485 171.0
39.360900050 185.0
39.387160615 178.0
39.413421180 168.0
39.439681745 196.0
39.465942310 168.0
39.492202875 208.0
39.518463440 198.0
39.544724005 189.0
39.570984570 180.0
39.597245135 201.0
39.623505700 200.0
39.649766265 195.0
39.676026830 186.0
39.702287395 186.0
39.728547960 203.0
39.754808525 213.0
39.781069091 239.0
39.807329656 234.0
39.833590221 236.0
39.859850786 232.0
39.886111351 217.0
39.912371916 213.0
39.938632481 212.0
39.964893046 251.0
39.991153611 218.0
40.017414176 241.0
40.043674741 251.0
40.069935306 239.0
40.096195871 225.0
40.122456436 219.0
40.148717001 232.0
40.174977566 216.0
40.201238131 221.0
40.227498696 230.0
40.253759261 247.0
40.280019826 223.0
40.306280391 239.0
40.332540956 227.0
40.358801521 235.0
40.385062086 223.0
40.411322651 244.0
40.437583216 205.0
40.463843781 211.0
40.490104346 206.0
40.516364911 189.0
40.542625476 200.0
40.568886041 201.0
40.595146606 205.0
40.621407171 217.0
40.647667736 212.0
40.673928301 213.0
40.700188866 204.0
40.726449431 192.0
40.752709996 195.0
40.778970561 211.0
40.805231126 190.0
40.831491691 195.0
40.857752256 196.0
40.884012821 172.0
40.910273386 194.0
40.936533951 191.0
40.962794516 150.0
40.989055081 199.0
41.015315646 186.0
41.041576211 196.0
41.067836776 194.0
41.094097341 185.0
41.120357906 194.0
41.146618471 193.0
41.172879036 195.0
41.199139601 176.0
41.225400166 212.0
41.251660731 178.0
41.277921296 172.0
41.304181861 175.0
41.330442426 188.0
41.356702991 190.0
41.382963556 180.0
41.409224121 196.0
41.435484686 204.0
41.461745251 199.0
41.488005816 225.0
41.514266381 219.0
41.540526946 203.0
41.566787511 242.0
41.593048076 242.0
41.619308641 252.0
41.645569206 246.0
41.671829771 293.0
41.698090336 329.0
41.724350901 359.0
41.750611466 377.0
41.776872031 407.0
41.803132596 500.0
41.829393161 500.0
41.855653726 557.0
41.881914291 545.0
41.908174856 554.0
41.934435421 580.0
41.960695986 612.0
41.986956551 635.0
42.013217116 674.0
42.039477682 740.0
42.065738247 794.0
42.091998812 1000.0
42.118259377 1130.0
42.144519942 1365.0
42.170780507 1554.0
42.197041072 1746.0
42.223301637 2082.0
42.249562202 2277.0
42.275822767 2476.0
42.302083332 2441.0
42.328343897 2262.0
42.354604462 2058.0
42.380865027 1789.0
42.407125592 1512.0
42.433386157 1354.0
42.459646722 1118.0
42.485907287 963.0
42.512167852 846.0
42.538428417 702.0
42.564688982 652.0
42.590949547 593.0
42.617210112 530.0
42.643470677 457.0
42.669731242 464.0
42.695991807 413.0
42.722252372 409.0
42.748512937 415.0
42.774773502 389.0
42.801034067 405.0
42.827294632 428.0
42.853555197 414.0
42.879815762 423.0
42.906076327 430.0
42.932336892 397.0
42.958597457 438.0
42.984858022 437.0
43.011118587 481.0
43.037379152 523.0
43.063639717 544.0
43.089900282 651.0
43.116160847 666.0
43.142421412 751.0
43.168681977 894.0
43.194942542 905.0
43.221203107 1001.0
43.247463672 1105.0
43.273724237 1146.0
43.299984802 1109.0
43.326245367 1147.0
43.352505932 1118.0
43.378766497 1036.0
43.405027062 981.0
43.431287627 937.0
43.457548192 816.0
43.483808757 744.0
43.510069322 672.0
43.536329887 613.0
43.562590452 571.0
43.588851017 483.0
43.615111582 457.0
43.641372147 343.0
43.667632712 323.0
43.693893277 313.0
43.720153842 259.0
43.746414407 236.0
43.772674972 258.0
43.798935537 217.0
43.825196102 226.0
43.851456667 190.0
43.877717232 168.0
43.903977797 177.0
43.930238362 168.0
43.956498927 146.0
43.982759492 157.0
44.009020057 146.0
44.035280622 150.0
44.061541187 132.0
44.087801752 137.0
44.114062317 108.0
44.140322882 135.0
44.166583447 119.0
44.192844012 118.0
44.219104577 129.0
44.245365142 136.0
44.271625707 116.0
44.297886272 115.0
44.324146838 111.0
44.350407403 111.0
44.376667968 124.0
44.402928533 122.0
44.429189098 116.0
44.455449663 97.0
44.481710228 111.0
44.507970793 112.0
44.534231358 118.0
44.560491923 105.0
44.586752488 92.0
44.613013053 95.0
44.639273618 90.0
44.665534183 86.0
44.691794748 103.0
44.718055313 111.0
44.744315878 112.0
44.770576443 107.0
44.796837008 93.0
44.823097573 93.0
44.849358138 88.0
44.875618703 98.0
44.901879268 113.0
44.928139833 117.0
44.954400398 138.0
44.980660963 108.0
45.006921528 87.0
45.033182093 105.0
45.059442658 95.0
45.085703223 105.0
45.111963788 96.0
45.138224353 96.0
45.164484918 106.0
45.190745483 83.0
45.217006048 95.0
45.243266613 106.0
45.269527178 114.0
45.295787743 104.0
45.322048308 105.0
45.348308873 99.0
45.374569438 96.0
45.400830003 81.0
45.427090568 91.0
45.453351133 83.0
45.479611698 88.0
45.505872263 89.0
45.532132828 84.0
45.558393393 79.0
45.584653958 95.0
45.610914523 117.0
45.637175088 101.0
45.663435653 105.0
45.689696218 93.0
45.715956783 94.0
45.742217348 103.0
45.768477913 97.0
45.794738478 78.0
45.820999043 88.0
45.847259608 93.0
45.873520173 69.0
45.899780738 99.0
45.926041303 98.0
45.952301868 79.0
45.978562433 101.0
46.004822998 97.0
46.031083563 96.0
46.057344128 100.0
46.083604693 91.0
46.109865258 75.0
46.136125823 85.0
46.162386388 90.0
46.188646953 87.0
46.214907518 100.0
46.241168083 101.0
46.267428648 69.0
46.293689213 95.0
46.319949778 101.0
46.346210343 95.0
46.372470908 98.0
46.398731473 92.0
46.424992038 83.0
46.451252603 83.0
46.477513168 106.0
46.503773733 81.0
46.530034298 86.0
46.556294863 106.0
46.582555428 93.0
46.608815994 97.0
46.635076559 95.0
46.661337124 104.0
46.687597689 106.0
46.713858254 109.0
46.740118819 106.0
46.766379384 91.0
46.792639949 96.0
46.818900514 100.0
46.845161079 93.0
46.871421644 99.0
46.897682209 101.0
46.923942774 104.0
46.950203339 106.0
46.976463904 102.0
47.002724469 133.0
47.028985034 97.0
47.055245599 88.0
47.081506164 115.0
47.107766729 107.0
47.134027294 119.0
47.160287859 102.0
47.186548424 115.0
47.212808989 125.0
47.239069554 112.0
47.265330119 101.0
47.291590684 119.0
47.317851249 130.0
47.344111814 107.0
47.370372379 112.0
47.396632944 125.0
47.422893509 131.0
47.449154074 118.0
47.475414639 137.0
47.501675204 134.0
47.527935769 140.0
47.554196334 120.0
47.580456899 148.0
47.606717464 122.0
47.632978029 136.0
47.659238594 147.0
47.685499159 151.0
47.711759724 143.0
47.738020289 140.0
47.764280854 143.0
47.790541419 150.0
47.816801984 125.0
47.843062549 154.0
47.869323114 149.0
47.895583679 148.0
47.921844244 162.0
47.948104809 154.0
47.974365374 165.0
48.000625939 153.0
48.026886504 160.0
48.053147069 164.0
48.079407634 159.0
48.105668199 190.0
48.131928764 175.0
48.158189329 171.0
48.184449894 184.0
48.210710459 197.0
48.236971024 184.0
48.263231589 195.0
48.289492154 227.0
48.315752719 192.0
48.342013284 207.0
48.368273849 226.0
48.394534414 273.0
48.420794979 253.0
48.447055544 257.0
48.473316109 270.0
48.499576674 267.0
48.525837239 307.0
48.552097804 300.0
48.578358369 325.0
48.604618934 341.0
48.630879499 380.0
48.657140064 369.0
48.683400629 419.0
48.709661194 381.0
48.735921759 416.0
48.762182324 460.0
48.788442889 419.0
48.814703454 533.0
48.840964019 473.0
48.867224585 485.0
48.893485150 539.0
48.919745715 497.0
48.946006280 576.0
48.972266845 625.0
48.998527410 591.0
49.024787975 565.0
49.051048540 616.0
49.077309105 583.0
49.103569670 582.0
49.129830235 549.0
49.156090800 530.0
49.182351365 450.0
49.208611930 434.0
49.234872495 400.0
49.261133060 400.0
49.287393625 325.0
49.313654190 319.0
49.339914755 311.0
49.366175320 280.0
49.392435885 262.0
49.418696450 268.0
49.444957015 270.0
49.471217580 252.0
49.497478145 222.0
49.523738710 219.0
49.549999275 203.0
49.576259840 220.0
49.602520405 218.0
49.628780970 195.0
49.655041535 189.0
49.681302100 175.0
49.707562665 162.0
49.733823230 184.0
49.760083795 182.0
49.786344360 166.0
49.812604925 168.0
49.838865490 184.0
49.865126055 171.0
49.891386620 174.0
49.917647185 173.0
49.943907750 148.0
49.970168315 155.0
49.996428880 153.0
