# Supplementary material for: Investigation of Potential Amorphisation and Co-Amorphisation Behaviour of the Benzene Di-Carboxylic Acids upon Cryo-Milling
Source: Molecules. 2019 Nov 5;24(21):3990. doi: 10.3390/molecules24213990 (PMC6865180; doi:10.3390/molecules24213990)
Supplement: Supplementary file 1 [file molecules-24-03990-s001.zip › SI_pack/Figure_3_XRPD_single_components/Data/Individual/Terephthalic acid/Unmilled terephthalic acid.xy]

2.013130280 139.0
2.039390845 138.0
2.065651410 150.0
2.091911975 118.0
2.118172540 138.0
2.144433105 144.0
2.170693670 138.0
2.196954235 112.0
2.223214800 155.0
2.249475365 120.0
2.275735930 116.0
2.301996495 121.0
2.328257060 136.0
2.354517625 141.0
2.380778190 137.0
2.407038755 121.0
2.433299320 106.0
2.459559885 112.0
2.485820450 124.0
2.512081015 119.0
2.538341580 95.0
2.564602145 96.0
2.590862710 105.0
2.617123275 84.0
2.643383840 82.0
2.669644405 98.0
2.695904970 104.0
2.722165535 95.0
2.748426100 103.0
2.774686665 106.0
2.800947230 97.0
2.827207795 111.0
2.853468360 102.0
2.879728925 96.0
2.905989490 98.0
2.932250055 104.0
2.958510620 111.0
2.984771185 92.0
3.011031750 102.0
3.037292315 89.0
3.063552880 95.0
3.089813445 101.0
3.116074010 100.0
3.142334575 118.0
3.168595140 92.0
3.194855705 112.0
3.221116270 92.0
3.247376835 79.0
3.273637400 101.0
3.299897965 97.0
3.326158530 95.0
3.352419095 91.0
3.378679660 92.0
3.404940225 100.0
3.431200790 112.0
3.457461355 116.0
3.483721920 92.0
3.509982485 109.0
3.536243050 110.0
3.562503615 96.0
3.588764180 96.0
3.615024746 101.0
3.641285311 107.0
3.667545876 97.0
3.693806441 110.0
3.720067006 102.0
3.746327571 95.0
3.772588136 102.0
3.798848701 99.0
3.825109266 84.0
3.851369831 80.0
3.877630396 94.0
3.903890961 91.0
3.930151526 91.0
3.956412091 88.0
3.982672656 92.0
4.008933221 84.0
4.035193786 81.0
4.061454351 99.0
4.087714916 96.0
4.113975481 104.0
4.140236046 88.0
4.166496611 98.0
4.192757176 105.0
4.219017741 79.0
4.245278306 97.0
4.271538871 108.0
4.297799436 85.0
4.324060001 81.0
4.350320566 94.0
4.376581131 92.0
4.402841696 88.0
4.429102261 105.0
4.455362826 99.0
4.481623391 95.0
4.507883956 92.0
4.534144521 113.0
4.560405086 93.0
4.586665651 94.0
4.612926216 108.0
4.639186781 102.0
4.665447346 84.0
4.691707911 102.0
4.717968476 92.0
4.744229041 110.0
4.770489606 91.0
4.796750171 101.0
4.823010736 98.0
4.849271301 97.0
4.875531866 89.0
4.901792431 88.0
4.928052996 109.0
4.954313561 105.0
4.980574126 87.0
5.006834691 102.0
5.033095256 98.0
5.059355821 110.0
5.085616386 99.0
5.111876951 92.0
5.138137516 103.0
5.164398081 103.0
5.190658646 119.0
5.216919211 85.0
5.243179776 90.0
5.269440341 101.0
5.295700906 79.0
5.321961471 94.0
5.348222036 86.0
5.374482601 93.0
5.400743166 124.0
5.427003731 92.0
5.453264296 95.0
5.479524861 82.0
5.505785426 79.0
5.532045991 117.0
5.558306556 95.0
5.584567121 111.0
5.610827686 115.0
5.637088251 98.0
5.663348816 89.0
5.689609381 88.0
5.715869946 83.0
5.742130511 91.0
5.768391076 103.0
5.794651641 93.0
5.820912206 101.0
5.847172771 105.0
5.873433336 83.0
5.899693901 101.0
5.925954466 113.0
5.952215031 116.0
5.978475596 105.0
6.004736161 82.0
6.030996726 105.0
6.057257291 127.0
6.083517856 102.0
6.109778421 102.0
6.136038986 93.0
6.162299551 85.0
6.188560116 106.0
6.214820681 107.0
6.241081246 90.0
6.267341811 103.0
6.293602376 103.0
6.319862941 100.0
6.346123506 91.0
6.372384071 109.0
6.398644636 105.0
6.424905201 120.0
6.451165766 99.0
6.477426331 87.0
6.503686896 106.0
6.529947461 124.0
6.556208026 94.0
6.582468591 96.0
6.608729156 86.0
6.634989721 95.0
6.661250286 109.0
6.687510851 115.0
6.713771416 120.0
6.740031981 104.0
6.766292546 106.0
6.792553111 115.0
6.818813677 96.0
6.845074242 107.0
6.871334807 109.0
6.897595372 102.0
6.923855937 90.0
6.950116502 98.0
6.976377067 109.0
7.002637632 98.0
7.028898197 106.0
7.055158762 104.0
7.081419327 111.0
7.107679892 138.0
7.133940457 95.0
7.160201022 101.0
7.186461587 117.0
7.212722152 108.0
7.238982717 97.0
7.265243282 106.0
7.291503847 97.0
7.317764412 108.0
7.344024977 98.0
7.370285542 117.0
7.396546107 109.0
7.422806672 97.0
7.449067237 95.0
7.475327802 105.0
7.501588367 88.0
7.527848932 89.0
7.554109497 94.0
7.580370062 123.0
7.606630627 103.0
7.632891192 103.0
7.659151757 107.0
7.685412322 103.0
7.711672887 92.0
7.737933452 102.0
7.764194017 95.0
7.790454582 101.0
7.816715147 105.0
7.842975712 99.0
7.869236277 110.0
7.895496842 133.0
7.921757407 89.0
7.948017972 119.0
7.974278537 98.0
8.000539102 81.0
8.026799667 88.0
8.053060232 108.0
8.079320797 88.0
8.105581362 101.0
8.131841927 94.0
8.158102492 89.0
8.184363057 102.0
8.210623622 107.0
8.236884187 108.0
8.263144752 119.0
8.289405317 116.0
8.315665882 105.0
8.341926447 95.0
8.368187012 108.0
8.394447577 100.0
8.420708142 104.0
8.446968707 108.0
8.473229272 117.0
8.499489837 90.0
8.525750402 109.0
8.552010967 102.0
8.578271532 107.0
8.604532097 108.0
8.630792662 101.0
8.657053227 97.0
8.683313792 112.0
8.709574357 104.0
8.735834922 107.0
8.762095487 86.0
8.788356052 96.0
8.814616617 95.0
8.840877182 112.0
8.867137747 103.0
8.893398312 116.0
8.919658877 121.0
8.945919442 114.0
8.972180007 101.0
8.998440572 102.0
9.024701137 106.0
9.050961702 93.0
9.077222267 107.0
9.103482832 106.0
9.129743397 113.0
9.156003962 117.0
9.182264527 114.0
9.208525092 108.0
9.234785657 99.0
9.261046222 114.0
9.287306787 101.0
9.313567352 113.0
9.339827917 101.0
9.366088482 104.0
9.392349047 82.0
9.418609612 85.0
9.444870177 101.0
9.471130742 111.0
9.497391307 102.0
9.523651872 112.0
9.549912437 86.0
9.576173002 71.0
9.602433567 106.0
9.628694132 89.0
9.654954697 102.0
9.681215262 101.0
9.707475827 118.0
9.733736392 98.0
9.759996957 102.0
9.786257522 94.0
9.812518087 112.0
9.838778652 104.0
9.865039217 95.0
9.891299782 94.0
9.917560347 104.0
9.943820912 95.0
9.970081477 88.0
9.996342042 109.0
10.022602608 79.0
10.048863173 110.0
10.075123738 105.0
10.101384303 115.0
10.127644868 116.0
10.153905433 117.0
10.180165998 96.0
10.206426563 96.0
10.232687128 88.0
10.258947693 96.0
10.285208258 91.0
10.311468823 86.0
10.337729388 90.0
10.363989953 112.0
10.390250518 99.0
10.416511083 99.0
10.442771648 99.0
10.469032213 86.0
10.495292778 94.0
10.521553343 93.0
10.547813908 97.0
10.574074473 74.0
10.600335038 97.0
10.626595603 97.0
10.652856168 92.0
10.679116733 110.0
10.705377298 103.0
10.731637863 93.0
10.757898428 102.0
10.784158993 98.0
10.810419558 98.0
10.836680123 102.0
10.862940688 87.0
10.889201253 82.0
10.915461818 97.0
10.941722383 94.0
10.967982948 95.0
10.994243513 115.0
11.020504078 98.0
11.046764643 87.0
11.073025208 94.0
11.099285773 87.0
11.125546338 105.0
11.151806903 101.0
11.178067468 97.0
11.204328033 88.0
11.230588598 87.0
11.256849163 103.0
11.283109728 94.0
11.309370293 92.0
11.335630858 77.0
11.361891423 82.0
11.388151988 103.0
11.414412553 85.0
11.440673118 94.0
11.466933683 91.0
11.493194248 108.0
11.519454813 81.0
11.545715378 84.0
11.571975943 94.0
11.598236508 105.0
11.624497073 83.0
11.650757638 93.0
11.677018203 98.0
11.703278768 96.0
11.729539333 90.0
11.755799898 111.0
11.782060463 88.0
11.808321028 105.0
11.834581593 92.0
11.860842158 81.0
11.887102723 88.0
11.913363288 90.0
11.939623853 109.0
11.965884418 79.0
11.992144983 97.0
12.018405548 97.0
12.044666113 99.0
12.070926678 98.0
12.097187243 87.0
12.123447808 107.0
12.149708373 112.0
12.175968938 132.0
12.202229503 156.0
12.228490068 114.0
12.254750633 97.0
12.281011198 87.0
12.307271763 72.0
12.333532328 99.0
12.359792893 100.0
12.386053458 97.0
12.412314023 81.0
12.438574588 82.0
12.464835153 93.0
12.491095718 94.0
12.517356283 93.0
12.543616848 93.0
12.569877413 88.0
12.596137978 103.0
12.622398543 73.0
12.648659108 86.0
12.674919673 104.0
12.701180238 90.0
12.727440803 101.0
12.753701368 88.0
12.779961933 85.0
12.806222498 82.0
12.832483063 90.0
12.858743628 85.0
12.885004193 93.0
12.911264758 97.0
12.937525323 95.0
12.963785888 83.0
12.990046453 95.0
13.016307018 86.0
13.042567583 98.0
13.068828148 88.0
13.095088713 92.0
13.121349278 73.0
13.147609843 101.0
13.173870408 96.0
13.200130973 104.0
13.226391539 86.0
13.252652104 96.0
13.278912669 81.0
13.305173234 80.0
13.331433799 100.0
13.357694364 85.0
13.383954929 86.0
13.410215494 92.0
13.436476059 107.0
13.462736624 82.0
13.488997189 89.0
13.515257754 93.0
13.541518319 89.0
13.567778884 100.0
13.594039449 78.0
13.620300014 98.0
13.646560579 80.0
13.672821144 81.0
13.699081709 94.0
13.725342274 91.0
13.751602839 104.0
13.777863404 97.0
13.804123969 110.0
13.830384534 108.0
13.856645099 94.0
13.882905664 97.0
13.909166229 98.0
13.935426794 85.0
13.961687359 93.0
13.987947924 83.0
14.014208489 98.0
14.040469054 81.0
14.066729619 100.0
14.092990184 86.0
14.119250749 89.0
14.145511314 85.0
14.171771879 80.0
14.198032444 74.0
14.224293009 101.0
14.250553574 88.0
14.276814139 77.0
14.303074704 79.0
14.329335269 89.0
14.355595834 86.0
14.381856399 87.0
14.408116964 75.0
14.434377529 61.0
14.460638094 87.0
14.486898659 89.0
14.513159224 90.0
14.539419789 88.0
14.565680354 90.0
14.591940919 88.0
14.618201484 87.0
14.644462049 76.0
14.670722614 85.0
14.696983179 84.0
14.723243744 85.0
14.749504309 110.0
14.775764874 76.0
14.802025439 76.0
14.828286004 71.0
14.854546569 86.0
14.880807134 70.0
14.907067699 87.0
14.933328264 94.0
14.959588829 82.0
14.985849394 92.0
15.012109959 84.0
15.038370524 67.0
15.064631089 77.0
15.090891654 96.0
15.117152219 78.0
15.143412784 80.0
15.169673349 75.0
15.195933914 109.0
15.222194479 73.0
15.248455044 96.0
15.274715609 91.0
15.300976174 93.0
15.327236739 78.0
15.353497304 111.0
15.379757869 90.0
15.406018434 82.0
15.432278999 78.0
15.458539564 91.0
15.484800129 89.0
15.511060694 91.0
15.537321259 86.0
15.563581824 96.0
15.589842389 93.0
15.616102954 98.0
15.642363519 87.0
15.668624084 86.0
15.694884649 68.0
15.721145214 100.0
15.747405779 96.0
15.773666344 69.0
15.799926909 81.0
15.826187474 77.0
15.852448039 79.0
15.878708604 87.0
15.904969169 77.0
15.931229734 82.0
15.957490299 86.0
15.983750864 75.0
16.010011429 100.0
16.036271994 90.0
16.062532559 105.0
16.088793124 84.0
16.115053689 87.0
16.141314254 106.0
16.167574819 91.0
16.193835384 87.0
16.220095949 88.0
16.246356514 102.0
16.272617079 76.0
16.298877644 95.0
16.325138209 84.0
16.351398774 99.0
16.377659339 84.0
16.403919904 89.0
16.430180470 81.0
16.456441035 96.0
16.482701600 103.0
16.508962165 86.0
16.535222730 85.0
16.561483295 100.0
16.587743860 90.0
16.614004425 93.0
16.640264990 101.0
16.666525555 100.0
16.692786120 116.0
16.719046685 104.0
16.745307250 92.0
16.771567815 81.0
16.797828380 99.0
16.824088945 96.0
16.850349510 91.0
16.876610075 108.0
16.902870640 97.0
16.929131205 131.0
16.955391770 117.0
16.981652335 108.0
17.007912900 153.0
17.034173465 172.0
17.060434030 165.0
17.086694595 209.0
17.112955160 300.0
17.139215725 430.0
17.165476290 724.0
17.191736855 1145.0
17.217997420 1582.0
17.244257985 2303.0
17.270518550 3154.0
17.296779115 3824.0
17.323039680 4950.0
17.349300245 6229.0
17.375560810 7165.0
17.401821375 5999.0
17.428081940 3207.0
17.454342505 1574.0
17.480603070 834.0
17.506863635 381.0
17.533124200 239.0
17.559384765 192.0
17.585645330 160.0
17.611905895 125.0
17.638166460 134.0
17.664427025 120.0
17.690687590 112.0
17.716948155 111.0
17.743208720 101.0
17.769469285 114.0
17.795729850 96.0
17.821990415 112.0
17.848250980 96.0
17.874511545 108.0
17.900772110 101.0
17.927032675 91.0
17.953293240 88.0
17.979553805 105.0
18.005814370 85.0
18.032074935 100.0
18.058335500 94.0
18.084596065 86.0
18.110856630 85.0
18.137117195 80.0
18.163377760 83.0
18.189638325 84.0
18.215898890 81.0
18.242159455 90.0
18.268420020 77.0
18.294680585 87.0
18.320941150 86.0
18.347201715 85.0
18.373462280 101.0
18.399722845 104.0
18.425983410 86.0
18.452243975 73.0
18.478504540 95.0
18.504765105 77.0
18.531025670 101.0
18.557286235 90.0
18.583546800 79.0
18.609807365 88.0
18.636067930 84.0
18.662328495 67.0
18.688589060 75.0
18.714849625 79.0
18.741110190 75.0
18.767370755 86.0
18.793631320 80.0
18.819891885 90.0
18.846152450 89.0
18.872413015 88.0
18.898673580 86.0
18.924934145 111.0
18.951194710 76.0
18.977455275 85.0
19.003715840 93.0
19.029976405 105.0
19.056236970 85.0
19.082497535 91.0
19.108758100 76.0
19.135018665 85.0
19.161279230 78.0
19.187539795 87.0
19.213800360 83.0
19.240060925 73.0
19.266321490 92.0
19.292582055 84.0
19.318842620 68.0
19.345103185 80.0
19.371363750 86.0
19.397624315 81.0
19.423884880 90.0
19.450145445 83.0
19.476406010 103.0
19.502666575 87.0
19.528927140 75.0
19.555187705 94.0
19.581448270 72.0
19.607708836 93.0
19.633969401 83.0
19.660229966 87.0
19.686490531 101.0
19.712751096 77.0
19.739011661 104.0
19.765272226 68.0
19.791532791 87.0
19.817793356 88.0
19.844053921 87.0
19.870314486 93.0
19.896575051 86.0
19.922835616 91.0
19.949096181 76.0
19.975356746 87.0
20.001617311 83.0
20.027877876 85.0
20.054138441 87.0
20.080399006 81.0
20.106659571 82.0
20.132920136 74.0
20.159180701 85.0
20.185441266 82.0
20.211701831 64.0
20.237962396 70.0
20.264222961 80.0
20.290483526 80.0
20.316744091 82.0
20.343004656 96.0
20.369265221 86.0
20.395525786 77.0
20.421786351 85.0
20.448046916 75.0
20.474307481 78.0
20.500568046 78.0
20.526828611 92.0
20.553089176 84.0
20.579349741 88.0
20.605610306 86.0
20.631870871 88.0
20.658131436 92.0
20.684392001 93.0
20.710652566 84.0
20.736913131 73.0
20.763173696 82.0
20.789434261 86.0
20.815694826 93.0
20.841955391 95.0
20.868215956 84.0
20.894476521 93.0
20.920737086 78.0
20.946997651 84.0
20.973258216 77.0
20.999518781 80.0
21.025779346 94.0
21.052039911 87.0
21.078300476 86.0
21.104561041 63.0
21.130821606 96.0
21.157082171 91.0
21.183342736 78.0
21.209603301 85.0
21.235863866 83.0
21.262124431 100.0
21.288384996 76.0
21.314645561 73.0
21.340906126 87.0
21.367166691 70.0
21.393427256 97.0
21.419687821 81.0
21.445948386 79.0
21.472208951 82.0
21.498469516 85.0
21.524730081 82.0
21.550990646 82.0
21.577251211 91.0
21.603511776 74.0
21.629772341 89.0
21.656032906 87.0
21.682293471 90.0
21.708554036 82.0
21.734814601 98.0
21.761075166 81.0
21.787335731 77.0
21.813596296 74.0
21.839856861 105.0
21.866117426 74.0
21.892377991 83.0
21.918638556 104.0
21.944899121 68.0
21.971159686 74.0
21.997420251 92.0
22.023680816 76.0
22.049941381 81.0
22.076201946 87.0
22.102462511 90.0
22.128723076 84.0
22.154983641 96.0
22.181244206 89.0
22.207504771 84.0
22.233765336 87.0
22.260025901 83.0
22.286286466 98.0
22.312547031 82.0
22.338807596 77.0
22.365068161 81.0
22.391328726 74.0
22.417589291 98.0
22.443849856 75.0
22.470110421 83.0
22.496370986 95.0
22.522631551 80.0
22.548892116 82.0
22.575152681 76.0
22.601413246 78.0
22.627673811 85.0
22.653934376 81.0
22.680194941 95.0
22.706455506 79.0
22.732716071 98.0
22.758976636 78.0
22.785237201 80.0
22.811497767 80.0
22.837758332 86.0
22.864018897 90.0
22.890279462 85.0
22.916540027 89.0
22.942800592 79.0
22.969061157 85.0
22.995321722 87.0
23.021582287 101.0
23.047842852 83.0
23.074103417 80.0
23.100363982 104.0
23.126624547 86.0
23.152885112 108.0
23.179145677 77.0
23.205406242 98.0
23.231666807 83.0
23.257927372 110.0
23.284187937 90.0
23.310448502 96.0
23.336709067 95.0
23.362969632 82.0
23.389230197 90.0
23.415490762 87.0
23.441751327 88.0
23.468011892 73.0
23.494272457 88.0
23.520533022 90.0
23.546793587 87.0
23.573054152 72.0
23.599314717 90.0
23.625575282 109.0
23.651835847 94.0
23.678096412 110.0
23.704356977 105.0
23.730617542 84.0
23.756878107 96.0
23.783138672 101.0
23.809399237 105.0
23.835659802 89.0
23.861920367 115.0
23.888180932 127.0
23.914441497 152.0
23.940702062 137.0
23.966962627 128.0
23.993223192 142.0
24.019483757 146.0
24.045744322 173.0
24.072004887 170.0
24.098265452 144.0
24.124526017 137.0
24.150786582 114.0
24.177047147 124.0
24.203307712 113.0
24.229568277 107.0
24.255828842 147.0
24.282089407 163.0
24.308349972 150.0
24.334610537 180.0
24.360871102 196.0
24.387131667 267.0
24.413392232 268.0
24.439652797 292.0
24.465913362 260.0
24.492173927 340.0
24.518434492 302.0
24.544695057 218.0
24.570955622 196.0
24.597216187 153.0
24.623476752 136.0
24.649737317 126.0
24.675997882 120.0
24.702258447 159.0
24.728519012 183.0
24.754779577 149.0
24.781040142 159.0
24.807300707 160.0
24.833561272 226.0
24.859821837 269.0
24.886082402 335.0
24.912342967 426.0
24.938603532 523.0
24.964864097 704.0
24.991124662 864.0
25.017385227 1004.0
25.043645792 1230.0
25.069906357 1539.0
25.096166922 2045.0
25.122427487 2599.0
25.148688052 2811.0
25.174948617 3035.0
25.201209182 2790.0
25.227469747 2128.0
25.253730312 1416.0
25.279990877 913.0
25.306251442 626.0
25.332512007 464.0
25.358772572 360.0
25.385033137 302.0
25.411293702 285.0
25.437554267 217.0
25.463814832 190.0
25.490075397 194.0
25.516335962 145.0
25.542596527 162.0
25.568857092 149.0
25.595117657 144.0
25.621378222 128.0
25.647638787 122.0
25.673899352 138.0
25.700159917 127.0
25.726420482 138.0
25.752681047 109.0
25.778941612 130.0
25.805202177 114.0
25.831462742 127.0
25.857723307 104.0
25.883983872 115.0
25.910244437 133.0
25.936505002 82.0
25.962765567 110.0
25.989026132 121.0
26.015286698 121.0
26.041547263 103.0
26.067807828 87.0
26.094068393 112.0
26.120328958 127.0
26.146589523 115.0
26.172850088 117.0
26.199110653 113.0
26.225371218 126.0
26.251631783 115.0
26.277892348 101.0
26.304152913 105.0
26.330413478 95.0
26.356674043 105.0
26.382934608 122.0
26.409195173 112.0
26.435455738 107.0
26.461716303 98.0
26.487976868 120.0
26.514237433 93.0
26.540497998 109.0
26.566758563 147.0
26.593019128 134.0
26.619279693 129.0
26.645540258 137.0
26.671800823 126.0
26.698061388 131.0
26.724321953 118.0
26.750582518 122.0
26.776843083 138.0
26.803103648 160.0
26.829364213 147.0
26.855624778 142.0
26.881885343 148.0
26.908145908 128.0
26.934406473 120.0
26.960667038 129.0
26.986927603 134.0
27.013188168 123.0
27.039448733 153.0
27.065709298 145.0
27.091969863 140.0
27.118230428 156.0
27.144490993 141.0
27.170751558 143.0
27.197012123 157.0
27.223272688 159.0
27.249533253 145.0
27.275793818 159.0
27.302054383 157.0
27.328314948 164.0
27.354575513 194.0
27.380836078 205.0
27.407096643 201.0
27.433357208 220.0
27.459617773 225.0
27.485878338 246.0
27.512138903 265.0
27.538399468 340.0
27.564660033 409.0
27.590920598 492.0
27.617181163 585.0
27.643441728 802.0
27.669702293 1084.0
27.695962858 1442.0
27.722223423 1812.0
27.748483988 2321.0
27.774744553 2762.0
27.801005118 3315.0
27.827265683 3982.0
27.853526248 4659.0
27.879786813 5206.0
27.906047378 5561.0
27.932307943 6340.0
27.958568508 7685.0
27.984829073 7577.0
28.011089638 4102.0
28.037350203 1983.0
28.063610768 1189.0
28.089871333 755.0
28.116131898 540.0
28.142392463 411.0
28.168653028 350.0
28.194913593 339.0
28.221174158 251.0
28.247434723 226.0
28.273695288 244.0
28.299955853 224.0
28.326216418 224.0
28.352476983 198.0
28.378737548 177.0
28.404998113 175.0
28.431258678 171.0
28.457519243 152.0
28.483779808 191.0
28.510040373 150.0
28.536300938 162.0
28.562561503 154.0
28.588822068 166.0
28.615082633 158.0
28.641343198 143.0
28.667603763 137.0
28.693864328 146.0
28.720124893 159.0
28.746385458 137.0
28.772646023 141.0
28.798906588 148.0
28.825167153 142.0
28.851427718 152.0
28.877688283 165.0
28.903948848 148.0
28.930209413 139.0
28.956469978 136.0
28.982730543 165.0
29.008991108 143.0
29.035251673 141.0
29.061512238 147.0
29.087772803 148.0
29.114033368 175.0
29.140293933 153.0
29.166554498 161.0
29.192815063 168.0
29.219075629 172.0
29.245336194 168.0
29.271596759 159.0
29.297857324 173.0
29.324117889 202.0
29.350378454 260.0
29.376639019 291.0
29.402899584 332.0
29.429160149 405.0
29.455420714 422.0
29.481681279 509.0
29.507941844 594.0
29.534202409 695.0
29.560462974 694.0
29.586723539 762.0
29.612984104 718.0
29.639244669 627.0
29.665505234 443.0
29.691765799 355.0
29.718026364 263.0
29.744286929 229.0
29.770547494 176.0
29.796808059 153.0
29.823068624 162.0
29.849329189 149.0
29.875589754 127.0
29.901850319 118.0
29.928110884 130.0
29.954371449 120.0
29.980632014 121.0
30.006892579 118.0
30.033153144 124.0
30.059413709 144.0
30.085674274 133.0
30.111934839 110.0
30.138195404 135.0
30.164455969 114.0
30.190716534 93.0
30.216977099 112.0
30.243237664 138.0
30.269498229 106.0
30.295758794 119.0
30.322019359 108.0
30.348279924 110.0
30.374540489 122.0
30.400801054 114.0
30.427061619 123.0
30.453322184 110.0
30.479582749 91.0
30.505843314 123.0
30.532103879 135.0
30.558364444 117.0
30.584625009 106.0
30.610885574 119.0
30.637146139 112.0
30.663406704 110.0
30.689667269 129.0
30.715927834 99.0
30.742188399 118.0
30.768448964 107.0
30.794709529 129.0
30.820970094 116.0
30.847230659 110.0
30.873491224 115.0
30.899751789 102.0
30.926012354 124.0
30.952272919 106.0
30.978533484 100.0
31.004794049 136.0
31.031054614 127.0
31.057315179 121.0
31.083575744 120.0
31.109836309 126.0
31.136096874 136.0
31.162357439 111.0
31.188618004 138.0
31.214878569 160.0
31.241139134 174.0
31.267399699 245.0
31.293660264 329.0
31.319920829 473.0
31.346181394 599.0
31.372441959 649.0
31.398702524 611.0
31.424963089 469.0
31.451223654 260.0
31.477484219 209.0
31.503744784 238.0
31.530005349 237.0
31.556265914 252.0
31.582526479 265.0
31.608787044 361.0
31.635047609 419.0
31.661308174 443.0
31.687568739 424.0
31.713829304 480.0
31.740089869 577.0
31.766350434 638.0
31.792610999 729.0
31.818871564 579.0
31.845132129 483.0
31.871392694 330.0
31.897653259 298.0
31.923913824 231.0
31.950174389 173.0
31.976434954 152.0
32.002695519 137.0
32.028956084 127.0
32.055216649 148.0
32.081477214 129.0
32.107737779 146.0
32.133998344 116.0
32.160258909 140.0
32.186519474 130.0
32.212780039 127.0
32.239040604 141.0
32.265301169 145.0
32.291561734 173.0
32.317822299 161.0
32.344082864 218.0
32.370343429 216.0
32.396603994 235.0
32.422864560 288.0
32.449125125 319.0
32.475385690 350.0
32.501646255 427.0
32.527906820 466.0
32.554167385 484.0
32.580427950 495.0
32.606688515 483.0
32.632949080 532.0
32.659209645 410.0
32.685470210 302.0
32.711730775 250.0
32.737991340 177.0
32.764251905 179.0
32.790512470 145.0
32.816773035 157.0
32.843033600 136.0
32.869294165 126.0
32.895554730 145.0
32.921815295 132.0
32.948075860 129.0
32.974336425 138.0
33.000596990 152.0
33.026857555 152.0
33.053118120 198.0
33.079378685 204.0
33.105639250 244.0
33.131899815 276.0
33.158160380 312.0
33.184420945 276.0
33.210681510 338.0
33.236942075 349.0
33.263202640 414.0
33.289463205 435.0
33.315723770 457.0
33.341984335 369.0
33.368244900 349.0
33.394505465 319.0
33.420766030 258.0
33.447026595 219.0
33.473287160 179.0
33.499547725 139.0
33.525808290 121.0
33.552068855 138.0
33.578329420 128.0
33.604589985 142.0
33.630850550 115.0
33.657111115 109.0
33.683371680 120.0
33.709632245 126.0
33.735892810 118.0
33.762153375 101.0
33.788413940 114.0
33.814674505 114.0
33.840935070 95.0
33.867195635 121.0
33.893456200 97.0
33.919716765 122.0
33.945977330 116.0
33.972237895 101.0
33.998498460 122.0
34.024759025 123.0
34.051019590 88.0
34.077280155 102.0
34.103540720 134.0
34.129801285 112.0
34.156061850 106.0
34.182322415 106.0
34.208582980 122.0
34.234843545 123.0
34.261104110 105.0
34.287364675 99.0
34.313625240 101.0
34.339885805 121.0
34.366146370 126.0
34.392406935 125.0
34.418667500 114.0
34.444928065 121.0
34.471188630 127.0
34.497449195 111.0
34.523709760 115.0
34.549970325 111.0
34.576230890 118.0
34.602491455 114.0
34.628752020 140.0
34.655012585 138.0
34.681273150 111.0
34.707533715 125.0
34.733794280 152.0
34.760054845 162.0
34.786315410 179.0
34.812575975 245.0
34.838836540 295.0
34.865097105 308.0
34.891357670 382.0
34.917618235 474.0
34.943878800 524.0
34.970139365 517.0
34.996399930 615.0
35.022660495 661.0
35.048921060 737.0
35.075181625 761.0
35.101442190 772.0
35.127702755 824.0
35.153963320 805.0
35.180223885 674.0
35.206484450 495.0
35.232745015 330.0
35.259005580 252.0
35.285266145 205.0
35.311526710 163.0
35.337787275 157.0
35.364047840 167.0
35.390308405 145.0
35.416568970 158.0
35.442829535 126.0
35.469090100 129.0
35.495350665 113.0
35.521611230 141.0
35.547871795 117.0
35.574132360 127.0
35.600392926 133.0
35.626653491 133.0
35.652914056 114.0
35.679174621 112.0
35.705435186 124.0
35.731695751 150.0
35.757956316 114.0
35.784216881 140.0
35.810477446 151.0
35.836738011 158.0
35.862998576 143.0
35.889259141 144.0
35.915519706 147.0
35.941780271 142.0
35.968040836 138.0
35.994301401 137.0
36.020561966 168.0
36.046822531 131.0
36.073083096 122.0
36.099343661 144.0
36.125604226 141.0
36.151864791 149.0
36.178125356 170.0
36.204385921 184.0
36.230646486 207.0
36.256907051 238.0
36.283167616 246.0
36.309428181 309.0
36.335688746 383.0
36.361949311 412.0
36.388209876 388.0
36.414470441 383.0
36.440731006 305.0
36.466991571 311.0
36.493252136 337.0
36.519512701 356.0
36.545773266 389.0
36.572033831 373.0
36.598294396 362.0
36.624554961 414.0
36.650815526 358.0
36.677076091 301.0
36.703336656 255.0
36.729597221 219.0
36.755857786 183.0
36.782118351 150.0
36.808378916 188.0
36.834639481 181.0
36.860900046 181.0
36.887160611 189.0
36.913421176 197.0
36.939681741 237.0
36.965942306 221.0
36.992202871 206.0
37.018463436 254.0
37.044724001 236.0
37.070984566 267.0
37.097245131 276.0
37.123505696 312.0
37.149766261 274.0
37.176026826 215.0
37.202287391 249.0
37.228547956 266.0
37.254808521 287.0
37.281069086 307.0
37.307329651 393.0
37.333590216 336.0
37.359850781 280.0
37.386111346 252.0
37.412371911 270.0
37.438632476 255.0
37.464893041 226.0
37.491153606 220.0
37.517414171 194.0
37.543674736 173.0
37.569935301 161.0
37.596195866 163.0
37.622456431 159.0
37.648716996 164.0
37.674977561 149.0
37.701238126 159.0
37.727498691 142.0
37.753759256 148.0
37.780019821 167.0
37.806280386 185.0
37.832540951 218.0
37.858801516 219.0
37.885062081 205.0
37.911322646 240.0
37.937583211 295.0
37.963843776 287.0
37.990104341 296.0
38.016364906 330.0
38.042625471 328.0
38.068886036 400.0
38.095146601 402.0
38.121407166 413.0
38.147667731 449.0
38.173928296 456.0
38.200188861 391.0
38.226449426 386.0
38.252709991 270.0
38.278970556 239.0
38.305231121 207.0
38.331491686 172.0
38.357752251 152.0
38.384012816 149.0
38.410273381 158.0
38.436533946 140.0
38.462794511 146.0
38.489055076 141.0
38.515315641 158.0
38.541576206 145.0
38.567836771 153.0
38.594097336 161.0
38.620357901 154.0
38.646618466 143.0
38.672879031 146.0
38.699139596 156.0
38.725400161 180.0
38.751660726 154.0
38.777921291 179.0
38.804181857 180.0
38.830442422 179.0
38.856702987 188.0
38.882963552 185.0
38.909224117 195.0
38.935484682 214.0
38.961745247 227.0
38.988005812 192.0
39.014266377 215.0
39.040526942 228.0
39.066787507 229.0
39.093048072 205.0
39.119308637 202.0
39.145569202 226.0
39.171829767 213.0
39.198090332 234.0
39.224350897 304.0
39.250611462 347.0
39.276872027 355.0
39.303132592 447.0
39.329393157 512.0
39.355653722 590.0
39.381914287 671.0
39.408174852 759.0
39.434435417 905.0
39.460695982 1103.0
39.486956547 1260.0
39.513217112 1381.0
39.539477677 1490.0
39.565738242 1663.0
39.591998807 1749.0
39.618259372 1462.0
39.644519937 1211.0
39.670780502 862.0
39.697041067 559.0
39.723301632 401.0
39.749562197 347.0
39.775822762 283.0
39.802083327 216.0
39.828343892 232.0
39.854604457 231.0
39.880865022 226.0
39.907125587 224.0
39.933386152 221.0
39.959646717 220.0
39.985907282 216.0
40.012167847 218.0
40.038428412 197.0
40.064688977 198.0
40.090949542 203.0
40.117210107 190.0
40.143470672 193.0
40.169731237 201.0
40.195991802 210.0
40.222252367 195.0
40.248512932 222.0
40.274773497 234.0
40.301034062 245.0
40.327294627 198.0
40.353555192 203.0
40.379815757 223.0
40.406076322 216.0
40.432336887 223.0
40.458597452 256.0
40.484858017 235.0
40.511118582 242.0
40.537379147 248.0
40.563639712 245.0
40.589900277 254.0
40.616160842 267.0
40.642421407 302.0
40.668681972 299.0
40.694942537 359.0
40.721203102 409.0
40.747463667 415.0
40.773724232 551.0
40.799984797 644.0
40.826245362 793.0
40.852505927 873.0
40.878766492 1068.0
40.905027057 1210.0
40.931287622 1391.0
40.957548187 1577.0
40.983808752 1677.0
41.010069317 1426.0
41.036329882 1088.0
41.062590447 949.0
41.088851012 728.0
41.115111577 712.0
41.141372142 581.0
41.167632707 588.0
41.193893272 578.0
41.220153837 593.0
41.246414402 586.0
41.272674967 611.0
41.298935532 569.0
41.325196097 591.0
41.351456662 546.0
41.377717227 528.0
41.403977792 578.0
41.430238357 442.0
41.456498922 467.0
41.482759487 387.0
41.509020052 383.0
41.535280617 357.0
41.561541182 388.0
41.587801747 387.0
41.614062312 379.0
41.640322877 440.0
41.666583442 488.0
41.692844007 523.0
41.719104572 574.0
41.745365137 632.0
41.771625702 724.0
41.797886267 763.0
41.824146832 855.0
41.850407397 947.0
41.876667962 1020.0
41.902928527 1021.0
41.929189092 1094.0
41.955449657 1198.0
41.981710222 1295.0
42.007970788 1385.0
42.034231353 1569.0
42.060491918 1823.0
42.086752483 2023.0
42.113013048 2492.0
42.139273613 2986.0
42.165534178 3452.0
42.191794743 4199.0
42.218055308 5072.0
42.244315873 5752.0
42.270576438 6364.0
42.296837003 6711.0
42.323097568 6783.0
42.349358133 6017.0
42.375618698 5467.0
42.401879263 4442.0
42.428139828 3790.0
42.454400393 3193.0
42.480660958 2542.0
42.506921523 2235.0
42.533182088 1899.0
42.559442653 1760.0
42.585703218 1537.0
42.611963783 1374.0
42.638224348 1312.0
42.664484913 1146.0
42.690745478 1112.0
42.717006043 1058.0
42.743266608 1073.0
42.769527173 974.0
42.795787738 917.0
42.822048303 896.0
42.848308868 911.0
42.874569433 806.0
42.900829998 874.0
42.927090563 883.0
42.953351128 886.0
42.979611693 967.0
43.005872258 1033.0
43.032132823 1130.0
43.058393388 1267.0
43.084653953 1450.0
43.110914518 1633.0
43.137175083 1872.0
43.163435648 2099.0
43.189696213 2293.0
43.215956778 2631.0
43.242217343 2785.0
43.268477908 2968.0
43.294738473 3070.0
43.320999038 3155.0
43.347259603 3155.0
43.373520168 3034.0
43.399780733 2893.0
43.426041298 2679.0
43.452301863 2378.0
43.478562428 2098.0
43.504822993 1905.0
43.531083558 1620.0
43.557344123 1468.0
43.583604688 1232.0
43.609865253 1058.0
43.636125818 897.0
43.662386383 823.0
43.688646948 724.0
43.714907513 661.0
43.741168078 634.0
43.767428643 545.0
43.793689208 506.0
43.819949773 444.0
43.846210338 450.0
43.872470903 403.0
43.898731468 391.0
43.924992033 338.0
43.951252598 328.0
43.977513163 332.0
44.003773728 309.0
44.030034293 311.0
44.056294858 322.0
44.082555423 323.0
44.108815988 321.0
44.135076553 334.0
44.161337118 337.0
44.187597683 284.0
44.213858248 271.0
44.240118813 267.0
44.266379378 262.0
44.292639943 278.0
44.318900508 300.0
44.345161073 278.0
44.371421638 297.0
44.397682203 251.0
44.423942768 288.0
44.450203333 289.0
44.476463898 275.0
44.502724463 279.0
44.528985028 297.0
44.555245593 331.0
44.581506158 335.0
44.607766723 369.0
44.634027288 388.0
44.660287853 352.0
44.686548418 326.0
44.712808983 292.0
44.739069548 281.0
44.765330113 232.0
44.791590678 245.0
44.817851243 255.0
44.844111808 196.0
44.870372373 227.0
44.896632938 211.0
44.922893503 200.0
44.949154068 203.0
44.975414633 200.0
45.001675198 223.0
45.027935763 210.0
45.054196328 180.0
45.080456893 179.0
45.106717458 217.0
45.132978023 205.0
45.159238588 210.0
45.185499153 181.0
45.211759719 216.0
45.238020284 206.0
45.264280849 200.0
45.290541414 170.0
45.316801979 210.0
45.343062544 218.0
45.369323109 199.0
45.395583674 213.0
45.421844239 181.0
45.448104804 241.0
45.474365369 215.0
45.500625934 234.0
45.526886499 240.0
45.553147064 227.0
45.579407629 252.0
45.605668194 234.0
45.631928759 230.0
45.658189324 243.0
45.684449889 193.0
45.710710454 206.0
45.736971019 216.0
45.763231584 186.0
45.789492149 167.0
45.815752714 190.0
45.842013279 191.0
45.868273844 161.0
45.894534409 189.0
45.920794974 176.0
45.947055539 180.0
45.973316104 185.0
45.999576669 199.0
46.025837234 176.0
46.052097799 203.0
46.078358364 172.0
46.104618929 187.0
46.130879494 163.0
46.157140059 186.0
46.183400624 157.0
46.209661189 187.0
46.235921754 200.0
46.262182319 195.0
46.288442884 183.0
46.314703449 190.0
46.340964014 205.0
46.367224579 186.0
46.393485144 187.0
46.419745709 183.0
46.446006274 181.0
46.472266839 210.0
46.498527404 198.0
46.524787969 198.0
46.551048534 198.0
46.577309099 193.0
46.603569664 202.0
46.629830229 206.0
46.656090794 227.0
46.682351359 210.0
46.708611924 173.0
46.734872489 187.0
46.761133054 212.0
46.787393619 192.0
46.813654184 180.0
46.839914749 186.0
46.866175314 213.0
46.892435879 183.0
46.918696444 194.0
46.944957009 194.0
46.971217574 200.0
46.997478139 203.0
47.023738704 180.0
47.049999269 206.0
47.076259834 185.0
47.102520399 217.0
47.128780964 196.0
47.155041529 213.0
47.181302094 201.0
47.207562659 220.0
47.233823224 275.0
47.260083789 265.0
47.286344354 277.0
47.312604919 287.0
47.338865484 277.0
47.365126049 281.0
47.391386614 285.0
47.417647179 323.0
47.443907744 332.0
47.470168309 376.0
47.496428874 411.0
47.522689439 444.0
47.548950004 411.0
47.575210569 408.0
47.601471134 455.0
47.627731699 405.0
47.653992264 329.0
47.680252829 288.0
47.706513394 262.0
47.732773959 271.0
47.759034524 258.0
47.785295089 275.0
47.811555654 272.0
47.837816219 262.0
47.864076784 264.0
47.890337349 273.0
47.916597914 313.0
47.942858479 311.0
47.969119044 311.0
47.995379609 318.0
48.021640174 399.0
48.047900739 383.0
48.074161304 439.0
48.100421869 440.0
48.126682434 452.0
48.152942999 461.0
48.179203564 545.0
48.205464129 539.0
48.231724694 537.0
48.257985259 618.0
48.284245824 601.0
48.310506389 677.0
48.336766954 681.0
48.363027519 692.0
48.389288084 800.0
48.415548650 791.0
48.441809215 744.0
48.468069780 726.0
48.494330345 703.0
48.520590910 668.0
48.546851475 687.0
48.573112040 705.0
48.599372605 711.0
48.625633170 822.0
48.651893735 852.0
48.678154300 911.0
48.704414865 971.0
48.730675430 972.0
48.756935995 1063.0
48.783196560 1106.0
48.809457125 1204.0
48.835717690 1311.0
48.861978255 1368.0
48.888238820 1501.0
48.914499385 1546.0
48.940759950 1582.0
48.967020515 1729.0
48.993281080 1756.0
49.019541645 1766.0
49.045802210 1844.0
49.072062775 1790.0
49.098323340 1754.0
49.124583905 1593.0
49.150844470 1527.0
49.177105035 1434.0
49.203365600 1311.0
49.229626165 1214.0
49.255886730 1086.0
49.282147295 943.0
49.308407860 911.0
49.334668425 853.0
49.360928990 799.0
49.387189555 753.0
49.413450120 619.0
49.439710685 601.0
49.465971250 595.0
49.492231815 565.0
49.518492380 555.0
49.544752945 483.0
49.571013510 475.0
49.597274075 425.0
49.623534640 428.0
49.649795205 463.0
49.676055770 424.0
49.702316335 377.0
49.728576900 355.0
49.754837465 368.0
49.781098030 392.0
49.807358595 350.0
49.833619160 302.0
49.859879725 303.0
49.886140290 308.0
49.912400855 315.0
49.938661420 347.0
49.964921985 360.0
49.991182550 379.0
