# Supplementary material for: Investigation of Potential Amorphisation and Co-Amorphisation Behaviour of the Benzene Di-Carboxylic Acids upon Cryo-Milling
Source: Molecules. 2019 Nov 5;24(21):3990. doi: 10.3390/molecules24213990 (PMC6865180; doi:10.3390/molecules24213990)
Supplement: Supplementary file 1 [file molecules-24-03990-s001.zip › SI_pack/Figure_3_XRPD_single_components/Data/Mixtures/IT/Isophthalic and terephthalic acid CM separately_week 3.xy]

5.013130280 1.0
5.039390845 0.0
5.065651410 1.0
5.091911975 4.0
5.118172540 0.0
5.144433105 2.0
5.170693670 1.0
5.196954235 0.0
5.223214800 0.0
5.249475365 0.0
5.275735930 4.0
5.301996495 1.0
5.328257060 1.0
5.354517625 0.0
5.380778190 3.0
5.407038755 4.0
5.433299320 0.0
5.459559885 2.0
5.485820450 5.0
5.512081015 0.0
5.538341580 3.0
5.564602145 1.0
5.590862710 1.0
5.617123275 4.0
5.643383840 2.0
5.669644405 6.0
5.695904970 3.0
5.722165535 2.0
5.748426100 0.0
5.774686665 3.0
5.800947230 1.0
5.827207795 1.0
5.853468360 0.0
5.879728925 1.0
5.905989490 0.0
5.932250055 0.0
5.958510620 4.0
5.984771185 0.0
6.011031750 2.0
6.037292315 0.0
6.063552880 0.0
6.089813445 0.0
6.116074010 1.0
6.142334575 0.0
6.168595140 4.0
6.194855705 1.0
6.221116270 0.0
6.247376835 1.0
6.273637400 2.0
6.299897965 1.0
6.326158530 1.0
6.352419095 0.0
6.378679660 2.0
6.404940225 1.0
6.431200790 4.0
6.457461355 2.0
6.483721920 0.0
6.509982485 2.0
6.536243050 0.0
6.562503615 1.0
6.588764180 1.0
6.615024745 2.0
6.641285310 3.0
6.667545875 3.0
6.693806440 1.0
6.720067005 4.0
6.746327570 3.0
6.772588136 1.0
6.798848701 0.0
6.825109266 4.0
6.851369831 2.0
6.877630396 2.0
6.903890961 2.0
6.930151526 4.0
6.956412091 2.0
6.982672656 2.0
7.008933221 3.0
7.035193786 1.0
7.061454351 2.0
7.087714916 1.0
7.113975481 2.0
7.140236046 0.0
7.166496611 5.0
7.192757176 1.0
7.219017741 2.0
7.245278306 3.0
7.271538871 2.0
7.297799436 0.0
7.324060001 0.0
7.350320566 1.0
7.376581131 3.0
7.402841696 1.0
7.429102261 0.0
7.455362826 1.0
7.481623391 3.0
7.507883956 2.0
7.534144521 0.0
7.560405086 1.0
7.586665651 2.0
7.612926216 0.0
7.639186781 2.0
7.665447346 2.0
7.691707911 1.0
7.717968476 1.0
7.744229041 4.0
7.770489606 3.0
7.796750171 1.0
7.823010736 1.0
7.849271301 1.0
7.875531866 1.0
7.901792431 1.0
7.928052996 0.0
7.954313561 3.0
7.980574126 2.0
8.006834691 3.0
8.033095256 2.0
8.059355821 2.0
8.085616386 3.0
8.111876951 0.0
8.138137516 1.0
8.164398081 1.0
8.190658646 1.0
8.216919211 2.0
8.243179776 0.0
8.269440341 5.0
8.295700906 1.0
8.321961471 1.0
8.348222036 1.0
8.374482601 2.0
8.400743166 0.0
8.427003731 2.0
8.453264296 4.0
8.479524861 1.0
8.505785426 3.0
8.532045991 1.0
8.558306556 2.0
8.584567121 3.0
8.610827686 2.0
8.637088251 0.0
8.663348816 5.0
8.689609381 1.0
8.715869946 0.0
8.742130511 0.0
8.768391076 5.0
8.794651641 0.0
8.820912206 1.0
8.847172771 3.0
8.873433336 1.0
8.899693901 0.0
8.925954466 1.0
8.952215031 1.0
8.978475596 0.0
9.004736161 2.0
9.030996726 9.0
9.057257291 1.0
9.083517856 1.0
9.109778421 0.0
9.136038986 0.0
9.162299551 5.0
9.188560116 1.0
9.214820681 1.0
9.241081246 3.0
9.267341811 5.0
9.293602376 1.0
9.319862941 0.0
9.346123506 1.0
9.372384071 2.0
9.398644636 0.0
9.424905201 2.0
9.451165766 0.0
9.477426331 3.0
9.503686896 1.0
9.529947461 4.0
9.556208026 1.0
9.582468591 1.0
9.608729156 4.0
9.634989721 1.0
9.661250286 1.0
9.687510851 1.0
9.713771416 0.0
9.740031981 0.0
9.766292546 1.0
9.792553111 0.0
9.818813676 4.0
9.845074241 0.0
9.871334806 0.0
9.897595371 0.0
9.923855936 4.0
9.950116501 1.0
9.976377066 0.0
10.002637631 0.0
10.028898196 1.0
10.055158761 1.0
10.081419326 2.0
10.107679891 3.0
10.133940456 1.0
10.160201021 0.0
10.186461586 3.0
10.212722151 1.0
10.238982716 2.0
10.265243282 1.0
10.291503847 1.0
10.317764412 2.0
10.344024977 3.0
10.370285542 1.0
10.396546107 0.0
10.422806672 2.0
10.449067237 0.0
10.475327802 1.0
10.501588367 2.0
10.527848932 1.0
10.554109497 1.0
10.580370062 5.0
10.606630627 6.0
10.632891192 2.0
10.659151757 1.0
10.685412322 5.0
10.711672887 4.0
10.737933452 2.0
10.764194017 1.0
10.790454582 6.0
10.816715147 3.0
10.842975712 1.0
10.869236277 1.0
10.895496842 0.0
10.921757407 0.0
10.948017972 2.0
10.974278537 2.0
11.000539102 1.0
11.026799667 3.0
11.053060232 0.0
11.079320797 1.0
11.105581362 5.0
11.131841927 2.0
11.158102492 2.0
11.184363057 0.0
11.210623622 1.0
11.236884187 1.0
11.263144752 0.0
11.289405317 3.0
11.315665882 0.0
11.341926447 0.0
11.368187012 1.0
11.394447577 2.0
11.420708142 4.0
11.446968707 0.0
11.473229272 0.0
11.499489837 1.0
11.525750402 2.0
11.552010967 0.0
11.578271532 5.0
11.604532097 3.0
11.630792662 1.0
11.657053227 1.0
11.683313792 1.0
11.709574357 0.0
11.735834922 3.0
11.762095487 5.0
11.788356052 1.0
11.814616617 9.0
11.840877182 6.0
11.867137747 4.0
11.893398312 1.0
11.919658877 3.0
11.945919442 3.0
11.972180007 1.0
11.998440572 4.0
12.024701137 2.0
12.050961702 3.0
12.077222267 2.0
12.103482832 0.0
12.129743397 3.0
12.156003962 1.0
12.182264527 0.0
12.208525092 0.0
12.234785657 0.0
12.261046222 4.0
12.287306787 1.0
12.313567352 1.0
12.339827917 2.0
12.366088482 1.0
12.392349047 0.0
12.418609612 4.0
12.444870177 3.0
12.471130742 1.0
12.497391307 1.0
12.523651872 5.0
12.549912437 4.0
12.576173002 1.0
12.602433567 0.0
12.628694132 1.0
12.654954697 2.0
12.681215262 5.0
12.707475827 2.0
12.733736392 1.0
12.759996957 1.0
12.786257522 1.0
12.812518087 2.0
12.838778652 0.0
12.865039217 2.0
12.891299782 4.0
12.917560347 1.0
12.943820912 3.0
12.970081477 0.0
12.996342042 1.0
13.022602607 2.0
13.048863172 0.0
13.075123737 2.0
13.101384302 1.0
13.127644867 1.0
13.153905432 5.0
13.180165997 1.0
13.206426562 1.0
13.232687127 1.0
13.258947692 1.0
13.285208257 1.0
13.311468822 0.0
13.337729387 8.0
13.363989952 0.0
13.390250517 2.0
13.416511082 2.0
13.442771647 3.0
13.469032212 3.0
13.495292777 0.0
13.521553342 3.0
13.547813907 1.0
13.574074472 0.0
13.600335037 1.0
13.626595602 0.0
13.652856167 2.0
13.679116732 1.0
13.705377297 1.0
13.731637862 1.0
13.757898428 0.0
13.784158993 2.0
13.810419558 3.0
13.836680123 0.0
13.862940688 2.0
13.889201253 2.0
13.915461818 2.0
13.941722383 2.0
13.967982948 2.0
13.994243513 1.0
14.020504078 0.0
14.046764643 1.0
14.073025208 1.0
14.099285773 2.0
14.125546338 3.0
14.151806903 1.0
14.178067468 1.0
14.204328033 1.0
14.230588598 1.0
14.256849163 1.0
14.283109728 6.0
14.309370293 1.0
14.335630858 0.0
14.361891423 4.0
14.388151988 2.0
14.414412553 5.0
14.440673118 8.0
14.466933683 6.0
14.493194248 3.0
14.519454813 4.0
14.545715378 2.0
14.571975943 1.0
14.598236508 2.0
14.624497073 3.0
14.650757638 5.0
14.677018203 1.0
14.703278768 2.0
14.729539333 1.0
14.755799898 5.0
14.782060463 2.0
14.808321028 0.0
14.834581593 0.0
14.860842158 3.0
14.887102723 0.0
14.913363288 5.0
14.939623853 2.0
14.965884418 6.0
14.992144983 7.0
15.018405548 8.0
15.044666113 9.0
15.070926678 6.0
15.097187243 3.0
15.123447808 3.0
15.149708373 2.0
15.175968938 5.0
15.202229503 0.0
15.228490068 3.0
15.254750633 2.0
15.281011198 2.0
15.307271763 1.0
15.333532328 3.0
15.359792893 0.0
15.386053458 2.0
15.412314023 1.0
15.438574588 1.0
15.464835153 2.0
15.491095718 2.0
15.517356283 2.0
15.543616848 5.0
15.569877413 3.0
15.596137978 0.0
15.622398543 0.0
15.648659108 2.0
15.674919673 3.0
15.701180238 4.0
15.727440803 4.0
15.753701368 5.0
15.779961933 4.0
15.806222498 8.0
15.832483063 13.0
15.858743628 22.0
15.885004193 28.0
15.911264758 45.0
15.937525323 75.0
15.963785888 80.0
15.990046453 79.0
16.016307018 63.0
16.042567583 21.0
16.068828148 12.0
16.095088713 9.0
16.121349278 3.0
16.147609843 7.0
16.173870408 5.0
16.200130973 6.0
16.226391538 1.0
16.252652103 7.0
16.278912668 3.0
16.305173233 1.0
16.331433798 2.0
16.357694363 2.0
16.383954928 4.0
16.410215493 4.0
16.436476058 4.0
16.462736623 0.0
16.488997188 8.0
16.515257753 3.0
16.541518318 4.0
16.567778883 1.0
16.594039448 5.0
16.620300013 4.0
16.646560578 5.0
16.672821143 3.0
16.699081708 10.0
16.725342273 9.0
16.751602838 11.0
16.777863403 15.0
16.804123968 15.0
16.830384533 5.0
16.856645098 7.0
16.882905663 5.0
16.909166228 17.0
16.935426793 9.0
16.961687358 18.0
16.987947923 17.0
17.014208488 14.0
17.040469053 20.0
17.066729618 12.0
17.092990183 21.0
17.119250748 21.0
17.145511313 24.0
17.171771878 41.0
17.198032443 36.0
17.224293008 35.0
17.250553573 52.0
17.276814139 51.0
17.303074704 56.0
17.329335269 50.0
17.355595834 36.0
17.381856399 25.0
17.408116964 21.0
17.434377529 15.0
17.460638094 20.0
17.486898659 16.0
17.513159224 19.0
17.539419789 13.0
17.565680354 16.0
17.591940919 20.0
17.618201484 13.0
17.644462049 6.0
17.670722614 8.0
17.696983179 11.0
17.723243744 7.0
17.749504309 6.0
17.775764874 16.0
17.802025439 7.0
17.828286004 2.0
17.854546569 6.0
17.880807134 4.0
17.907067699 5.0
17.933328264 4.0
17.959588829 3.0
17.985849394 4.0
18.012109959 10.0
18.038370524 4.0
18.064631089 1.0
18.090891654 3.0
18.117152219 4.0
18.143412784 3.0
18.169673349 5.0
18.195933914 2.0
18.222194479 3.0
18.248455044 4.0
18.274715609 4.0
18.300976174 4.0
18.327236739 8.0
18.353497304 8.0
18.379757869 12.0
18.406018434 16.0
18.432278999 31.0
18.458539564 43.0
18.484800129 49.0
18.511060694 53.0
18.537321259 53.0
18.563581824 47.0
18.589842389 22.0
18.616102954 11.0
18.642363519 4.0
18.668624084 2.0
18.694884649 5.0
18.721145214 1.0
18.747405779 1.0
18.773666344 3.0
18.799926909 2.0
18.826187474 1.0
18.852448039 2.0
18.878708604 5.0
18.904969169 2.0
18.931229734 4.0
18.957490299 4.0
18.983750864 5.0
19.010011429 0.0
19.036271994 0.0
19.062532559 1.0
19.088793124 5.0
19.115053689 2.0
19.141314254 6.0
19.167574819 1.0
19.193835384 1.0
19.220095949 2.0
19.246356514 4.0
19.272617079 1.0
19.298877644 4.0
19.325138209 4.0
19.351398774 3.0
19.377659339 3.0
19.403919904 2.0
19.430180469 2.0
19.456441034 1.0
19.482701599 0.0
19.508962164 2.0
19.535222729 3.0
19.561483294 1.0
19.587743859 2.0
19.614004424 3.0
19.640264989 1.0
19.666525554 3.0
19.692786119 3.0
19.719046684 1.0
19.745307249 2.0
19.771567814 2.0
19.797828379 3.0
19.824088944 0.0
19.850349509 4.0
19.876610074 3.0
19.902870639 4.0
19.929131204 5.0
19.955391769 2.0
19.981652334 1.0
20.007912899 0.0
20.034173464 4.0
20.060434029 2.0
20.086694594 6.0
20.112955159 0.0
20.139215724 5.0
20.165476289 0.0
20.191736854 3.0
20.217997419 4.0
20.244257984 2.0
20.270518549 5.0
20.296779114 0.0
20.323039679 6.0
20.349300244 1.0
20.375560809 0.0
20.401821374 7.0
20.428081939 0.0
20.454342504 0.0
20.480603069 2.0
20.506863634 2.0
20.533124199 3.0
20.559384764 6.0
20.585645329 3.0
20.611905894 4.0
20.638166459 2.0
20.664427024 4.0
20.690687589 3.0
20.716948154 4.0
20.743208719 0.0
20.769469285 4.0
20.795729850 8.0
20.821990415 3.0
20.848250980 5.0
20.874511545 2.0
20.900772110 1.0
20.927032675 0.0
20.953293240 3.0
20.979553805 2.0
21.005814370 4.0
21.032074935 0.0
21.058335500 5.0
21.084596065 3.0
21.110856630 0.0
21.137117195 1.0
21.163377760 2.0
21.189638325 1.0
21.215898890 1.0
21.242159455 2.0
21.268420020 2.0
21.294680585 0.0
21.320941150 1.0
21.347201715 0.0
21.373462280 2.0
21.399722845 0.0
21.425983410 0.0
21.452243975 0.0
21.478504540 1.0
21.504765105 1.0
21.531025670 3.0
21.557286235 5.0
21.583546800 6.0
21.609807365 4.0
21.636067930 3.0
21.662328495 6.0
21.688589060 1.0
21.714849625 3.0
21.741110190 3.0
21.767370755 4.0
21.793631320 5.0
21.819891885 2.0
21.846152450 5.0
21.872413015 2.0
21.898673580 1.0
21.924934145 4.0
21.951194710 5.0
21.977455275 7.0
22.003715840 5.0
22.029976405 8.0
22.056236970 13.0
22.082497535 14.0
22.108758100 20.0
22.135018665 18.0
22.161279230 10.0
22.187539795 18.0
22.213800360 17.0
22.240060925 8.0
22.266321490 6.0
22.292582055 4.0
22.318842620 4.0
22.345103185 2.0
22.371363750 2.0
22.397624315 7.0
22.423884880 4.0
22.450145445 5.0
22.476406010 0.0
22.502666575 3.0
22.528927140 7.0
22.555187705 2.0
22.581448270 5.0
22.607708835 13.0
22.633969400 4.0
22.660229965 4.0
22.686490530 4.0
22.712751095 8.0
22.739011660 1.0
22.765272225 10.0
22.791532790 3.0
22.817793355 1.0
22.844053920 3.0
22.870314485 3.0
22.896575050 8.0
22.922835615 10.0
22.949096180 3.0
22.975356745 4.0
23.001617310 6.0
23.027877875 3.0
23.054138440 3.0
23.080399005 4.0
23.106659570 1.0
23.132920135 4.0
23.159180700 5.0
23.185441265 4.0
23.211701830 4.0
23.237962395 7.0
23.264222960 7.0
23.290483525 2.0
23.316744090 4.0
23.343004655 8.0
23.369265220 17.0
23.395525785 19.0
23.421786350 15.0
23.448046915 19.0
23.474307480 17.0
23.500568045 22.0
23.526828610 24.0
23.553089175 28.0
23.579349740 24.0
23.605610305 13.0
23.631870870 12.0
23.658131435 6.0
23.684392000 7.0
23.710652565 0.0
23.736913130 6.0
23.763173695 2.0
23.789434260 6.0
23.815694825 5.0
23.841955390 3.0
23.868215955 8.0
23.894476520 11.0
23.920737085 8.0
23.946997650 21.0
23.973258215 20.0
23.999518780 22.0
24.025779345 45.0
24.052039910 77.0
24.078300475 80.0
24.104561040 91.0
24.130821605 108.0
24.157082170 106.0
24.183342735 102.0
24.209603300 74.0
24.235863865 45.0
24.262124431 36.0
24.288384996 23.0
24.314645561 14.0
24.340906126 14.0
24.367166691 11.0
24.393427256 10.0
24.419687821 11.0
24.445948386 15.0
24.472208951 11.0
24.498469516 15.0
24.524730081 14.0
24.550990646 11.0
24.577251211 13.0
24.603511776 15.0
24.629772341 8.0
24.656032906 18.0
24.682293471 15.0
24.708554036 13.0
24.734814601 20.0
24.761075166 29.0
24.787335731 19.0
24.813596296 13.0
24.839856861 22.0
24.866117426 23.0
24.892377991 26.0
24.918638556 22.0
24.944899121 27.0
24.971159686 37.0
24.997420251 63.0
25.023680816 61.0
25.049941381 49.0
25.076201946 50.0
25.102462511 52.0
25.128723076 51.0
25.154983641 49.0
25.181244206 43.0
25.207504771 37.0
25.233765336 31.0
25.260025901 29.0
25.286286466 33.0
25.312547031 35.0
25.338807596 37.0
25.365068161 31.0
25.391328726 20.0
25.417589291 13.0
25.443849856 9.0
25.470110421 17.0
25.496370986 14.0
25.522631551 13.0
25.548892116 11.0
25.575152681 17.0
25.601413246 21.0
25.627673811 12.0
25.653934376 12.0
25.680194941 10.0
25.706455506 22.0
25.732716071 17.0
25.758976636 23.0
25.785237201 19.0
25.811497766 11.0
25.837758331 28.0
25.864018896 29.0
25.890279461 21.0
25.916540026 28.0
25.942800591 41.0
25.969061156 42.0
25.995321721 31.0
26.021582286 23.0
26.047842851 17.0
26.074103416 17.0
26.100363981 14.0
26.126624546 8.0
26.152885111 15.0
26.179145676 9.0
26.205406241 9.0
26.231666806 16.0
26.257927371 10.0
26.284187936 13.0
26.310448501 19.0
26.336709066 22.0
26.362969631 18.0
26.389230196 30.0
26.415490761 34.0
26.441751326 35.0
26.468011891 30.0
26.494272456 15.0
26.520533021 15.0
26.546793586 17.0
26.573054151 11.0
26.599314716 15.0
26.625575281 15.0
26.651835846 14.0
26.678096411 12.0
26.704356976 12.0
26.730617541 17.0
26.756878106 12.0
26.783138671 18.0
26.809399236 13.0
26.835659801 10.0
26.861920366 17.0
26.888180931 22.0
26.914441496 14.0
26.940702061 18.0
26.966962626 15.0
26.993223191 12.0
27.019483756 21.0
27.045744321 23.0
27.072004886 21.0
27.098265451 26.0
27.124526016 25.0
27.150786581 20.0
27.177047146 34.0
27.203307711 28.0
27.229568276 41.0
27.255828841 36.0
27.282089406 26.0
27.308349971 44.0
27.334610536 43.0
27.360871101 37.0
27.387131666 41.0
27.413392231 37.0
27.439652796 45.0
27.465913361 47.0
27.492173926 65.0
27.518434491 45.0
27.544695056 59.0
27.570955621 60.0
27.597216186 69.0
27.623476751 82.0
27.649737316 73.0
27.675997881 70.0
27.702258446 90.0
27.728519011 98.0
27.754779577 131.0
27.781040142 152.0
27.807300707 185.0
27.833561272 193.0
27.859821837 220.0
27.886082402 235.0
27.912342967 239.0
27.938603532 275.0
27.964864097 288.0
27.991124662 283.0
28.017385227 300.0
28.043645792 249.0
28.069906357 191.0
28.096166922 115.0
28.122427487 65.0
28.148688052 45.0
28.174948617 48.0
28.201209182 29.0
28.227469747 29.0
28.253730312 25.0
28.279990877 29.0
28.306251442 29.0
28.332512007 29.0
28.358772572 21.0
28.385033137 28.0
28.411293702 17.0
28.437554267 31.0
28.463814832 30.0
28.490075397 28.0
28.516335962 33.0
28.542596527 50.0
28.568857092 42.0
28.595117657 33.0
28.621378222 29.0
28.647638787 18.0
28.673899352 16.0
28.700159917 13.0
28.726420482 18.0
28.752681047 20.0
28.778941612 11.0
28.805202177 12.0
28.831462742 10.0
28.857723307 9.0
28.883983872 13.0
28.910244437 16.0
28.936505002 14.0
28.962765567 17.0
28.989026132 14.0
29.015286697 22.0
29.041547262 21.0
29.067807827 17.0
29.094068392 11.0
29.120328957 11.0
29.146589522 15.0
29.172850087 19.0
29.199110652 15.0
29.225371217 20.0
29.251631782 18.0
29.277892347 14.0
29.304152912 12.0
29.330413477 17.0
29.356674042 12.0
29.382934607 15.0
29.409195172 13.0
29.435455737 12.0
29.461716302 14.0
29.487976867 17.0
29.514237432 17.0
29.540497997 16.0
29.566758562 18.0
29.593019127 24.0
29.619279692 6.0
29.645540257 8.0
29.671800822 16.0
29.698061387 13.0
29.724321952 10.0
29.750582517 11.0
29.776843082 9.0
29.803103647 13.0
29.829364212 9.0
29.855624777 10.0
29.881885342 17.0
29.908145907 12.0
29.934406472 8.0
29.960667037 10.0
29.986927602 15.0
30.013188167 13.0
30.039448732 12.0
30.065709297 15.0
30.091969862 18.0
30.118230427 24.0
30.144490992 24.0
30.170751557 17.0
30.197012122 16.0
30.223272687 14.0
30.249533252 14.0
30.275793817 9.0
30.302054382 11.0
30.328314947 7.0
30.354575512 10.0
30.380836077 9.0
30.407096642 2.0
30.433357207 7.0
30.459617772 8.0
30.485878337 1.0
30.512138902 10.0
30.538399467 8.0
30.564660032 5.0
30.590920597 12.0
30.617181162 8.0
30.643441727 4.0
30.669702292 4.0
30.695962857 14.0
30.722223422 1.0
30.748483987 4.0
30.774744552 9.0
30.801005117 9.0
30.827265682 13.0
30.853526247 10.0
30.879786812 11.0
30.906047377 4.0
30.932307942 11.0
30.958568507 7.0
30.984829072 9.0
31.011089637 8.0
31.037350202 5.0
31.063610767 8.0
31.089871332 5.0
31.116131897 8.0
31.142392462 13.0
31.168653027 10.0
31.194913592 8.0
31.221174157 6.0
31.247434722 7.0
31.273695288 12.0
31.299955853 8.0
31.326216418 7.0
31.352476983 12.0
31.378737548 4.0
31.404998113 13.0
31.431258678 9.0
31.457519243 11.0
31.483779808 15.0
31.510040373 19.0
31.536300938 10.0
31.562561503 9.0
31.588822068 6.0
31.615082633 9.0
31.641343198 6.0
31.667603763 15.0
31.693864328 15.0
31.720124893 6.0
31.746385458 7.0
31.772646023 11.0
31.798906588 9.0
31.825167153 10.0
31.851427718 7.0
31.877688283 5.0
31.903948848 7.0
31.930209413 19.0
31.956469978 13.0
31.982730543 2.0
32.008991108 13.0
32.035251673 9.0
32.061512238 7.0
32.087772803 14.0
32.114033368 15.0
32.140293933 23.0
32.166554498 22.0
32.192815063 23.0
32.219075628 13.0
32.245336193 16.0
32.271596758 14.0
32.297857323 15.0
32.324117888 13.0
32.350378453 15.0
32.376639018 12.0
32.402899583 18.0
32.429160148 12.0
32.455420713 8.0
32.481681278 9.0
32.507941843 12.0
32.534202408 7.0
32.560462973 9.0
32.586723538 15.0
32.612984103 10.0
32.639244668 17.0
32.665505233 9.0
32.691765798 5.0
32.718026363 7.0
32.744286928 6.0
32.770547493 13.0
32.796808058 7.0
32.823068623 5.0
32.849329188 4.0
32.875589753 7.0
32.901850318 12.0
32.928110883 4.0
32.954371448 6.0
32.980632013 6.0
33.006892578 8.0
33.033153143 11.0
33.059413708 10.0
33.085674273 13.0
33.111934838 6.0
33.138195403 14.0
33.164455968 13.0
33.190716533 11.0
33.216977098 22.0
33.243237663 10.0
33.269498228 12.0
33.295758793 10.0
33.322019358 15.0
33.348279923 8.0
33.374540488 12.0
33.400801053 10.0
33.427061618 8.0
33.453322183 12.0
33.479582748 2.0
33.505843313 15.0
33.532103878 7.0
33.558364443 13.0
33.584625008 12.0
33.610885573 5.0
33.637146138 10.0
33.663406703 8.0
33.689667268 12.0
33.715927833 5.0
33.742188398 13.0
33.768448963 4.0
33.794709528 6.0
33.820970093 7.0
33.847230658 4.0
33.873491223 9.0
33.899751788 6.0
33.926012353 1.0
33.952272918 7.0
33.978533483 6.0
34.004794048 10.0
34.031054613 11.0
34.057315178 6.0
34.083575743 4.0
34.109836308 5.0
34.136096873 4.0
34.162357438 8.0
34.188618003 6.0
34.214878568 5.0
34.241139133 1.0
34.267399698 5.0
34.293660263 5.0
34.319920828 7.0
34.346181393 11.0
34.372441958 2.0
34.398702523 7.0
34.424963088 14.0
34.451223653 3.0
34.477484218 11.0
34.503744783 6.0
34.530005348 10.0
34.556265913 6.0
34.582526478 7.0
34.608787043 12.0
34.635047608 9.0
34.661308173 14.0
34.687568738 13.0
34.713829303 10.0
34.740089868 10.0
34.766350434 4.0
34.792610999 5.0
34.818871564 9.0
34.845132129 7.0
34.871392694 16.0
34.897653259 8.0
34.923913824 10.0
34.950174389 11.0
34.976434954 9.0
35.002695519 12.0
35.028956084 12.0
35.055216649 10.0
35.081477214 13.0
35.107737779 9.0
35.133998344 8.0
35.160258909 11.0
35.186519474 13.0
35.212780039 6.0
35.239040604 10.0
35.265301169 5.0
35.291561734 11.0
35.317822299 5.0
35.344082864 10.0
35.370343429 9.0
35.396603994 13.0
35.422864559 15.0
35.449125124 8.0
35.475385689 21.0
35.501646254 11.0
35.527906819 10.0
35.554167384 12.0
35.580427949 25.0
35.606688514 18.0
35.632949079 16.0
35.659209644 31.0
35.685470209 30.0
35.711730774 19.0
35.737991339 27.0
35.764251904 23.0
35.790512469 21.0
35.816773034 16.0
35.843033599 17.0
35.869294164 10.0
35.895554729 13.0
35.921815294 14.0
35.948075859 4.0
35.974336424 14.0
36.000596989 15.0
36.026857554 20.0
36.053118119 22.0
36.079378684 30.0
36.105639249 23.0
36.131899814 23.0
36.158160379 15.0
36.184420944 28.0
36.210681509 22.0
36.236942074 15.0
36.263202639 10.0
36.289463204 9.0
36.315723769 9.0
36.341984334 6.0
36.368244899 13.0
36.394505464 8.0
36.420766029 4.0
36.447026594 7.0
36.473287159 5.0
36.499547724 10.0
36.525808289 7.0
36.552068854 5.0
36.578329419 12.0
36.604589984 7.0
36.630850549 5.0
36.657111114 8.0
36.683371679 10.0
36.709632244 2.0
36.735892809 9.0
36.762153374 6.0
36.788413939 10.0
36.814674504 8.0
36.840935069 8.0
36.867195634 9.0
36.893456199 11.0
36.919716764 13.0
36.945977329 13.0
36.972237894 7.0
36.998498459 8.0
37.024759024 9.0
37.051019589 11.0
37.077280154 7.0
37.103540719 5.0
37.129801284 7.0
37.156061849 13.0
37.182322414 10.0
37.208582979 10.0
37.234843544 6.0
37.261104109 16.0
37.287364674 5.0
37.313625239 11.0
37.339885804 11.0
37.366146369 14.0
37.392406934 14.0
37.418667499 11.0
37.444928064 20.0
37.471188629 13.0
37.497449194 26.0
37.523709759 10.0
37.549970324 14.0
37.576230889 14.0
37.602491454 20.0
37.628752019 22.0
37.655012584 20.0
37.681273149 16.0
37.707533714 9.0
37.733794279 8.0
37.760054844 8.0
37.786315409 9.0
37.812575974 5.0
37.838836539 6.0
37.865097104 5.0
37.891357669 12.0
37.917618234 11.0
37.943878799 9.0
37.970139364 11.0
37.996399929 7.0
38.022660494 11.0
38.048921059 10.0
38.075181624 9.0
38.101442189 3.0
38.127702754 10.0
38.153963319 6.0
38.180223884 13.0
38.206484449 7.0
38.232745014 6.0
38.259005580 9.0
38.285266145 11.0
38.311526710 10.0
38.337787275 8.0
38.364047840 10.0
38.390308405 8.0
38.416568970 4.0
38.442829535 14.0
38.469090100 8.0
38.495350665 8.0
38.521611230 9.0
38.547871795 10.0
38.574132360 14.0
38.600392925 8.0
38.626653490 12.0
38.652914055 13.0
38.679174620 12.0
38.705435185 12.0
38.731695750 6.0
38.757956315 11.0
38.784216880 12.0
38.810477445 13.0
38.836738010 20.0
38.862998575 21.0
38.889259140 15.0
38.915519705 17.0
38.941780270 17.0
38.968040835 22.0
38.994301400 19.0
39.020561965 20.0
39.046822530 15.0
39.073083095 14.0
39.099343660 23.0
39.125604225 23.0
39.151864790 29.0
39.178125355 22.0
39.204385920 15.0
39.230646485 22.0
39.256907050 24.0
39.283167615 20.0
39.309428180 24.0
39.335688745 14.0
39.361949310 25.0
39.388209875 21.0
39.414470440 28.0
39.440731005 20.0
39.466991570 32.0
39.493252135 31.0
39.519512700 30.0
39.545773265 29.0
39.572033830 27.0
39.598294395 22.0
39.624554960 14.0
39.650815525 18.0
39.677076090 24.0
39.703336655 22.0
39.729597220 23.0
39.755857785 13.0
39.782118350 18.0
39.808378915 16.0
39.834639480 21.0
39.860900045 18.0
39.887160610 15.0
39.913421175 23.0
39.939681740 26.0
39.965942305 15.0
39.992202870 25.0
