# Supplementary material for: Investigation of Potential Amorphisation and Co-Amorphisation Behaviour of the Benzene Di-Carboxylic Acids upon Cryo-Milling
Source: Molecules. 2019 Nov 5;24(21):3990. doi: 10.3390/molecules24213990 (PMC6865180; doi:10.3390/molecules24213990)
Supplement: Supplementary file 1 [file molecules-24-03990-s001.zip › SI_pack/Figure_3_XRPD_single_components/Data/Mixtures/IT/Isophthalic and terephthalic acid CM separately_zero weeks.xy]

4.513130280 41.0
4.539390845 36.0
4.565651410 62.0
4.591911975 51.0
4.618172540 40.0
4.644433105 42.0
4.670693670 43.0
4.696954235 41.0
4.723214800 53.0
4.749475365 46.0
4.775735930 42.0
4.801996495 49.0
4.828257060 47.0
4.854517625 52.0
4.880778190 55.0
4.907038755 60.0
4.933299320 39.0
4.959559885 43.0
4.985820450 49.0
5.012081015 58.0
5.038341580 49.0
5.064602145 48.0
5.090862710 46.0
5.117123275 51.0
5.143383840 53.0
5.169644405 41.0
5.195904970 47.0
5.222165535 43.0
5.248426100 50.0
5.274686665 44.0
5.300947230 59.0
5.327207795 38.0
5.353468360 56.0
5.379728925 44.0
5.405989490 52.0
5.432250055 59.0
5.458510620 45.0
5.484771185 44.0
5.511031750 58.0
5.537292315 52.0
5.563552880 53.0
5.589813445 52.0
5.616074010 57.0
5.642334575 48.0
5.668595141 44.0
5.694855706 50.0
5.721116271 37.0
5.747376836 56.0
5.773637401 45.0
5.799897966 42.0
5.826158531 42.0
5.852419096 44.0
5.878679661 38.0
5.904940226 48.0
5.931200791 54.0
5.957461356 53.0
5.983721921 47.0
6.009982486 37.0
6.036243051 50.0
6.062503616 54.0
6.088764181 43.0
6.115024746 45.0
6.141285311 50.0
6.167545876 57.0
6.193806441 54.0
6.220067006 50.0
6.246327571 64.0
6.272588136 46.0
6.298848701 63.0
6.325109266 55.0
6.351369831 51.0
6.377630396 53.0
6.403890961 53.0
6.430151526 48.0
6.456412091 54.0
6.482672656 49.0
6.508933221 50.0
6.535193786 58.0
6.561454351 59.0
6.587714916 53.0
6.613975481 43.0
6.640236046 50.0
6.666496611 51.0
6.692757176 49.0
6.719017741 66.0
6.745278306 50.0
6.771538871 54.0
6.797799436 54.0
6.824060001 51.0
6.850320566 59.0
6.876581131 55.0
6.902841696 61.0
6.929102261 54.0
6.955362826 46.0
6.981623391 46.0
7.007883956 62.0
7.034144521 38.0
7.060405086 48.0
7.086665651 54.0
7.112926216 53.0
7.139186781 46.0
7.165447346 51.0
7.191707911 52.0
7.217968476 49.0
7.244229041 55.0
7.270489606 43.0
7.296750171 56.0
7.323010736 65.0
7.349271301 54.0
7.375531866 41.0
7.401792431 52.0
7.428052996 56.0
7.454313561 56.0
7.480574126 38.0
7.506834691 41.0
7.533095256 60.0
7.559355821 45.0
7.585616386 59.0
7.611876951 47.0
7.638137516 47.0
7.664398081 32.0
7.690658646 44.0
7.716919211 52.0
7.743179776 50.0
7.769440341 67.0
7.795700906 40.0
7.821961471 50.0
7.848222036 46.0
7.874482601 56.0
7.900743166 43.0
7.927003732 53.0
7.953264297 51.0
7.979524862 55.0
8.005785427 49.0
8.032045992 41.0
8.058306557 49.0
8.084567122 57.0
8.110827687 56.0
8.137088252 45.0
8.163348817 59.0
8.189609382 53.0
8.215869947 55.0
8.242130512 60.0
8.268391077 56.0
8.294651642 57.0
8.320912207 53.0
8.347172772 46.0
8.373433337 54.0
8.399693902 60.0
8.425954467 43.0
8.452215032 39.0
8.478475597 47.0
8.504736162 49.0
8.530996727 53.0
8.557257292 63.0
8.583517857 57.0
8.609778422 47.0
8.636038987 42.0
8.662299552 37.0
8.688560117 57.0
8.714820682 60.0
8.741081247 50.0
8.767341812 57.0
8.793602377 45.0
8.819862942 52.0
8.846123507 51.0
8.872384072 49.0
8.898644637 44.0
8.924905202 53.0
8.951165767 50.0
8.977426332 47.0
9.003686897 46.0
9.029947462 44.0
9.056208027 64.0
9.082468592 51.0
9.108729157 42.0
9.134989722 45.0
9.161250287 52.0
9.187510852 66.0
9.213771417 61.0
9.240031982 68.0
9.266292547 53.0
9.292553112 64.0
9.318813677 55.0
9.345074242 55.0
9.371334807 56.0
9.397595372 48.0
9.423855937 39.0
9.450116502 51.0
9.476377067 51.0
9.502637632 52.0
9.528898197 49.0
9.555158762 46.0
9.581419327 58.0
9.607679892 46.0
9.633940457 46.0
9.660201022 55.0
9.686461587 43.0
9.712722152 49.0
9.738982717 38.0
9.765243282 53.0
9.791503847 40.0
9.817764412 48.0
9.844024977 49.0
9.870285542 51.0
9.896546107 44.0
9.922806672 50.0
9.949067237 49.0
9.975327802 42.0
10.001588367 50.0
10.027848932 59.0
10.054109497 49.0
10.080370062 50.0
10.106630627 54.0
10.132891192 48.0
10.159151757 47.0
10.185412322 38.0
10.211672888 41.0
10.237933453 50.0
10.264194018 40.0
10.290454583 53.0
10.316715148 58.0
10.342975713 45.0
10.369236278 52.0
10.395496843 40.0
10.421757408 39.0
10.448017973 59.0
10.474278538 48.0
10.500539103 45.0
10.526799668 50.0
10.553060233 63.0
10.579320798 49.0
10.605581363 48.0
10.631841928 63.0
10.658102493 48.0
10.684363058 40.0
10.710623623 56.0
10.736884188 42.0
10.763144753 48.0
10.789405318 53.0
10.815665883 43.0
10.841926448 51.0
10.868187013 50.0
10.894447578 51.0
10.920708143 43.0
10.946968708 35.0
10.973229273 43.0
10.999489838 51.0
11.025750403 55.0
11.052010968 54.0
11.078271533 49.0
11.104532098 46.0
11.130792663 44.0
11.157053228 41.0
11.183313793 50.0
11.209574358 48.0
11.235834923 57.0
11.262095488 48.0
11.288356053 41.0
11.314616618 45.0
11.340877183 41.0
11.367137748 51.0
11.393398313 44.0
11.419658878 58.0
11.445919443 50.0
11.472180008 38.0
11.498440573 62.0
11.524701138 51.0
11.550961703 48.0
11.577222268 49.0
11.603482833 43.0
11.629743398 50.0
11.656003963 50.0
11.682264528 44.0
11.708525093 53.0
11.734785658 42.0
11.761046223 41.0
11.787306788 53.0
11.813567353 49.0
11.839827918 49.0
11.866088483 63.0
11.892349048 47.0
11.918609613 44.0
11.944870178 46.0
11.971130743 47.0
11.997391308 66.0
12.023651873 49.0
12.049912438 41.0
12.076173003 42.0
12.102433568 50.0
12.128694133 51.0
12.154954698 60.0
12.181215263 50.0
12.207475828 56.0
12.233736393 50.0
12.259996958 38.0
12.286257523 39.0
12.312518088 36.0
12.338778653 45.0
12.365039218 48.0
12.391299783 48.0
12.417560348 45.0
12.443820913 35.0
12.470081478 52.0
12.496342044 56.0
12.522602609 31.0
12.548863174 45.0
12.575123739 47.0
12.601384304 47.0
12.627644869 40.0
12.653905434 43.0
12.680165999 43.0
12.706426564 54.0
12.732687129 50.0
12.758947694 48.0
12.785208259 50.0
12.811468824 37.0
12.837729389 41.0
12.863989954 49.0
12.890250519 37.0
12.916511084 56.0
12.942771649 39.0
12.969032214 43.0
12.995292779 50.0
13.021553344 61.0
13.047813909 58.0
13.074074474 49.0
13.100335039 52.0
13.126595604 59.0
13.152856169 41.0
13.179116734 50.0
13.205377299 49.0
13.231637864 48.0
13.257898429 57.0
13.284158994 50.0
13.310419559 51.0
13.336680124 69.0
13.362940689 49.0
13.389201254 44.0
13.415461819 45.0
13.441722384 44.0
13.467982949 44.0
13.494243514 56.0
13.520504079 55.0
13.546764644 51.0
13.573025209 56.0
13.599285774 54.0
13.625546339 41.0
13.651806904 39.0
13.678067469 40.0
13.704328034 49.0
13.730588599 45.0
13.756849164 52.0
13.783109729 49.0
13.809370294 68.0
13.835630859 67.0
13.861891424 61.0
13.888151989 55.0
13.914412554 58.0
13.940673119 65.0
13.966933684 60.0
13.993194249 63.0
14.019454814 56.0
14.045715379 50.0
14.071975944 56.0
14.098236509 68.0
14.124497074 67.0
14.150757639 74.0
14.177018204 51.0
14.203278769 55.0
14.229539334 54.0
14.255799899 71.0
14.282060464 61.0
14.308321029 45.0
14.334581594 46.0
14.360842159 65.0
14.387102724 72.0
14.413363289 80.0
14.439623854 59.0
14.465884419 59.0
14.492144984 62.0
14.518405549 80.0
14.544666114 64.0
14.570926679 67.0
14.597187244 70.0
14.623447809 63.0
14.649708374 54.0
14.675968939 62.0
14.702229504 77.0
14.728490069 81.0
14.754750635 75.0
14.781011200 72.0
14.807271765 80.0
14.833532330 83.0
14.859792895 83.0
14.886053460 78.0
14.912314025 75.0
14.938574590 85.0
14.964835155 64.0
14.991095720 93.0
15.017356285 77.0
15.043616850 75.0
15.069877415 102.0
15.096137980 63.0
15.122398545 79.0
15.148659110 91.0
15.174919675 94.0
15.201180240 96.0
15.227440805 108.0
15.253701370 112.0
15.279961935 88.0
15.306222500 89.0
15.332483065 91.0
15.358743630 100.0
15.385004195 114.0
15.411264760 111.0
15.437525325 96.0
15.463785890 120.0
15.490046455 120.0
15.516307020 111.0
15.542567585 116.0
15.568828150 115.0
15.595088715 143.0
15.621349280 113.0
15.647609845 114.0
15.673870410 116.0
15.700130975 130.0
15.726391540 130.0
15.752652105 130.0
15.778912670 136.0
15.805173235 140.0
15.831433800 145.0
15.857694365 132.0
15.883954930 141.0
15.910215495 157.0
15.936476060 169.0
15.962736625 144.0
15.988997190 141.0
16.015257755 143.0
16.041518320 155.0
16.067778885 152.0
16.094039450 144.0
16.120300015 150.0
16.146560580 135.0
16.172821145 143.0
16.199081710 137.0
16.225342275 127.0
16.251602840 137.0
16.277863405 149.0
16.304123970 135.0
16.330384535 135.0
16.356645100 135.0
16.382905665 129.0
16.409166230 124.0
16.435426795 118.0
16.461687360 117.0
16.487947925 129.0
16.514208490 107.0
16.540469055 146.0
16.566729620 140.0
16.592990185 121.0
16.619250750 114.0
16.645511315 115.0
16.671771880 133.0
16.698032445 157.0
16.724293010 157.0
16.750553575 144.0
16.776814140 140.0
16.803074705 165.0
16.829335270 167.0
16.855595835 158.0
16.881856400 166.0
16.908116965 203.0
16.934377530 178.0
16.960638095 199.0
16.986898660 177.0
17.013159225 211.0
17.039419791 205.0
17.065680356 206.0
17.091940921 197.0
17.118201486 221.0
17.144462051 234.0
17.170722616 234.0
17.196983181 274.0
17.223243746 276.0
17.249504311 256.0
17.275764876 270.0
17.302025441 290.0
17.328286006 254.0
17.354546571 273.0
17.380807136 256.0
17.407067701 271.0
17.433328266 236.0
17.459588831 225.0
17.485849396 232.0
17.512109961 242.0
17.538370526 200.0
17.564631091 201.0
17.590891656 193.0
17.617152221 195.0
17.643412786 176.0
17.669673351 169.0
17.695933916 172.0
17.722194481 175.0
17.748455046 142.0
17.774715611 152.0
17.800976176 139.0
17.827236741 141.0
17.853497306 151.0
17.879757871 125.0
17.906018436 131.0
17.932279001 121.0
17.958539566 127.0
17.984800131 130.0
18.011060696 128.0
18.037321261 133.0
18.063581826 139.0
18.089842391 151.0
18.116102956 135.0
18.142363521 126.0
18.168624086 118.0
18.194884651 107.0
18.221145216 123.0
18.247405781 101.0
18.273666346 104.0
18.299926911 121.0
18.326187476 121.0
18.352448041 118.0
18.378708606 110.0
18.404969171 119.0
18.431229736 120.0
18.457490301 117.0
18.483750866 96.0
18.510011431 114.0
18.536271996 107.0
18.562532561 136.0
18.588793126 119.0
18.615053691 111.0
18.641314256 134.0
18.667574821 116.0
18.693835386 96.0
18.720095951 91.0
18.746356516 108.0
18.772617081 107.0
18.798877646 99.0
18.825138211 83.0
18.851398776 116.0
18.877659341 73.0
18.903919906 91.0
18.930180471 78.0
18.956441036 87.0
18.982701601 91.0
19.008962166 71.0
19.035222731 75.0
19.061483296 79.0
19.087743861 89.0
19.114004426 78.0
19.140264991 89.0
19.166525556 78.0
19.192786121 72.0
19.219046686 61.0
19.245307251 69.0
19.271567816 64.0
19.297828382 80.0
19.324088947 71.0
19.350349512 73.0
19.376610077 68.0
19.402870642 59.0
19.429131207 75.0
19.455391772 73.0
19.481652337 65.0
19.507912902 74.0
19.534173467 78.0
19.560434032 55.0
19.586694597 65.0
19.612955162 63.0
19.639215727 71.0
19.665476292 60.0
19.691736857 56.0
19.717997422 96.0
19.744257987 53.0
19.770518552 53.0
19.796779117 51.0
19.823039682 67.0
19.849300247 78.0
19.875560812 43.0
19.901821377 64.0
19.928081942 41.0
19.954342507 56.0
19.980603072 48.0
20.006863637 70.0
20.033124202 63.0
20.059384767 63.0
20.085645332 55.0
20.111905897 53.0
20.138166462 57.0
20.164427027 74.0
20.190687592 51.0
20.216948157 49.0
20.243208722 65.0
20.269469287 61.0
20.295729852 60.0
20.321990417 53.0
20.348250982 58.0
20.374511547 37.0
20.400772112 65.0
20.427032677 64.0
20.453293242 64.0
20.479553807 66.0
20.505814372 49.0
20.532074937 63.0
20.558335502 69.0
20.584596067 69.0
20.610856632 54.0
20.637117197 51.0
20.663377762 61.0
20.689638327 66.0
20.715898892 58.0
20.742159457 56.0
20.768420022 66.0
20.794680587 70.0
20.820941152 73.0
20.847201717 56.0
20.873462282 60.0
20.899722847 66.0
20.925983412 49.0
20.952243977 57.0
20.978504542 63.0
21.004765107 67.0
21.031025672 72.0
21.057286237 71.0
21.083546802 80.0
21.109807367 58.0
21.136067932 64.0
21.162328497 64.0
21.188589062 58.0
21.214849627 59.0
21.241110192 63.0
21.267370757 68.0
21.293631322 83.0
21.319891887 59.0
21.346152452 77.0
21.372413017 62.0
21.398673582 70.0
21.424934147 78.0
21.451194712 69.0
21.477455277 64.0
21.503715842 74.0
21.529976407 70.0
21.556236972 86.0
21.582497538 67.0
21.608758103 73.0
21.635018668 93.0
21.661279233 76.0
21.687539798 58.0
21.713800363 67.0
21.740060928 70.0
21.766321493 67.0
21.792582058 84.0
21.818842623 75.0
21.845103188 93.0
21.871363753 79.0
21.897624318 83.0
21.923884883 76.0
21.950145448 83.0
21.976406013 85.0
22.002666578 96.0
22.028927143 85.0
22.055187708 76.0
22.081448273 91.0
22.107708838 87.0
22.133969403 70.0
22.160229968 90.0
22.186490533 89.0
22.212751098 78.0
22.239011663 103.0
22.265272228 86.0
22.291532793 97.0
22.317793358 89.0
22.344053923 91.0
22.370314488 95.0
22.396575053 105.0
22.422835618 90.0
22.449096183 105.0
22.475356748 95.0
22.501617313 79.0
22.527877878 79.0
22.554138443 91.0
22.580399008 85.0
22.606659573 104.0
22.632920138 110.0
22.659180703 105.0
22.685441268 84.0
22.711701833 91.0
22.737962398 97.0
22.764222963 108.0
22.790483528 108.0
22.816744093 104.0
22.843004658 97.0
22.869265223 93.0
22.895525788 102.0
22.921786353 127.0
22.948046918 100.0
22.974307483 139.0
23.000568048 108.0
23.026828613 123.0
23.053089178 92.0
23.079349743 113.0
23.105610308 101.0
23.131870873 121.0
23.158131438 113.0
23.184392003 106.0
23.210652568 124.0
23.236913133 120.0
23.263173698 106.0
23.289434263 116.0
23.315694828 99.0
23.341955393 134.0
23.368215958 131.0
23.394476523 129.0
23.420737088 143.0
23.446997653 142.0
23.473258218 132.0
23.499518783 136.0
23.525779348 131.0
23.552039913 125.0
23.578300478 152.0
23.604561043 121.0
23.630821608 170.0
23.657082173 158.0
23.683342738 134.0
23.709603303 137.0
23.735863868 143.0
23.762124433 148.0
23.788384998 159.0
23.814645563 168.0
23.840906128 137.0
23.867166694 153.0
23.893427259 184.0
23.919687824 158.0
23.945948389 178.0
23.972208954 173.0
23.998469519 160.0
24.024730084 169.0
24.050990649 194.0
24.077251214 159.0
24.103511779 184.0
24.129772344 200.0
24.156032909 197.0
24.182293474 181.0
24.208554039 180.0
24.234814604 180.0
24.261075169 166.0
24.287335734 184.0
24.313596299 172.0
24.339856864 189.0
24.366117429 204.0
24.392377994 197.0
24.418638559 196.0
24.444899124 205.0
24.471159689 205.0
24.497420254 215.0
24.523680819 181.0
24.549941384 219.0
24.576201949 189.0
24.602462514 212.0
24.628723079 210.0
24.654983644 236.0
24.681244209 202.0
24.707504774 209.0
24.733765339 206.0
24.760025904 207.0
24.786286469 234.0
24.812547034 216.0
24.838807599 237.0
24.865068164 238.0
24.891328729 206.0
24.917589294 212.0
24.943849859 234.0
24.970110424 252.0
24.996370989 225.0
25.022631554 221.0
25.048892119 252.0
25.075152684 257.0
25.101413249 260.0
25.127673814 255.0
25.153934379 210.0
25.180194944 225.0
25.206455509 237.0
25.232716074 216.0
25.258976639 226.0
25.285237204 225.0
25.311497769 218.0
25.337758334 268.0
25.364018899 232.0
25.390279464 233.0
25.416540029 246.0
25.442800594 228.0
25.469061159 218.0
25.495321724 206.0
25.521582289 236.0
25.547842854 216.0
25.574103419 204.0
25.600363984 216.0
25.626624549 221.0
25.652885114 211.0
25.679145679 200.0
25.705406244 225.0
25.731666809 202.0
25.757927374 200.0
25.784187939 192.0
25.810448504 197.0
25.836709069 202.0
25.862969634 228.0
25.889230199 190.0
25.915490764 209.0
25.941751329 193.0
25.968011894 161.0
25.994272459 175.0
26.020533024 208.0
26.046793589 196.0
26.073054154 201.0
26.099314719 203.0
26.125575285 203.0
26.151835850 212.0
26.178096415 244.0
26.204356980 202.0
26.230617545 197.0
26.256878110 209.0
26.283138675 212.0
26.309399240 204.0
26.335659805 217.0
26.361920370 213.0
26.388180935 212.0
26.414441500 203.0
26.440702065 235.0
26.466962630 216.0
26.493223195 236.0
26.519483760 228.0
26.545744325 242.0
26.572004890 219.0
26.598265455 216.0
26.624526020 230.0
26.650786585 266.0
26.677047150 250.0
26.703307715 240.0
26.729568280 234.0
26.755828845 281.0
26.782089410 276.0
26.808349975 300.0
26.834610540 308.0
26.860871105 305.0
26.887131670 299.0
26.913392235 299.0
26.939652800 344.0
26.965913365 341.0
26.992173930 376.0
27.018434495 377.0
27.044695060 388.0
27.070955625 407.0
27.097216190 415.0
27.123476755 412.0
27.149737320 453.0
27.175997885 514.0
27.202258450 532.0
27.228519015 520.0
27.254779580 517.0
27.281040145 503.0
27.307300710 557.0
27.333561275 575.0
27.359821840 631.0
27.386082405 647.0
27.412342970 636.0
27.438603535 666.0
27.464864100 698.0
27.491124665 697.0
27.517385230 688.0
27.543645795 765.0
27.569906360 715.0
27.596166925 792.0
27.622427490 731.0
27.648688055 787.0
27.674948620 793.0
27.701209185 815.0
27.727469750 786.0
27.753730315 760.0
27.779990880 797.0
27.806251445 774.0
27.832512010 813.0
27.858772575 793.0
27.885033140 724.0
27.911293705 731.0
27.937554270 707.0
27.963814835 653.0
27.990075400 673.0
28.016335965 669.0
28.042596530 599.0
28.068857095 564.0
28.095117660 533.0
28.121378225 565.0
28.147638790 522.0
28.173899355 468.0
28.200159920 441.0
28.226420485 458.0
28.252681050 417.0
28.278941615 373.0
28.305202180 369.0
28.331462745 404.0
28.357723310 370.0
28.383983875 308.0
28.410244441 311.0
28.436505006 296.0
28.462765571 304.0
28.489026136 282.0
28.515286701 254.0
28.541547266 272.0
28.567807831 238.0
28.594068396 217.0
28.620328961 231.0
28.646589526 222.0
28.672850091 209.0
28.699110656 200.0
28.725371221 177.0
28.751631786 168.0
28.777892351 189.0
28.804152916 184.0
28.830413481 187.0
28.856674046 190.0
28.882934611 158.0
28.909195176 183.0
28.935455741 177.0
28.961716306 186.0
28.987976871 174.0
29.014237436 177.0
29.040498001 155.0
29.066758566 178.0
29.093019131 179.0
29.119279696 154.0
29.145540261 164.0
29.171800826 168.0
29.198061391 186.0
29.224321956 173.0
29.250582521 151.0
29.276843086 172.0
29.303103651 159.0
29.329364216 166.0
29.355624781 156.0
29.381885346 158.0
29.408145911 139.0
29.434406476 169.0
29.460667041 157.0
29.486927606 147.0
29.513188171 153.0
29.539448736 150.0
29.565709301 141.0
29.591969866 129.0
29.618230431 140.0
29.644490996 149.0
29.670751561 126.0
29.697012126 142.0
29.723272691 132.0
29.749533256 144.0
29.775793821 143.0
29.802054386 144.0
29.828314951 119.0
29.854575516 129.0
29.880836081 120.0
29.907096646 129.0
29.933357211 116.0
29.959617776 126.0
29.985878341 123.0
30.012138906 96.0
30.038399471 117.0
30.064660036 106.0
30.090920601 130.0
30.117181166 137.0
30.143441731 109.0
30.169702296 97.0
30.195962861 117.0
30.222223426 103.0
30.248483991 107.0
30.274744556 102.0
30.301005121 90.0
30.327265686 109.0
30.353526251 119.0
30.379786816 114.0
30.406047381 116.0
30.432307946 101.0
30.458568511 102.0
30.484829076 105.0
30.511089641 106.0
30.537350206 98.0
30.563610771 82.0
30.589871336 93.0
30.616131901 106.0
30.642392466 115.0
30.668653032 92.0
30.694913597 109.0
30.721174162 81.0
30.747434727 87.0
30.773695292 87.0
30.799955857 117.0
30.826216422 97.0
30.852476987 84.0
30.878737552 104.0
30.904998117 82.0
30.931258682 87.0
30.957519247 95.0
30.983779812 102.0
31.010040377 97.0
31.036300942 102.0
31.062561507 97.0
31.088822072 100.0
31.115082637 97.0
31.141343202 121.0
31.167603767 115.0
31.193864332 104.0
31.220124897 137.0
31.246385462 161.0
31.272646027 211.0
31.298906592 272.0
31.325167157 353.0
31.351427722 358.0
31.377688287 338.0
31.403948852 282.0
31.430209417 199.0
31.456469982 128.0
31.482730547 97.0
31.508991112 102.0
31.535251677 85.0
31.561512242 97.0
31.587772807 89.0
31.614033372 86.0
31.640293937 109.0
31.666554502 113.0
31.692815067 104.0
31.719075632 100.0
31.745336197 78.0
31.771596762 93.0
31.797857327 86.0
31.824117892 104.0
31.850378457 99.0
31.876639022 96.0
31.902899587 98.0
31.929160152 93.0
31.955420717 86.0
31.981681282 77.0
32.007941847 100.0
32.034202412 79.0
32.060462977 97.0
32.086723542 113.0
32.112984107 89.0
32.139244672 97.0
32.165505237 112.0
32.191765802 101.0
32.218026367 102.0
32.244286932 107.0
32.270547497 92.0
32.296808062 91.0
32.323068627 81.0
32.349329192 99.0
32.375589757 110.0
32.401850322 112.0
32.428110887 96.0
32.454371452 124.0
32.480632017 93.0
32.506892582 95.0
32.533153147 94.0
32.559413712 101.0
32.585674277 113.0
32.611934842 119.0
32.638195407 117.0
32.664455972 114.0
32.690716537 83.0
32.716977102 98.0
32.743237667 116.0
32.769498232 109.0
32.795758797 81.0
32.822019362 89.0
32.848279927 98.0
32.874540492 112.0
32.900801057 100.0
32.927061622 102.0
32.953322188 99.0
32.979582753 83.0
33.005843318 107.0
33.032103883 108.0
33.058364448 97.0
33.084625013 101.0
33.110885578 96.0
33.137146143 87.0
33.163406708 95.0
33.189667273 100.0
33.215927838 105.0
33.242188403 91.0
33.268448968 82.0
33.294709533 91.0
33.320970098 104.0
33.347230663 99.0
33.373491228 85.0
33.399751793 108.0
33.426012358 109.0
33.452272923 113.0
33.478533488 112.0
33.504794053 95.0
33.531054618 93.0
33.557315183 97.0
33.583575748 118.0
33.609836313 112.0
33.636096878 101.0
33.662357443 93.0
33.688618008 103.0
33.714878573 77.0
33.741139138 91.0
33.767399703 82.0
33.793660268 84.0
33.819920833 100.0
33.846181398 99.0
33.872441963 96.0
33.898702528 93.0
33.924963093 100.0
33.951223658 83.0
33.977484223 89.0
34.003744788 95.0
34.030005353 93.0
34.056265918 77.0
34.082526483 95.0
34.108787048 97.0
34.135047613 114.0
34.161308178 91.0
34.187568743 83.0
34.213829308 89.0
34.240089873 88.0
34.266350438 95.0
34.292611003 90.0
34.318871568 107.0
34.345132133 80.0
34.371392698 90.0
34.397653263 85.0
34.423913828 109.0
34.450174393 113.0
34.476434958 118.0
34.502695523 80.0
34.528956088 101.0
34.555216653 103.0
34.581477218 96.0
34.607737783 80.0
34.633998348 102.0
34.660258913 116.0
34.686519478 84.0
34.712780043 95.0
34.739040608 91.0
34.765301173 113.0
34.791561738 94.0
34.817822303 105.0
34.844082868 91.0
34.870343433 117.0
34.896603998 107.0
34.922864563 93.0
34.949125128 107.0
34.975385693 114.0
35.001646258 107.0
35.027906823 115.0
35.054167388 128.0
35.080427953 117.0
35.106688518 128.0
35.132949083 114.0
35.159209648 110.0
35.185470213 129.0
35.211730778 117.0
35.237991344 113.0
35.264251909 113.0
35.290512474 126.0
35.316773039 102.0
35.343033604 134.0
35.369294169 94.0
35.395554734 117.0
35.421815299 115.0
35.448075864 102.0
35.474336429 143.0
35.500596994 114.0
35.526857559 108.0
35.553118124 118.0
35.579378689 124.0
35.605639254 125.0
35.631899819 120.0
35.658160384 117.0
35.684420949 125.0
35.710681514 124.0
35.736942079 125.0
35.763202644 145.0
35.789463209 130.0
35.815723774 135.0
35.841984339 128.0
35.868244904 132.0
35.894505469 149.0
35.920766034 128.0
35.947026599 118.0
35.973287164 159.0
35.999547729 124.0
36.025808294 137.0
36.052068859 124.0
36.078329424 152.0
36.104589989 152.0
36.130850554 134.0
36.157111119 148.0
36.183371684 160.0
36.209632249 144.0
36.235892814 175.0
36.262153379 181.0
36.288413944 176.0
36.314674509 241.0
36.340935074 220.0
36.367195639 231.0
36.393456204 189.0
36.419716769 168.0
36.445977334 155.0
36.472237899 141.0
36.498498464 122.0
36.524759029 131.0
36.551019594 131.0
36.577280159 129.0
36.603540724 132.0
36.629801289 110.0
36.656061854 124.0
36.682322419 107.0
36.708582984 109.0
36.734843549 108.0
36.761104114 130.0
36.787364679 139.0
36.813625244 100.0
36.839885809 121.0
36.866146374 96.0
36.892406939 115.0
36.918667504 131.0
36.944928069 105.0
36.971188634 114.0
36.997449199 104.0
37.023709764 120.0
37.049970329 128.0
37.076230894 134.0
37.102491459 119.0
37.128752024 115.0
37.155012589 107.0
37.181273154 104.0
37.207533719 106.0
37.233794284 142.0
37.260054849 135.0
37.286315414 136.0
37.312575979 128.0
37.338836544 128.0
37.365097109 118.0
37.391357674 134.0
37.417618239 144.0
37.443878804 115.0
37.470139369 116.0
37.496399935 96.0
37.522660500 114.0
37.548921065 123.0
37.575181630 114.0
37.601442195 104.0
37.627702760 132.0
37.653963325 117.0
37.680223890 118.0
37.706484455 106.0
37.732745020 103.0
37.759005585 104.0
37.785266150 119.0
37.811526715 113.0
37.837787280 113.0
37.864047845 110.0
37.890308410 128.0
37.916568975 123.0
37.942829540 107.0
37.969090105 118.0
37.995350670 113.0
38.021611235 137.0
38.047871800 123.0
38.074132365 117.0
38.100392930 114.0
38.126653495 128.0
38.152914060 121.0
38.179174625 125.0
38.205435190 149.0
38.231695755 120.0
38.257956320 121.0
38.284216885 113.0
38.310477450 121.0
38.336738015 132.0
38.362998580 103.0
38.389259145 124.0
38.415519710 105.0
38.441780275 116.0
38.468040840 122.0
38.494301405 139.0
38.520561970 117.0
38.546822535 119.0
38.573083100 139.0
38.599343665 129.0
38.625604230 122.0
38.651864795 142.0
38.678125360 138.0
38.704385925 137.0
38.730646490 120.0
38.756907055 125.0
38.783167620 119.0
38.809428185 135.0
38.835688750 159.0
38.861949315 149.0
38.888209880 144.0
38.914470445 143.0
38.940731010 138.0
38.966991575 151.0
38.993252140 147.0
39.019512705 146.0
39.045773270 150.0
39.072033835 162.0
39.098294400 169.0
39.124554965 172.0
39.150815530 194.0
39.177076095 153.0
39.203336660 171.0
39.229597225 179.0
39.255857790 188.0
39.282118355 174.0
39.308378920 182.0
39.334639485 181.0
39.360900050 171.0
39.387160615 156.0
39.413421180 181.0
39.439681745 202.0
39.465942310 203.0
39.492202875 186.0
39.518463440 182.0
39.544724005 181.0
39.570984570 200.0
39.597245135 174.0
39.623505700 202.0
39.649766265 202.0
39.676026830 189.0
39.702287395 201.0
39.728547960 209.0
39.754808525 198.0
39.781069091 203.0
39.807329656 213.0
39.833590221 243.0
39.859850786 228.0
39.886111351 211.0
39.912371916 238.0
39.938632481 201.0
39.964893046 195.0
39.991153611 216.0
40.017414176 218.0
40.043674741 221.0
40.069935306 232.0
40.096195871 229.0
40.122456436 213.0
40.148717001 217.0
40.174977566 208.0
40.201238131 209.0
40.227498696 230.0
40.253759261 208.0
40.280019826 198.0
40.306280391 213.0
40.332540956 188.0
40.358801521 164.0
40.385062086 206.0
40.411322651 209.0
40.437583216 226.0
40.463843781 187.0
40.490104346 225.0
40.516364911 220.0
40.542625476 210.0
40.568886041 168.0
40.595146606 205.0
40.621407171 194.0
40.647667736 183.0
40.673928301 177.0
40.700188866 179.0
40.726449431 201.0
40.752709996 199.0
40.778970561 182.0
40.805231126 179.0
40.831491691 194.0
40.857752256 208.0
40.884012821 203.0
40.910273386 217.0
40.936533951 199.0
40.962794516 192.0
40.989055081 182.0
41.015315646 168.0
41.041576211 183.0
41.067836776 199.0
41.094097341 202.0
41.120357906 214.0
41.146618471 223.0
41.172879036 194.0
41.199139601 203.0
41.225400166 204.0
41.251660731 184.0
41.277921296 168.0
41.304181861 201.0
41.330442426 209.0
41.356702991 207.0
41.382963556 227.0
41.409224121 185.0
41.435484686 215.0
41.461745251 250.0
41.488005816 224.0
41.514266381 234.0
41.540526946 262.0
41.566787511 255.0
41.593048076 242.0
41.619308641 274.0
41.645569206 291.0
41.671829771 320.0
41.698090336 345.0
41.724350901 372.0
41.750611466 418.0
41.776872031 465.0
41.803132596 479.0
41.829393161 578.0
41.855653726 624.0
41.881914291 626.0
41.908174856 609.0
41.934435421 690.0
41.960695986 645.0
41.986956551 724.0
42.013217116 804.0
42.039477682 927.0
42.065738247 1027.0
42.091998812 1231.0
42.118259377 1488.0
42.144519942 1647.0
42.170780507 2139.0
42.197041072 2576.0
42.223301637 3009.0
42.249562202 3405.0
42.275822767 3542.0
42.302083332 3343.0
42.328343897 3107.0
42.354604462 2608.0
42.380865027 2149.0
42.407125592 1724.0
42.433386157 1429.0
42.459646722 1196.0
42.485907287 994.0
42.512167852 837.0
42.538428417 730.0
42.564688982 657.0
42.590949547 582.0
42.617210112 526.0
42.643470677 511.0
42.669731242 466.0
42.695991807 438.0
42.722252372 439.0
42.748512937 424.0
42.774773502 456.0
42.801034067 449.0
42.827294632 474.0
42.853555197 474.0
42.879815762 489.0
42.906076327 479.0
42.932336892 503.0
42.958597457 567.0
42.984858022 594.0
43.011118587 729.0
43.037379152 779.0
43.063639717 859.0
43.089900282 996.0
43.116160847 1181.0
43.142421412 1260.0
43.168681977 1525.0
43.194942542 1583.0
43.221203107 1670.0
43.247463672 1844.0
43.273724237 1813.0
43.299984802 1872.0
43.326245367 1726.0
43.352505932 1633.0
43.378766497 1572.0
43.405027062 1390.0
43.431287627 1208.0
43.457548192 1081.0
43.483808757 1021.0
43.510069322 830.0
43.536329887 752.0
43.562590452 642.0
43.588851017 540.0
43.615111582 486.0
43.641372147 410.0
43.667632712 355.0
43.693893277 305.0
43.720153842 296.0
43.746414407 277.0
43.772674972 260.0
43.798935537 258.0
43.825196102 228.0
43.851456667 205.0
43.877717232 189.0
43.903977797 202.0
43.930238362 179.0
43.956498927 185.0
43.982759492 154.0
44.009020057 181.0
44.035280622 158.0
44.061541187 155.0
44.087801752 158.0
44.114062317 132.0
44.140322882 163.0
44.166583447 114.0
44.192844012 118.0
44.219104577 146.0
44.245365142 116.0
44.271625707 123.0
44.297886272 136.0
44.324146838 148.0
44.350407403 134.0
44.376667968 131.0
44.402928533 136.0
44.429189098 126.0
44.455449663 127.0
44.481710228 104.0
44.507970793 119.0
44.534231358 123.0
44.560491923 126.0
44.586752488 138.0
44.613013053 118.0
44.639273618 131.0
44.665534183 116.0
44.691794748 120.0
44.718055313 140.0
44.744315878 127.0
44.770576443 114.0
44.796837008 115.0
44.823097573 113.0
44.849358138 115.0
44.875618703 132.0
44.901879268 120.0
44.928139833 141.0
44.954400398 128.0
44.980660963 106.0
45.006921528 99.0
45.033182093 124.0
45.059442658 109.0
45.085703223 117.0
45.111963788 126.0
45.138224353 113.0
45.164484918 120.0
45.190745483 98.0
45.217006048 121.0
45.243266613 101.0
45.269527178 129.0
45.295787743 135.0
45.322048308 116.0
45.348308873 127.0
45.374569438 108.0
45.400830003 130.0
45.427090568 121.0
45.453351133 109.0
45.479611698 112.0
45.505872263 107.0
45.532132828 118.0
45.558393393 93.0
45.584653958 111.0
45.610914523 117.0
45.637175088 104.0
45.663435653 98.0
45.689696218 115.0
45.715956783 122.0
45.742217348 122.0
45.768477913 123.0
45.794738478 111.0
45.820999043 108.0
45.847259608 118.0
45.873520173 106.0
45.899780738 99.0
45.926041303 111.0
45.952301868 126.0
45.978562433 99.0
46.004822998 104.0
46.031083563 109.0
46.057344128 98.0
46.083604693 130.0
46.109865258 123.0
46.136125823 109.0
46.162386388 120.0
46.188646953 114.0
46.214907518 116.0
46.241168083 99.0
46.267428648 102.0
46.293689213 103.0
46.319949778 99.0
46.346210343 98.0
46.372470908 123.0
46.398731473 117.0
46.424992038 120.0
46.451252603 110.0
46.477513168 121.0
46.503773733 103.0
46.530034298 114.0
46.556294863 115.0
46.582555428 111.0
46.608815994 114.0
46.635076559 125.0
46.661337124 120.0
46.687597689 98.0
46.713858254 128.0
46.740118819 119.0
46.766379384 125.0
46.792639949 126.0
46.818900514 110.0
46.845161079 103.0
46.871421644 118.0
46.897682209 104.0
46.923942774 116.0
46.950203339 118.0
46.976463904 132.0
47.002724469 120.0
47.028985034 127.0
47.055245599 111.0
47.081506164 112.0
47.107766729 133.0
47.134027294 139.0
47.160287859 121.0
47.186548424 142.0
47.212808989 126.0
47.239069554 126.0
47.265330119 136.0
47.291590684 132.0
47.317851249 146.0
47.344111814 129.0
47.370372379 115.0
47.396632944 143.0
47.422893509 129.0
47.449154074 128.0
47.475414639 142.0
47.501675204 135.0
47.527935769 133.0
47.554196334 130.0
47.580456899 140.0
47.606717464 155.0
47.632978029 155.0
47.659238594 158.0
47.685499159 136.0
47.711759724 140.0
47.738020289 149.0
47.764280854 156.0
47.790541419 167.0
47.816801984 140.0
47.843062549 177.0
47.869323114 175.0
47.895583679 159.0
47.921844244 155.0
47.948104809 191.0
47.974365374 158.0
48.000625939 182.0
48.026886504 195.0
48.053147069 183.0
48.079407634 181.0
48.105668199 160.0
48.131928764 201.0
48.158189329 187.0
48.184449894 219.0
48.210710459 203.0
48.236971024 193.0
48.263231589 206.0
48.289492154 254.0
48.315752719 273.0
48.342013284 251.0
48.368273849 258.0
48.394534414 263.0
48.420794979 289.0
48.447055544 336.0
48.473316109 323.0
48.499576674 336.0
48.525837239 342.0
48.552097804 383.0
48.578358369 404.0
48.604618934 423.0
48.630879499 426.0
48.657140064 466.0
48.683400629 517.0
48.709661194 505.0
48.735921759 578.0
48.762182324 604.0
48.788442889 635.0
48.814703454 737.0
48.840964019 773.0
48.867224585 780.0
48.893485150 881.0
48.919745715 922.0
48.946006280 943.0
48.972266845 960.0
48.998527410 1038.0
49.024787975 1069.0
49.051048540 1065.0
49.077309105 1109.0
49.103569670 1021.0
49.129830235 991.0
49.156090800 908.0
49.182351365 834.0
49.208611930 710.0
49.234872495 646.0
49.261133060 570.0
49.287393625 537.0
49.313654190 477.0
49.339914755 409.0
49.366175320 392.0
49.392435885 380.0
49.418696450 334.0
49.444957015 293.0
49.471217580 318.0
49.497478145 259.0
49.523738710 254.0
49.549999275 251.0
49.576259840 220.0
49.602520405 231.0
49.628780970 225.0
49.655041535 219.0
49.681302100 191.0
49.707562665 199.0
49.733823230 203.0
49.760083795 187.0
49.786344360 183.0
49.812604925 180.0
49.838865490 212.0
49.865126055 188.0
49.891386620 161.0
49.917647185 182.0
49.943907750 151.0
49.970168315 151.0
49.996428880 165.0
