# Supplementary material for: Investigation of Potential Amorphisation and Co-Amorphisation Behaviour of the Benzene Di-Carboxylic Acids upon Cryo-Milling
Source: Molecules. 2019 Nov 5;24(21):3990. doi: 10.3390/molecules24213990 (PMC6865180; doi:10.3390/molecules24213990)
Supplement: Supplementary file 1 [file molecules-24-03990-s001.zip › SI_pack/Figure_3_XRPD_single_components/Data/Mixtures/IT/Isophthalic and terephthalic acid CM together_week 3.xy]

4.513130280 26.0
4.539390845 24.0
4.565651410 32.0
4.591911975 27.0
4.618172540 29.0
4.644433105 28.0
4.670693670 34.0
4.696954235 32.0
4.723214800 18.0
4.749475365 23.0
4.775735930 30.0
4.801996495 29.0
4.828257060 32.0
4.854517625 31.0
4.880778190 18.0
4.907038755 28.0
4.933299320 16.0
4.959559885 20.0
4.985820450 31.0
5.012081015 26.0
5.038341580 33.0
5.064602145 36.0
5.090862710 34.0
5.117123275 30.0
5.143383840 27.0
5.169644405 25.0
5.195904970 23.0
5.222165535 27.0
5.248426100 35.0
5.274686665 25.0
5.300947230 32.0
5.327207795 18.0
5.353468360 40.0
5.379728925 31.0
5.405989490 24.0
5.432250055 29.0
5.458510620 32.0
5.484771185 26.0
5.511031750 32.0
5.537292315 32.0
5.563552880 35.0
5.589813445 40.0
5.616074010 30.0
5.642334575 29.0
5.668595141 30.0
5.694855706 38.0
5.721116271 35.0
5.747376836 27.0
5.773637401 45.0
5.799897966 26.0
5.826158531 31.0
5.852419096 21.0
5.878679661 41.0
5.904940226 35.0
5.931200791 33.0
5.957461356 25.0
5.983721921 29.0
6.009982486 35.0
6.036243051 45.0
6.062503616 35.0
6.088764181 35.0
6.115024746 37.0
6.141285311 35.0
6.167545876 28.0
6.193806441 41.0
6.220067006 33.0
6.246327571 27.0
6.272588136 30.0
6.298848701 37.0
6.325109266 41.0
6.351369831 27.0
6.377630396 28.0
6.403890961 31.0
6.430151526 23.0
6.456412091 29.0
6.482672656 18.0
6.508933221 42.0
6.535193786 23.0
6.561454351 27.0
6.587714916 32.0
6.613975481 31.0
6.640236046 28.0
6.666496611 39.0
6.692757176 27.0
6.719017741 37.0
6.745278306 31.0
6.771538871 35.0
6.797799436 38.0
6.824060001 27.0
6.850320566 22.0
6.876581131 30.0
6.902841696 26.0
6.929102261 32.0
6.955362826 24.0
6.981623391 46.0
7.007883956 31.0
7.034144521 27.0
7.060405086 20.0
7.086665651 33.0
7.112926216 30.0
7.139186781 32.0
7.165447346 36.0
7.191707911 36.0
7.217968476 29.0
7.244229041 35.0
7.270489606 36.0
7.296750171 30.0
7.323010736 25.0
7.349271301 31.0
7.375531866 40.0
7.401792431 41.0
7.428052996 28.0
7.454313561 35.0
7.480574126 24.0
7.506834691 28.0
7.533095256 38.0
7.559355821 21.0
7.585616386 25.0
7.611876951 33.0
7.638137516 38.0
7.664398081 31.0
7.690658646 38.0
7.716919211 29.0
7.743179776 33.0
7.769440341 37.0
7.795700906 40.0
7.821961471 35.0
7.848222036 27.0
7.874482601 38.0
7.900743166 33.0
7.927003732 30.0
7.953264297 40.0
7.979524862 41.0
8.005785427 42.0
8.032045992 45.0
8.058306557 32.0
8.084567122 34.0
8.110827687 36.0
8.137088252 44.0
8.163348817 41.0
8.189609382 46.0
8.215869947 30.0
8.242130512 28.0
8.268391077 37.0
8.294651642 34.0
8.320912207 36.0
8.347172772 30.0
8.373433337 24.0
8.399693902 42.0
8.425954467 33.0
8.452215032 35.0
8.478475597 48.0
8.504736162 38.0
8.530996727 37.0
8.557257292 42.0
8.583517857 40.0
8.609778422 49.0
8.636038987 42.0
8.662299552 40.0
8.688560117 47.0
8.714820682 40.0
8.741081247 33.0
8.767341812 41.0
8.793602377 39.0
8.819862942 51.0
8.846123507 37.0
8.872384072 28.0
8.898644637 32.0
8.924905202 43.0
8.951165767 26.0
8.977426332 39.0
9.003686897 28.0
9.029947462 33.0
9.056208027 34.0
9.082468592 29.0
9.108729157 35.0
9.134989722 41.0
9.161250287 34.0
9.187510852 30.0
9.213771417 36.0
9.240031982 36.0
9.266292547 41.0
9.292553112 32.0
9.318813677 28.0
9.345074242 32.0
9.371334807 29.0
9.397595372 34.0
9.423855937 40.0
9.450116502 37.0
9.476377067 42.0
9.502637632 48.0
9.528898197 39.0
9.555158762 25.0
9.581419327 34.0
9.607679892 30.0
9.633940457 40.0
9.660201022 31.0
9.686461587 29.0
9.712722152 28.0
9.738982717 36.0
9.765243282 31.0
9.791503847 33.0
9.817764412 38.0
9.844024977 43.0
9.870285542 32.0
9.896546107 30.0
9.922806672 35.0
9.949067237 42.0
9.975327802 34.0
10.001588367 35.0
10.027848932 36.0
10.054109497 37.0
10.080370062 39.0
10.106630627 34.0
10.132891192 40.0
10.159151757 40.0
10.185412322 42.0
10.211672888 26.0
10.237933453 45.0
10.264194018 38.0
10.290454583 31.0
10.316715148 36.0
10.342975713 46.0
10.369236278 42.0
10.395496843 29.0
10.421757408 31.0
10.448017973 41.0
10.474278538 40.0
10.500539103 33.0
10.526799668 36.0
10.553060233 40.0
10.579320798 43.0
10.605581363 39.0
10.631841928 52.0
10.658102493 32.0
10.684363058 42.0
10.710623623 45.0
10.736884188 35.0
10.763144753 44.0
10.789405318 40.0
10.815665883 36.0
10.841926448 40.0
10.868187013 23.0
10.894447578 36.0
10.920708143 39.0
10.946968708 42.0
10.973229273 33.0
10.999489838 26.0
11.025750403 28.0
11.052010968 34.0
11.078271533 41.0
11.104532098 45.0
11.130792663 38.0
11.157053228 43.0
11.183313793 29.0
11.209574358 35.0
11.235834923 29.0
11.262095488 28.0
11.288356053 28.0
11.314616618 39.0
11.340877183 34.0
11.367137748 31.0
11.393398313 43.0
11.419658878 36.0
11.445919443 32.0
11.472180008 33.0
11.498440573 40.0
11.524701138 40.0
11.550961703 25.0
11.577222268 36.0
11.603482833 40.0
11.629743398 34.0
11.656003963 32.0
11.682264528 45.0
11.708525093 39.0
11.734785658 38.0
11.761046223 32.0
11.787306788 34.0
11.813567353 41.0
11.839827918 35.0
11.866088483 28.0
11.892349048 40.0
11.918609613 52.0
11.944870178 38.0
11.971130743 40.0
11.997391308 33.0
12.023651873 42.0
12.049912438 42.0
12.076173003 40.0
12.102433568 45.0
12.128694133 38.0
12.154954698 46.0
12.181215263 44.0
12.207475828 38.0
12.233736393 42.0
12.259996958 45.0
12.286257523 28.0
12.312518088 42.0
12.338778653 37.0
12.365039218 50.0
12.391299783 42.0
12.417560348 41.0
12.443820913 51.0
12.470081478 50.0
12.496342044 42.0
12.522602609 38.0
12.548863174 45.0
12.575123739 41.0
12.601384304 53.0
12.627644869 31.0
12.653905434 43.0
12.680165999 38.0
12.706426564 50.0
12.732687129 34.0
12.758947694 45.0
12.785208259 55.0
12.811468824 45.0
12.837729389 42.0
12.863989954 53.0
12.890250519 41.0
12.916511084 44.0
12.942771649 33.0
12.969032214 43.0
12.995292779 45.0
13.021553344 49.0
13.047813909 56.0
13.074074474 52.0
13.100335039 66.0
13.126595604 55.0
13.152856169 36.0
13.179116734 39.0
13.205377299 47.0
13.231637864 59.0
13.257898429 48.0
13.284158994 41.0
13.310419559 44.0
13.336680124 49.0
13.362940689 41.0
13.389201254 56.0
13.415461819 48.0
13.441722384 60.0
13.467982949 41.0
13.494243514 45.0
13.520504079 34.0
13.546764644 53.0
13.573025209 56.0
13.599285774 62.0
13.625546339 58.0
13.651806904 53.0
13.678067469 40.0
13.704328034 45.0
13.730588599 64.0
13.756849164 46.0
13.783109729 50.0
13.809370294 45.0
13.835630859 48.0
13.861891424 48.0
13.888151989 53.0
13.914412554 56.0
13.940673119 45.0
13.966933684 65.0
13.993194249 59.0
14.019454814 62.0
14.045715379 71.0
14.071975944 58.0
14.098236509 59.0
14.124497074 40.0
14.150757639 62.0
14.177018204 55.0
14.203278769 54.0
14.229539334 61.0
14.255799899 54.0
14.282060464 60.0
14.308321029 67.0
14.334581594 58.0
14.360842159 53.0
14.387102724 56.0
14.413363289 55.0
14.439623854 55.0
14.465884419 50.0
14.492144984 57.0
14.518405549 69.0
14.544666114 59.0
14.570926679 62.0
14.597187244 56.0
14.623447809 47.0
14.649708374 81.0
14.675968939 54.0
14.702229504 72.0
14.728490069 54.0
14.754750635 69.0
14.781011200 82.0
14.807271765 59.0
14.833532330 79.0
14.859792895 66.0
14.886053460 69.0
14.912314025 91.0
14.938574590 81.0
14.964835155 78.0
14.991095720 69.0
15.017356285 67.0
15.043616850 72.0
15.069877415 95.0
15.096137980 74.0
15.122398545 91.0
15.148659110 71.0
15.174919675 90.0
15.201180240 70.0
15.227440805 96.0
15.253701370 82.0
15.279961935 82.0
15.306222500 77.0
15.332483065 80.0
15.358743630 84.0
15.385004195 75.0
15.411264760 67.0
15.437525325 75.0
15.463785890 86.0
15.490046455 100.0
15.516307020 86.0
15.542567585 85.0
15.568828150 95.0
15.595088715 87.0
15.621349280 85.0
15.647609845 72.0
15.673870410 82.0
15.700130975 84.0
15.726391540 98.0
15.752652105 88.0
15.778912670 104.0
15.805173235 87.0
15.831433800 108.0
15.857694365 114.0
15.883954930 128.0
15.910215495 105.0
15.936476060 111.0
15.962736625 122.0
15.988997190 114.0
16.015257755 101.0
16.041518320 99.0
16.067778885 104.0
16.094039450 95.0
16.120300015 90.0
16.146560580 100.0
16.172821145 97.0
16.199081710 99.0
16.225342275 107.0
16.251602840 108.0
16.277863405 92.0
16.304123970 98.0
16.330384535 97.0
16.356645100 99.0
16.382905665 130.0
16.409166230 82.0
16.435426795 92.0
16.461687360 83.0
16.487947925 104.0
16.514208490 92.0
16.540469055 106.0
16.566729620 95.0
16.592990185 105.0
16.619250750 114.0
16.645511315 112.0
16.671771880 94.0
16.698032445 111.0
16.724293010 115.0
16.750553575 120.0
16.776814140 106.0
16.803074705 115.0
16.829335270 113.0
16.855595835 95.0
16.881856400 105.0
16.908116965 124.0
16.934377530 120.0
16.960638095 131.0
16.986898660 123.0
17.013159225 118.0
17.039419791 107.0
17.065680356 122.0
17.091940921 101.0
17.118201486 125.0
17.144462051 112.0
17.170722616 105.0
17.196983181 122.0
17.223243746 119.0
17.249504311 107.0
17.275764876 128.0
17.302025441 100.0
17.328286006 125.0
17.354546571 108.0
17.380807136 112.0
17.407067701 124.0
17.433328266 109.0
17.459588831 126.0
17.485849396 108.0
17.512109961 85.0
17.538370526 120.0
17.564631091 100.0
17.590891656 99.0
17.617152221 91.0
17.643412786 113.0
17.669673351 105.0
17.695933916 87.0
17.722194481 89.0
17.748455046 104.0
17.774715611 94.0
17.800976176 96.0
17.827236741 85.0
17.853497306 100.0
17.879757871 108.0
17.906018436 63.0
17.932279001 91.0
17.958539566 109.0
17.984800131 94.0
18.011060696 89.0
18.037321261 76.0
18.063581826 72.0
18.089842391 79.0
18.116102956 90.0
18.142363521 95.0
18.168624086 88.0
18.194884651 76.0
18.221145216 90.0
18.247405781 80.0
18.273666346 77.0
18.299926911 71.0
18.326187476 78.0
18.352448041 77.0
18.378708606 88.0
18.404969171 100.0
18.431229736 80.0
18.457490301 88.0
18.483750866 82.0
18.510011431 80.0
18.536271996 79.0
18.562532561 84.0
18.588793126 102.0
18.615053691 83.0
18.641314256 87.0
18.667574821 79.0
18.693835386 81.0
18.720095951 78.0
18.746356516 92.0
18.772617081 100.0
18.798877646 81.0
18.825138211 94.0
18.851398776 67.0
18.877659341 73.0
18.903919906 64.0
18.930180471 76.0
18.956441036 73.0
18.982701601 77.0
19.008962166 69.0
19.035222731 72.0
19.061483296 76.0
19.087743861 75.0
19.114004426 76.0
19.140264991 81.0
19.166525556 78.0
19.192786121 73.0
19.219046686 67.0
19.245307251 72.0
19.271567816 60.0
19.297828382 78.0
19.324088947 63.0
19.350349512 70.0
19.376610077 70.0
19.402870642 84.0
19.429131207 61.0
19.455391772 75.0
19.481652337 67.0
19.507912902 80.0
19.534173467 63.0
19.560434032 77.0
19.586694597 67.0
19.612955162 57.0
19.639215727 60.0
19.665476292 62.0
19.691736857 68.0
19.717997422 69.0
19.744257987 59.0
19.770518552 71.0
19.796779117 52.0
19.823039682 59.0
19.849300247 61.0
19.875560812 68.0
19.901821377 60.0
19.928081942 70.0
19.954342507 64.0
19.980603072 71.0
20.006863637 54.0
20.033124202 59.0
20.059384767 80.0
20.085645332 74.0
20.111905897 60.0
20.138166462 66.0
20.164427027 52.0
20.190687592 69.0
20.216948157 56.0
20.243208722 55.0
20.269469287 81.0
20.295729852 70.0
20.321990417 62.0
20.348250982 57.0
20.374511547 57.0
20.400772112 72.0
20.427032677 75.0
20.453293242 67.0
20.479553807 67.0
20.505814372 48.0
20.532074937 48.0
20.558335502 67.0
20.584596067 71.0
20.610856632 62.0
20.637117197 53.0
20.663377762 70.0
20.689638327 66.0
20.715898892 62.0
20.742159457 54.0
20.768420022 67.0
20.794680587 61.0
20.820941152 69.0
20.847201717 54.0
20.873462282 79.0
20.899722847 76.0
20.925983412 48.0
20.952243977 60.0
20.978504542 73.0
21.004765107 67.0
21.031025672 67.0
21.057286237 50.0
21.083546802 56.0
21.109807367 78.0
21.136067932 69.0
21.162328497 71.0
21.188589062 73.0
21.214849627 74.0
21.241110192 63.0
21.267370757 56.0
21.293631322 78.0
21.319891887 65.0
21.346152452 56.0
21.372413017 62.0
21.398673582 60.0
21.424934147 61.0
21.451194712 69.0
21.477455277 64.0
21.503715842 54.0
21.529976407 56.0
21.556236972 79.0
21.582497538 76.0
21.608758103 89.0
21.635018668 73.0
21.661279233 60.0
21.687539798 71.0
21.713800363 66.0
21.740060928 70.0
21.766321493 71.0
21.792582058 75.0
21.818842623 76.0
21.845103188 75.0
21.871363753 77.0
21.897624318 61.0
21.923884883 67.0
21.950145448 73.0
21.976406013 69.0
22.002666578 65.0
22.028927143 83.0
22.055187708 61.0
22.081448273 91.0
22.107708838 79.0
22.133969403 81.0
22.160229968 73.0
22.186490533 80.0
22.212751098 76.0
22.239011663 70.0
22.265272228 70.0
22.291532793 60.0
22.317793358 78.0
22.344053923 65.0
22.370314488 77.0
22.396575053 79.0
22.422835618 75.0
22.449096183 76.0
22.475356748 90.0
22.501617313 77.0
22.527877878 75.0
22.554138443 72.0
22.580399008 86.0
22.606659573 84.0
22.632920138 70.0
22.659180703 81.0
22.685441268 72.0
22.711701833 82.0
22.737962398 81.0
22.764222963 71.0
22.790483528 92.0
22.816744093 92.0
22.843004658 94.0
22.869265223 88.0
22.895525788 95.0
22.921786353 90.0
22.948046918 92.0
22.974307483 91.0
23.000568048 72.0
23.026828613 93.0
23.053089178 84.0
23.079349743 87.0
23.105610308 85.0
23.131870873 89.0
23.158131438 88.0
23.184392003 79.0
23.210652568 79.0
23.236913133 99.0
23.263173698 87.0
23.289434263 91.0
23.315694828 80.0
23.341955393 87.0
23.368215958 83.0
23.394476523 102.0
23.420737088 90.0
23.446997653 95.0
23.473258218 88.0
23.499518783 80.0
23.525779348 97.0
23.552039913 89.0
23.578300478 107.0
23.604561043 101.0
23.630821608 91.0
23.657082173 99.0
23.683342738 111.0
23.709603303 83.0
23.735863868 92.0
23.762124433 101.0
23.788384998 98.0
23.814645563 109.0
23.840906128 90.0
23.867166694 97.0
23.893427259 91.0
23.919687824 119.0
23.945948389 110.0
23.972208954 97.0
23.998469519 105.0
24.024730084 114.0
24.050990649 130.0
24.077251214 98.0
24.103511779 120.0
24.129772344 100.0
24.156032909 133.0
24.182293474 120.0
24.208554039 136.0
24.234814604 146.0
24.261075169 119.0
24.287335734 112.0
24.313596299 140.0
24.339856864 135.0
24.366117429 110.0
24.392377994 148.0
24.418638559 123.0
24.444899124 111.0
24.471159689 130.0
24.497420254 117.0
24.523680819 152.0
24.549941384 115.0
24.576201949 151.0
24.602462514 128.0
24.628723079 143.0
24.654983644 135.0
24.681244209 128.0
24.707504774 135.0
24.733765339 140.0
24.760025904 122.0
24.786286469 128.0
24.812547034 137.0
24.838807599 110.0
24.865068164 133.0
24.891328729 148.0
24.917589294 146.0
24.943849859 154.0
24.970110424 146.0
24.996370989 164.0
25.022631554 154.0
25.048892119 157.0
25.075152684 135.0
25.101413249 147.0
25.127673814 140.0
25.153934379 144.0
25.180194944 148.0
25.206455509 144.0
25.232716074 148.0
25.258976639 149.0
25.285237204 158.0
25.311497769 155.0
25.337758334 151.0
25.364018899 158.0
25.390279464 122.0
25.416540029 170.0
25.442800594 156.0
25.469061159 170.0
25.495321724 169.0
25.521582289 161.0
25.547842854 199.0
25.574103419 162.0
25.600363984 168.0
25.626624549 175.0
25.652885114 158.0
25.679145679 188.0
25.705406244 184.0
25.731666809 181.0
25.757927374 177.0
25.784187939 207.0
25.810448504 198.0
25.836709069 186.0
25.862969634 193.0
25.889230199 216.0
25.915490764 225.0
25.941751329 197.0
25.968011894 242.0
25.994272459 242.0
26.020533024 238.0
26.046793589 216.0
26.073054154 212.0
26.099314719 240.0
26.125575285 240.0
26.151835850 234.0
26.178096415 237.0
26.204356980 260.0
26.230617545 239.0
26.256878110 265.0
26.283138675 269.0
26.309399240 282.0
26.335659805 268.0
26.361920370 281.0
26.388180935 309.0
26.414441500 314.0
26.440702065 310.0
26.466962630 311.0
26.493223195 319.0
26.519483760 327.0
26.545744325 334.0
26.572004890 329.0
26.598265455 330.0
26.624526020 369.0
26.650786585 336.0
26.677047150 329.0
26.703307715 384.0
26.729568280 331.0
26.755828845 346.0
26.782089410 335.0
26.808349975 353.0
26.834610540 354.0
26.860871105 361.0
26.887131670 375.0
26.913392235 397.0
26.939652800 365.0
26.965913365 396.0
26.992173930 397.0
27.018434495 362.0
27.044695060 381.0
27.070955625 346.0
27.097216190 402.0
27.123476755 400.0
27.149737320 367.0
27.175997885 368.0
27.202258450 359.0
27.228519015 358.0
27.254779580 380.0
27.281040145 354.0
27.307300710 370.0
27.333561275 351.0
27.359821840 352.0
27.386082405 364.0
27.412342970 318.0
27.438603535 351.0
27.464864100 333.0
27.491124665 332.0
27.517385230 354.0
27.543645795 315.0
27.569906360 326.0
27.596166925 296.0
27.622427490 282.0
27.648688055 287.0
27.674948620 288.0
27.701209185 285.0
27.727469750 278.0
27.753730315 284.0
27.779990880 269.0
27.806251445 292.0
27.832512010 272.0
27.858772575 259.0
27.885033140 247.0
27.911293705 252.0
27.937554270 277.0
27.963814835 273.0
27.990075400 238.0
28.016335965 268.0
28.042596530 272.0
28.068857095 243.0
28.095117660 197.0
28.121378225 261.0
28.147638790 190.0
28.173899355 177.0
28.200159920 176.0
28.226420485 179.0
28.252681050 185.0
28.278941615 187.0
28.305202180 153.0
28.331462745 140.0
28.357723310 143.0
28.383983875 133.0
28.410244441 159.0
28.436505006 135.0
28.462765571 129.0
28.489026136 135.0
28.515286701 152.0
28.541547266 129.0
28.567807831 143.0
28.594068396 139.0
28.620328961 105.0
28.646589526 136.0
28.672850091 114.0
28.699110656 101.0
28.725371221 109.0
28.751631786 144.0
28.777892351 144.0
28.804152916 121.0
28.830413481 97.0
28.856674046 118.0
28.882934611 102.0
28.909195176 95.0
28.935455741 120.0
28.961716306 111.0
28.987976871 108.0
29.014237436 106.0
29.040498001 104.0
29.066758566 120.0
29.093019131 114.0
29.119279696 116.0
29.145540261 117.0
29.171800826 98.0
29.198061391 106.0
29.224321956 110.0
29.250582521 91.0
29.276843086 111.0
29.303103651 93.0
29.329364216 98.0
29.355624781 94.0
29.381885346 92.0
29.408145911 112.0
29.434406476 106.0
29.460667041 102.0
29.486927606 91.0
29.513188171 91.0
29.539448736 99.0
29.565709301 95.0
29.591969866 92.0
29.618230431 112.0
29.644490996 85.0
29.670751561 97.0
29.697012126 87.0
29.723272691 97.0
29.749533256 116.0
29.775793821 112.0
29.802054386 92.0
29.828314951 96.0
29.854575516 99.0
29.880836081 97.0
29.907096646 89.0
29.933357211 73.0
29.959617776 90.0
29.985878341 88.0
30.012138906 83.0
30.038399471 79.0
30.064660036 98.0
30.090920601 97.0
30.117181166 97.0
30.143441731 87.0
30.169702296 82.0
30.195962861 82.0
30.222223426 107.0
30.248483991 89.0
30.274744556 89.0
30.301005121 85.0
30.327265686 92.0
30.353526251 101.0
30.379786816 87.0
30.406047381 98.0
30.432307946 87.0
30.458568511 77.0
30.484829076 77.0
30.511089641 70.0
30.537350206 81.0
30.563610771 82.0
30.589871336 75.0
30.616131901 84.0
30.642392466 75.0
30.668653032 86.0
30.694913597 77.0
30.721174162 87.0
30.747434727 82.0
30.773695292 66.0
30.799955857 83.0
30.826216422 74.0
30.852476987 75.0
30.878737552 66.0
30.904998117 81.0
30.931258682 74.0
30.957519247 71.0
30.983779812 93.0
31.010040377 66.0
31.036300942 89.0
31.062561507 85.0
31.088822072 70.0
31.115082637 65.0
31.141343202 73.0
31.167603767 83.0
31.193864332 93.0
31.220124897 79.0
31.246385462 114.0
31.272646027 181.0
31.298906592 196.0
31.325167157 249.0
31.351427722 269.0
31.377688287 276.0
31.403948852 207.0
31.430209417 153.0
31.456469982 113.0
31.482730547 80.0
31.508991112 70.0
31.535251677 87.0
31.561512242 87.0
31.587772807 79.0
31.614033372 68.0
31.640293937 84.0
31.666554502 49.0
31.692815067 73.0
31.719075632 95.0
31.745336197 67.0
31.771596762 70.0
31.797857327 55.0
31.824117892 82.0
31.850378457 79.0
31.876639022 64.0
31.902899587 60.0
31.929160152 75.0
31.955420717 62.0
31.981681282 71.0
32.007941847 85.0
32.034202412 73.0
32.060462977 69.0
32.086723542 69.0
32.112984107 104.0
32.139244672 79.0
32.165505237 67.0
32.191765802 83.0
32.218026367 73.0
32.244286932 75.0
32.270547497 82.0
32.296808062 95.0
32.323068627 86.0
32.349329192 58.0
32.375589757 67.0
32.401850322 77.0
32.428110887 67.0
32.454371452 67.0
32.480632017 78.0
32.506892582 86.0
32.533153147 67.0
32.559413712 83.0
32.585674277 61.0
32.611934842 71.0
32.638195407 86.0
32.664455972 84.0
32.690716537 73.0
32.716977102 80.0
32.743237667 84.0
32.769498232 85.0
32.795758797 62.0
32.822019362 72.0
32.848279927 75.0
32.874540492 69.0
32.900801057 59.0
32.927061622 60.0
32.953322188 64.0
32.979582753 60.0
33.005843318 61.0
33.032103883 94.0
33.058364448 76.0
33.084625013 79.0
33.110885578 63.0
33.137146143 81.0
33.163406708 71.0
33.189667273 68.0
33.215927838 70.0
33.242188403 65.0
33.268448968 78.0
33.294709533 71.0
33.320970098 63.0
33.347230663 71.0
33.373491228 69.0
33.399751793 73.0
33.426012358 86.0
33.452272923 66.0
33.478533488 78.0
33.504794053 64.0
33.531054618 58.0
33.557315183 80.0
33.583575748 74.0
33.609836313 54.0
33.636096878 60.0
33.662357443 68.0
33.688618008 82.0
33.714878573 77.0
33.741139138 76.0
33.767399703 87.0
33.793660268 61.0
33.819920833 81.0
33.846181398 73.0
33.872441963 76.0
33.898702528 67.0
33.924963093 60.0
33.951223658 74.0
33.977484223 76.0
34.003744788 73.0
34.030005353 64.0
34.056265918 64.0
34.082526483 64.0
34.108787048 69.0
34.135047613 75.0
34.161308178 70.0
34.187568743 63.0
34.213829308 64.0
34.240089873 69.0
34.266350438 73.0
34.292611003 69.0
34.318871568 59.0
34.345132133 70.0
34.371392698 59.0
34.397653263 78.0
34.423913828 72.0
34.450174393 89.0
34.476434958 79.0
34.502695523 87.0
34.528956088 64.0
34.555216653 85.0
34.581477218 54.0
34.607737783 75.0
34.633998348 87.0
34.660258913 94.0
34.686519478 64.0
34.712780043 95.0
34.739040608 70.0
34.765301173 70.0
34.791561738 61.0
34.817822303 61.0
34.844082868 67.0
34.870343433 63.0
34.896603998 62.0
34.922864563 84.0
34.949125128 76.0
34.975385693 55.0
35.001646258 69.0
35.027906823 94.0
35.054167388 72.0
35.080427953 66.0
35.106688518 84.0
35.132949083 57.0
35.159209648 72.0
35.185470213 70.0
35.211730778 76.0
35.237991344 59.0
35.264251909 75.0
35.290512474 71.0
35.316773039 61.0
35.343033604 67.0
35.369294169 64.0
35.395554734 83.0
35.421815299 75.0
35.448075864 66.0
35.474336429 73.0
35.500596994 78.0
35.526857559 76.0
35.553118124 65.0
35.579378689 72.0
35.605639254 65.0
35.631899819 82.0
35.658160384 81.0
35.684420949 74.0
35.710681514 72.0
35.736942079 77.0
35.763202644 74.0
35.789463209 72.0
35.815723774 83.0
35.841984339 87.0
35.868244904 80.0
35.894505469 67.0
35.920766034 83.0
35.947026599 85.0
35.973287164 88.0
35.999547729 70.0
36.025808294 103.0
36.052068859 88.0
36.078329424 83.0
36.104589989 84.0
36.130850554 111.0
36.157111119 64.0
36.183371684 97.0
36.209632249 88.0
36.235892814 100.0
36.262153379 110.0
36.288413944 111.0
36.314674509 152.0
36.340935074 151.0
36.367195639 149.0
36.393456204 130.0
36.419716769 117.0
36.445977334 85.0
36.472237899 92.0
36.498498464 89.0
36.524759029 83.0
36.551019594 78.0
36.577280159 88.0
36.603540724 80.0
36.629801289 70.0
36.656061854 86.0
36.682322419 77.0
36.708582984 76.0
36.734843549 79.0
36.761104114 83.0
36.787364679 90.0
36.813625244 103.0
36.839885809 79.0
36.866146374 81.0
36.892406939 95.0
36.918667504 81.0
36.944928069 84.0
36.971188634 82.0
36.997449199 63.0
37.023709764 77.0
37.049970329 92.0
37.076230894 92.0
37.102491459 75.0
37.128752024 80.0
37.155012589 95.0
37.181273154 86.0
37.207533719 61.0
37.233794284 94.0
37.260054849 77.0
37.286315414 93.0
37.312575979 92.0
37.338836544 103.0
37.365097109 84.0
37.391357674 74.0
37.417618239 89.0
37.443878804 76.0
37.470139369 94.0
37.496399935 88.0
37.522660500 93.0
37.548921065 91.0
37.575181630 105.0
37.601442195 97.0
37.627702760 67.0
37.653963325 81.0
37.680223890 91.0
37.706484455 85.0
37.732745020 86.0
37.759005585 87.0
37.785266150 96.0
37.811526715 108.0
37.837787280 84.0
37.864047845 87.0
37.890308410 89.0
37.916568975 83.0
37.942829540 85.0
37.969090105 92.0
37.995350670 91.0
38.021611235 78.0
38.047871800 93.0
38.074132365 89.0
38.100392930 108.0
38.126653495 85.0
38.152914060 94.0
38.179174625 102.0
38.205435190 87.0
38.231695755 103.0
38.257956320 105.0
38.284216885 91.0
38.310477450 100.0
38.336738015 101.0
38.362998580 103.0
38.389259145 99.0
38.415519710 87.0
38.441780275 91.0
38.468040840 92.0
38.494301405 97.0
38.520561970 106.0
38.546822535 97.0
38.573083100 91.0
38.599343665 98.0
38.625604230 97.0
38.651864795 107.0
38.678125360 94.0
38.704385925 91.0
38.730646490 121.0
38.756907055 100.0
38.783167620 101.0
38.809428185 93.0
38.835688750 83.0
38.861949315 104.0
38.888209880 109.0
38.914470445 99.0
38.940731010 111.0
38.966991575 104.0
38.993252140 117.0
39.019512705 106.0
39.045773270 97.0
39.072033835 105.0
39.098294400 95.0
39.124554965 98.0
39.150815530 111.0
39.177076095 107.0
39.203336660 96.0
39.229597225 104.0
39.255857790 114.0
39.282118355 116.0
39.308378920 110.0
39.334639485 98.0
39.360900050 125.0
39.387160615 102.0
39.413421180 98.0
39.439681745 121.0
39.465942310 103.0
39.492202875 126.0
39.518463440 94.0
39.544724005 96.0
39.570984570 102.0
39.597245135 129.0
39.623505700 103.0
39.649766265 123.0
39.676026830 127.0
39.702287395 124.0
39.728547960 112.0
39.754808525 111.0
39.781069091 122.0
39.807329656 121.0
39.833590221 110.0
39.859850786 123.0
39.886111351 100.0
39.912371916 131.0
39.938632481 117.0
39.964893046 112.0
39.991153611 134.0
40.017414176 107.0
40.043674741 118.0
40.069935306 126.0
40.096195871 119.0
40.122456436 123.0
40.148717001 140.0
40.174977566 132.0
40.201238131 118.0
40.227498696 131.0
40.253759261 104.0
40.280019826 94.0
40.306280391 107.0
40.332540956 111.0
40.358801521 122.0
40.385062086 120.0
40.411322651 125.0
40.437583216 106.0
40.463843781 123.0
40.490104346 114.0
40.516364911 107.0
40.542625476 124.0
40.568886041 103.0
40.595146606 113.0
40.621407171 106.0
40.647667736 106.0
40.673928301 101.0
40.700188866 105.0
40.726449431 128.0
40.752709996 143.0
40.778970561 108.0
40.805231126 113.0
40.831491691 114.0
40.857752256 106.0
40.884012821 96.0
40.910273386 113.0
40.936533951 113.0
40.962794516 114.0
40.989055081 103.0
41.015315646 124.0
41.041576211 106.0
41.067836776 105.0
41.094097341 124.0
41.120357906 137.0
41.146618471 122.0
41.172879036 106.0
41.199139601 119.0
41.225400166 113.0
41.251660731 110.0
41.277921296 126.0
41.304181861 112.0
41.330442426 115.0
41.356702991 115.0
41.382963556 117.0
41.409224121 114.0
41.435484686 126.0
41.461745251 136.0
41.488005816 159.0
41.514266381 160.0
41.540526946 155.0
41.566787511 149.0
41.593048076 158.0
41.619308641 184.0
41.645569206 183.0
41.671829771 206.0
41.698090336 202.0
41.724350901 235.0
41.750611466 311.0
41.776872031 340.0
41.803132596 347.0
41.829393161 374.0
41.855653726 418.0
41.881914291 421.0
41.908174856 411.0
41.934435421 397.0
41.960695986 395.0
41.986956551 387.0
42.013217116 439.0
42.039477682 488.0
42.065738247 519.0
42.091998812 607.0
42.118259377 724.0
42.144519942 795.0
42.170780507 1025.0
42.197041072 1193.0
42.223301637 1383.0
42.249562202 1652.0
42.275822767 1671.0
42.302083332 1785.0
42.328343897 1616.0
42.354604462 1375.0
42.380865027 1222.0
42.407125592 980.0
42.433386157 813.0
42.459646722 697.0
42.485907287 533.0
42.512167852 469.0
42.538428417 420.0
42.564688982 352.0
42.590949547 301.0
42.617210112 322.0
42.643470677 283.0
42.669731242 303.0
42.695991807 249.0
42.722252372 274.0
42.748512937 269.0
42.774773502 257.0
42.801034067 323.0
42.827294632 304.0
42.853555197 325.0
42.879815762 333.0
42.906076327 360.0
42.932336892 358.0
42.958597457 331.0
42.984858022 354.0
43.011118587 342.0
43.037379152 392.0
43.063639717 424.0
43.089900282 463.0
43.116160847 448.0
43.142421412 562.0
43.168681977 597.0
43.194942542 657.0
43.221203107 685.0
43.247463672 729.0
43.273724237 813.0
43.299984802 742.0
43.326245367 782.0
43.352505932 821.0
43.378766497 798.0
43.405027062 726.0
43.431287627 644.0
43.457548192 631.0
43.483808757 522.0
43.510069322 457.0
43.536329887 388.0
43.562590452 358.0
43.588851017 302.0
43.615111582 258.0
43.641372147 284.0
43.667632712 221.0
43.693893277 218.0
43.720153842 189.0
43.746414407 202.0
43.772674972 153.0
43.798935537 149.0
43.825196102 123.0
43.851456667 128.0
43.877717232 121.0
43.903977797 108.0
43.930238362 125.0
43.956498927 106.0
43.982759492 109.0
44.009020057 86.0
44.035280622 94.0
44.061541187 105.0
44.087801752 104.0
44.114062317 106.0
44.140322882 94.0
44.166583447 73.0
44.192844012 75.0
44.219104577 85.0
44.245365142 95.0
44.271625707 90.0
44.297886272 86.0
44.324146838 90.0
44.350407403 84.0
44.376667968 79.0
44.402928533 95.0
44.429189098 90.0
44.455449663 82.0
44.481710228 78.0
44.507970793 87.0
44.534231358 73.0
44.560491923 69.0
44.586752488 67.0
44.613013053 75.0
44.639273618 76.0
44.665534183 69.0
44.691794748 72.0
44.718055313 68.0
44.744315878 83.0
44.770576443 72.0
44.796837008 90.0
44.823097573 71.0
44.849358138 68.0
44.875618703 77.0
44.901879268 63.0
44.928139833 71.0
44.954400398 67.0
44.980660963 91.0
45.006921528 65.0
45.033182093 68.0
45.059442658 88.0
45.085703223 59.0
45.111963788 63.0
45.138224353 67.0
45.164484918 67.0
45.190745483 66.0
45.217006048 78.0
45.243266613 72.0
45.269527178 64.0
45.295787743 78.0
45.322048308 78.0
45.348308873 64.0
45.374569438 67.0
45.400830003 61.0
45.427090568 44.0
45.453351133 77.0
45.479611698 74.0
45.505872263 73.0
45.532132828 70.0
45.558393393 70.0
45.584653958 82.0
45.610914523 72.0
45.637175088 74.0
45.663435653 71.0
45.689696218 71.0
45.715956783 70.0
45.742217348 61.0
45.768477913 85.0
45.794738478 75.0
45.820999043 61.0
45.847259608 71.0
45.873520173 64.0
45.899780738 79.0
45.926041303 73.0
45.952301868 78.0
45.978562433 64.0
46.004822998 62.0
46.031083563 72.0
46.057344128 74.0
46.083604693 62.0
46.109865258 58.0
46.136125823 72.0
46.162386388 69.0
46.188646953 82.0
46.214907518 75.0
46.241168083 56.0
46.267428648 75.0
46.293689213 65.0
46.319949778 82.0
46.346210343 66.0
46.372470908 69.0
46.398731473 69.0
46.424992038 60.0
46.451252603 64.0
46.477513168 84.0
46.503773733 73.0
46.530034298 66.0
46.556294863 70.0
46.582555428 70.0
46.608815994 81.0
46.635076559 78.0
46.661337124 52.0
46.687597689 64.0
46.713858254 61.0
46.740118819 79.0
46.766379384 55.0
46.792639949 76.0
46.818900514 78.0
46.845161079 70.0
46.871421644 72.0
46.897682209 77.0
46.923942774 70.0
46.950203339 65.0
46.976463904 75.0
47.002724469 68.0
47.028985034 75.0
47.055245599 64.0
47.081506164 74.0
47.107766729 62.0
47.134027294 88.0
47.160287859 78.0
47.186548424 77.0
47.212808989 70.0
47.239069554 88.0
47.265330119 83.0
47.291590684 71.0
47.317851249 94.0
47.344111814 83.0
47.370372379 87.0
47.396632944 83.0
47.422893509 72.0
47.449154074 82.0
47.475414639 84.0
47.501675204 74.0
47.527935769 75.0
47.554196334 77.0
47.580456899 77.0
47.606717464 71.0
47.632978029 93.0
47.659238594 97.0
47.685499159 81.0
47.711759724 88.0
47.738020289 87.0
47.764280854 72.0
47.790541419 70.0
47.816801984 88.0
47.843062549 83.0
47.869323114 87.0
47.895583679 79.0
47.921844244 90.0
47.948104809 82.0
47.974365374 86.0
48.000625939 83.0
48.026886504 87.0
48.053147069 94.0
48.079407634 112.0
48.105668199 117.0
48.131928764 122.0
48.158189329 99.0
48.184449894 117.0
48.210710459 91.0
48.236971024 108.0
48.263231589 102.0
48.289492154 141.0
48.315752719 136.0
48.342013284 147.0
48.368273849 133.0
48.394534414 112.0
48.420794979 143.0
48.447055544 158.0
48.473316109 158.0
48.499576674 196.0
48.525837239 196.0
48.552097804 203.0
48.578358369 249.0
48.604618934 222.0
48.630879499 238.0
48.657140064 279.0
48.683400629 287.0
48.709661194 272.0
48.735921759 271.0
48.762182324 304.0
48.788442889 283.0
48.814703454 296.0
48.840964019 342.0
48.867224585 337.0
48.893485150 339.0
48.919745715 325.0
48.946006280 377.0
48.972266845 367.0
48.998527410 393.0
49.024787975 384.0
49.051048540 379.0
49.077309105 364.0
49.103569670 401.0
49.129830235 359.0
49.156090800 387.0
49.182351365 320.0
49.208611930 324.0
49.234872495 289.0
49.261133060 248.0
49.287393625 274.0
49.313654190 227.0
49.339914755 189.0
49.366175320 191.0
49.392435885 167.0
49.418696450 163.0
49.444957015 159.0
49.471217580 151.0
49.497478145 120.0
49.523738710 122.0
49.549999275 108.0
49.576259840 143.0
49.602520405 135.0
49.628780970 143.0
49.655041535 112.0
49.681302100 101.0
49.707562665 89.0
49.733823230 90.0
49.760083795 112.0
49.786344360 106.0
49.812604925 84.0
49.838865490 121.0
49.865126055 81.0
49.891386620 98.0
49.917647185 125.0
49.943907750 106.0
49.970168315 113.0
49.996428880 125.0
