# Supplementary material for: Investigation of Potential Amorphisation and Co-Amorphisation Behaviour of the Benzene Di-Carboxylic Acids upon Cryo-Milling
Source: Molecules. 2019 Nov 5;24(21):3990. doi: 10.3390/molecules24213990 (PMC6865180; doi:10.3390/molecules24213990)
Supplement: Supplementary file 1 [file molecules-24-03990-s001.zip › SI_pack/Figure_3_XRPD_single_components/Data/Mixtures/IT/Isophthalic and terephthalic acid CM together_zero weeks.xy]

4.513130280 40.0
4.539390845 49.0
4.565651410 37.0
4.591911975 50.0
4.618172540 51.0
4.644433105 33.0
4.670693670 38.0
4.696954235 60.0
4.723214800 42.0
4.749475365 50.0
4.775735930 51.0
4.801996495 48.0
4.828257060 39.0
4.854517625 53.0
4.880778190 47.0
4.907038755 33.0
4.933299320 60.0
4.959559885 49.0
4.985820450 40.0
5.012081015 54.0
5.038341580 43.0
5.064602145 43.0
5.090862710 46.0
5.117123275 54.0
5.143383840 38.0
5.169644405 56.0
5.195904970 49.0
5.222165535 42.0
5.248426100 51.0
5.274686665 49.0
5.300947230 50.0
5.327207795 58.0
5.353468360 42.0
5.379728925 55.0
5.405989490 54.0
5.432250055 41.0
5.458510620 41.0
5.484771185 44.0
5.511031750 34.0
5.537292315 48.0
5.563552880 50.0
5.589813445 55.0
5.616074010 45.0
5.642334575 47.0
5.668595141 46.0
5.694855706 51.0
5.721116271 42.0
5.747376836 37.0
5.773637401 55.0
5.799897966 48.0
5.826158531 38.0
5.852419096 48.0
5.878679661 58.0
5.904940226 59.0
5.931200791 38.0
5.957461356 51.0
5.983721921 43.0
6.009982486 30.0
6.036243051 43.0
6.062503616 64.0
6.088764181 44.0
6.115024746 57.0
6.141285311 51.0
6.167545876 65.0
6.193806441 57.0
6.220067006 47.0
6.246327571 50.0
6.272588136 40.0
6.298848701 49.0
6.325109266 44.0
6.351369831 65.0
6.377630396 45.0
6.403890961 54.0
6.430151526 42.0
6.456412091 57.0
6.482672656 45.0
6.508933221 51.0
6.535193786 56.0
6.561454351 57.0
6.587714916 40.0
6.613975481 61.0
6.640236046 40.0
6.666496611 40.0
6.692757176 47.0
6.719017741 62.0
6.745278306 66.0
6.771538871 56.0
6.797799436 49.0
6.824060001 54.0
6.850320566 41.0
6.876581131 57.0
6.902841696 52.0
6.929102261 30.0
6.955362826 48.0
6.981623391 41.0
7.007883956 46.0
7.034144521 49.0
7.060405086 48.0
7.086665651 47.0
7.112926216 47.0
7.139186781 36.0
7.165447346 52.0
7.191707911 51.0
7.217968476 48.0
7.244229041 46.0
7.270489606 55.0
7.296750171 46.0
7.323010736 56.0
7.349271301 38.0
7.375531866 69.0
7.401792431 45.0
7.428052996 58.0
7.454313561 51.0
7.480574126 48.0
7.506834691 56.0
7.533095256 53.0
7.559355821 59.0
7.585616386 43.0
7.611876951 57.0
7.638137516 50.0
7.664398081 53.0
7.690658646 46.0
7.716919211 45.0
7.743179776 46.0
7.769440341 52.0
7.795700906 52.0
7.821961471 60.0
7.848222036 63.0
7.874482601 44.0
7.900743166 49.0
7.927003732 50.0
7.953264297 56.0
7.979524862 62.0
8.005785427 57.0
8.032045992 53.0
8.058306557 55.0
8.084567122 71.0
8.110827687 48.0
8.137088252 48.0
8.163348817 45.0
8.189609382 46.0
8.215869947 59.0
8.242130512 61.0
8.268391077 51.0
8.294651642 47.0
8.320912207 49.0
8.347172772 49.0
8.373433337 46.0
8.399693902 62.0
8.425954467 59.0
8.452215032 55.0
8.478475597 53.0
8.504736162 75.0
8.530996727 57.0
8.557257292 45.0
8.583517857 63.0
8.609778422 53.0
8.636038987 59.0
8.662299552 54.0
8.688560117 58.0
8.714820682 57.0
8.741081247 51.0
8.767341812 46.0
8.793602377 60.0
8.819862942 51.0
8.846123507 51.0
8.872384072 58.0
8.898644637 49.0
8.924905202 53.0
8.951165767 50.0
8.977426332 45.0
9.003686897 45.0
9.029947462 55.0
9.056208027 51.0
9.082468592 41.0
9.108729157 54.0
9.134989722 53.0
9.161250287 43.0
9.187510852 44.0
9.213771417 47.0
9.240031982 53.0
9.266292547 44.0
9.292553112 49.0
9.318813677 52.0
9.345074242 47.0
9.371334807 44.0
9.397595372 71.0
9.423855937 68.0
9.450116502 47.0
9.476377067 65.0
9.502637632 46.0
9.528898197 56.0
9.555158762 46.0
9.581419327 52.0
9.607679892 45.0
9.633940457 53.0
9.660201022 54.0
9.686461587 61.0
9.712722152 49.0
9.738982717 56.0
9.765243282 46.0
9.791503847 52.0
9.817764412 57.0
9.844024977 55.0
9.870285542 55.0
9.896546107 57.0
9.922806672 49.0
9.949067237 56.0
9.975327802 54.0
10.001588367 56.0
10.027848932 50.0
10.054109497 53.0
10.080370062 55.0
10.106630627 52.0
10.132891192 49.0
10.159151757 43.0
10.185412322 56.0
10.211672888 48.0
10.237933453 51.0
10.264194018 56.0
10.290454583 64.0
10.316715148 52.0
10.342975713 51.0
10.369236278 49.0
10.395496843 37.0
10.421757408 69.0
10.448017973 57.0
10.474278538 57.0
10.500539103 49.0
10.526799668 63.0
10.553060233 48.0
10.579320798 64.0
10.605581363 42.0
10.631841928 64.0
10.658102493 56.0
10.684363058 55.0
10.710623623 48.0
10.736884188 50.0
10.763144753 52.0
10.789405318 44.0
10.815665883 49.0
10.841926448 58.0
10.868187013 52.0
10.894447578 50.0
10.920708143 47.0
10.946968708 55.0
10.973229273 57.0
10.999489838 49.0
11.025750403 63.0
11.052010968 53.0
11.078271533 61.0
11.104532098 41.0
11.130792663 53.0
11.157053228 55.0
11.183313793 54.0
11.209574358 53.0
11.235834923 61.0
11.262095488 59.0
11.288356053 49.0
11.314616618 40.0
11.340877183 47.0
11.367137748 63.0
11.393398313 68.0
11.419658878 75.0
11.445919443 69.0
11.472180008 59.0
11.498440573 60.0
11.524701138 64.0
11.550961703 44.0
11.577222268 57.0
11.603482833 53.0
11.629743398 39.0
11.656003963 59.0
11.682264528 58.0
11.708525093 46.0
11.734785658 65.0
11.761046223 63.0
11.787306788 62.0
11.813567353 59.0
11.839827918 55.0
11.866088483 61.0
11.892349048 53.0
11.918609613 60.0
11.944870178 56.0
11.971130743 63.0
11.997391308 56.0
12.023651873 53.0
12.049912438 66.0
12.076173003 76.0
12.102433568 67.0
12.128694133 76.0
12.154954698 60.0
12.181215263 63.0
12.207475828 72.0
12.233736393 62.0
12.259996958 67.0
12.286257523 72.0
12.312518088 61.0
12.338778653 74.0
12.365039218 52.0
12.391299783 58.0
12.417560348 71.0
12.443820913 82.0
12.470081478 67.0
12.496342044 63.0
12.522602609 81.0
12.548863174 63.0
12.575123739 66.0
12.601384304 58.0
12.627644869 65.0
12.653905434 58.0
12.680165999 64.0
12.706426564 71.0
12.732687129 79.0
12.758947694 74.0
12.785208259 71.0
12.811468824 78.0
12.837729389 55.0
12.863989954 79.0
12.890250519 67.0
12.916511084 68.0
12.942771649 67.0
12.969032214 66.0
12.995292779 68.0
13.021553344 65.0
13.047813909 59.0
13.074074474 70.0
13.100335039 77.0
13.126595604 68.0
13.152856169 92.0
13.179116734 80.0
13.205377299 63.0
13.231637864 76.0
13.257898429 84.0
13.284158994 80.0
13.310419559 74.0
13.336680124 81.0
13.362940689 66.0
13.389201254 68.0
13.415461819 56.0
13.441722384 73.0
13.467982949 96.0
13.494243514 77.0
13.520504079 95.0
13.546764644 93.0
13.573025209 77.0
13.599285774 81.0
13.625546339 77.0
13.651806904 78.0
13.678067469 60.0
13.704328034 74.0
13.730588599 88.0
13.756849164 67.0
13.783109729 82.0
13.809370294 93.0
13.835630859 66.0
13.861891424 75.0
13.888151989 88.0
13.914412554 86.0
13.940673119 61.0
13.966933684 85.0
13.993194249 91.0
14.019454814 108.0
14.045715379 100.0
14.071975944 100.0
14.098236509 83.0
14.124497074 84.0
14.150757639 85.0
14.177018204 97.0
14.203278769 98.0
14.229539334 106.0
14.255799899 95.0
14.282060464 99.0
14.308321029 92.0
14.334581594 83.0
14.360842159 100.0
14.387102724 86.0
14.413363289 116.0
14.439623854 94.0
14.465884419 107.0
14.492144984 104.0
14.518405549 88.0
14.544666114 103.0
14.570926679 94.0
14.597187244 103.0
14.623447809 112.0
14.649708374 96.0
14.675968939 115.0
14.702229504 107.0
14.728490069 128.0
14.754750635 78.0
14.781011200 110.0
14.807271765 108.0
14.833532330 109.0
14.859792895 115.0
14.886053460 110.0
14.912314025 123.0
14.938574590 107.0
14.964835155 111.0
14.991095720 112.0
15.017356285 122.0
15.043616850 116.0
15.069877415 118.0
15.096137980 115.0
15.122398545 128.0
15.148659110 116.0
15.174919675 129.0
15.201180240 110.0
15.227440805 134.0
15.253701370 117.0
15.279961935 111.0
15.306222500 119.0
15.332483065 128.0
15.358743630 112.0
15.385004195 129.0
15.411264760 130.0
15.437525325 122.0
15.463785890 122.0
15.490046455 116.0
15.516307020 152.0
15.542567585 116.0
15.568828150 128.0
15.595088715 140.0
15.621349280 140.0
15.647609845 119.0
15.673870410 109.0
15.700130975 134.0
15.726391540 143.0
15.752652105 132.0
15.778912670 126.0
15.805173235 153.0
15.831433800 116.0
15.857694365 147.0
15.883954930 137.0
15.910215495 134.0
15.936476060 125.0
15.962736625 138.0
15.988997190 137.0
16.015257755 125.0
16.041518320 139.0
16.067778885 114.0
16.094039450 123.0
16.120300015 133.0
16.146560580 134.0
16.172821145 136.0
16.199081710 144.0
16.225342275 156.0
16.251602840 126.0
16.277863405 143.0
16.304123970 128.0
16.330384535 128.0
16.356645100 153.0
16.382905665 143.0
16.409166230 142.0
16.435426795 155.0
16.461687360 163.0
16.487947925 138.0
16.514208490 127.0
16.540469055 146.0
16.566729620 150.0
16.592990185 129.0
16.619250750 162.0
16.645511315 133.0
16.671771880 162.0
16.698032445 145.0
16.724293010 137.0
16.750553575 149.0
16.776814140 164.0
16.803074705 168.0
16.829335270 167.0
16.855595835 132.0
16.881856400 144.0
16.908116965 150.0
16.934377530 150.0
16.960638095 149.0
16.986898660 149.0
17.013159225 182.0
17.039419791 161.0
17.065680356 134.0
17.091940921 152.0
17.118201486 138.0
17.144462051 155.0
17.170722616 145.0
17.196983181 145.0
17.223243746 140.0
17.249504311 153.0
17.275764876 147.0
17.302025441 149.0
17.328286006 167.0
17.354546571 154.0
17.380807136 135.0
17.407067701 151.0
17.433328266 144.0
17.459588831 137.0
17.485849396 137.0
17.512109961 131.0
17.538370526 140.0
17.564631091 154.0
17.590891656 129.0
17.617152221 125.0
17.643412786 119.0
17.669673351 147.0
17.695933916 126.0
17.722194481 144.0
17.748455046 143.0
17.774715611 122.0
17.800976176 111.0
17.827236741 131.0
17.853497306 125.0
17.879757871 130.0
17.906018436 119.0
17.932279001 122.0
17.958539566 117.0
17.984800131 121.0
18.011060696 129.0
18.037321261 125.0
18.063581826 127.0
18.089842391 123.0
18.116102956 127.0
18.142363521 123.0
18.168624086 106.0
18.194884651 137.0
18.221145216 120.0
18.247405781 117.0
18.273666346 124.0
18.299926911 111.0
18.326187476 105.0
18.352448041 119.0
18.378708606 116.0
18.404969171 137.0
18.431229736 108.0
18.457490301 92.0
18.483750866 116.0
18.510011431 113.0
18.536271996 134.0
18.562532561 120.0
18.588793126 134.0
18.615053691 110.0
18.641314256 96.0
18.667574821 113.0
18.693835386 108.0
18.720095951 111.0
18.746356516 131.0
18.772617081 97.0
18.798877646 100.0
18.825138211 103.0
18.851398776 103.0
18.877659341 109.0
18.903919906 109.0
18.930180471 99.0
18.956441036 88.0
18.982701601 113.0
19.008962166 105.0
19.035222731 106.0
19.061483296 107.0
19.087743861 109.0
19.114004426 92.0
19.140264991 105.0
19.166525556 113.0
19.192786121 110.0
19.219046686 97.0
19.245307251 111.0
19.271567816 101.0
19.297828382 109.0
19.324088947 101.0
19.350349512 104.0
19.376610077 114.0
19.402870642 101.0
19.429131207 97.0
19.455391772 83.0
19.481652337 82.0
19.507912902 92.0
19.534173467 103.0
19.560434032 115.0
19.586694597 110.0
19.612955162 98.0
19.639215727 104.0
19.665476292 100.0
19.691736857 92.0
19.717997422 103.0
19.744257987 97.0
19.770518552 81.0
19.796779117 102.0
19.823039682 97.0
19.849300247 109.0
19.875560812 100.0
19.901821377 96.0
19.928081942 93.0
19.954342507 99.0
19.980603072 104.0
20.006863637 118.0
20.033124202 92.0
20.059384767 91.0
20.085645332 92.0
20.111905897 92.0
20.138166462 94.0
20.164427027 105.0
20.190687592 75.0
20.216948157 110.0
20.243208722 112.0
20.269469287 98.0
20.295729852 97.0
20.321990417 93.0
20.348250982 89.0
20.374511547 93.0
20.400772112 101.0
20.427032677 101.0
20.453293242 86.0
20.479553807 92.0
20.505814372 105.0
20.532074937 92.0
20.558335502 97.0
20.584596067 102.0
20.610856632 97.0
20.637117197 101.0
20.663377762 93.0
20.689638327 103.0
20.715898892 83.0
20.742159457 84.0
20.768420022 90.0
20.794680587 110.0
20.820941152 108.0
20.847201717 82.0
20.873462282 91.0
20.899722847 101.0
20.925983412 93.0
20.952243977 93.0
20.978504542 97.0
21.004765107 101.0
21.031025672 116.0
21.057286237 113.0
21.083546802 104.0
21.109807367 110.0
21.136067932 89.0
21.162328497 110.0
21.188589062 83.0
21.214849627 89.0
21.241110192 117.0
21.267370757 90.0
21.293631322 103.0
21.319891887 100.0
21.346152452 121.0
21.372413017 109.0
21.398673582 98.0
21.424934147 84.0
21.451194712 111.0
21.477455277 105.0
21.503715842 113.0
21.529976407 88.0
21.556236972 99.0
21.582497538 101.0
21.608758103 101.0
21.635018668 118.0
21.661279233 97.0
21.687539798 100.0
21.713800363 112.0
21.740060928 118.0
21.766321493 117.0
21.792582058 111.0
21.818842623 130.0
21.845103188 117.0
21.871363753 100.0
21.897624318 107.0
21.923884883 103.0
21.950145448 128.0
21.976406013 109.0
22.002666578 122.0
22.028927143 105.0
22.055187708 125.0
22.081448273 127.0
22.107708838 118.0
22.133969403 98.0
22.160229968 106.0
22.186490533 108.0
22.212751098 109.0
22.239011663 118.0
22.265272228 112.0
22.291532793 97.0
22.317793358 120.0
22.344053923 97.0
22.370314488 101.0
22.396575053 127.0
22.422835618 121.0
22.449096183 121.0
22.475356748 113.0
22.501617313 111.0
22.527877878 116.0
22.554138443 109.0
22.580399008 85.0
22.606659573 114.0
22.632920138 111.0
22.659180703 125.0
22.685441268 111.0
22.711701833 134.0
22.737962398 114.0
22.764222963 124.0
22.790483528 117.0
22.816744093 117.0
22.843004658 135.0
22.869265223 124.0
22.895525788 132.0
22.921786353 126.0
22.948046918 121.0
22.974307483 143.0
23.000568048 110.0
23.026828613 130.0
23.053089178 120.0
23.079349743 120.0
23.105610308 132.0
23.131870873 135.0
23.158131438 138.0
23.184392003 148.0
23.210652568 123.0
23.236913133 128.0
23.263173698 125.0
23.289434263 120.0
23.315694828 152.0
23.341955393 125.0
23.368215958 134.0
23.394476523 128.0
23.420737088 136.0
23.446997653 144.0
23.473258218 125.0
23.499518783 144.0
23.525779348 134.0
23.552039913 147.0
23.578300478 137.0
23.604561043 124.0
23.630821608 138.0
23.657082173 160.0
23.683342738 141.0
23.709603303 151.0
23.735863868 149.0
23.762124433 137.0
23.788384998 157.0
23.814645563 159.0
23.840906128 150.0
23.867166694 158.0
23.893427259 150.0
23.919687824 140.0
23.945948389 135.0
23.972208954 119.0
23.998469519 162.0
24.024730084 152.0
24.050990649 164.0
24.077251214 180.0
24.103511779 170.0
24.129772344 172.0
24.156032909 159.0
24.182293474 181.0
24.208554039 158.0
24.234814604 168.0
24.261075169 176.0
24.287335734 179.0
24.313596299 209.0
24.339856864 153.0
24.366117429 201.0
24.392377994 173.0
24.418638559 180.0
24.444899124 182.0
24.471159689 189.0
24.497420254 181.0
24.523680819 174.0
24.549941384 165.0
24.576201949 176.0
24.602462514 179.0
24.628723079 188.0
24.654983644 187.0
24.681244209 208.0
24.707504774 186.0
24.733765339 182.0
24.760025904 183.0
24.786286469 226.0
24.812547034 199.0
24.838807599 192.0
24.865068164 206.0
24.891328729 191.0
24.917589294 195.0
24.943849859 216.0
24.970110424 204.0
24.996370989 196.0
25.022631554 210.0
25.048892119 222.0
25.075152684 235.0
25.101413249 194.0
25.127673814 230.0
25.153934379 200.0
25.180194944 202.0
25.206455509 186.0
25.232716074 226.0
25.258976639 231.0
25.285237204 230.0
25.311497769 229.0
25.337758334 234.0
25.364018899 238.0
25.390279464 245.0
25.416540029 222.0
25.442800594 245.0
25.469061159 274.0
25.495321724 251.0
25.521582289 243.0
25.547842854 239.0
25.574103419 267.0
25.600363984 251.0
25.626624549 267.0
25.652885114 279.0
25.679145679 257.0
25.705406244 251.0
25.731666809 271.0
25.757927374 287.0
25.784187939 291.0
25.810448504 308.0
25.836709069 273.0
25.862969634 291.0
25.889230199 282.0
25.915490764 289.0
25.941751329 293.0
25.968011894 306.0
25.994272459 282.0
26.020533024 317.0
26.046793589 329.0
26.073054154 296.0
26.099314719 364.0
26.125575285 363.0
26.151835850 369.0
26.178096415 359.0
26.204356980 344.0
26.230617545 372.0
26.256878110 362.0
26.283138675 347.0
26.309399240 348.0
26.335659805 359.0
26.361920370 384.0
26.388180935 410.0
26.414441500 406.0
26.440702065 395.0
26.466962630 397.0
26.493223195 392.0
26.519483760 405.0
26.545744325 383.0
26.572004890 444.0
26.598265455 402.0
26.624526020 411.0
26.650786585 421.0
26.677047150 449.0
26.703307715 441.0
26.729568280 416.0
26.755828845 441.0
26.782089410 432.0
26.808349975 389.0
26.834610540 402.0
26.860871105 487.0
26.887131670 438.0
26.913392235 424.0
26.939652800 446.0
26.965913365 448.0
26.992173930 411.0
27.018434495 444.0
27.044695060 427.0
27.070955625 386.0
27.097216190 445.0
27.123476755 436.0
27.149737320 434.0
27.175997885 409.0
27.202258450 401.0
27.228519015 421.0
27.254779580 401.0
27.281040145 417.0
27.307300710 397.0
27.333561275 371.0
27.359821840 416.0
27.386082405 360.0
27.412342970 420.0
27.438603535 362.0
27.464864100 369.0
27.491124665 363.0
27.517385230 368.0
27.543645795 378.0
27.569906360 330.0
27.596166925 356.0
27.622427490 343.0
27.648688055 369.0
27.674948620 321.0
27.701209185 310.0
27.727469750 347.0
27.753730315 321.0
27.779990880 316.0
27.806251445 336.0
27.832512010 304.0
27.858772575 300.0
27.885033140 294.0
27.911293705 292.0
27.937554270 291.0
27.963814835 271.0
27.990075400 279.0
28.016335965 287.0
28.042596530 264.0
28.068857095 267.0
28.095117660 216.0
28.121378225 265.0
28.147638790 242.0
28.173899355 223.0
28.200159920 222.0
28.226420485 201.0
28.252681050 230.0
28.278941615 218.0
28.305202180 201.0
28.331462745 204.0
28.357723310 193.0
28.383983875 198.0
28.410244441 216.0
28.436505006 202.0
28.462765571 193.0
28.489026136 190.0
28.515286701 207.0
28.541547266 202.0
28.567807831 168.0
28.594068396 194.0
28.620328961 182.0
28.646589526 160.0
28.672850091 181.0
28.699110656 170.0
28.725371221 187.0
28.751631786 145.0
28.777892351 164.0
28.804152916 160.0
28.830413481 180.0
28.856674046 173.0
28.882934611 181.0
28.909195176 144.0
28.935455741 135.0
28.961716306 163.0
28.987976871 171.0
29.014237436 159.0
29.040498001 160.0
29.066758566 143.0
29.093019131 143.0
29.119279696 153.0
29.145540261 165.0
29.171800826 136.0
29.198061391 146.0
29.224321956 146.0
29.250582521 172.0
29.276843086 143.0
29.303103651 151.0
29.329364216 127.0
29.355624781 131.0
29.381885346 144.0
29.408145911 135.0
29.434406476 138.0
29.460667041 151.0
29.486927606 134.0
29.513188171 128.0
29.539448736 128.0
29.565709301 139.0
29.591969866 149.0
29.618230431 132.0
29.644490996 124.0
29.670751561 140.0
29.697012126 144.0
29.723272691 117.0
29.749533256 127.0
29.775793821 155.0
29.802054386 162.0
29.828314951 148.0
29.854575516 139.0
29.880836081 142.0
29.907096646 157.0
29.933357211 117.0
29.959617776 120.0
29.985878341 139.0
30.012138906 125.0
30.038399471 104.0
30.064660036 129.0
30.090920601 132.0
30.117181166 142.0
30.143441731 139.0
30.169702296 120.0
30.195962861 118.0
30.222223426 106.0
30.248483991 142.0
30.274744556 133.0
30.301005121 120.0
30.327265686 113.0
30.353526251 103.0
30.379786816 116.0
30.406047381 115.0
30.432307946 113.0
30.458568511 122.0
30.484829076 157.0
30.511089641 113.0
30.537350206 110.0
30.563610771 120.0
30.589871336 111.0
30.616131901 104.0
30.642392466 112.0
30.668653032 123.0
30.694913597 131.0
30.721174162 133.0
30.747434727 123.0
30.773695292 136.0
30.799955857 105.0
30.826216422 106.0
30.852476987 130.0
30.878737552 113.0
30.904998117 118.0
30.931258682 136.0
30.957519247 104.0
30.983779812 102.0
31.010040377 111.0
31.036300942 120.0
31.062561507 117.0
31.088822072 104.0
31.115082637 99.0
31.141343202 128.0
31.167603767 120.0
31.193864332 111.0
31.220124897 136.0
31.246385462 141.0
31.272646027 182.0
31.298906592 253.0
31.325167157 317.0
31.351427722 360.0
31.377688287 364.0
31.403948852 308.0
31.430209417 243.0
31.456469982 170.0
31.482730547 149.0
31.508991112 102.0
31.535251677 125.0
31.561512242 117.0
31.587772807 99.0
31.614033372 101.0
31.640293937 101.0
31.666554502 128.0
31.692815067 135.0
31.719075632 121.0
31.745336197 116.0
31.771596762 108.0
31.797857327 119.0
31.824117892 107.0
31.850378457 93.0
31.876639022 73.0
31.902899587 110.0
31.929160152 104.0
31.955420717 103.0
31.981681282 118.0
32.007941847 97.0
32.034202412 113.0
32.060462977 93.0
32.086723542 122.0
32.112984107 115.0
32.139244672 109.0
32.165505237 111.0
32.191765802 103.0
32.218026367 105.0
32.244286932 121.0
32.270547497 105.0
32.296808062 98.0
32.323068627 97.0
32.349329192 105.0
32.375589757 104.0
32.401850322 106.0
32.428110887 125.0
32.454371452 97.0
32.480632017 98.0
32.506892582 104.0
32.533153147 92.0
32.559413712 96.0
32.585674277 104.0
32.611934842 107.0
32.638195407 125.0
32.664455972 94.0
32.690716537 95.0
32.716977102 115.0
32.743237667 117.0
32.769498232 93.0
32.795758797 102.0
32.822019362 105.0
32.848279927 105.0
32.874540492 85.0
32.900801057 99.0
32.927061622 115.0
32.953322188 103.0
32.979582753 97.0
33.005843318 91.0
33.032103883 102.0
33.058364448 104.0
33.084625013 95.0
33.110885578 115.0
33.137146143 98.0
33.163406708 107.0
33.189667273 122.0
33.215927838 98.0
33.242188403 106.0
33.268448968 89.0
33.294709533 94.0
33.320970098 93.0
33.347230663 106.0
33.373491228 112.0
33.399751793 101.0
33.426012358 106.0
33.452272923 87.0
33.478533488 108.0
33.504794053 107.0
33.531054618 105.0
33.557315183 97.0
33.583575748 100.0
33.609836313 84.0
33.636096878 99.0
33.662357443 95.0
33.688618008 101.0
33.714878573 108.0
33.741139138 107.0
33.767399703 102.0
33.793660268 102.0
33.819920833 108.0
33.846181398 116.0
33.872441963 104.0
33.898702528 94.0
33.924963093 102.0
33.951223658 72.0
33.977484223 111.0
34.003744788 100.0
34.030005353 103.0
34.056265918 104.0
34.082526483 104.0
34.108787048 108.0
34.135047613 92.0
34.161308178 93.0
34.187568743 103.0
34.213829308 105.0
34.240089873 104.0
34.266350438 106.0
34.292611003 102.0
34.318871568 95.0
34.345132133 100.0
34.371392698 99.0
34.397653263 88.0
34.423913828 110.0
34.450174393 102.0
34.476434958 106.0
34.502695523 90.0
34.528956088 112.0
34.555216653 98.0
34.581477218 98.0
34.607737783 97.0
34.633998348 106.0
34.660258913 92.0
34.686519478 104.0
34.712780043 105.0
34.739040608 99.0
34.765301173 92.0
34.791561738 102.0
34.817822303 97.0
34.844082868 92.0
34.870343433 93.0
34.896603998 106.0
34.922864563 90.0
34.949125128 106.0
34.975385693 111.0
35.001646258 89.0
35.027906823 107.0
35.054167388 118.0
35.080427953 92.0
35.106688518 100.0
35.132949083 102.0
35.159209648 101.0
35.185470213 108.0
35.211730778 110.0
35.237991344 71.0
35.264251909 102.0
35.290512474 82.0
35.316773039 84.0
35.343033604 98.0
35.369294169 95.0
35.395554734 115.0
35.421815299 105.0
35.448075864 99.0
35.474336429 112.0
35.500596994 106.0
35.526857559 113.0
35.553118124 109.0
35.579378689 126.0
35.605639254 119.0
35.631899819 102.0
35.658160384 119.0
35.684420949 108.0
35.710681514 116.0
35.736942079 109.0
35.763202644 108.0
35.789463209 107.0
35.815723774 120.0
35.841984339 103.0
35.868244904 111.0
35.894505469 101.0
35.920766034 135.0
35.947026599 112.0
35.973287164 118.0
35.999547729 110.0
36.025808294 107.0
36.052068859 99.0
36.078329424 138.0
36.104589989 116.0
36.130850554 107.0
36.157111119 134.0
36.183371684 142.0
36.209632249 138.0
36.235892814 141.0
36.262153379 179.0
36.288413944 198.0
36.314674509 223.0
36.340935074 216.0
36.367195639 209.0
36.393456204 192.0
36.419716769 176.0
36.445977334 156.0
36.472237899 128.0
36.498498464 106.0
36.524759029 127.0
36.551019594 115.0
36.577280159 124.0
36.603540724 112.0
36.629801289 135.0
36.656061854 104.0
36.682322419 112.0
36.708582984 113.0
36.734843549 126.0
36.761104114 100.0
36.787364679 125.0
36.813625244 114.0
36.839885809 122.0
36.866146374 127.0
36.892406939 129.0
36.918667504 121.0
36.944928069 126.0
36.971188634 129.0
36.997449199 121.0
37.023709764 125.0
37.049970329 133.0
37.076230894 118.0
37.102491459 113.0
37.128752024 120.0
37.155012589 132.0
37.181273154 138.0
37.207533719 100.0
37.233794284 112.0
37.260054849 131.0
37.286315414 120.0
37.312575979 122.0
37.338836544 123.0
37.365097109 136.0
37.391357674 135.0
37.417618239 142.0
37.443878804 109.0
37.470139369 108.0
37.496399935 122.0
37.522660500 96.0
37.548921065 134.0
37.575181630 136.0
37.601442195 137.0
37.627702760 137.0
37.653963325 137.0
37.680223890 128.0
37.706484455 127.0
37.732745020 121.0
37.759005585 134.0
37.785266150 114.0
37.811526715 141.0
37.837787280 124.0
37.864047845 138.0
37.890308410 130.0
37.916568975 139.0
37.942829540 125.0
37.969090105 140.0
37.995350670 149.0
38.021611235 145.0
38.047871800 135.0
38.074132365 153.0
38.100392930 119.0
38.126653495 122.0
38.152914060 139.0
38.179174625 130.0
38.205435190 114.0
38.231695755 142.0
38.257956320 160.0
38.284216885 147.0
38.310477450 141.0
38.336738015 146.0
38.362998580 144.0
38.389259145 161.0
38.415519710 136.0
38.441780275 131.0
38.468040840 155.0
38.494301405 139.0
38.520561970 140.0
38.546822535 155.0
38.573083100 161.0
38.599343665 137.0
38.625604230 143.0
38.651864795 146.0
38.678125360 143.0
38.704385925 128.0
38.730646490 133.0
38.756907055 141.0
38.783167620 160.0
38.809428185 165.0
38.835688750 138.0
38.861949315 140.0
38.888209880 132.0
38.914470445 119.0
38.940731010 166.0
38.966991575 150.0
38.993252140 148.0
39.019512705 152.0
39.045773270 173.0
39.072033835 156.0
39.098294400 154.0
39.124554965 174.0
39.150815530 156.0
39.177076095 160.0
39.203336660 168.0
39.229597225 161.0
39.255857790 158.0
39.282118355 168.0
39.308378920 163.0
39.334639485 151.0
39.360900050 143.0
39.387160615 168.0
39.413421180 177.0
39.439681745 156.0
39.465942310 150.0
39.492202875 193.0
39.518463440 157.0
39.544724005 178.0
39.570984570 152.0
39.597245135 157.0
39.623505700 151.0
39.649766265 169.0
39.676026830 141.0
39.702287395 183.0
39.728547960 167.0
39.754808525 162.0
39.781069091 167.0
39.807329656 155.0
39.833590221 158.0
39.859850786 171.0
39.886111351 189.0
39.912371916 177.0
39.938632481 169.0
39.964893046 170.0
39.991153611 132.0
40.017414176 164.0
40.043674741 172.0
40.069935306 177.0
40.096195871 185.0
40.122456436 164.0
40.148717001 159.0
40.174977566 168.0
40.201238131 164.0
40.227498696 157.0
40.253759261 184.0
40.280019826 176.0
40.306280391 179.0
40.332540956 164.0
40.358801521 159.0
40.385062086 168.0
40.411322651 175.0
40.437583216 169.0
40.463843781 182.0
40.490104346 196.0
40.516364911 183.0
40.542625476 179.0
40.568886041 185.0
40.595146606 151.0
40.621407171 183.0
40.647667736 187.0
40.673928301 161.0
40.700188866 189.0
40.726449431 150.0
40.752709996 170.0
40.778970561 167.0
40.805231126 193.0
40.831491691 179.0
40.857752256 191.0
40.884012821 170.0
40.910273386 182.0
40.936533951 167.0
40.962794516 211.0
40.989055081 159.0
41.015315646 182.0
41.041576211 201.0
41.067836776 174.0
41.094097341 187.0
41.120357906 176.0
41.146618471 196.0
41.172879036 186.0
41.199139601 156.0
41.225400166 185.0
41.251660731 188.0
41.277921296 196.0
41.304181861 184.0
41.330442426 191.0
41.356702991 210.0
41.382963556 207.0
41.409224121 214.0
41.435484686 216.0
41.461745251 223.0
41.488005816 226.0
41.514266381 239.0
41.540526946 242.0
41.566787511 236.0
41.593048076 312.0
41.619308641 320.0
41.645569206 291.0
41.671829771 331.0
41.698090336 359.0
41.724350901 399.0
41.750611466 469.0
41.776872031 542.0
41.803132596 581.0
41.829393161 583.0
41.855653726 655.0
41.881914291 693.0
41.908174856 731.0
41.934435421 679.0
41.960695986 711.0
41.986956551 799.0
42.013217116 765.0
42.039477682 876.0
42.065738247 963.0
42.091998812 1168.0
42.118259377 1345.0
42.144519942 1382.0
42.170780507 1690.0
42.197041072 1960.0
42.223301637 2229.0
42.249562202 2553.0
42.275822767 2632.0
42.302083332 2776.0
42.328343897 2614.0
42.354604462 2381.0
42.380865027 2155.0
42.407125592 1932.0
42.433386157 1530.0
42.459646722 1332.0
42.485907287 1101.0
42.512167852 971.0
42.538428417 901.0
42.564688982 763.0
42.590949547 686.0
42.617210112 623.0
42.643470677 591.0
42.669731242 564.0
42.695991807 536.0
42.722252372 503.0
42.748512937 518.0
42.774773502 480.0
42.801034067 504.0
42.827294632 521.0
42.853555197 528.0
42.879815762 504.0
42.906076327 515.0
42.932336892 516.0
42.958597457 521.0
42.984858022 561.0
43.011118587 592.0
43.037379152 644.0
43.063639717 647.0
43.089900282 742.0
43.116160847 843.0
43.142421412 851.0
43.168681977 956.0
43.194942542 1056.0
43.221203107 1174.0
43.247463672 1212.0
43.273724237 1302.0
43.299984802 1274.0
43.326245367 1315.0
43.352505932 1288.0
43.378766497 1242.0
43.405027062 1188.0
43.431287627 1063.0
43.457548192 984.0
43.483808757 950.0
43.510069322 798.0
43.536329887 757.0
43.562590452 651.0
43.588851017 593.0
43.615111582 530.0
43.641372147 424.0
43.667632712 445.0
43.693893277 418.0
43.720153842 383.0
43.746414407 320.0
43.772674972 284.0
43.798935537 275.0
43.825196102 241.0
43.851456667 229.0
43.877717232 206.0
43.903977797 202.0
43.930238362 207.0
43.956498927 220.0
43.982759492 224.0
44.009020057 168.0
44.035280622 199.0
44.061541187 200.0
44.087801752 157.0
44.114062317 186.0
44.140322882 167.0
44.166583447 164.0
44.192844012 168.0
44.219104577 183.0
44.245365142 197.0
44.271625707 172.0
44.297886272 175.0
44.324146838 157.0
44.350407403 161.0
44.376667968 165.0
44.402928533 166.0
44.429189098 143.0
44.455449663 151.0
44.481710228 156.0
44.507970793 177.0
44.534231358 129.0
44.560491923 122.0
44.586752488 134.0
44.613013053 133.0
44.639273618 172.0
44.665534183 125.0
44.691794748 129.0
44.718055313 144.0
44.744315878 152.0
44.770576443 115.0
44.796837008 159.0
44.823097573 125.0
44.849358138 127.0
44.875618703 112.0
44.901879268 144.0
44.928139833 149.0
44.954400398 132.0
44.980660963 139.0
45.006921528 125.0
45.033182093 93.0
45.059442658 117.0
45.085703223 112.0
45.111963788 150.0
45.138224353 120.0
45.164484918 134.0
45.190745483 136.0
45.217006048 128.0
45.243266613 105.0
45.269527178 128.0
45.295787743 141.0
45.322048308 135.0
45.348308873 100.0
45.374569438 123.0
45.400830003 128.0
45.427090568 120.0
45.453351133 131.0
45.479611698 128.0
45.505872263 120.0
45.532132828 129.0
45.558393393 134.0
45.584653958 106.0
45.610914523 107.0
45.637175088 140.0
45.663435653 145.0
45.689696218 125.0
45.715956783 139.0
45.742217348 132.0
45.768477913 108.0
45.794738478 113.0
45.820999043 114.0
45.847259608 131.0
45.873520173 112.0
45.899780738 117.0
45.926041303 140.0
45.952301868 94.0
45.978562433 99.0
46.004822998 103.0
46.031083563 105.0
46.057344128 128.0
46.083604693 119.0
46.109865258 135.0
46.136125823 141.0
46.162386388 111.0
46.188646953 127.0
46.214907518 113.0
46.241168083 124.0
46.267428648 141.0
46.293689213 137.0
46.319949778 117.0
46.346210343 125.0
46.372470908 122.0
46.398731473 107.0
46.424992038 110.0
46.451252603 124.0
46.477513168 113.0
46.503773733 114.0
46.530034298 120.0
46.556294863 128.0
46.582555428 112.0
46.608815994 115.0
46.635076559 132.0
46.661337124 121.0
46.687597689 126.0
46.713858254 127.0
46.740118819 132.0
46.766379384 135.0
46.792639949 140.0
46.818900514 124.0
46.845161079 136.0
46.871421644 140.0
46.897682209 130.0
46.923942774 125.0
46.950203339 112.0
46.976463904 153.0
47.002724469 133.0
47.028985034 133.0
47.055245599 129.0
47.081506164 145.0
47.107766729 149.0
47.134027294 136.0
47.160287859 135.0
47.186548424 142.0
47.212808989 151.0
47.239069554 118.0
47.265330119 125.0
47.291590684 138.0
47.317851249 151.0
47.344111814 138.0
47.370372379 125.0
47.396632944 132.0
47.422893509 135.0
47.449154074 146.0
47.475414639 112.0
47.501675204 143.0
47.527935769 147.0
47.554196334 129.0
47.580456899 144.0
47.606717464 148.0
47.632978029 156.0
47.659238594 146.0
47.685499159 144.0
47.711759724 141.0
47.738020289 159.0
47.764280854 155.0
47.790541419 147.0
47.816801984 167.0
47.843062549 164.0
47.869323114 180.0
47.895583679 173.0
47.921844244 160.0
47.948104809 178.0
47.974365374 194.0
48.000625939 164.0
48.026886504 170.0
48.053147069 190.0
48.079407634 196.0
48.105668199 204.0
48.131928764 204.0
48.158189329 179.0
48.184449894 225.0
48.210710459 208.0
48.236971024 233.0
48.263231589 221.0
48.289492154 238.0
48.315752719 233.0
48.342013284 243.0
48.368273849 236.0
48.394534414 276.0
48.420794979 257.0
48.447055544 258.0
48.473316109 289.0
48.499576674 316.0
48.525837239 310.0
48.552097804 381.0
48.578358369 378.0
48.604618934 414.0
48.630879499 408.0
48.657140064 427.0
48.683400629 465.0
48.709661194 531.0
48.735921759 469.0
48.762182324 484.0
48.788442889 522.0
48.814703454 534.0
48.840964019 559.0
48.867224585 563.0
48.893485150 579.0
48.919745715 626.0
48.946006280 583.0
48.972266845 663.0
48.998527410 646.0
49.024787975 641.0
49.051048540 647.0
49.077309105 644.0
49.103569670 637.0
49.129830235 590.0
49.156090800 539.0
49.182351365 525.0
49.208611930 508.0
49.234872495 470.0
49.261133060 423.0
49.287393625 359.0
49.313654190 376.0
49.339914755 363.0
49.366175320 322.0
49.392435885 258.0
49.418696450 286.0
49.444957015 256.0
49.471217580 237.0
49.497478145 245.0
49.523738710 216.0
49.549999275 229.0
49.576259840 200.0
49.602520405 218.0
49.628780970 204.0
49.655041535 202.0
49.681302100 214.0
49.707562665 173.0
49.733823230 182.0
49.760083795 181.0
49.786344360 188.0
49.812604925 166.0
49.838865490 168.0
49.865126055 167.0
49.891386620 155.0
49.917647185 164.0
49.943907750 143.0
49.970168315 173.0
49.996428880 198.0
