# Supplementary material for: Investigation of Potential Amorphisation and Co-Amorphisation Behaviour of the Benzene Di-Carboxylic Acids upon Cryo-Milling
Source: Molecules. 2019 Nov 5;24(21):3990. doi: 10.3390/molecules24213990 (PMC6865180; doi:10.3390/molecules24213990)
Supplement: Supplementary file 1 [file molecules-24-03990-s001.zip › SI_pack/Figure_3_XRPD_single_components/Data/Mixtures/IT/IT TOG NEW 3 WEEKS.xy]

2.013130280 33.0
2.039390845 44.0
2.065651410 40.0
2.091911975 35.0
2.118172540 32.0
2.144433105 45.0
2.170693670 31.0
2.196954235 41.0
2.223214800 54.0
2.249475365 36.0
2.275735930 36.0
2.301996495 36.0
2.328257060 32.0
2.354517625 39.0
2.380778190 35.0
2.407038755 35.0
2.433299320 19.0
2.459559885 22.0
2.485820450 27.0
2.512081015 18.0
2.538341580 18.0
2.564602145 21.0
2.590862710 21.0
2.617123275 16.0
2.643383840 16.0
2.669644405 16.0
2.695904970 15.0
2.722165535 15.0
2.748426100 22.0
2.774686665 19.0
2.800947230 20.0
2.827207795 24.0
2.853468360 15.0
2.879728925 22.0
2.905989490 17.0
2.932250055 14.0
2.958510620 15.0
2.984771185 20.0
3.011031750 17.0
3.037292315 20.0
3.063552880 22.0
3.089813445 10.0
3.116074010 16.0
3.142334575 19.0
3.168595140 23.0
3.194855705 15.0
3.221116270 13.0
3.247376835 15.0
3.273637400 23.0
3.299897965 16.0
3.326158530 17.0
3.352419095 19.0
3.378679660 21.0
3.404940225 20.0
3.431200790 14.0
3.457461355 12.0
3.483721920 15.0
3.509982485 23.0
3.536243050 24.0
3.562503615 20.0
3.588764180 22.0
3.615024746 24.0
3.641285311 24.0
3.667545876 13.0
3.693806441 13.0
3.720067006 18.0
3.746327571 19.0
3.772588136 18.0
3.798848701 19.0
3.825109266 17.0
3.851369831 9.0
3.877630396 18.0
3.903890961 16.0
3.930151526 12.0
3.956412091 16.0
3.982672656 17.0
4.008933221 18.0
4.035193786 18.0
4.061454351 16.0
4.087714916 14.0
4.113975481 11.0
4.140236046 14.0
4.166496611 17.0
4.192757176 11.0
4.219017741 17.0
4.245278306 24.0
4.271538871 11.0
4.297799436 15.0
4.324060001 21.0
4.350320566 22.0
4.376581131 14.0
4.402841696 18.0
4.429102261 19.0
4.455362826 8.0
4.481623391 15.0
4.507883956 21.0
4.534144521 16.0
4.560405086 17.0
4.586665651 18.0
4.612926216 19.0
4.639186781 19.0
4.665447346 17.0
4.691707911 23.0
4.717968476 18.0
4.744229041 19.0
4.770489606 24.0
4.796750171 22.0
4.823010736 19.0
4.849271301 14.0
4.875531866 15.0
4.901792431 23.0
4.928052996 13.0
4.954313561 21.0
4.980574126 14.0
5.006834691 16.0
5.033095256 16.0
5.059355821 24.0
5.085616386 24.0
5.111876951 23.0
5.138137516 22.0
5.164398081 21.0
5.190658646 17.0
5.216919211 19.0
5.243179776 28.0
5.269440341 12.0
5.295700906 33.0
5.321961471 18.0
5.348222036 12.0
5.374482601 22.0
5.400743166 15.0
5.427003731 22.0
5.453264296 19.0
5.479524861 19.0
5.505785426 17.0
5.532045991 20.0
5.558306556 12.0
5.584567121 19.0
5.610827686 12.0
5.637088251 18.0
5.663348816 16.0
5.689609381 15.0
5.715869946 17.0
5.742130511 19.0
5.768391076 11.0
5.794651641 17.0
5.820912206 15.0
5.847172771 11.0
5.873433336 25.0
5.899693901 19.0
5.925954466 15.0
5.952215031 27.0
5.978475596 21.0
6.004736161 20.0
6.030996726 18.0
6.057257291 13.0
6.083517856 20.0
6.109778421 12.0
6.136038986 28.0
6.162299551 12.0
6.188560116 19.0
6.214820681 22.0
6.241081246 15.0
6.267341811 21.0
6.293602376 17.0
6.319862941 20.0
6.346123506 26.0
6.372384071 15.0
6.398644636 26.0
6.424905201 24.0
6.451165766 12.0
6.477426331 27.0
6.503686896 23.0
6.529947461 20.0
6.556208026 18.0
6.582468591 16.0
6.608729156 18.0
6.634989721 20.0
6.661250286 22.0
6.687510851 24.0
6.713771416 19.0
6.740031981 23.0
6.766292546 23.0
6.792553111 21.0
6.818813677 13.0
6.845074242 20.0
6.871334807 27.0
6.897595372 20.0
6.923855937 19.0
6.950116502 15.0
6.976377067 16.0
7.002637632 15.0
7.028898197 23.0
7.055158762 21.0
7.081419327 13.0
7.107679892 17.0
7.133940457 17.0
7.160201022 20.0
7.186461587 22.0
7.212722152 30.0
7.238982717 18.0
7.265243282 15.0
7.291503847 18.0
7.317764412 12.0
7.344024977 18.0
7.370285542 10.0
7.396546107 18.0
7.422806672 18.0
7.449067237 25.0
7.475327802 18.0
7.501588367 28.0
7.527848932 25.0
7.554109497 23.0
7.580370062 14.0
7.606630627 20.0
7.632891192 28.0
7.659151757 20.0
7.685412322 13.0
7.711672887 13.0
7.737933452 21.0
7.764194017 17.0
7.790454582 22.0
7.816715147 20.0
7.842975712 26.0
7.869236277 28.0
7.895496842 28.0
7.921757407 20.0
7.948017972 16.0
7.974278537 24.0
8.000539102 16.0
8.026799667 17.0
8.053060232 20.0
8.079320797 27.0
8.105581362 11.0
8.131841927 14.0
8.158102492 20.0
8.184363057 20.0
8.210623622 22.0
8.236884187 17.0
8.263144752 21.0
8.289405317 24.0
8.315665882 18.0
8.341926447 21.0
8.368187012 16.0
8.394447577 19.0
8.420708142 22.0
8.446968707 18.0
8.473229272 20.0
8.499489837 21.0
8.525750402 21.0
8.552010967 12.0
8.578271532 12.0
8.604532097 21.0
8.630792662 23.0
8.657053227 18.0
8.683313792 18.0
8.709574357 13.0
8.735834922 16.0
8.762095487 18.0
8.788356052 23.0
8.814616617 18.0
8.840877182 17.0
8.867137747 20.0
8.893398312 18.0
8.919658877 22.0
8.945919442 15.0
8.972180007 19.0
8.998440572 26.0
9.024701137 19.0
9.050961702 27.0
9.077222267 20.0
9.103482832 19.0
9.129743397 16.0
9.156003962 24.0
9.182264527 24.0
9.208525092 13.0
9.234785657 17.0
9.261046222 14.0
9.287306787 20.0
9.313567352 24.0
9.339827917 19.0
9.366088482 16.0
9.392349047 18.0
9.418609612 26.0
9.444870177 21.0
9.471130742 19.0
9.497391307 12.0
9.523651872 23.0
9.549912437 20.0
9.576173002 28.0
9.602433567 16.0
9.628694132 27.0
9.654954697 28.0
9.681215262 23.0
9.707475827 26.0
9.733736392 21.0
9.759996957 12.0
9.786257522 19.0
9.812518087 19.0
9.838778652 18.0
9.865039217 28.0
9.891299782 17.0
9.917560347 16.0
9.943820912 12.0
9.970081477 23.0
9.996342042 16.0
10.022602608 20.0
10.048863173 12.0
10.075123738 20.0
10.101384303 21.0
10.127644868 24.0
10.153905433 26.0
10.180165998 18.0
10.206426563 18.0
10.232687128 17.0
10.258947693 18.0
10.285208258 14.0
10.311468823 18.0
10.337729388 24.0
10.363989953 15.0
10.390250518 18.0
10.416511083 27.0
10.442771648 15.0
10.469032213 26.0
10.495292778 11.0
10.521553343 17.0
10.547813908 19.0
10.574074473 19.0
10.600335038 25.0
10.626595603 16.0
10.652856168 19.0
10.679116733 32.0
10.705377298 19.0
10.731637863 20.0
10.757898428 23.0
10.784158993 22.0
10.810419558 20.0
10.836680123 28.0
10.862940688 20.0
10.889201253 12.0
10.915461818 17.0
10.941722383 22.0
10.967982948 22.0
10.994243513 21.0
11.020504078 19.0
11.046764643 25.0
11.073025208 15.0
11.099285773 23.0
11.125546338 15.0
11.151806903 21.0
11.178067468 26.0
11.204328033 26.0
11.230588598 27.0
11.256849163 20.0
11.283109728 21.0
11.309370293 21.0
11.335630858 13.0
11.361891423 20.0
11.388151988 15.0
11.414412553 15.0
11.440673118 18.0
11.466933683 29.0
11.493194248 21.0
11.519454813 18.0
11.545715378 20.0
11.571975943 16.0
11.598236508 12.0
11.624497073 22.0
11.650757638 19.0
11.677018203 22.0
11.703278768 13.0
11.729539333 17.0
11.755799898 22.0
11.782060463 31.0
11.808321028 21.0
11.834581593 19.0
11.860842158 18.0
11.887102723 30.0
11.913363288 17.0
11.939623853 15.0
11.965884418 20.0
11.992144983 26.0
12.018405548 14.0
12.044666113 19.0
12.070926678 23.0
12.097187243 12.0
12.123447808 25.0
12.149708373 26.0
12.175968938 14.0
12.202229503 22.0
12.228490068 20.0
12.254750633 25.0
12.281011198 23.0
12.307271763 19.0
12.333532328 15.0
12.359792893 21.0
12.386053458 18.0
12.412314023 22.0
12.438574588 19.0
12.464835153 20.0
12.491095718 18.0
12.517356283 22.0
12.543616848 19.0
12.569877413 25.0
12.596137978 27.0
12.622398543 23.0
12.648659108 16.0
12.674919673 19.0
12.701180238 16.0
12.727440803 27.0
12.753701368 21.0
12.779961933 23.0
12.806222498 21.0
12.832483063 23.0
12.858743628 18.0
12.885004193 17.0
12.911264758 13.0
12.937525323 17.0
12.963785888 21.0
12.990046453 20.0
13.016307018 24.0
13.042567583 21.0
13.068828148 24.0
13.095088713 27.0
13.121349278 25.0
13.147609843 18.0
13.173870408 24.0
13.200130973 15.0
13.226391539 18.0
13.252652104 19.0
13.278912669 21.0
13.305173234 29.0
13.331433799 26.0
13.357694364 25.0
13.383954929 16.0
13.410215494 17.0
13.436476059 31.0
13.462736624 21.0
13.488997189 21.0
13.515257754 26.0
13.541518319 19.0
13.567778884 27.0
13.594039449 36.0
13.620300014 30.0
13.646560579 20.0
13.672821144 13.0
13.699081709 26.0
13.725342274 21.0
13.751602839 21.0
13.777863404 24.0
13.804123969 24.0
13.830384534 27.0
13.856645099 25.0
13.882905664 29.0
13.909166229 31.0
13.935426794 22.0
13.961687359 25.0
13.987947924 37.0
14.014208489 27.0
14.040469054 22.0
14.066729619 18.0
14.092990184 22.0
14.119250749 36.0
14.145511314 32.0
14.171771879 36.0
14.198032444 31.0
14.224293009 23.0
14.250553574 18.0
14.276814139 37.0
14.303074704 30.0
14.329335269 27.0
14.355595834 36.0
14.381856399 35.0
14.408116964 27.0
14.434377529 41.0
14.460638094 29.0
14.486898659 42.0
14.513159224 33.0
14.539419789 31.0
14.565680354 37.0
14.591940919 31.0
14.618201484 33.0
14.644462049 42.0
14.670722614 35.0
14.696983179 38.0
14.723243744 36.0
14.749504309 30.0
14.775764874 33.0
14.802025439 32.0
14.828286004 43.0
14.854546569 28.0
14.880807134 30.0
14.907067699 31.0
14.933328264 33.0
14.959588829 42.0
14.985849394 26.0
15.012109959 40.0
15.038370524 34.0
15.064631089 29.0
15.090891654 43.0
15.117152219 37.0
15.143412784 34.0
15.169673349 29.0
15.195933914 26.0
15.222194479 30.0
15.248455044 36.0
15.274715609 31.0
15.300976174 34.0
15.327236739 48.0
15.353497304 40.0
15.379757869 39.0
15.406018434 46.0
15.432278999 28.0
15.458539564 35.0
15.484800129 35.0
15.511060694 34.0
15.537321259 53.0
15.563581824 43.0
15.589842389 43.0
15.616102954 42.0
15.642363519 40.0
15.668624084 43.0
15.694884649 53.0
15.721145214 45.0
15.747405779 45.0
15.773666344 56.0
15.799926909 40.0
15.826187474 55.0
15.852448039 45.0
15.878708604 54.0
15.904969169 50.0
15.931229734 56.0
15.957490299 37.0
15.983750864 54.0
16.010011429 46.0
16.036271994 43.0
16.062532559 50.0
16.088793124 54.0
16.115053689 56.0
16.141314254 62.0
16.167574819 42.0
16.193835384 43.0
16.220095949 35.0
16.246356514 47.0
16.272617079 49.0
16.298877644 49.0
16.325138209 48.0
16.351398774 32.0
16.377659339 44.0
16.403919904 50.0
16.430180470 50.0
16.456441035 63.0
16.482701600 39.0
16.508962165 48.0
16.535222730 41.0
16.561483295 46.0
16.587743860 46.0
16.614004425 49.0
16.640264990 54.0
16.666525555 60.0
16.692786120 46.0
16.719046685 60.0
16.745307250 46.0
16.771567815 43.0
16.797828380 56.0
16.824088945 54.0
16.850349510 46.0
16.876610075 49.0
16.902870640 40.0
16.929131205 42.0
16.955391770 63.0
16.981652335 55.0
17.007912900 62.0
17.034173465 59.0
17.060434030 60.0
17.086694595 49.0
17.112955160 39.0
17.139215725 52.0
17.165476290 48.0
17.191736855 43.0
17.217997420 52.0
17.244257985 62.0
17.270518550 43.0
17.296779115 56.0
17.323039680 46.0
17.349300245 55.0
17.375560810 41.0
17.401821375 52.0
17.428081940 39.0
17.454342505 36.0
17.480603070 47.0
17.506863635 52.0
17.533124200 45.0
17.559384765 56.0
17.585645330 42.0
17.611905895 58.0
17.638166460 43.0
17.664427025 53.0
17.690687590 35.0
17.716948155 42.0
17.743208720 39.0
17.769469285 45.0
17.795729850 45.0
17.821990415 43.0
17.848250980 53.0
17.874511545 38.0
17.900772110 42.0
17.927032675 41.0
17.953293240 36.0
17.979553805 27.0
18.005814370 45.0
18.032074935 36.0
18.058335500 38.0
18.084596065 46.0
18.110856630 37.0
18.137117195 41.0
18.163377760 42.0
18.189638325 34.0
18.215898890 46.0
18.242159455 41.0
18.268420020 40.0
18.294680585 31.0
18.320941150 41.0
18.347201715 46.0
18.373462280 44.0
18.399722845 44.0
18.425983410 32.0
18.452243975 47.0
18.478504540 39.0
18.504765105 45.0
18.531025670 29.0
18.557286235 50.0
18.583546800 40.0
18.609807365 34.0
18.636067930 23.0
18.662328495 47.0
18.688589060 46.0
18.714849625 32.0
18.741110190 43.0
18.767370755 31.0
18.793631320 31.0
18.819891885 37.0
18.846152450 27.0
18.872413015 25.0
18.898673580 43.0
18.924934145 43.0
18.951194710 32.0
18.977455275 40.0
19.003715840 38.0
19.029976405 29.0
19.056236970 43.0
19.082497535 18.0
19.108758100 24.0
19.135018665 32.0
19.161279230 37.0
19.187539795 34.0
19.213800360 32.0
19.240060925 21.0
19.266321490 35.0
19.292582055 31.0
19.318842620 37.0
19.345103185 30.0
19.371363750 31.0
19.397624315 26.0
19.423884880 33.0
19.450145445 27.0
19.476406010 34.0
19.502666575 30.0
19.528927140 31.0
19.555187705 20.0
19.581448270 38.0
19.607708836 27.0
19.633969401 28.0
19.660229966 34.0
19.686490531 22.0
19.712751096 33.0
19.739011661 26.0
19.765272226 32.0
19.791532791 35.0
19.817793356 35.0
19.844053921 30.0
19.870314486 37.0
19.896575051 33.0
19.922835616 31.0
19.949096181 32.0
19.975356746 28.0
20.001617311 27.0
20.027877876 28.0
20.054138441 31.0
20.080399006 27.0
20.106659571 28.0
20.132920136 28.0
20.159180701 29.0
20.185441266 35.0
20.211701831 29.0
20.237962396 22.0
20.264222961 32.0
20.290483526 36.0
20.316744091 36.0
20.343004656 30.0
20.369265221 40.0
20.395525786 33.0
20.421786351 45.0
20.448046916 22.0
20.474307481 38.0
20.500568046 37.0
20.526828611 47.0
20.553089176 43.0
20.579349741 32.0
20.605610306 25.0
20.631870871 34.0
20.658131436 29.0
20.684392001 43.0
20.710652566 29.0
20.736913131 42.0
20.763173696 24.0
20.789434261 39.0
20.815694826 22.0
20.841955391 31.0
20.868215956 31.0
20.894476521 30.0
20.920737086 30.0
20.946997651 37.0
20.973258216 26.0
20.999518781 41.0
21.025779346 29.0
21.052039911 23.0
21.078300476 39.0
21.104561041 32.0
21.130821606 32.0
21.157082171 25.0
21.183342736 42.0
21.209603301 30.0
21.235863866 34.0
21.262124431 42.0
21.288384996 28.0
21.314645561 21.0
21.340906126 45.0
21.367166691 31.0
21.393427256 28.0
21.419687821 33.0
21.445948386 37.0
21.472208951 35.0
21.498469516 39.0
21.524730081 27.0
21.550990646 32.0
21.577251211 29.0
21.603511776 33.0
21.629772341 39.0
21.656032906 26.0
21.682293471 36.0
21.708554036 52.0
21.734814601 32.0
21.761075166 38.0
21.787335731 33.0
21.813596296 28.0
21.839856861 32.0
21.866117426 31.0
21.892377991 29.0
21.918638556 31.0
21.944899121 37.0
21.971159686 36.0
21.997420251 38.0
22.023680816 28.0
22.049941381 37.0
22.076201946 49.0
22.102462511 40.0
22.128723076 27.0
22.154983641 31.0
22.181244206 36.0
22.207504771 40.0
22.233765336 42.0
22.260025901 39.0
22.286286466 37.0
22.312547031 37.0
22.338807596 34.0
22.365068161 39.0
22.391328726 28.0
22.417589291 40.0
22.443849856 44.0
22.470110421 28.0
22.496370986 42.0
22.522631551 37.0
22.548892116 44.0
22.575152681 56.0
22.601413246 39.0
22.627673811 30.0
22.653934376 35.0
22.680194941 43.0
22.706455506 45.0
22.732716071 29.0
22.758976636 26.0
22.785237201 51.0
22.811497767 43.0
22.837758332 48.0
22.864018897 48.0
22.890279462 38.0
22.916540027 39.0
22.942800592 41.0
22.969061157 40.0
22.995321722 36.0
23.021582287 52.0
23.047842852 45.0
23.074103417 39.0
23.100363982 34.0
23.126624547 41.0
23.152885112 38.0
23.179145677 41.0
23.205406242 37.0
23.231666807 45.0
23.257927372 52.0
23.284187937 45.0
23.310448502 42.0
23.336709067 30.0
23.362969632 41.0
23.389230197 48.0
23.415490762 67.0
23.441751327 45.0
23.468011892 59.0
23.494272457 49.0
23.520533022 42.0
23.546793587 49.0
23.573054152 50.0
23.599314717 62.0
23.625575282 60.0
23.651835847 56.0
23.678096412 55.0
23.704356977 48.0
23.730617542 52.0
23.756878107 41.0
23.783138672 39.0
23.809399237 49.0
23.835659802 52.0
23.861920367 56.0
23.888180932 58.0
23.914441497 59.0
23.940702062 59.0
23.966962627 65.0
23.993223192 52.0
24.019483757 40.0
24.045744322 64.0
24.072004887 51.0
24.098265452 50.0
24.124526017 56.0
24.150786582 62.0
24.177047147 73.0
24.203307712 66.0
24.229568277 56.0
24.255828842 66.0
24.282089407 74.0
24.308349972 54.0
24.334610537 76.0
24.360871102 51.0
24.387131667 62.0
24.413392232 73.0
24.439652797 74.0
24.465913362 63.0
24.492173927 56.0
24.518434492 64.0
24.544695057 68.0
24.570955622 58.0
24.597216187 58.0
24.623476752 60.0
24.649737317 63.0
24.675997882 58.0
24.702258447 66.0
24.728519012 74.0
24.754779577 64.0
24.781040142 81.0
24.807300707 62.0
24.833561272 60.0
24.859821837 74.0
24.886082402 70.0
24.912342967 88.0
24.938603532 64.0
24.964864097 63.0
24.991124662 76.0
25.017385227 73.0
25.043645792 51.0
25.069906357 72.0
25.096166922 67.0
25.122427487 79.0
25.148688052 62.0
25.174948617 70.0
25.201209182 86.0
25.227469747 75.0
25.253730312 76.0
25.279990877 77.0
25.306251442 69.0
25.332512007 69.0
25.358772572 73.0
25.385033137 79.0
25.411293702 87.0
25.437554267 85.0
25.463814832 73.0
25.490075397 79.0
25.516335962 96.0
25.542596527 89.0
25.568857092 90.0
25.595117657 80.0
25.621378222 79.0
25.647638787 67.0
25.673899352 95.0
25.700159917 90.0
25.726420482 101.0
25.752681047 98.0
25.778941612 100.0
25.805202177 116.0
25.831462742 104.0
25.857723307 90.0
25.883983872 105.0
25.910244437 92.0
25.936505002 97.0
25.962765567 98.0
25.989026132 111.0
26.015286698 89.0
26.041547263 130.0
26.067807828 121.0
26.094068393 121.0
26.120328958 137.0
26.146589523 120.0
26.172850088 137.0
26.199110653 136.0
26.225371218 117.0
26.251631783 126.0
26.277892348 128.0
26.304152913 142.0
26.330413478 149.0
26.356674043 129.0
26.382934608 134.0
26.409195173 129.0
26.435455738 143.0
26.461716303 149.0
26.487976868 167.0
26.514237433 148.0
26.540497998 173.0
26.566758563 158.0
26.593019128 147.0
26.619279693 162.0
26.645540258 165.0
26.671800823 178.0
26.698061388 179.0
26.724321953 173.0
26.750582518 161.0
26.776843083 195.0
26.803103648 182.0
26.829364213 182.0
26.855624778 188.0
26.881885343 157.0
26.908145908 187.0
26.934406473 173.0
26.960667038 200.0
26.986927603 187.0
27.013188168 186.0
27.039448733 201.0
27.065709298 197.0
27.091969863 197.0
27.118230428 177.0
27.144490993 180.0
27.170751558 210.0
27.197012123 193.0
27.223272688 177.0
27.249533253 187.0
27.275793818 174.0
27.302054383 202.0
27.328314948 197.0
27.354575513 172.0
27.380836078 167.0
27.407096643 145.0
27.433357208 188.0
27.459617773 190.0
27.485878338 180.0
27.512138903 194.0
27.538399468 146.0
27.564660033 187.0
27.590920598 172.0
27.617181163 160.0
27.643441728 147.0
27.669702293 130.0
27.695962858 152.0
27.722223423 143.0
27.748483988 150.0
27.774744553 153.0
27.801005118 155.0
27.827265683 154.0
27.853526248 118.0
27.879786813 132.0
27.906047378 123.0
27.932307943 115.0
27.958568508 110.0
27.984829073 123.0
28.011089638 107.0
28.037350203 125.0
28.063610768 109.0
28.089871333 108.0
28.116131898 116.0
28.142392463 103.0
28.168653028 101.0
28.194913593 99.0
28.221174158 90.0
28.247434723 101.0
28.273695288 81.0
28.299955853 78.0
28.326216418 71.0
28.352476983 72.0
28.378737548 72.0
28.404998113 74.0
28.431258678 76.0
28.457519243 61.0
28.483779808 71.0
28.510040373 82.0
28.536300938 58.0
28.562561503 75.0
28.588822068 57.0
28.615082633 79.0
28.641343198 72.0
28.667603763 66.0
28.693864328 63.0
28.720124893 57.0
28.746385458 50.0
28.772646023 50.0
28.798906588 62.0
28.825167153 46.0
28.851427718 68.0
28.877688283 69.0
28.903948848 66.0
28.930209413 60.0
28.956469978 46.0
28.982730543 50.0
29.008991108 56.0
29.035251673 53.0
29.061512238 48.0
29.087772803 57.0
29.114033368 38.0
29.140293933 48.0
29.166554498 51.0
29.192815063 46.0
29.219075629 68.0
29.245336194 46.0
29.271596759 49.0
29.297857324 54.0
29.324117889 54.0
29.350378454 36.0
29.376639019 58.0
29.402899584 48.0
29.429160149 42.0
29.455420714 46.0
29.481681279 46.0
29.507941844 54.0
29.534202409 46.0
29.560462974 45.0
29.586723539 46.0
29.612984104 55.0
29.639244669 40.0
29.665505234 71.0
29.691765799 42.0
29.718026364 52.0
29.744286929 31.0
29.770547494 33.0
29.796808059 42.0
29.823068624 51.0
29.849329189 43.0
29.875589754 44.0
29.901850319 51.0
29.928110884 46.0
29.954371449 50.0
29.980632014 41.0
30.006892579 53.0
30.033153144 41.0
30.059413709 31.0
30.085674274 57.0
30.111934839 41.0
30.138195404 39.0
30.164455969 52.0
30.190716534 40.0
30.216977099 46.0
30.243237664 49.0
30.269498229 35.0
30.295758794 43.0
30.322019359 45.0
30.348279924 29.0
30.374540489 36.0
30.400801054 31.0
30.427061619 41.0
30.453322184 39.0
30.479582749 34.0
30.505843314 36.0
30.532103879 40.0
30.558364444 38.0
30.584625009 39.0
30.610885574 45.0
30.637146139 44.0
30.663406704 38.0
30.689667269 41.0
30.715927834 34.0
30.742188399 41.0
30.768448964 45.0
30.794709529 38.0
30.820970094 45.0
30.847230659 35.0
30.873491224 43.0
30.899751789 53.0
30.926012354 36.0
30.952272919 37.0
30.978533484 29.0
31.004794049 43.0
31.031054614 30.0
31.057315179 37.0
31.083575744 39.0
31.109836309 38.0
31.136096874 54.0
31.162357439 25.0
31.188618004 42.0
31.214878569 55.0
31.241139134 52.0
31.267399699 77.0
31.293660264 104.0
31.319920829 133.0
31.346181394 107.0
31.372441959 111.0
31.398702524 60.0
31.424963089 53.0
31.451223654 41.0
31.477484219 41.0
31.503744784 39.0
31.530005349 31.0
31.556265914 39.0
31.582526479 47.0
31.608787044 43.0
31.635047609 46.0
31.661308174 26.0
31.687568739 36.0
31.713829304 36.0
31.740089869 34.0
31.766350434 34.0
31.792610999 45.0
31.818871564 28.0
31.845132129 30.0
31.871392694 46.0
31.897653259 29.0
31.923913824 40.0
31.950174389 39.0
31.976434954 29.0
32.002695519 43.0
32.028956084 38.0
32.055216649 26.0
32.081477214 39.0
32.107737779 46.0
32.133998344 41.0
32.160258909 39.0
32.186519474 34.0
32.212780039 34.0
32.239040604 46.0
32.265301169 40.0
32.291561734 38.0
32.317822299 41.0
32.344082864 26.0
32.370343429 33.0
32.396603994 30.0
32.422864560 31.0
32.449125125 20.0
32.475385690 40.0
32.501646255 40.0
32.527906820 34.0
32.554167385 40.0
32.580427950 34.0
32.606688515 33.0
32.632949080 37.0
32.659209645 33.0
32.685470210 34.0
32.711730775 33.0
32.737991340 39.0
32.764251905 31.0
32.790512470 29.0
32.816773035 40.0
32.843033600 34.0
32.869294165 31.0
32.895554730 44.0
32.921815295 38.0
32.948075860 44.0
32.974336425 36.0
33.000596990 43.0
33.026857555 36.0
33.053118120 32.0
33.079378685 41.0
33.105639250 49.0
33.131899815 42.0
33.158160380 37.0
33.184420945 34.0
33.210681510 31.0
33.236942075 40.0
33.263202640 38.0
33.289463205 26.0
33.315723770 43.0
33.341984335 31.0
33.368244900 41.0
33.394505465 38.0
33.420766030 46.0
33.447026595 37.0
33.473287160 37.0
33.499547725 30.0
33.525808290 42.0
33.552068855 42.0
33.578329420 37.0
33.604589985 39.0
33.630850550 34.0
33.657111115 35.0
33.683371680 35.0
33.709632245 24.0
33.735892810 41.0
33.762153375 31.0
33.788413940 42.0
33.814674505 30.0
33.840935070 44.0
33.867195635 29.0
33.893456200 39.0
33.919716765 46.0
33.945977330 43.0
33.972237895 45.0
33.998498460 44.0
34.024759025 35.0
34.051019590 33.0
34.077280155 30.0
34.103540720 39.0
34.129801285 52.0
34.156061850 31.0
34.182322415 43.0
34.208582980 38.0
34.234843545 41.0
34.261104110 37.0
34.287364675 47.0
34.313625240 34.0
34.339885805 37.0
34.366146370 37.0
34.392406935 47.0
34.418667500 40.0
34.444928065 33.0
34.471188630 39.0
34.497449195 33.0
34.523709760 38.0
34.549970325 36.0
34.576230890 52.0
34.602491455 40.0
34.628752020 39.0
34.655012585 34.0
34.681273150 28.0
34.707533715 25.0
34.733794280 33.0
34.760054845 34.0
34.786315410 31.0
34.812575975 37.0
34.838836540 38.0
34.865097105 39.0
34.891357670 27.0
34.917618235 31.0
34.943878800 31.0
34.970139365 30.0
34.996399930 47.0
35.022660495 43.0
35.048921060 28.0
35.075181625 35.0
35.101442190 31.0
35.127702755 42.0
35.153963320 38.0
35.180223885 38.0
35.206484450 34.0
35.232745015 41.0
35.259005580 41.0
35.285266145 39.0
35.311526710 41.0
35.337787275 50.0
35.364047840 37.0
35.390308405 45.0
35.416568970 36.0
35.442829535 35.0
35.469090100 37.0
35.495350665 39.0
35.521611230 40.0
35.547871795 37.0
35.574132360 41.0
35.600392926 33.0
35.626653491 34.0
35.652914056 50.0
35.679174621 51.0
35.705435186 33.0
35.731695751 35.0
35.757956316 33.0
35.784216881 41.0
35.810477446 37.0
35.836738011 36.0
35.862998576 42.0
35.889259141 37.0
35.915519706 45.0
35.941780271 46.0
35.968040836 43.0
35.994301401 48.0
36.020561966 40.0
36.046822531 46.0
36.073083096 38.0
36.099343661 55.0
36.125604226 38.0
36.151864791 32.0
36.178125356 51.0
36.204385921 49.0
36.230646486 45.0
36.256907051 67.0
36.283167616 66.0
36.309428181 74.0
36.335688746 70.0
36.361949311 89.0
36.388209876 48.0
36.414470441 45.0
36.440731006 34.0
36.466991571 41.0
36.493252136 51.0
36.519512701 30.0
36.545773266 38.0
36.572033831 34.0
36.598294396 41.0
36.624554961 36.0
36.650815526 44.0
36.677076091 62.0
36.703336656 50.0
36.729597221 32.0
36.755857786 34.0
36.782118351 41.0
36.808378916 55.0
36.834639481 42.0
36.860900046 43.0
36.887160611 48.0
36.913421176 40.0
36.939681741 43.0
36.965942306 43.0
36.992202871 44.0
37.018463436 42.0
37.044724001 41.0
37.070984566 54.0
37.097245131 45.0
37.123505696 36.0
37.149766261 50.0
37.176026826 45.0
37.202287391 48.0
37.228547956 49.0
37.254808521 38.0
37.281069086 52.0
37.307329651 41.0
37.333590216 37.0
37.359850781 46.0
37.386111346 50.0
37.412371911 46.0
37.438632476 47.0
37.464893041 46.0
37.491153606 56.0
37.517414171 58.0
37.543674736 38.0
37.569935301 61.0
37.596195866 38.0
37.622456431 49.0
37.648716996 44.0
37.674977561 52.0
37.701238126 54.0
37.727498691 52.0
37.753759256 56.0
37.780019821 47.0
37.806280386 40.0
37.832540951 47.0
37.858801516 45.0
37.885062081 49.0
37.911322646 48.0
37.937583211 51.0
37.963843776 44.0
37.990104341 47.0
38.016364906 38.0
38.042625471 41.0
38.068886036 48.0
38.095146601 62.0
38.121407166 42.0
38.147667731 52.0
38.173928296 57.0
38.200188861 41.0
38.226449426 48.0
38.252709991 53.0
38.278970556 56.0
38.305231121 52.0
38.331491686 50.0
38.357752251 60.0
38.384012816 59.0
38.410273381 47.0
38.436533946 58.0
38.462794511 55.0
38.489055076 45.0
38.515315641 46.0
38.541576206 42.0
38.567836771 45.0
38.594097336 63.0
38.620357901 52.0
38.646618466 58.0
38.672879031 56.0
38.699139596 47.0
38.725400161 59.0
38.751660726 51.0
38.777921291 53.0
38.804181857 61.0
38.830442422 51.0
38.856702987 62.0
38.882963552 53.0
38.909224117 60.0
38.935484682 54.0
38.961745247 50.0
38.988005812 61.0
39.014266377 64.0
39.040526942 52.0
39.066787507 67.0
39.093048072 44.0
39.119308637 71.0
39.145569202 66.0
39.171829767 78.0
39.198090332 49.0
39.224350897 52.0
39.250611462 66.0
39.276872027 67.0
39.303132592 53.0
39.329393157 50.0
39.355653722 52.0
39.381914287 58.0
39.408174852 72.0
39.434435417 76.0
39.460695982 75.0
39.486956547 60.0
39.513217112 72.0
39.539477677 77.0
39.565738242 63.0
39.591998807 79.0
39.618259372 65.0
39.644519937 69.0
39.670780502 57.0
39.697041067 69.0
39.723301632 68.0
39.749562197 60.0
39.775822762 48.0
39.802083327 67.0
39.828343892 73.0
39.854604457 72.0
39.880865022 71.0
39.907125587 66.0
39.933386152 60.0
39.959646717 63.0
39.985907282 71.0
40.012167847 61.0
40.038428412 57.0
40.064688977 70.0
40.090949542 73.0
40.117210107 66.0
40.143470672 67.0
40.169731237 69.0
40.195991802 70.0
40.222252367 58.0
40.248512932 61.0
40.274773497 64.0
40.301034062 61.0
40.327294627 54.0
40.353555192 64.0
40.379815757 54.0
40.406076322 63.0
40.432336887 58.0
40.458597452 68.0
40.484858017 68.0
40.511118582 63.0
40.537379147 70.0
40.563639712 61.0
40.589900277 57.0
40.616160842 67.0
40.642421407 63.0
40.668681972 71.0
40.694942537 68.0
40.721203102 66.0
40.747463667 57.0
40.773724232 77.0
40.799984797 83.0
40.826245362 88.0
40.852505927 59.0
40.878766492 75.0
40.905027057 66.0
40.931287622 65.0
40.957548187 79.0
40.983808752 62.0
41.010069317 83.0
41.036329882 55.0
41.062590447 83.0
41.088851012 68.0
41.115111577 89.0
41.141372142 68.0
41.167632707 79.0
41.193893272 68.0
41.220153837 98.0
41.246414402 81.0
41.272674967 57.0
41.298935532 74.0
41.325196097 87.0
41.351456662 78.0
41.377717227 83.0
41.403977792 87.0
41.430238357 74.0
41.456498922 82.0
41.482759487 97.0
41.509020052 104.0
41.535280617 106.0
41.561541182 101.0
41.587801747 120.0
41.614062312 128.0
41.640322877 136.0
41.666583442 165.0
41.692844007 166.0
41.719104572 191.0
41.745365137 216.0
41.771625702 230.0
41.797886267 261.0
41.824146832 288.0
41.850407397 297.0
41.876667962 248.0
41.902928527 313.0
41.929189092 287.0
41.955449657 346.0
41.981710222 340.0
42.007970788 395.0
42.034231353 431.0
42.060491918 487.0
42.086752483 575.0
42.113013048 672.0
42.139273613 854.0
42.165534178 1028.0
42.191794743 1189.0
42.218055308 1362.0
42.244315873 1408.0
42.270576438 1416.0
42.296837003 1330.0
42.323097568 1120.0
42.349358133 1022.0
42.375618698 776.0
42.401879263 682.0
42.428139828 476.0
42.454400393 383.0
42.480660958 366.0
42.506921523 318.0
42.533182088 265.0
42.559442653 241.0
42.585703218 238.0
42.611963783 209.0
42.638224348 193.0
42.664484913 174.0
42.690745478 170.0
42.717006043 161.0
42.743266608 163.0
42.769527173 170.0
42.795787738 190.0
42.822048303 219.0
42.848308868 225.0
42.874569433 237.0
42.900829998 236.0
42.927090563 246.0
42.953351128 262.0
42.979611693 270.0
43.005872258 326.0
43.032132823 353.0
43.058393388 445.0
43.084653953 433.0
43.110914518 566.0
43.137175083 601.0
43.163435648 713.0
43.189696213 716.0
43.215956778 766.0
43.242217343 843.0
43.268477908 775.0
43.294738473 737.0
43.320999038 669.0
43.347259603 637.0
43.373520168 605.0
43.399780733 494.0
43.426041298 449.0
43.452301863 400.0
43.478562428 377.0
43.504822993 279.0
43.531083558 272.0
43.557344123 233.0
43.583604688 191.0
43.609865253 160.0
43.636125818 160.0
43.662386383 145.0
43.688646948 114.0
43.714907513 104.0
43.741168078 106.0
43.767428643 118.0
43.793689208 96.0
43.819949773 100.0
43.846210338 82.0
43.872470903 62.0
43.898731468 66.0
43.924992033 77.0
43.951252598 66.0
43.977513163 80.0
44.003773728 74.0
44.030034293 64.0
44.056294858 59.0
44.082555423 54.0
44.108815988 61.0
44.135076553 64.0
44.161337118 55.0
44.187597683 52.0
44.213858248 49.0
44.240118813 62.0
44.266379378 47.0
44.292639943 54.0
44.318900508 63.0
44.345161073 50.0
44.371421638 49.0
44.397682203 52.0
44.423942768 55.0
44.450203333 60.0
44.476463898 46.0
44.502724463 37.0
44.528985028 58.0
44.555245593 47.0
44.581506158 54.0
44.607766723 63.0
44.634027288 37.0
44.660287853 35.0
44.686548418 43.0
44.712808983 61.0
44.739069548 49.0
44.765330113 64.0
44.791590678 55.0
44.817851243 54.0
44.844111808 45.0
44.870372373 43.0
44.896632938 42.0
44.922893503 60.0
44.949154068 50.0
44.975414633 37.0
45.001675198 52.0
45.027935763 59.0
45.054196328 46.0
45.080456893 43.0
45.106717458 53.0
45.132978023 51.0
45.159238588 49.0
45.185499153 47.0
45.211759719 44.0
45.238020284 41.0
45.264280849 55.0
45.290541414 45.0
45.316801979 48.0
45.343062544 41.0
45.369323109 45.0
45.395583674 54.0
45.421844239 45.0
45.448104804 53.0
45.474365369 54.0
45.500625934 33.0
45.526886499 53.0
45.553147064 55.0
45.579407629 42.0
45.605668194 49.0
45.631928759 52.0
45.658189324 45.0
45.684449889 51.0
45.710710454 50.0
45.736971019 57.0
45.763231584 47.0
45.789492149 54.0
45.815752714 42.0
45.842013279 39.0
45.868273844 52.0
45.894534409 46.0
45.920794974 43.0
45.947055539 51.0
45.973316104 33.0
45.999576669 45.0
46.025837234 39.0
46.052097799 41.0
46.078358364 51.0
46.104618929 41.0
46.130879494 43.0
46.157140059 40.0
46.183400624 46.0
46.209661189 28.0
46.235921754 60.0
46.262182319 41.0
46.288442884 38.0
46.314703449 48.0
46.340964014 46.0
46.367224579 47.0
46.393485144 51.0
46.419745709 43.0
46.446006274 46.0
46.472266839 36.0
46.498527404 50.0
46.524787969 48.0
46.551048534 48.0
46.577309099 54.0
46.603569664 46.0
46.629830229 45.0
46.656090794 36.0
46.682351359 53.0
46.708611924 49.0
46.734872489 36.0
46.761133054 44.0
46.787393619 48.0
46.813654184 59.0
46.839914749 42.0
46.866175314 46.0
46.892435879 56.0
46.918696444 52.0
46.944957009 57.0
46.971217574 61.0
46.997478139 52.0
47.023738704 59.0
47.049999269 49.0
47.076259834 47.0
47.102520399 53.0
47.128780964 51.0
47.155041529 43.0
47.181302094 50.0
47.207562659 44.0
47.233823224 64.0
47.260083789 48.0
47.286344354 61.0
47.312604919 59.0
47.338865484 57.0
47.365126049 54.0
47.391386614 45.0
47.417647179 65.0
47.443907744 53.0
47.470168309 66.0
47.496428874 45.0
47.522689439 57.0
47.548950004 70.0
47.575210569 59.0
47.601471134 54.0
47.627731699 61.0
47.653992264 57.0
47.680252829 54.0
47.706513394 63.0
47.732773959 44.0
47.759034524 48.0
47.785295089 51.0
47.811555654 56.0
47.837816219 59.0
47.864076784 63.0
47.890337349 62.0
47.916597914 61.0
47.942858479 43.0
47.969119044 69.0
47.995379609 62.0
48.021640174 75.0
48.047900739 65.0
48.074161304 76.0
48.100421869 85.0
48.126682434 84.0
48.152942999 79.0
48.179203564 92.0
48.205464129 81.0
48.231724694 86.0
48.257985259 85.0
48.284245824 89.0
48.310506389 94.0
48.336766954 116.0
48.363027519 115.0
48.389288084 121.0
48.415548650 141.0
48.441809215 130.0
48.468069780 161.0
48.494330345 148.0
48.520590910 175.0
48.546851475 191.0
48.573112040 175.0
48.599372605 185.0
48.625633170 203.0
48.651893735 249.0
48.678154300 240.0
48.704414865 258.0
48.730675430 270.0
48.756935995 295.0
48.783196560 284.0
48.809457125 333.0
48.835717690 369.0
48.861978255 347.0
48.888238820 380.0
48.914499385 423.0
48.940759950 441.0
48.967020515 449.0
48.993281080 442.0
49.019541645 439.0
49.045802210 443.0
49.072062775 421.0
49.098323340 402.0
49.124583905 374.0
49.150844470 353.0
49.177105035 317.0
49.203365600 274.0
49.229626165 254.0
49.255886730 249.0
49.282147295 220.0
49.308407860 181.0
49.334668425 150.0
49.360928990 156.0
49.387189555 122.0
49.413450120 126.0
49.439710685 122.0
49.465971250 121.0
49.492231815 96.0
49.518492380 112.0
49.544752945 77.0
49.571013510 105.0
49.597274075 100.0
49.623534640 95.0
49.649795205 90.0
49.676055770 100.0
49.702316335 67.0
49.728576900 95.0
49.754837465 87.0
49.781098030 84.0
49.807358595 89.0
49.833619160 60.0
49.859879725 90.0
49.886140290 81.0
49.912400855 79.0
49.938661420 79.0
49.964921985 90.0
49.991182550 82.0
