# Supplementary material for: Investigation of Potential Amorphisation and Co-Amorphisation Behaviour of the Benzene Di-Carboxylic Acids upon Cryo-Milling
Source: Molecules. 2019 Nov 5;24(21):3990. doi: 10.3390/molecules24213990 (PMC6865180; doi:10.3390/molecules24213990)
Supplement: Supplementary file 1 [file molecules-24-03990-s001.zip › SI_pack/Figure_3_XRPD_single_components/Data/Mixtures/IT/IT TOG ZERO NEW.xy]

2.013130280 132.0
2.039390845 160.0
2.065651410 143.0
2.091911975 147.0
2.118172540 132.0
2.144433105 133.0
2.170693670 139.0
2.196954235 132.0
2.223214800 127.0
2.249475365 111.0
2.275735930 147.0
2.301996495 109.0
2.328257060 99.0
2.354517625 140.0
2.380778190 148.0
2.407038755 137.0
2.433299320 106.0
2.459559885 104.0
2.485820450 93.0
2.512081015 120.0
2.538341580 107.0
2.564602145 127.0
2.590862710 91.0
2.617123275 87.0
2.643383840 102.0
2.669644405 90.0
2.695904970 97.0
2.722165535 92.0
2.748426100 131.0
2.774686665 111.0
2.800947230 108.0
2.827207795 95.0
2.853468360 97.0
2.879728925 99.0
2.905989490 90.0
2.932250055 82.0
2.958510620 109.0
2.984771185 106.0
3.011031750 107.0
3.037292315 92.0
3.063552880 117.0
3.089813445 105.0
3.116074010 114.0
3.142334575 88.0
3.168595140 100.0
3.194855705 72.0
3.221116270 93.0
3.247376835 101.0
3.273637400 97.0
3.299897965 97.0
3.326158530 104.0
3.352419095 106.0
3.378679660 85.0
3.404940225 94.0
3.431200790 90.0
3.457461355 105.0
3.483721920 89.0
3.509982485 96.0
3.536243050 106.0
3.562503615 84.0
3.588764180 92.0
3.615024746 95.0
3.641285311 73.0
3.667545876 104.0
3.693806441 101.0
3.720067006 89.0
3.746327571 95.0
3.772588136 90.0
3.798848701 78.0
3.825109266 84.0
3.851369831 99.0
3.877630396 84.0
3.903890961 99.0
3.930151526 82.0
3.956412091 88.0
3.982672656 103.0
4.008933221 94.0
4.035193786 86.0
4.061454351 107.0
4.087714916 101.0
4.113975481 94.0
4.140236046 94.0
4.166496611 100.0
4.192757176 70.0
4.219017741 90.0
4.245278306 78.0
4.271538871 97.0
4.297799436 79.0
4.324060001 105.0
4.350320566 101.0
4.376581131 104.0
4.402841696 98.0
4.429102261 103.0
4.455362826 86.0
4.481623391 93.0
4.507883956 102.0
4.534144521 90.0
4.560405086 80.0
4.586665651 110.0
4.612926216 88.0
4.639186781 92.0
4.665447346 105.0
4.691707911 95.0
4.717968476 92.0
4.744229041 85.0
4.770489606 99.0
4.796750171 78.0
4.823010736 100.0
4.849271301 90.0
4.875531866 105.0
4.901792431 108.0
4.928052996 103.0
4.954313561 104.0
4.980574126 101.0
5.006834691 111.0
5.033095256 93.0
5.059355821 121.0
5.085616386 109.0
5.111876951 102.0
5.138137516 106.0
5.164398081 109.0
5.190658646 87.0
5.216919211 95.0
5.243179776 110.0
5.269440341 115.0
5.295700906 107.0
5.321961471 97.0
5.348222036 115.0
5.374482601 95.0
5.400743166 113.0
5.427003731 100.0
5.453264296 94.0
5.479524861 107.0
5.505785426 93.0
5.532045991 90.0
5.558306556 102.0
5.584567121 87.0
5.610827686 96.0
5.637088251 93.0
5.663348816 108.0
5.689609381 105.0
5.715869946 96.0
5.742130511 88.0
5.768391076 106.0
5.794651641 106.0
5.820912206 92.0
5.847172771 114.0
5.873433336 118.0
5.899693901 98.0
5.925954466 100.0
5.952215031 98.0
5.978475596 121.0
6.004736161 98.0
6.030996726 90.0
6.057257291 89.0
6.083517856 102.0
6.109778421 91.0
6.136038986 105.0
6.162299551 97.0
6.188560116 102.0
6.214820681 92.0
6.241081246 104.0
6.267341811 110.0
6.293602376 103.0
6.319862941 84.0
6.346123506 107.0
6.372384071 108.0
6.398644636 93.0
6.424905201 91.0
6.451165766 109.0
6.477426331 111.0
6.503686896 114.0
6.529947461 103.0
6.556208026 104.0
6.582468591 103.0
6.608729156 114.0
6.634989721 121.0
6.661250286 109.0
6.687510851 116.0
6.713771416 96.0
6.740031981 98.0
6.766292546 121.0
6.792553111 96.0
6.818813677 124.0
6.845074242 98.0
6.871334807 113.0
6.897595372 111.0
6.923855937 113.0
6.950116502 106.0
6.976377067 98.0
7.002637632 106.0
7.028898197 110.0
7.055158762 101.0
7.081419327 115.0
7.107679892 98.0
7.133940457 104.0
7.160201022 92.0
7.186461587 103.0
7.212722152 101.0
7.238982717 90.0
7.265243282 106.0
7.291503847 98.0
7.317764412 85.0
7.344024977 106.0
7.370285542 104.0
7.396546107 99.0
7.422806672 102.0
7.449067237 111.0
7.475327802 98.0
7.501588367 79.0
7.527848932 105.0
7.554109497 97.0
7.580370062 107.0
7.606630627 101.0
7.632891192 104.0
7.659151757 107.0
7.685412322 126.0
7.711672887 118.0
7.737933452 94.0
7.764194017 120.0
7.790454582 96.0
7.816715147 112.0
7.842975712 107.0
7.869236277 104.0
7.895496842 102.0
7.921757407 120.0
7.948017972 128.0
7.974278537 107.0
8.000539102 106.0
8.026799667 97.0
8.053060232 99.0
8.079320797 104.0
8.105581362 99.0
8.131841927 128.0
8.158102492 110.0
8.184363057 105.0
8.210623622 110.0
8.236884187 113.0
8.263144752 110.0
8.289405317 97.0
8.315665882 121.0
8.341926447 107.0
8.368187012 108.0
8.394447577 101.0
8.420708142 106.0
8.446968707 90.0
8.473229272 100.0
8.499489837 96.0
8.525750402 109.0
8.552010967 92.0
8.578271532 108.0
8.604532097 111.0
8.630792662 117.0
8.657053227 112.0
8.683313792 113.0
8.709574357 110.0
8.735834922 100.0
8.762095487 121.0
8.788356052 108.0
8.814616617 104.0
8.840877182 103.0
8.867137747 83.0
8.893398312 118.0
8.919658877 95.0
8.945919442 120.0
8.972180007 111.0
8.998440572 110.0
9.024701137 104.0
9.050961702 106.0
9.077222267 114.0
9.103482832 113.0
9.129743397 120.0
9.156003962 108.0
9.182264527 100.0
9.208525092 106.0
9.234785657 109.0
9.261046222 114.0
9.287306787 114.0
9.313567352 116.0
9.339827917 104.0
9.366088482 116.0
9.392349047 114.0
9.418609612 112.0
9.444870177 109.0
9.471130742 94.0
9.497391307 97.0
9.523651872 114.0
9.549912437 114.0
9.576173002 117.0
9.602433567 108.0
9.628694132 107.0
9.654954697 95.0
9.681215262 111.0
9.707475827 105.0
9.733736392 110.0
9.759996957 89.0
9.786257522 114.0
9.812518087 110.0
9.838778652 99.0
9.865039217 125.0
9.891299782 104.0
9.917560347 94.0
9.943820912 112.0
9.970081477 103.0
9.996342042 94.0
10.022602608 95.0
10.048863173 115.0
10.075123738 100.0
10.101384303 111.0
10.127644868 123.0
10.153905433 95.0
10.180165998 98.0
10.206426563 115.0
10.232687128 110.0
10.258947693 105.0
10.285208258 104.0
10.311468823 110.0
10.337729388 112.0
10.363989953 99.0
10.390250518 97.0
10.416511083 127.0
10.442771648 114.0
10.469032213 109.0
10.495292778 95.0
10.521553343 116.0
10.547813908 86.0
10.574074473 95.0
10.600335038 98.0
10.626595603 105.0
10.652856168 113.0
10.679116733 93.0
10.705377298 109.0
10.731637863 106.0
10.757898428 110.0
10.784158993 113.0
10.810419558 100.0
10.836680123 96.0
10.862940688 112.0
10.889201253 99.0
10.915461818 111.0
10.941722383 97.0
10.967982948 110.0
10.994243513 102.0
11.020504078 110.0
11.046764643 110.0
11.073025208 86.0
11.099285773 102.0
11.125546338 93.0
11.151806903 95.0
11.178067468 104.0
11.204328033 107.0
11.230588598 109.0
11.256849163 82.0
11.283109728 114.0
11.309370293 109.0
11.335630858 104.0
11.361891423 111.0
11.388151988 107.0
11.414412553 111.0
11.440673118 112.0
11.466933683 107.0
11.493194248 119.0
11.519454813 99.0
11.545715378 107.0
11.571975943 103.0
11.598236508 103.0
11.624497073 103.0
11.650757638 113.0
11.677018203 112.0
11.703278768 97.0
11.729539333 107.0
11.755799898 95.0
11.782060463 112.0
11.808321028 115.0
11.834581593 95.0
11.860842158 94.0
11.887102723 129.0
11.913363288 93.0
11.939623853 102.0
11.965884418 117.0
11.992144983 100.0
12.018405548 104.0
12.044666113 112.0
12.070926678 104.0
12.097187243 101.0
12.123447808 124.0
12.149708373 92.0
12.175968938 100.0
12.202229503 120.0
12.228490068 130.0
12.254750633 98.0
12.281011198 126.0
12.307271763 123.0
12.333532328 117.0
12.359792893 110.0
12.386053458 90.0
12.412314023 125.0
12.438574588 125.0
12.464835153 125.0
12.491095718 122.0
12.517356283 112.0
12.543616848 124.0
12.569877413 119.0
12.596137978 100.0
12.622398543 109.0
12.648659108 102.0
12.674919673 126.0
12.701180238 131.0
12.727440803 115.0
12.753701368 130.0
12.779961933 106.0
12.806222498 102.0
12.832483063 110.0
12.858743628 119.0
12.885004193 111.0
12.911264758 139.0
12.937525323 124.0
12.963785888 132.0
12.990046453 103.0
13.016307018 121.0
13.042567583 109.0
13.068828148 125.0
13.095088713 115.0
13.121349278 116.0
13.147609843 117.0
13.173870408 116.0
13.200130973 110.0
13.226391539 121.0
13.252652104 121.0
13.278912669 111.0
13.305173234 133.0
13.331433799 132.0
13.357694364 118.0
13.383954929 136.0
13.410215494 127.0
13.436476059 121.0
13.462736624 125.0
13.488997189 113.0
13.515257754 123.0
13.541518319 132.0
13.567778884 113.0
13.594039449 118.0
13.620300014 132.0
13.646560579 137.0
13.672821144 122.0
13.699081709 130.0
13.725342274 134.0
13.751602839 132.0
13.777863404 162.0
13.804123969 126.0
13.830384534 118.0
13.856645099 148.0
13.882905664 151.0
13.909166229 129.0
13.935426794 140.0
13.961687359 150.0
13.987947924 127.0
14.014208489 140.0
14.040469054 148.0
14.066729619 130.0
14.092990184 120.0
14.119250749 160.0
14.145511314 145.0
14.171771879 143.0
14.198032444 159.0
14.224293009 139.0
14.250553574 154.0
14.276814139 146.0
14.303074704 144.0
14.329335269 134.0
14.355595834 127.0
14.381856399 130.0
14.408116964 177.0
14.434377529 143.0
14.460638094 144.0
14.486898659 151.0
14.513159224 159.0
14.539419789 143.0
14.565680354 174.0
14.591940919 163.0
14.618201484 137.0
14.644462049 154.0
14.670722614 141.0
14.696983179 163.0
14.723243744 133.0
14.749504309 165.0
14.775764874 162.0
14.802025439 174.0
14.828286004 171.0
14.854546569 161.0
14.880807134 161.0
14.907067699 165.0
14.933328264 183.0
14.959588829 191.0
14.985849394 171.0
15.012109959 166.0
15.038370524 153.0
15.064631089 190.0
15.090891654 160.0
15.117152219 174.0
15.143412784 172.0
15.169673349 159.0
15.195933914 194.0
15.222194479 184.0
15.248455044 175.0
15.274715609 179.0
15.300976174 188.0
15.327236739 170.0
15.353497304 181.0
15.379757869 194.0
15.406018434 187.0
15.432278999 185.0
15.458539564 209.0
15.484800129 182.0
15.511060694 198.0
15.537321259 188.0
15.563581824 204.0
15.589842389 177.0
15.616102954 197.0
15.642363519 237.0
15.668624084 194.0
15.694884649 202.0
15.721145214 210.0
15.747405779 210.0
15.773666344 218.0
15.799926909 187.0
15.826187474 215.0
15.852448039 233.0
15.878708604 230.0
15.904969169 213.0
15.931229734 217.0
15.957490299 206.0
15.983750864 209.0
16.010011429 225.0
16.036271994 229.0
16.062532559 211.0
16.088793124 216.0
16.115053689 227.0
16.141314254 227.0
16.167574819 235.0
16.193835384 202.0
16.220095949 223.0
16.246356514 208.0
16.272617079 214.0
16.298877644 236.0
16.325138209 228.0
16.351398774 206.0
16.377659339 229.0
16.403919904 222.0
16.430180470 215.0
16.456441035 235.0
16.482701600 234.0
16.508962165 211.0
16.535222730 216.0
16.561483295 216.0
16.587743860 247.0
16.614004425 234.0
16.640264990 249.0
16.666525555 242.0
16.692786120 218.0
16.719046685 222.0
16.745307250 243.0
16.771567815 231.0
16.797828380 284.0
16.824088945 280.0
16.850349510 268.0
16.876610075 263.0
16.902870640 251.0
16.929131205 226.0
16.955391770 242.0
16.981652335 272.0
17.007912900 266.0
17.034173465 288.0
17.060434030 228.0
17.086694595 252.0
17.112955160 288.0
17.139215725 262.0
17.165476290 254.0
17.191736855 262.0
17.217997420 281.0
17.244257985 285.0
17.270518550 298.0
17.296779115 287.0
17.323039680 261.0
17.349300245 264.0
17.375560810 320.0
17.401821375 360.0
17.428081940 354.0
17.454342505 375.0
17.480603070 358.0
17.506863635 292.0
17.533124200 263.0
17.559384765 259.0
17.585645330 224.0
17.611905895 233.0
17.638166460 239.0
17.664427025 222.0
17.690687590 221.0
17.716948155 212.0
17.743208720 261.0
17.769469285 238.0
17.795729850 214.0
17.821990415 221.0
17.848250980 194.0
17.874511545 210.0
17.900772110 228.0
17.927032675 183.0
17.953293240 240.0
17.979553805 192.0
18.005814370 201.0
18.032074935 189.0
18.058335500 198.0
18.084596065 199.0
18.110856630 198.0
18.137117195 218.0
18.163377760 180.0
18.189638325 207.0
18.215898890 185.0
18.242159455 194.0
18.268420020 207.0
18.294680585 179.0
18.320941150 194.0
18.347201715 197.0
18.373462280 183.0
18.399722845 182.0
18.425983410 185.0
18.452243975 186.0
18.478504540 198.0
18.504765105 179.0
18.531025670 207.0
18.557286235 168.0
18.583546800 186.0
18.609807365 152.0
18.636067930 204.0
18.662328495 167.0
18.688589060 193.0
18.714849625 189.0
18.741110190 189.0
18.767370755 175.0
18.793631320 183.0
18.819891885 154.0
18.846152450 174.0
18.872413015 160.0
18.898673580 154.0
18.924934145 177.0
18.951194710 183.0
18.977455275 162.0
19.003715840 163.0
19.029976405 153.0
19.056236970 155.0
19.082497535 156.0
19.108758100 125.0
19.135018665 178.0
19.161279230 159.0
19.187539795 168.0
19.213800360 159.0
19.240060925 162.0
19.266321490 138.0
19.292582055 171.0
19.318842620 152.0
19.345103185 141.0
19.371363750 141.0
19.397624315 158.0
19.423884880 170.0
19.450145445 148.0
19.476406010 167.0
19.502666575 151.0
19.528927140 154.0
19.555187705 158.0
19.581448270 150.0
19.607708836 157.0
19.633969401 163.0
19.660229966 139.0
19.686490531 136.0
19.712751096 156.0
19.739011661 167.0
19.765272226 147.0
19.791532791 143.0
19.817793356 153.0
19.844053921 138.0
19.870314486 161.0
19.896575051 141.0
19.922835616 146.0
19.949096181 159.0
19.975356746 157.0
20.001617311 137.0
20.027877876 155.0
20.054138441 155.0
20.080399006 153.0
20.106659571 159.0
20.132920136 136.0
20.159180701 165.0
20.185441266 151.0
20.211701831 137.0
20.237962396 143.0
20.264222961 147.0
20.290483526 160.0
20.316744091 147.0
20.343004656 147.0
20.369265221 155.0
20.395525786 141.0
20.421786351 146.0
20.448046916 124.0
20.474307481 161.0
20.500568046 164.0
20.526828611 147.0
20.553089176 169.0
20.579349741 160.0
20.605610306 169.0
20.631870871 167.0
20.658131436 162.0
20.684392001 161.0
20.710652566 145.0
20.736913131 166.0
20.763173696 151.0
20.789434261 149.0
20.815694826 131.0
20.841955391 154.0
20.868215956 163.0
20.894476521 172.0
20.920737086 145.0
20.946997651 171.0
20.973258216 152.0
20.999518781 148.0
21.025779346 156.0
21.052039911 180.0
21.078300476 147.0
21.104561041 155.0
21.130821606 171.0
21.157082171 163.0
21.183342736 169.0
21.209603301 167.0
21.235863866 166.0
21.262124431 151.0
21.288384996 167.0
21.314645561 172.0
21.340906126 181.0
21.367166691 150.0
21.393427256 174.0
21.419687821 169.0
21.445948386 165.0
21.472208951 168.0
21.498469516 158.0
21.524730081 183.0
21.550990646 170.0
21.577251211 156.0
21.603511776 161.0
21.629772341 192.0
21.656032906 171.0
21.682293471 168.0
21.708554036 239.0
21.734814601 176.0
21.761075166 157.0
21.787335731 167.0
21.813596296 163.0
21.839856861 183.0
21.866117426 189.0
21.892377991 155.0
21.918638556 181.0
21.944899121 171.0
21.971159686 191.0
21.997420251 164.0
22.023680816 172.0
22.049941381 155.0
22.076201946 174.0
22.102462511 174.0
22.128723076 159.0
22.154983641 180.0
22.181244206 204.0
22.207504771 197.0
22.233765336 185.0
22.260025901 181.0
22.286286466 179.0
22.312547031 218.0
22.338807596 170.0
22.365068161 211.0
22.391328726 172.0
22.417589291 171.0
22.443849856 188.0
22.470110421 186.0
22.496370986 207.0
22.522631551 186.0
22.548892116 195.0
22.575152681 202.0
22.601413246 157.0
22.627673811 180.0
22.653934376 188.0
22.680194941 216.0
22.706455506 190.0
22.732716071 204.0
22.758976636 177.0
22.785237201 184.0
22.811497767 187.0
22.837758332 187.0
22.864018897 197.0
22.890279462 187.0
22.916540027 205.0
22.942800592 223.0
22.969061157 182.0
22.995321722 220.0
23.021582287 226.0
23.047842852 194.0
23.074103417 225.0
23.100363982 237.0
23.126624547 220.0
23.152885112 228.0
23.179145677 228.0
23.205406242 214.0
23.231666807 246.0
23.257927372 227.0
23.284187937 214.0
23.310448502 210.0
23.336709067 228.0
23.362969632 242.0
23.389230197 222.0
23.415490762 209.0
23.441751327 233.0
23.468011892 250.0
23.494272457 234.0
23.520533022 267.0
23.546793587 258.0
23.573054152 260.0
23.599314717 264.0
23.625575282 261.0
23.651835847 267.0
23.678096412 264.0
23.704356977 231.0
23.730617542 255.0
23.756878107 264.0
23.783138672 283.0
23.809399237 255.0
23.835659802 246.0
23.861920367 299.0
23.888180932 248.0
23.914441497 284.0
23.940702062 274.0
23.966962627 277.0
23.993223192 271.0
24.019483757 256.0
24.045744322 314.0
24.072004887 294.0
24.098265452 291.0
24.124526017 281.0
24.150786582 304.0
24.177047147 305.0
24.203307712 285.0
24.229568277 301.0
24.255828842 293.0
24.282089407 290.0
24.308349972 319.0
24.334610537 289.0
24.360871102 309.0
24.387131667 290.0
24.413392232 327.0
24.439652797 317.0
24.465913362 303.0
24.492173927 314.0
24.518434492 321.0
24.544695057 312.0
24.570955622 299.0
24.597216187 297.0
24.623476752 336.0
24.649737317 337.0
24.675997882 292.0
24.702258447 357.0
24.728519012 380.0
24.754779577 337.0
24.781040142 327.0
24.807300707 330.0
24.833561272 334.0
24.859821837 380.0
24.886082402 324.0
24.912342967 305.0
24.938603532 346.0
24.964864097 355.0
24.991124662 389.0
25.017385227 385.0
25.043645792 365.0
25.069906357 403.0
25.096166922 356.0
25.122427487 334.0
25.148688052 380.0
25.174948617 380.0
25.201209182 360.0
25.227469747 377.0
25.253730312 371.0
25.279990877 386.0
25.306251442 402.0
25.332512007 407.0
25.358772572 405.0
25.385033137 391.0
25.411293702 408.0
25.437554267 394.0
25.463814832 451.0
25.490075397 409.0
25.516335962 410.0
25.542596527 423.0
25.568857092 433.0
25.595117657 381.0
25.621378222 438.0
25.647638787 431.0
25.673899352 440.0
25.700159917 428.0
25.726420482 449.0
25.752681047 439.0
25.778941612 492.0
25.805202177 386.0
25.831462742 462.0
25.857723307 471.0
25.883983872 421.0
25.910244437 458.0
25.936505002 458.0
25.962765567 452.0
25.989026132 462.0
26.015286698 463.0
26.041547263 465.0
26.067807828 562.0
26.094068393 500.0
26.120328958 513.0
26.146589523 496.0
26.172850088 508.0
26.199110653 534.0
26.225371218 554.0
26.251631783 515.0
26.277892348 537.0
26.304152913 597.0
26.330413478 550.0
26.356674043 541.0
26.382934608 564.0
26.409195173 623.0
26.435455738 551.0
26.461716303 611.0
26.487976868 642.0
26.514237433 640.0
26.540497998 660.0
26.566758563 651.0
26.593019128 617.0
26.619279693 624.0
26.645540258 691.0
26.671800823 643.0
26.698061388 623.0
26.724321953 665.0
26.750582518 714.0
26.776843083 708.0
26.803103648 696.0
26.829364213 670.0
26.855624778 715.0
26.881885343 711.0
26.908145908 726.0
26.934406473 745.0
26.960667038 719.0
26.986927603 699.0
27.013188168 763.0
27.039448733 742.0
27.065709298 750.0
27.091969863 637.0
27.118230428 745.0
27.144490993 740.0
27.170751558 734.0
27.197012123 763.0
27.223272688 771.0
27.249533253 731.0
27.275793818 740.0
27.302054383 747.0
27.328314948 735.0
27.354575513 827.0
27.380836078 773.0
27.407096643 739.0
27.433357208 761.0
27.459617773 711.0
27.485878338 764.0
27.512138903 733.0
27.538399468 696.0
27.564660033 713.0
27.590920598 687.0
27.617181163 721.0
27.643441728 727.0
27.669702293 708.0
27.695962858 726.0
27.722223423 645.0
27.748483988 685.0
27.774744553 638.0
27.801005118 657.0
27.827265683 673.0
27.853526248 640.0
27.879786813 590.0
27.906047378 577.0
27.932307943 627.0
27.958568508 570.0
27.984829073 569.0
28.011089638 533.0
28.037350203 565.0
28.063610768 536.0
28.089871333 556.0
28.116131898 518.0
28.142392463 476.0
28.168653028 478.0
28.194913593 427.0
28.221174158 433.0
28.247434723 378.0
28.273695288 424.0
28.299955853 399.0
28.326216418 394.0
28.352476983 374.0
28.378737548 388.0
28.404998113 382.0
28.431258678 375.0
28.457519243 389.0
28.483779808 379.0
28.510040373 340.0
28.536300938 342.0
28.562561503 338.0
28.588822068 322.0
28.615082633 299.0
28.641343198 349.0
28.667603763 309.0
28.693864328 342.0
28.720124893 328.0
28.746385458 281.0
28.772646023 290.0
28.798906588 334.0
28.825167153 306.0
28.851427718 282.0
28.877688283 284.0
28.903948848 288.0
28.930209413 294.0
28.956469978 261.0
28.982730543 287.0
29.008991108 266.0
29.035251673 295.0
29.061512238 300.0
29.087772803 272.0
29.114033368 301.0
29.140293933 283.0
29.166554498 260.0
29.192815063 265.0
29.219075629 280.0
29.245336194 273.0
29.271596759 274.0
29.297857324 265.0
29.324117889 268.0
29.350378454 256.0
29.376639019 277.0
29.402899584 242.0
29.429160149 259.0
29.455420714 271.0
29.481681279 220.0
29.507941844 263.0
29.534202409 236.0
29.560462974 262.0
29.586723539 256.0
29.612984104 262.0
29.639244669 216.0
29.665505234 235.0
29.691765799 217.0
29.718026364 252.0
29.744286929 252.0
29.770547494 231.0
29.796808059 237.0
29.823068624 219.0
29.849329189 232.0
29.875589754 226.0
29.901850319 217.0
29.928110884 228.0
29.954371449 223.0
29.980632014 221.0
30.006892579 214.0
30.033153144 192.0
30.059413709 213.0
30.085674274 217.0
30.111934839 201.0
30.138195404 219.0
30.164455969 204.0
30.190716534 184.0
30.216977099 203.0
30.243237664 182.0
30.269498229 220.0
30.295758794 202.0
30.322019359 198.0
30.348279924 191.0
30.374540489 215.0
30.400801054 198.0
30.427061619 187.0
30.453322184 193.0
30.479582749 205.0
30.505843314 190.0
30.532103879 185.0
30.558364444 182.0
30.584625009 195.0
30.610885574 175.0
30.637146139 201.0
30.663406704 183.0
30.689667269 148.0
30.715927834 220.0
30.742188399 181.0
30.768448964 227.0
30.794709529 181.0
30.820970094 185.0
30.847230659 200.0
30.873491224 191.0
30.899751789 210.0
30.926012354 213.0
30.952272919 173.0
30.978533484 195.0
31.004794049 198.0
31.031054614 176.0
31.057315179 195.0
31.083575744 181.0
31.109836309 201.0
31.136096874 205.0
31.162357439 224.0
31.188618004 211.0
31.214878569 210.0
31.241139134 252.0
31.267399699 316.0
31.293660264 412.0
31.319920829 506.0
31.346181394 661.0
31.372441959 747.0
31.398702524 687.0
31.424963089 458.0
31.451223654 319.0
31.477484219 233.0
31.503744784 227.0
31.530005349 210.0
31.556265914 194.0
31.582526479 190.0
31.608787044 202.0
31.635047609 161.0
31.661308174 181.0
31.687568739 189.0
31.713829304 189.0
31.740089869 202.0
31.766350434 178.0
31.792610999 176.0
31.818871564 184.0
31.845132129 189.0
31.871392694 165.0
31.897653259 181.0
31.923913824 181.0
31.950174389 154.0
31.976434954 170.0
32.002695519 175.0
32.028956084 178.0
32.055216649 160.0
32.081477214 175.0
32.107737779 179.0
32.133998344 186.0
32.160258909 162.0
32.186519474 182.0
32.212780039 172.0
32.239040604 175.0
32.265301169 179.0
32.291561734 164.0
32.317822299 182.0
32.344082864 178.0
32.370343429 171.0
32.396603994 201.0
32.422864560 183.0
32.449125125 181.0
32.475385690 186.0
32.501646255 172.0
32.527906820 202.0
32.554167385 173.0
32.580427950 176.0
32.606688515 194.0
32.632949080 177.0
32.659209645 201.0
32.685470210 193.0
32.711730775 167.0
32.737991340 186.0
32.764251905 177.0
32.790512470 179.0
32.816773035 169.0
32.843033600 186.0
32.869294165 185.0
32.895554730 178.0
32.921815295 173.0
32.948075860 165.0
32.974336425 194.0
33.000596990 207.0
33.026857555 185.0
33.053118120 187.0
33.079378685 166.0
33.105639250 179.0
33.131899815 179.0
33.158160380 192.0
33.184420945 172.0
33.210681510 189.0
33.236942075 182.0
33.263202640 170.0
33.289463205 211.0
33.315723770 171.0
33.341984335 210.0
33.368244900 173.0
33.394505465 182.0
33.420766030 185.0
33.447026595 201.0
33.473287160 199.0
33.499547725 167.0
33.525808290 163.0
33.552068855 191.0
33.578329420 163.0
33.604589985 168.0
33.630850550 188.0
33.657111115 190.0
33.683371680 178.0
33.709632245 169.0
33.735892810 175.0
33.762153375 190.0
33.788413940 183.0
33.814674505 174.0
33.840935070 178.0
33.867195635 203.0
33.893456200 174.0
33.919716765 174.0
33.945977330 184.0
33.972237895 157.0
33.998498460 186.0
34.024759025 176.0
34.051019590 184.0
34.077280155 202.0
34.103540720 169.0
34.129801285 175.0
34.156061850 177.0
34.182322415 162.0
34.208582980 184.0
34.234843545 195.0
34.261104110 194.0
34.287364675 194.0
34.313625240 166.0
34.339885805 184.0
34.366146370 210.0
34.392406935 188.0
34.418667500 172.0
34.444928065 199.0
34.471188630 178.0
34.497449195 178.0
34.523709760 193.0
34.549970325 180.0
34.576230890 181.0
34.602491455 185.0
34.628752020 176.0
34.655012585 196.0
34.681273150 181.0
34.707533715 165.0
34.733794280 195.0
34.760054845 183.0
34.786315410 177.0
34.812575975 160.0
34.838836540 216.0
34.865097105 207.0
34.891357670 197.0
34.917618235 194.0
34.943878800 155.0
34.970139365 197.0
34.996399930 185.0
35.022660495 198.0
35.048921060 196.0
35.075181625 200.0
35.101442190 180.0
35.127702755 213.0
35.153963320 206.0
35.180223885 175.0
35.206484450 203.0
35.232745015 200.0
35.259005580 205.0
35.285266145 212.0
35.311526710 169.0
35.337787275 205.0
35.364047840 181.0
35.390308405 209.0
35.416568970 207.0
35.442829535 203.0
35.469090100 216.0
35.495350665 200.0
35.521611230 183.0
35.547871795 198.0
35.574132360 201.0
35.600392926 186.0
35.626653491 206.0
35.652914056 217.0
35.679174621 200.0
35.705435186 182.0
35.731695751 199.0
35.757956316 213.0
35.784216881 208.0
35.810477446 226.0
35.836738011 217.0
35.862998576 202.0
35.889259141 205.0
35.915519706 233.0
35.941780271 226.0
35.968040836 237.0
35.994301401 208.0
36.020561966 213.0
36.046822531 213.0
36.073083096 222.0
36.099343661 231.0
36.125604226 245.0
36.151864791 240.0
36.178125356 245.0
36.204385921 258.0
36.230646486 258.0
36.256907051 373.0
36.283167616 330.0
36.309428181 391.0
36.335688746 445.0
36.361949311 407.0
36.388209876 394.0
36.414470441 349.0
36.440731006 321.0
36.466991571 299.0
36.493252136 266.0
36.519512701 257.0
36.545773266 229.0
36.572033831 243.0
36.598294396 206.0
36.624554961 225.0
36.650815526 217.0
36.677076091 230.0
36.703336656 222.0
36.729597221 195.0
36.755857786 202.0
36.782118351 234.0
36.808378916 243.0
36.834639481 219.0
36.860900046 206.0
36.887160611 242.0
36.913421176 238.0
36.939681741 215.0
36.965942306 219.0
36.992202871 251.0
37.018463436 225.0
37.044724001 211.0
37.070984566 223.0
37.097245131 218.0
37.123505696 243.0
37.149766261 221.0
37.176026826 229.0
37.202287391 226.0
37.228547956 248.0
37.254808521 213.0
37.281069086 195.0
37.307329651 239.0
37.333590216 222.0
37.359850781 244.0
37.386111346 241.0
37.412371911 200.0
37.438632476 233.0
37.464893041 189.0
37.491153606 190.0
37.517414171 224.0
37.543674736 215.0
37.569935301 231.0
37.596195866 243.0
37.622456431 248.0
37.648716996 235.0
37.674977561 244.0
37.701238126 245.0
37.727498691 246.0
37.753759256 228.0
37.780019821 236.0
37.806280386 226.0
37.832540951 246.0
37.858801516 231.0
37.885062081 242.0
37.911322646 235.0
37.937583211 271.0
37.963843776 245.0
37.990104341 247.0
38.016364906 223.0
38.042625471 233.0
38.068886036 223.0
38.095146601 250.0
38.121407166 234.0
38.147667731 236.0
38.173928296 236.0
38.200188861 266.0
38.226449426 244.0
38.252709991 242.0
38.278970556 215.0
38.305231121 241.0
38.331491686 257.0
38.357752251 253.0
38.384012816 230.0
38.410273381 238.0
38.436533946 264.0
38.462794511 250.0
38.489055076 241.0
38.515315641 248.0
38.541576206 258.0
38.567836771 242.0
38.594097336 256.0
38.620357901 257.0
38.646618466 220.0
38.672879031 285.0
38.699139596 260.0
38.725400161 250.0
38.751660726 281.0
38.777921291 261.0
38.804181857 288.0
38.830442422 280.0
38.856702987 253.0
38.882963552 267.0
38.909224117 284.0
38.935484682 269.0
38.961745247 288.0
38.988005812 270.0
39.014266377 271.0
39.040526942 270.0
39.066787507 271.0
39.093048072 269.0
39.119308637 295.0
39.145569202 286.0
39.171829767 272.0
39.198090332 283.0
39.224350897 293.0
39.250611462 305.0
39.276872027 326.0
39.303132592 304.0
39.329393157 343.0
39.355653722 289.0
39.381914287 353.0
39.408174852 318.0
39.434435417 310.0
39.460695982 331.0
39.486956547 289.0
39.513217112 306.0
39.539477677 319.0
39.565738242 309.0
39.591998807 296.0
39.618259372 285.0
39.644519937 302.0
39.670780502 315.0
39.697041067 288.0
39.723301632 317.0
39.749562197 326.0
39.775822762 315.0
39.802083327 320.0
39.828343892 339.0
39.854604457 330.0
39.880865022 333.0
39.907125587 351.0
39.933386152 321.0
39.959646717 310.0
39.985907282 328.0
40.012167847 342.0
40.038428412 322.0
40.064688977 324.0
40.090949542 327.0
40.117210107 311.0
40.143470672 349.0
40.169731237 329.0
40.195991802 305.0
40.222252367 341.0
40.248512932 337.0
40.274773497 344.0
40.301034062 338.0
40.327294627 344.0
40.353555192 305.0
40.379815757 301.0
40.406076322 331.0
40.432336887 375.0
40.458597452 309.0
40.484858017 322.0
40.511118582 343.0
40.537379147 344.0
40.563639712 316.0
40.589900277 308.0
40.616160842 319.0
40.642421407 344.0
40.668681972 330.0
40.694942537 307.0
40.721203102 332.0
40.747463667 290.0
40.773724232 334.0
40.799984797 342.0
40.826245362 336.0
40.852505927 307.0
40.878766492 298.0
40.905027057 323.0
40.931287622 327.0
40.957548187 352.0
40.983808752 334.0
41.010069317 344.0
41.036329882 363.0
41.062590447 355.0
41.088851012 355.0
41.115111577 339.0
41.141372142 370.0
41.167632707 366.0
41.193893272 377.0
41.220153837 367.0
41.246414402 375.0
41.272674967 354.0
41.298935532 397.0
41.325196097 384.0
41.351456662 358.0
41.377717227 385.0
41.403977792 370.0
41.430238357 432.0
41.456498922 423.0
41.482759487 473.0
41.509020052 488.0
41.535280617 501.0
41.561541182 511.0
41.587801747 579.0
41.614062312 648.0
41.640322877 635.0
41.666583442 797.0
41.692844007 785.0
41.719104572 846.0
41.745365137 1020.0
41.771625702 1133.0
41.797886267 1344.0
41.824146832 1434.0
41.850407397 1518.0
41.876667962 1613.0
41.902928527 1490.0
41.929189092 1561.0
41.955449657 1458.0
41.981710222 1563.0
42.007970788 1688.0
42.034231353 1759.0
42.060491918 1917.0
42.086752483 2243.0
42.113013048 2575.0
42.139273613 3044.0
42.165534178 3645.0
42.191794743 4307.0
42.218055308 5154.0
42.244315873 5909.0
42.270576438 6683.0
42.296837003 6935.0
42.323097568 6828.0
42.349358133 6376.0
42.375618698 5453.0
42.401879263 4663.0
42.428139828 3967.0
42.454400393 3181.0
42.480660958 2599.0
42.506921523 2229.0
42.533182088 1940.0
42.559442653 1712.0
42.585703218 1547.0
42.611963783 1350.0
42.638224348 1323.0
42.664484913 1234.0
42.690745478 1148.0
42.717006043 1209.0
42.743266608 1120.0
42.769527173 1112.0
42.795787738 1108.0
42.822048303 1134.0
42.848308868 1155.0
42.874569433 1180.0
42.900829998 1182.0
42.927090563 1223.0
42.953351128 1241.0
42.979611693 1293.0
43.005872258 1299.0
43.032132823 1424.0
43.058393388 1540.0
43.084653953 1730.0
43.110914518 1797.0
43.137175083 2072.0
43.163435648 2239.0
43.189696213 2538.0
43.215956778 2717.0
43.242217343 3043.0
43.268477908 3158.0
43.294738473 3194.0
43.320999038 3244.0
43.347259603 3183.0
43.373520168 3074.0
43.399780733 2946.0
43.426041298 2683.0
43.452301863 2541.0
43.478562428 2206.0
43.504822993 1965.0
43.531083558 1698.0
43.557344123 1556.0
43.583604688 1301.0
43.609865253 1179.0
43.636125818 1091.0
43.662386383 914.0
43.688646948 808.0
43.714907513 732.0
43.741168078 711.0
43.767428643 578.0
43.793689208 554.0
43.819949773 549.0
43.846210338 508.0
43.872470903 452.0
43.898731468 407.0
43.924992033 436.0
43.951252598 378.0
43.977513163 362.0
44.003773728 368.0
44.030034293 331.0
44.056294858 292.0
44.082555423 358.0
44.108815988 318.0
44.135076553 342.0
44.161337118 315.0
44.187597683 304.0
44.213858248 319.0
44.240118813 299.0
44.266379378 320.0
44.292639943 289.0
44.318900508 253.0
44.345161073 314.0
44.371421638 304.0
44.397682203 280.0
44.423942768 280.0
44.450203333 246.0
44.476463898 291.0
44.502724463 285.0
44.528985028 259.0
44.555245593 264.0
44.581506158 272.0
44.607766723 283.0
44.634027288 249.0
44.660287853 244.0
44.686548418 293.0
44.712808983 245.0
44.739069548 261.0
44.765330113 288.0
44.791590678 252.0
44.817851243 228.0
44.844111808 245.0
44.870372373 242.0
44.896632938 228.0
44.922893503 254.0
44.949154068 233.0
44.975414633 232.0
45.001675198 234.0
45.027935763 255.0
45.054196328 242.0
45.080456893 244.0
45.106717458 223.0
45.132978023 236.0
45.159238588 240.0
45.185499153 239.0
45.211759719 235.0
45.238020284 251.0
45.264280849 257.0
45.290541414 244.0
45.316801979 227.0
45.343062544 254.0
45.369323109 246.0
45.395583674 244.0
45.421844239 258.0
45.448104804 252.0
45.474365369 226.0
45.500625934 242.0
45.526886499 242.0
45.553147064 240.0
45.579407629 243.0
45.605668194 246.0
45.631928759 212.0
45.658189324 255.0
45.684449889 236.0
45.710710454 239.0
45.736971019 212.0
45.763231584 233.0
45.789492149 246.0
45.815752714 236.0
45.842013279 235.0
45.868273844 222.0
45.894534409 246.0
45.920794974 226.0
45.947055539 228.0
45.973316104 219.0
45.999576669 238.0
46.025837234 248.0
46.052097799 233.0
46.078358364 229.0
46.104618929 266.0
46.130879494 242.0
46.157140059 235.0
46.183400624 241.0
46.209661189 243.0
46.235921754 219.0
46.262182319 248.0
46.288442884 221.0
46.314703449 239.0
46.340964014 228.0
46.367224579 236.0
46.393485144 228.0
46.419745709 257.0
46.446006274 227.0
46.472266839 216.0
46.498527404 220.0
46.524787969 227.0
46.551048534 238.0
46.577309099 252.0
46.603569664 258.0
46.629830229 234.0
46.656090794 240.0
46.682351359 250.0
46.708611924 243.0
46.734872489 258.0
46.761133054 236.0
46.787393619 239.0
46.813654184 238.0
46.839914749 263.0
46.866175314 278.0
46.892435879 246.0
46.918696444 234.0
46.944957009 246.0
46.971217574 279.0
46.997478139 240.0
47.023738704 268.0
47.049999269 239.0
47.076259834 234.0
47.102520399 271.0
47.128780964 252.0
47.155041529 275.0
47.181302094 285.0
47.207562659 257.0
47.233823224 280.0
47.260083789 274.0
47.286344354 265.0
47.312604919 246.0
47.338865484 268.0
47.365126049 267.0
47.391386614 268.0
47.417647179 289.0
47.443907744 256.0
47.470168309 246.0
47.496428874 295.0
47.522689439 302.0
47.548950004 322.0
47.575210569 275.0
47.601471134 288.0
47.627731699 297.0
47.653992264 298.0
47.680252829 312.0
47.706513394 298.0
47.732773959 311.0
47.759034524 305.0
47.785295089 314.0
47.811555654 306.0
47.837816219 323.0
47.864076784 303.0
47.890337349 325.0
47.916597914 336.0
47.942858479 333.0
47.969119044 390.0
47.995379609 390.0
48.021640174 397.0
48.047900739 376.0
48.074161304 375.0
48.100421869 376.0
48.126682434 409.0
48.152942999 424.0
48.179203564 398.0
48.205464129 403.0
48.231724694 437.0
48.257985259 470.0
48.284245824 476.0
48.310506389 529.0
48.336766954 545.0
48.363027519 564.0
48.389288084 567.0
48.415548650 621.0
48.441809215 658.0
48.468069780 653.0
48.494330345 758.0
48.520590910 795.0
48.546851475 799.0
48.573112040 817.0
48.599372605 925.0
48.625633170 1018.0
48.651893735 994.0
48.678154300 1120.0
48.704414865 1093.0
48.730675430 1193.0
48.756935995 1230.0
48.783196560 1315.0
48.809457125 1326.0
48.835717690 1411.0
48.861978255 1379.0
48.888238820 1466.0
48.914499385 1542.0
48.940759950 1604.0
48.967020515 1649.0
48.993281080 1593.0
49.019541645 1676.0
49.045802210 1707.0
49.072062775 1730.0
49.098323340 1700.0
49.124583905 1582.0
49.150844470 1526.0
49.177105035 1422.0
49.203365600 1352.0
49.229626165 1219.0
49.255886730 1162.0
49.282147295 1000.0
49.308407860 953.0
49.334668425 858.0
49.360928990 806.0
49.387189555 768.0
49.413450120 745.0
49.439710685 676.0
49.465971250 612.0
49.492231815 606.0
49.518492380 575.0
49.544752945 562.0
49.571013510 503.0
49.597274075 478.0
49.623534640 453.0
49.649795205 459.0
49.676055770 397.0
49.702316335 379.0
49.728576900 422.0
49.754837465 407.0
49.781098030 366.0
49.807358595 332.0
49.833619160 344.0
49.859879725 326.0
49.886140290 358.0
49.912400855 332.0
49.938661420 323.0
49.964921985 312.0
49.991182550 322.0
