# Supplementary material for: Investigation of Potential Amorphisation and Co-Amorphisation Behaviour of the Benzene Di-Carboxylic Acids upon Cryo-Milling
Source: Molecules. 2019 Nov 5;24(21):3990. doi: 10.3390/molecules24213990 (PMC6865180; doi:10.3390/molecules24213990)
Supplement: Supplementary file 1 [file molecules-24-03990-s001.zip › SI_pack/Figure_3_XRPD_single_components/Data/Mixtures/PI/Phthalic and isophthalic acid CM separately_week 3.xy]

5.013130280 1.0
5.039390845 1.0
5.065651410 4.0
5.091911975 1.0
5.118172540 1.0
5.144433105 3.0
5.170693670 2.0
5.196954235 1.0
5.223214800 1.0
5.249475365 3.0
5.275735930 3.0
5.301996495 1.0
5.328257060 4.0
5.354517625 0.0
5.380778190 2.0
5.407038755 1.0
5.433299320 2.0
5.459559885 3.0
5.485820450 3.0
5.512081015 1.0
5.538341580 2.0
5.564602145 3.0
5.590862710 3.0
5.617123275 4.0
5.643383840 3.0
5.669644405 3.0
5.695904970 1.0
5.722165535 3.0
5.748426100 2.0
5.774686665 2.0
5.800947230 3.0
5.827207795 1.0
5.853468360 1.0
5.879728925 0.0
5.905989490 0.0
5.932250055 5.0
5.958510620 1.0
5.984771185 2.0
6.011031750 3.0
6.037292315 2.0
6.063552880 1.0
6.089813445 1.0
6.116074010 1.0
6.142334575 1.0
6.168595140 0.0
6.194855705 1.0
6.221116270 5.0
6.247376835 1.0
6.273637400 0.0
6.299897965 0.0
6.326158530 0.0
6.352419095 0.0
6.378679660 4.0
6.404940225 2.0
6.431200790 1.0
6.457461355 0.0
6.483721920 0.0
6.509982485 1.0
6.536243050 2.0
6.562503615 0.0
6.588764180 2.0
6.615024745 7.0
6.641285310 0.0
6.667545875 1.0
6.693806440 6.0
6.720067005 0.0
6.746327570 1.0
6.772588136 3.0
6.798848701 1.0
6.825109266 5.0
6.851369831 1.0
6.877630396 4.0
6.903890961 4.0
6.930151526 0.0
6.956412091 5.0
6.982672656 3.0
7.008933221 0.0
7.035193786 4.0
7.061454351 0.0
7.087714916 2.0
7.113975481 5.0
7.140236046 3.0
7.166496611 3.0
7.192757176 5.0
7.219017741 4.0
7.245278306 2.0
7.271538871 4.0
7.297799436 2.0
7.324060001 1.0
7.350320566 2.0
7.376581131 6.0
7.402841696 0.0
7.429102261 0.0
7.455362826 2.0
7.481623391 2.0
7.507883956 1.0
7.534144521 5.0
7.560405086 1.0
7.586665651 1.0
7.612926216 1.0
7.639186781 0.0
7.665447346 6.0
7.691707911 3.0
7.717968476 0.0
7.744229041 2.0
7.770489606 2.0
7.796750171 5.0
7.823010736 4.0
7.849271301 4.0
7.875531866 3.0
7.901792431 4.0
7.928052996 1.0
7.954313561 0.0
7.980574126 7.0
8.006834691 3.0
8.033095256 4.0
8.059355821 0.0
8.085616386 0.0
8.111876951 2.0
8.138137516 3.0
8.164398081 3.0
8.190658646 1.0
8.216919211 1.0
8.243179776 3.0
8.269440341 3.0
8.295700906 2.0
8.321961471 5.0
8.348222036 4.0
8.374482601 5.0
8.400743166 2.0
8.427003731 2.0
8.453264296 4.0
8.479524861 5.0
8.505785426 1.0
8.532045991 1.0
8.558306556 0.0
8.584567121 4.0
8.610827686 0.0
8.637088251 6.0
8.663348816 1.0
8.689609381 4.0
8.715869946 2.0
8.742130511 1.0
8.768391076 3.0
8.794651641 1.0
8.820912206 2.0
8.847172771 0.0
8.873433336 3.0
8.899693901 1.0
8.925954466 3.0
8.952215031 0.0
8.978475596 0.0
9.004736161 2.0
9.030996726 3.0
9.057257291 4.0
9.083517856 2.0
9.109778421 3.0
9.136038986 6.0
9.162299551 7.0
9.188560116 4.0
9.214820681 4.0
9.241081246 0.0
9.267341811 6.0
9.293602376 3.0
9.319862941 5.0
9.346123506 4.0
9.372384071 1.0
9.398644636 1.0
9.424905201 1.0
9.451165766 1.0
9.477426331 2.0
9.503686896 2.0
9.529947461 3.0
9.556208026 5.0
9.582468591 2.0
9.608729156 0.0
9.634989721 4.0
9.661250286 0.0
9.687510851 5.0
9.713771416 3.0
9.740031981 1.0
9.766292546 1.0
9.792553111 0.0
9.818813676 4.0
9.845074241 2.0
9.871334806 3.0
9.897595371 2.0
9.923855936 4.0
9.950116501 1.0
9.976377066 4.0
10.002637631 2.0
10.028898196 1.0
10.055158761 4.0
10.081419326 1.0
10.107679891 3.0
10.133940456 1.0
10.160201021 0.0
10.186461586 0.0
10.212722151 1.0
10.238982716 0.0
10.265243282 3.0
10.291503847 3.0
10.317764412 2.0
10.344024977 2.0
10.370285542 1.0
10.396546107 4.0
10.422806672 0.0
10.449067237 0.0
10.475327802 1.0
10.501588367 5.0
10.527848932 1.0
10.554109497 0.0
10.580370062 2.0
10.606630627 5.0
10.632891192 2.0
10.659151757 5.0
10.685412322 6.0
10.711672887 1.0
10.737933452 0.0
10.764194017 5.0
10.790454582 3.0
10.816715147 2.0
10.842975712 3.0
10.869236277 0.0
10.895496842 1.0
10.921757407 1.0
10.948017972 2.0
10.974278537 2.0
11.000539102 1.0
11.026799667 2.0
11.053060232 4.0
11.079320797 2.0
11.105581362 0.0
11.131841927 2.0
11.158102492 3.0
11.184363057 0.0
11.210623622 0.0
11.236884187 2.0
11.263144752 2.0
11.289405317 3.0
11.315665882 2.0
11.341926447 1.0
11.368187012 1.0
11.394447577 4.0
11.420708142 2.0
11.446968707 3.0
11.473229272 3.0
11.499489837 2.0
11.525750402 0.0
11.552010967 1.0
11.578271532 3.0
11.604532097 1.0
11.630792662 0.0
11.657053227 2.0
11.683313792 1.0
11.709574357 2.0
11.735834922 2.0
11.762095487 3.0
11.788356052 1.0
11.814616617 1.0
11.840877182 1.0
11.867137747 0.0
11.893398312 2.0
11.919658877 4.0
11.945919442 0.0
11.972180007 1.0
11.998440572 2.0
12.024701137 7.0
12.050961702 3.0
12.077222267 0.0
12.103482832 0.0
12.129743397 5.0
12.156003962 6.0
12.182264527 0.0
12.208525092 1.0
12.234785657 5.0
12.261046222 0.0
12.287306787 5.0
12.313567352 0.0
12.339827917 0.0
12.366088482 2.0
12.392349047 1.0
12.418609612 2.0
12.444870177 2.0
12.471130742 2.0
12.497391307 1.0
12.523651872 2.0
12.549912437 1.0
12.576173002 2.0
12.602433567 5.0
12.628694132 2.0
12.654954697 2.0
12.681215262 0.0
12.707475827 3.0
12.733736392 5.0
12.759996957 0.0
12.786257522 1.0
12.812518087 0.0
12.838778652 6.0
12.865039217 0.0
12.891299782 2.0
12.917560347 2.0
12.943820912 1.0
12.970081477 1.0
12.996342042 3.0
13.022602607 2.0
13.048863172 1.0
13.075123737 2.0
13.101384302 3.0
13.127644867 3.0
13.153905432 0.0
13.180165997 5.0
13.206426562 1.0
13.232687127 2.0
13.258947692 0.0
13.285208257 2.0
13.311468822 3.0
13.337729387 3.0
13.363989952 3.0
13.390250517 2.0
13.416511082 6.0
13.442771647 0.0
13.469032212 1.0
13.495292777 0.0
13.521553342 2.0
13.547813907 2.0
13.574074472 4.0
13.600335037 0.0
13.626595602 0.0
13.652856167 2.0
13.679116732 1.0
13.705377297 2.0
13.731637862 1.0
13.757898428 8.0
13.784158993 4.0
13.810419558 0.0
13.836680123 4.0
13.862940688 2.0
13.889201253 2.0
13.915461818 0.0
13.941722383 6.0
13.967982948 10.0
13.994243513 3.0
14.020504078 3.0
14.046764643 3.0
14.073025208 0.0
14.099285773 3.0
14.125546338 3.0
14.151806903 1.0
14.178067468 1.0
14.204328033 5.0
14.230588598 2.0
14.256849163 1.0
14.283109728 4.0
14.309370293 2.0
14.335630858 2.0
14.361891423 3.0
14.388151988 1.0
14.414412553 2.0
14.440673118 0.0
14.466933683 2.0
14.493194248 2.0
14.519454813 2.0
14.545715378 4.0
14.571975943 2.0
14.598236508 2.0
14.624497073 0.0
14.650757638 6.0
14.677018203 4.0
14.703278768 5.0
14.729539333 1.0
14.755799898 2.0
14.782060463 1.0
14.808321028 3.0
14.834581593 1.0
14.860842158 2.0
14.887102723 2.0
14.913363288 1.0
14.939623853 2.0
14.965884418 6.0
14.992144983 7.0
15.018405548 10.0
15.044666113 8.0
15.070926678 6.0
15.097187243 16.0
15.123447808 26.0
15.149708373 15.0
15.175968938 7.0
15.202229503 10.0
15.228490068 8.0
15.254750633 7.0
15.281011198 11.0
15.307271763 19.0
15.333532328 21.0
15.359792893 31.0
15.386053458 45.0
15.412314023 61.0
15.438574588 52.0
15.464835153 51.0
15.491095718 51.0
15.517356283 30.0
15.543616848 18.0
15.569877413 7.0
15.596137978 3.0
15.622398543 5.0
15.648659108 2.0
15.674919673 5.0
15.701180238 4.0
15.727440803 3.0
15.753701368 2.0
15.779961933 4.0
15.806222498 3.0
15.832483063 10.0
15.858743628 14.0
15.885004193 26.0
15.911264758 37.0
15.937525323 52.0
15.963785888 85.0
15.990046453 116.0
16.016307018 119.0
16.042567583 132.0
16.068828148 119.0
16.095088713 94.0
16.121349278 45.0
16.147609843 26.0
16.173870408 9.0
16.200130973 2.0
16.226391538 4.0
16.252652103 6.0
16.278912668 5.0
16.305173233 3.0
16.331433798 2.0
16.357694363 3.0
16.383954928 0.0
16.410215493 4.0
16.436476058 3.0
16.462736623 4.0
16.488997188 3.0
16.515257753 5.0
16.541518318 1.0
16.567778883 3.0
16.594039448 1.0
16.620300013 0.0
16.646560578 0.0
16.672821143 6.0
16.699081708 4.0
16.725342273 1.0
16.751602838 3.0
16.777863403 6.0
16.804123968 0.0
16.830384533 4.0
16.856645098 5.0
16.882905663 1.0
16.909166228 3.0
16.935426793 4.0
16.961687358 2.0
16.987947923 5.0
17.014208488 0.0
17.040469053 1.0
17.066729618 6.0
17.092990183 4.0
17.119250748 0.0
17.145511313 6.0
17.171771878 2.0
17.198032443 5.0
17.224293008 4.0
17.250553573 1.0
17.276814139 1.0
17.303074704 2.0
17.329335269 0.0
17.355595834 1.0
17.381856399 2.0
17.408116964 3.0
17.434377529 1.0
17.460638094 2.0
17.486898659 2.0
17.513159224 6.0
17.539419789 5.0
17.565680354 0.0
17.591940919 2.0
17.618201484 3.0
17.644462049 2.0
17.670722614 2.0
17.696983179 2.0
17.723243744 2.0
17.749504309 2.0
17.775764874 1.0
17.802025439 7.0
17.828286004 4.0
17.854546569 4.0
17.880807134 2.0
17.907067699 1.0
17.933328264 3.0
17.959588829 0.0
17.985849394 2.0
18.012109959 1.0
18.038370524 1.0
18.064631089 0.0
18.090891654 2.0
18.117152219 3.0
18.143412784 6.0
18.169673349 8.0
18.195933914 3.0
18.222194479 5.0
18.248455044 6.0
18.274715609 6.0
18.300976174 12.0
18.327236739 9.0
18.353497304 12.0
18.379757869 23.0
18.406018434 30.0
18.432278999 43.0
18.458539564 86.0
18.484800129 69.0
18.511060694 110.0
18.537321259 152.0
18.563581824 164.0
18.589842389 157.0
18.616102954 175.0
18.642363519 152.0
18.668624084 82.0
18.694884649 55.0
18.721145214 25.0
18.747405779 17.0
18.773666344 8.0
18.799926909 4.0
18.826187474 6.0
18.852448039 3.0
18.878708604 5.0
18.904969169 5.0
18.931229734 1.0
18.957490299 4.0
18.983750864 2.0
19.010011429 2.0
19.036271994 2.0
19.062532559 0.0
19.088793124 4.0
19.115053689 5.0
19.141314254 3.0
19.167574819 2.0
19.193835384 0.0
19.220095949 1.0
19.246356514 2.0
19.272617079 3.0
19.298877644 0.0
19.325138209 3.0
19.351398774 2.0
19.377659339 5.0
19.403919904 3.0
19.430180469 2.0
19.456441034 5.0
19.482701599 1.0
19.508962164 4.0
19.535222729 2.0
19.561483294 2.0
19.587743859 4.0
19.614004424 0.0
19.640264989 6.0
19.666525554 2.0
19.692786119 2.0
19.719046684 5.0
19.745307249 0.0
19.771567814 5.0
19.797828379 2.0
19.824088944 8.0
19.850349509 3.0
19.876610074 4.0
19.902870639 0.0
19.929131204 6.0
19.955391769 4.0
19.981652334 0.0
20.007912899 8.0
20.034173464 1.0
20.060434029 4.0
20.086694594 4.0
20.112955159 1.0
20.139215724 3.0
20.165476289 9.0
20.191736854 9.0
20.217997419 11.0
20.244257984 8.0
20.270518549 15.0
20.296779114 17.0
20.323039679 14.0
20.349300244 21.0
20.375560809 15.0
20.401821374 5.0
20.428081939 5.0
20.454342504 4.0
20.480603069 7.0
20.506863634 5.0
20.533124199 5.0
20.559384764 4.0
20.585645329 2.0
20.611905894 0.0
20.638166459 1.0
20.664427024 2.0
20.690687589 1.0
20.716948154 2.0
20.743208719 1.0
20.769469285 3.0
20.795729850 3.0
20.821990415 4.0
20.848250980 3.0
20.874511545 3.0
20.900772110 7.0
20.927032675 4.0
20.953293240 5.0
20.979553805 4.0
21.005814370 5.0
21.032074935 19.0
21.058335500 19.0
21.084596065 21.0
21.110856630 29.0
21.137117195 34.0
21.163377760 33.0
21.189638325 64.0
21.215898890 63.0
21.242159455 69.0
21.268420020 53.0
21.294680585 43.0
21.320941150 28.0
21.347201715 7.0
21.373462280 3.0
21.399722845 5.0
21.425983410 3.0
21.452243975 4.0
21.478504540 3.0
21.504765105 4.0
21.531025670 4.0
21.557286235 3.0
21.583546800 9.0
21.609807365 5.0
21.636067930 7.0
21.662328495 1.0
21.688589060 7.0
21.714849625 7.0
21.741110190 4.0
21.767370755 4.0
21.793631320 3.0
21.819891885 1.0
21.846152450 1.0
21.872413015 8.0
21.898673580 5.0
21.924934145 4.0
21.951194710 6.0
21.977455275 8.0
22.003715840 3.0
22.029976405 14.0
22.056236970 12.0
22.082497535 25.0
22.108758100 34.0
22.135018665 49.0
22.161279230 56.0
22.187539795 84.0
22.213800360 94.0
22.240060925 89.0
22.266321490 79.0
22.292582055 77.0
22.318842620 79.0
22.345103185 68.0
22.371363750 28.0
22.397624315 16.0
22.423884880 8.0
22.450145445 6.0
22.476406010 8.0
22.502666575 8.0
22.528927140 7.0
22.555187705 2.0
22.581448270 4.0
22.607708835 4.0
22.633969400 4.0
22.660229965 3.0
22.686490530 3.0
22.712751095 7.0
22.739011660 3.0
22.765272225 10.0
22.791532790 5.0
22.817793355 3.0
22.844053920 5.0
22.870314485 5.0
22.896575050 3.0
22.922835615 10.0
22.949096180 7.0
22.975356745 4.0
23.001617310 6.0
23.027877875 6.0
23.054138440 4.0
23.080399005 5.0
23.106659570 6.0
23.132920135 4.0
23.159180700 2.0
23.185441265 2.0
23.211701830 6.0
23.237962395 2.0
23.264222960 4.0
23.290483525 4.0
23.316744090 2.0
23.343004655 3.0
23.369265220 7.0
23.395525785 6.0
23.421786350 6.0
23.448046915 18.0
23.474307480 18.0
23.500568045 18.0
23.526828610 20.0
23.553089175 19.0
23.579349740 32.0
23.605610305 30.0
23.631870870 22.0
23.658131435 18.0
23.684392000 8.0
23.710652565 6.0
23.736913130 6.0
23.763173695 11.0
23.789434260 8.0
23.815694825 5.0
23.841955390 2.0
23.868215955 2.0
23.894476520 4.0
23.920737085 6.0
23.946997650 14.0
23.973258215 14.0
23.999518780 16.0
24.025779345 33.0
24.052039910 41.0
24.078300475 60.0
24.104561040 64.0
24.130821605 104.0
24.157082170 98.0
24.183342735 130.0
24.209603300 150.0
24.235863865 114.0
24.262124431 114.0
24.288384996 79.0
24.314645561 61.0
24.340906126 30.0
24.367166691 15.0
24.393427256 5.0
24.419687821 1.0
24.445948386 8.0
24.472208951 3.0
24.498469516 0.0
24.524730081 6.0
24.550990646 6.0
24.577251211 8.0
24.603511776 4.0
24.629772341 6.0
24.656032906 6.0
24.682293471 6.0
24.708554036 10.0
24.734814601 14.0
24.761075166 10.0
24.787335731 8.0
24.813596296 15.0
24.839856861 21.0
24.866117426 15.0
24.892377991 13.0
24.918638556 11.0
24.944899121 11.0
24.971159686 10.0
24.997420251 8.0
25.023680816 3.0
25.049941381 1.0
25.076201946 8.0
25.102462511 4.0
25.128723076 10.0
25.154983641 3.0
25.181244206 11.0
25.207504771 11.0
25.233765336 12.0
25.260025901 10.0
25.286286466 19.0
25.312547031 17.0
25.338807596 14.0
25.365068161 21.0
25.391328726 15.0
25.417589291 27.0
25.443849856 21.0
25.470110421 25.0
25.496370986 11.0
25.522631551 22.0
25.548892116 19.0
25.575152681 14.0
25.601413246 16.0
25.627673811 20.0
25.653934376 16.0
25.680194941 21.0
25.706455506 11.0
25.732716071 19.0
25.758976636 11.0
25.785237201 16.0
25.811497766 15.0
25.837758331 13.0
25.864018896 18.0
25.890279461 31.0
25.916540026 32.0
25.942800591 39.0
25.969061156 36.0
25.995321721 32.0
26.021582286 32.0
26.047842851 38.0
26.074103416 22.0
26.100363981 13.0
26.126624546 17.0
26.152885111 10.0
26.179145676 3.0
26.205406241 6.0
26.231666806 10.0
26.257927371 10.0
26.284187936 16.0
26.310448501 12.0
26.336709066 14.0
26.362969631 25.0
26.389230196 19.0
26.415490761 34.0
26.441751326 48.0
26.468011891 59.0
26.494272456 45.0
26.520533021 34.0
26.546793586 55.0
26.573054151 43.0
26.599314716 41.0
26.625575281 40.0
26.651835846 30.0
26.678096411 30.0
26.704356976 28.0
26.730617541 29.0
26.756878106 29.0
26.783138671 36.0
26.809399236 66.0
26.835659801 90.0
26.861920366 111.0
26.888180931 153.0
26.914441496 183.0
26.940702061 204.0
26.966962626 223.0
26.993223191 248.0
27.019483756 256.0
27.045744321 250.0
27.072004886 247.0
27.098265451 173.0
27.124526016 127.0
27.150786581 52.0
27.177047146 24.0
27.203307711 23.0
27.229568276 23.0
27.255828841 13.0
27.282089406 13.0
27.308349971 8.0
27.334610536 5.0
27.360871101 12.0
27.387131666 14.0
27.413392231 11.0
27.439652796 10.0
27.465913361 5.0
27.492173926 10.0
27.518434491 13.0
27.544695056 11.0
27.570955621 11.0
27.597216186 7.0
27.623476751 15.0
27.649737316 16.0
27.675997881 14.0
27.702258446 21.0
27.728519011 20.0
27.754779577 29.0
27.781040142 27.0
27.807300707 30.0
27.833561272 57.0
27.859821837 71.0
27.886082402 115.0
27.912342967 127.0
27.938603532 138.0
27.964864097 189.0
27.991124662 228.0
28.017385227 257.0
28.043645792 266.0
28.069906357 257.0
28.096166922 228.0
28.122427487 215.0
28.148688052 190.0
28.174948617 106.0
28.201209182 40.0
28.227469747 29.0
28.253730312 26.0
28.279990877 18.0
28.306251442 10.0
28.332512007 12.0
28.358772572 16.0
28.385033137 18.0
28.411293702 19.0
28.437554267 25.0
28.463814832 18.0
28.490075397 24.0
28.516335962 32.0
28.542596527 36.0
28.568857092 36.0
28.595117657 21.0
28.621378222 41.0
28.647638787 31.0
28.673899352 41.0
28.700159917 16.0
28.726420482 16.0
28.752681047 7.0
28.778941612 10.0
28.805202177 10.0
28.831462742 5.0
28.857723307 9.0
28.883983872 6.0
28.910244437 8.0
28.936505002 10.0
28.962765567 3.0
28.989026132 2.0
29.015286697 7.0
29.041547262 7.0
29.067807827 3.0
29.094068392 9.0
29.120328957 7.0
29.146589522 4.0
29.172850087 6.0
29.199110652 6.0
29.225371217 5.0
29.251631782 8.0
29.277892347 2.0
29.304152912 5.0
29.330413477 7.0
29.356674042 6.0
29.382934607 3.0
29.409195172 6.0
29.435455737 7.0
29.461716302 5.0
29.487976867 13.0
29.514237432 5.0
29.540497997 8.0
29.566758562 9.0
29.593019127 5.0
29.619279692 6.0
29.645540257 9.0
29.671800822 4.0
29.698061387 10.0
29.724321952 9.0
29.750582517 7.0
29.776843082 8.0
29.803103647 7.0
29.829364212 10.0
29.855624777 7.0
29.881885342 7.0
29.908145907 9.0
29.934406472 7.0
29.960667037 11.0
29.986927602 9.0
30.013188167 17.0
30.039448732 14.0
30.065709297 9.0
30.091969862 7.0
30.118230427 17.0
30.144490992 7.0
30.170751557 17.0
30.197012122 29.0
30.223272687 16.0
30.249533252 23.0
30.275793817 15.0
30.302054382 30.0
30.328314947 27.0
30.354575512 30.0
30.380836077 36.0
30.407096642 40.0
30.433357207 57.0
30.459617772 56.0
30.485878337 60.0
30.512138902 97.0
30.538399467 78.0
30.564660032 83.0
30.590920597 94.0
30.617181162 68.0
30.643441727 48.0
30.669702292 42.0
30.695962857 21.0
30.722223422 11.0
30.748483987 7.0
30.774744552 13.0
30.801005117 6.0
30.827265682 12.0
30.853526247 11.0
30.879786812 10.0
30.906047377 10.0
30.932307942 12.0
30.958568507 6.0
30.984829072 5.0
31.011089637 5.0
31.037350202 11.0
31.063610767 10.0
31.089871332 2.0
31.116131897 10.0
31.142392462 5.0
31.168653027 8.0
31.194913592 11.0
31.221174157 11.0
31.247434722 5.0
31.273695288 5.0
31.299955853 6.0
31.326216418 8.0
31.352476983 7.0
31.378737548 2.0
31.404998113 3.0
31.431258678 6.0
31.457519243 5.0
31.483779808 10.0
31.510040373 5.0
31.536300938 6.0
31.562561503 10.0
31.588822068 12.0
31.615082633 9.0
31.641343198 9.0
31.667603763 1.0
31.693864328 4.0
31.720124893 9.0
31.746385458 6.0
31.772646023 3.0
31.798906588 4.0
31.825167153 4.0
31.851427718 2.0
31.877688283 6.0
31.903948848 5.0
31.930209413 7.0
31.956469978 6.0
31.982730543 5.0
32.008991108 10.0
32.035251673 8.0
32.061512238 9.0
32.087772803 14.0
32.114033368 16.0
32.140293933 19.0
32.166554498 18.0
32.192815063 16.0
32.219075628 22.0
32.245336193 31.0
32.271596758 27.0
32.297857323 26.0
32.324117888 23.0
32.350378453 25.0
32.376639018 20.0
32.402899583 26.0
32.429160148 12.0
32.455420713 20.0
32.481681278 21.0
32.507941843 12.0
32.534202408 7.0
32.560462973 7.0
32.586723538 9.0
32.612984103 10.0
32.639244668 7.0
32.665505233 7.0
32.691765798 5.0
32.718026363 12.0
32.744286928 9.0
32.770547493 10.0
32.796808058 14.0
32.823068623 8.0
32.849329188 8.0
32.875589753 6.0
32.901850318 8.0
32.928110883 8.0
32.954371448 3.0
32.980632013 6.0
33.006892578 4.0
33.033153143 5.0
33.059413708 6.0
33.085674273 6.0
33.111934838 10.0
33.138195403 8.0
33.164455968 1.0
33.190716533 2.0
33.216977098 7.0
33.243237663 4.0
33.269498228 9.0
33.295758793 5.0
33.322019358 7.0
33.348279923 8.0
33.374540488 5.0
33.400801053 8.0
33.427061618 8.0
33.453322183 11.0
33.479582748 10.0
33.505843313 11.0
33.532103878 10.0
33.558364443 1.0
33.584625008 11.0
33.610885573 14.0
33.637146138 5.0
33.663406703 7.0
33.689667268 5.0
33.715927833 7.0
33.742188398 6.0
33.768448963 6.0
33.794709528 9.0
33.820970093 2.0
33.847230658 2.0
33.873491223 10.0
33.899751788 2.0
33.926012353 4.0
33.952272918 6.0
33.978533483 3.0
34.004794048 4.0
34.031054613 6.0
34.057315178 8.0
34.083575743 5.0
34.109836308 4.0
34.136096873 5.0
34.162357438 4.0
34.188618003 7.0
34.214878568 1.0
34.241139133 5.0
34.267399698 7.0
34.293660263 1.0
34.319920828 1.0
34.346181393 5.0
34.372441958 9.0
34.398702523 8.0
34.424963088 4.0
34.451223653 9.0
34.477484218 6.0
34.503744783 6.0
34.530005348 9.0
34.556265913 10.0
34.582526478 13.0
34.608787043 7.0
34.635047608 9.0
34.661308173 6.0
34.687568738 4.0
34.713829303 11.0
34.740089868 9.0
34.766350434 6.0
34.792610999 4.0
34.818871564 7.0
34.845132129 1.0
34.871392694 6.0
34.897653259 1.0
34.923913824 2.0
34.950174389 9.0
34.976434954 1.0
35.002695519 5.0
35.028956084 4.0
35.055216649 0.0
35.081477214 7.0
35.107737779 3.0
35.133998344 7.0
35.160258909 4.0
35.186519474 6.0
35.212780039 4.0
35.239040604 11.0
35.265301169 10.0
35.291561734 10.0
35.317822299 12.0
35.344082864 7.0
35.370343429 8.0
35.396603994 8.0
35.422864559 15.0
35.449125124 18.0
35.475385689 12.0
35.501646254 12.0
35.527906819 14.0
35.554167384 27.0
35.580427949 25.0
35.606688514 22.0
35.632949079 21.0
35.659209644 22.0
35.685470209 28.0
35.711730774 24.0
35.737991339 36.0
35.764251904 16.0
35.790512469 28.0
35.816773034 16.0
35.843033599 16.0
35.869294164 28.0
35.895554729 18.0
35.921815294 14.0
35.948075859 20.0
35.974336424 10.0
36.000596989 18.0
36.026857554 15.0
36.053118119 15.0
36.079378684 16.0
36.105639249 22.0
36.131899814 21.0
36.158160379 29.0
36.184420944 34.0
36.210681509 26.0
36.236942074 16.0
36.263202639 24.0
36.289463204 23.0
36.315723769 9.0
36.341984334 14.0
36.368244899 8.0
36.394505464 8.0
36.420766029 10.0
36.447026594 3.0
36.473287159 6.0
36.499547724 2.0
36.525808289 4.0
36.552068854 7.0
36.578329419 5.0
36.604589984 10.0
36.630850549 5.0
36.657111114 7.0
36.683371679 8.0
36.709632244 20.0
36.735892809 21.0
36.762153374 20.0
36.788413939 25.0
36.814674504 31.0
36.840935069 34.0
36.867195634 29.0
36.893456199 45.0
36.919716764 52.0
36.945977329 54.0
36.972237894 47.0
36.998498459 58.0
37.024759024 43.0
37.051019589 55.0
37.077280154 41.0
37.103540719 40.0
37.129801284 18.0
37.156061849 21.0
37.182322414 17.0
37.208582979 24.0
37.234843544 26.0
37.261104109 20.0
37.287364674 34.0
37.313625239 29.0
37.339885804 25.0
37.366146369 40.0
37.392406934 70.0
37.418667499 61.0
37.444928064 55.0
37.471188629 67.0
37.497449194 75.0
37.523709759 56.0
37.549970324 67.0
37.576230889 72.0
37.602491454 58.0
37.628752019 75.0
37.655012584 77.0
37.681273149 85.0
37.707533714 77.0
37.733794279 63.0
37.760054844 58.0
37.786315409 42.0
37.812575974 21.0
37.838836539 13.0
37.865097104 10.0
37.891357669 7.0
37.917618234 9.0
37.943878799 5.0
37.970139364 5.0
37.996399929 10.0
38.022660494 8.0
38.048921059 7.0
38.075181624 7.0
38.101442189 3.0
38.127702754 12.0
38.153963319 10.0
38.180223884 14.0
38.206484449 13.0
38.232745014 12.0
38.259005580 10.0
38.285266145 14.0
38.311526710 18.0
38.337787275 16.0
38.364047840 9.0
38.390308405 13.0
38.416568970 15.0
38.442829535 10.0
38.469090100 13.0
38.495350665 16.0
38.521611230 5.0
38.547871795 8.0
38.574132360 13.0
38.600392925 3.0
38.626653490 5.0
38.652914055 9.0
38.679174620 8.0
38.705435185 10.0
38.731695750 4.0
38.757956315 12.0
38.784216880 14.0
38.810477445 12.0
38.836738010 11.0
38.862998575 13.0
38.889259140 19.0
38.915519705 22.0
38.941780270 26.0
38.968040835 33.0
38.994301400 20.0
39.020561965 27.0
39.046822530 21.0
39.073083095 22.0
39.099343660 23.0
39.125604225 30.0
39.151864790 32.0
39.178125355 25.0
39.204385920 24.0
39.230646485 31.0
39.256907050 27.0
39.283167615 30.0
39.309428180 14.0
39.335688745 22.0
39.361949310 18.0
39.388209875 28.0
39.414470440 22.0
39.440731005 16.0
39.466991570 13.0
39.493252135 16.0
39.519512700 9.0
39.545773265 16.0
39.572033830 10.0
39.598294395 15.0
39.624554960 13.0
39.650815525 10.0
39.677076090 13.0
39.703336655 8.0
39.729597220 6.0
39.755857785 15.0
39.782118350 10.0
39.808378915 10.0
39.834639480 13.0
39.860900045 8.0
39.887160610 11.0
39.913421175 13.0
39.939681740 14.0
39.965942305 18.0
39.992202870 14.0
