# Supplementary material for: Investigation of Potential Amorphisation and Co-Amorphisation Behaviour of the Benzene Di-Carboxylic Acids upon Cryo-Milling
Source: Molecules. 2019 Nov 5;24(21):3990. doi: 10.3390/molecules24213990 (PMC6865180; doi:10.3390/molecules24213990)
Supplement: Supplementary file 1 [file molecules-24-03990-s001.zip › SI_pack/Figure_3_XRPD_single_components/Data/Mixtures/PI/Phthalic and isophthalic acid CM together _zero weeksxrdml.xy]

4.513130280 37.0
4.539390845 57.0
4.565651410 57.0
4.591911975 44.0
4.618172540 53.0
4.644433105 42.0
4.670693670 46.0
4.696954235 49.0
4.723214800 46.0
4.749475365 53.0
4.775735930 41.0
4.801996495 53.0
4.828257060 54.0
4.854517625 40.0
4.880778190 42.0
4.907038755 47.0
4.933299320 59.0
4.959559885 53.0
4.985820450 50.0
5.012081015 47.0
5.038341580 51.0
5.064602145 49.0
5.090862710 47.0
5.117123275 47.0
5.143383840 50.0
5.169644405 57.0
5.195904970 55.0
5.222165535 61.0
5.248426100 67.0
5.274686665 49.0
5.300947230 41.0
5.327207795 56.0
5.353468360 73.0
5.379728925 48.0
5.405989490 45.0
5.432250055 50.0
5.458510620 52.0
5.484771185 42.0
5.511031750 48.0
5.537292315 60.0
5.563552880 42.0
5.589813445 54.0
5.616074010 53.0
5.642334575 59.0
5.668595141 43.0
5.694855706 48.0
5.721116271 42.0
5.747376836 44.0
5.773637401 57.0
5.799897966 44.0
5.826158531 39.0
5.852419096 50.0
5.878679661 60.0
5.904940226 47.0
5.931200791 49.0
5.957461356 68.0
5.983721921 42.0
6.009982486 51.0
6.036243051 43.0
6.062503616 58.0
6.088764181 50.0
6.115024746 50.0
6.141285311 41.0
6.167545876 46.0
6.193806441 48.0
6.220067006 61.0
6.246327571 59.0
6.272588136 61.0
6.298848701 44.0
6.325109266 59.0
6.351369831 50.0
6.377630396 50.0
6.403890961 57.0
6.430151526 47.0
6.456412091 49.0
6.482672656 50.0
6.508933221 59.0
6.535193786 54.0
6.561454351 50.0
6.587714916 50.0
6.613975481 53.0
6.640236046 46.0
6.666496611 56.0
6.692757176 52.0
6.719017741 45.0
6.745278306 59.0
6.771538871 59.0
6.797799436 74.0
6.824060001 43.0
6.850320566 58.0
6.876581131 54.0
6.902841696 43.0
6.929102261 50.0
6.955362826 60.0
6.981623391 69.0
7.007883956 50.0
7.034144521 51.0
7.060405086 60.0
7.086665651 44.0
7.112926216 53.0
7.139186781 59.0
7.165447346 63.0
7.191707911 47.0
7.217968476 47.0
7.244229041 48.0
7.270489606 45.0
7.296750171 56.0
7.323010736 55.0
7.349271301 54.0
7.375531866 47.0
7.401792431 51.0
7.428052996 48.0
7.454313561 52.0
7.480574126 52.0
7.506834691 78.0
7.533095256 56.0
7.559355821 36.0
7.585616386 60.0
7.611876951 59.0
7.638137516 55.0
7.664398081 46.0
7.690658646 57.0
7.716919211 67.0
7.743179776 51.0
7.769440341 62.0
7.795700906 58.0
7.821961471 54.0
7.848222036 64.0
7.874482601 53.0
7.900743166 50.0
7.927003732 48.0
7.953264297 51.0
7.979524862 45.0
8.005785427 44.0
8.032045992 50.0
8.058306557 63.0
8.084567122 72.0
8.110827687 58.0
8.137088252 58.0
8.163348817 60.0
8.189609382 54.0
8.215869947 53.0
8.242130512 57.0
8.268391077 58.0
8.294651642 42.0
8.320912207 57.0
8.347172772 51.0
8.373433337 56.0
8.399693902 47.0
8.425954467 66.0
8.452215032 54.0
8.478475597 47.0
8.504736162 55.0
8.530996727 60.0
8.557257292 72.0
8.583517857 63.0
8.609778422 58.0
8.636038987 49.0
8.662299552 51.0
8.688560117 48.0
8.714820682 48.0
8.741081247 57.0
8.767341812 56.0
8.793602377 51.0
8.819862942 72.0
8.846123507 52.0
8.872384072 50.0
8.898644637 63.0
8.924905202 46.0
8.951165767 61.0
8.977426332 45.0
9.003686897 47.0
9.029947462 59.0
9.056208027 65.0
9.082468592 64.0
9.108729157 56.0
9.134989722 63.0
9.161250287 52.0
9.187510852 55.0
9.213771417 58.0
9.240031982 57.0
9.266292547 63.0
9.292553112 64.0
9.318813677 65.0
9.345074242 48.0
9.371334807 48.0
9.397595372 59.0
9.423855937 59.0
9.450116502 40.0
9.476377067 50.0
9.502637632 67.0
9.528898197 52.0
9.555158762 53.0
9.581419327 57.0
9.607679892 59.0
9.633940457 52.0
9.660201022 45.0
9.686461587 63.0
9.712722152 46.0
9.738982717 47.0
9.765243282 42.0
9.791503847 51.0
9.817764412 61.0
9.844024977 51.0
9.870285542 52.0
9.896546107 58.0
9.922806672 55.0
9.949067237 49.0
9.975327802 62.0
10.001588367 57.0
10.027848932 44.0
10.054109497 54.0
10.080370062 63.0
10.106630627 53.0
10.132891192 59.0
10.159151757 37.0
10.185412322 54.0
10.211672888 44.0
10.237933453 39.0
10.264194018 67.0
10.290454583 50.0
10.316715148 52.0
10.342975713 63.0
10.369236278 52.0
10.395496843 54.0
10.421757408 71.0
10.448017973 45.0
10.474278538 43.0
10.500539103 37.0
10.526799668 61.0
10.553060233 55.0
10.579320798 60.0
10.605581363 63.0
10.631841928 51.0
10.658102493 51.0
10.684363058 51.0
10.710623623 44.0
10.736884188 46.0
10.763144753 50.0
10.789405318 49.0
10.815665883 50.0
10.841926448 59.0
10.868187013 55.0
10.894447578 50.0
10.920708143 41.0
10.946968708 53.0
10.973229273 71.0
10.999489838 54.0
11.025750403 60.0
11.052010968 57.0
11.078271533 56.0
11.104532098 61.0
11.130792663 60.0
11.157053228 67.0
11.183313793 48.0
11.209574358 60.0
11.235834923 51.0
11.262095488 64.0
11.288356053 79.0
11.314616618 56.0
11.340877183 61.0
11.367137748 65.0
11.393398313 51.0
11.419658878 65.0
11.445919443 50.0
11.472180008 47.0
11.498440573 59.0
11.524701138 52.0
11.550961703 50.0
11.577222268 48.0
11.603482833 67.0
11.629743398 69.0
11.656003963 56.0
11.682264528 54.0
11.708525093 57.0
11.734785658 64.0
11.761046223 55.0
11.787306788 66.0
11.813567353 69.0
11.839827918 54.0
11.866088483 54.0
11.892349048 69.0
11.918609613 76.0
11.944870178 60.0
11.971130743 48.0
11.997391308 57.0
12.023651873 69.0
12.049912438 68.0
12.076173003 67.0
12.102433568 61.0
12.128694133 65.0
12.154954698 51.0
12.181215263 65.0
12.207475828 69.0
12.233736393 62.0
12.259996958 48.0
12.286257523 60.0
12.312518088 64.0
12.338778653 72.0
12.365039218 65.0
12.391299783 66.0
12.417560348 57.0
12.443820913 62.0
12.470081478 54.0
12.496342044 71.0
12.522602609 66.0
12.548863174 77.0
12.575123739 74.0
12.601384304 59.0
12.627644869 64.0
12.653905434 60.0
12.680165999 53.0
12.706426564 68.0
12.732687129 72.0
12.758947694 66.0
12.785208259 69.0
12.811468824 69.0
12.837729389 55.0
12.863989954 81.0
12.890250519 73.0
12.916511084 64.0
12.942771649 68.0
12.969032214 74.0
12.995292779 68.0
13.021553344 59.0
13.047813909 74.0
13.074074474 71.0
13.100335039 53.0
13.126595604 66.0
13.152856169 79.0
13.179116734 68.0
13.205377299 64.0
13.231637864 68.0
13.257898429 85.0
13.284158994 82.0
13.310419559 60.0
13.336680124 67.0
13.362940689 68.0
13.389201254 73.0
13.415461819 69.0
13.441722384 77.0
13.467982949 70.0
13.494243514 78.0
13.520504079 70.0
13.546764644 70.0
13.573025209 81.0
13.599285774 82.0
13.625546339 105.0
13.651806904 83.0
13.678067469 92.0
13.704328034 69.0
13.730588599 66.0
13.756849164 81.0
13.783109729 75.0
13.809370294 88.0
13.835630859 76.0
13.861891424 97.0
13.888151989 82.0
13.914412554 89.0
13.940673119 79.0
13.966933684 83.0
13.993194249 98.0
14.019454814 87.0
14.045715379 91.0
14.071975944 86.0
14.098236509 88.0
14.124497074 92.0
14.150757639 94.0
14.177018204 111.0
14.203278769 86.0
14.229539334 88.0
14.255799899 105.0
14.282060464 95.0
14.308321029 96.0
14.334581594 101.0
14.360842159 113.0
14.387102724 86.0
14.413363289 88.0
14.439623854 97.0
14.465884419 100.0
14.492144984 93.0
14.518405549 94.0
14.544666114 104.0
14.570926679 107.0
14.597187244 101.0
14.623447809 91.0
14.649708374 89.0
14.675968939 99.0
14.702229504 90.0
14.728490069 119.0
14.754750635 106.0
14.781011200 134.0
14.807271765 94.0
14.833532330 97.0
14.859792895 102.0
14.886053460 104.0
14.912314025 118.0
14.938574590 112.0
14.964835155 135.0
14.991095720 120.0
15.017356285 113.0
15.043616850 131.0
15.069877415 120.0
15.096137980 153.0
15.122398545 106.0
15.148659110 128.0
15.174919675 136.0
15.201180240 148.0
15.227440805 146.0
15.253701370 146.0
15.279961935 177.0
15.306222500 179.0
15.332483065 198.0
15.358743630 185.0
15.385004195 185.0
15.411264760 205.0
15.437525325 185.0
15.463785890 205.0
15.490046455 208.0
15.516307020 174.0
15.542567585 174.0
15.568828150 168.0
15.595088715 138.0
15.621349280 137.0
15.647609845 144.0
15.673870410 140.0
15.700130975 131.0
15.726391540 150.0
15.752652105 122.0
15.778912670 130.0
15.805173235 140.0
15.831433800 114.0
15.857694365 110.0
15.883954930 122.0
15.910215495 115.0
15.936476060 124.0
15.962736625 120.0
15.988997190 127.0
16.015257755 128.0
16.041518320 95.0
16.067778885 116.0
16.094039450 116.0
16.120300015 97.0
16.146560580 110.0
16.172821145 97.0
16.199081710 101.0
16.225342275 76.0
16.251602840 108.0
16.277863405 91.0
16.304123970 96.0
16.330384535 101.0
16.356645100 97.0
16.382905665 90.0
16.409166230 105.0
16.435426795 79.0
16.461687360 87.0
16.487947925 97.0
16.514208490 93.0
16.540469055 112.0
16.566729620 96.0
16.592990185 85.0
16.619250750 93.0
16.645511315 108.0
16.671771880 90.0
16.698032445 89.0
16.724293010 87.0
16.750553575 70.0
16.776814140 83.0
16.803074705 97.0
16.829335270 82.0
16.855595835 80.0
16.881856400 96.0
16.908116965 81.0
16.934377530 87.0
16.960638095 82.0
16.986898660 82.0
17.013159225 90.0
17.039419791 100.0
17.065680356 100.0
17.091940921 100.0
17.118201486 100.0
17.144462051 82.0
17.170722616 81.0
17.196983181 96.0
17.223243746 88.0
17.249504311 81.0
17.275764876 94.0
17.302025441 105.0
17.328286006 75.0
17.354546571 99.0
17.380807136 87.0
17.407067701 98.0
17.433328266 81.0
17.459588831 108.0
17.485849396 94.0
17.512109961 96.0
17.538370526 131.0
17.564631091 114.0
17.590891656 90.0
17.617152221 119.0
17.643412786 97.0
17.669673351 109.0
17.695933916 107.0
17.722194481 108.0
17.748455046 126.0
17.774715611 105.0
17.800976176 127.0
17.827236741 112.0
17.853497306 98.0
17.879757871 108.0
17.906018436 123.0
17.932279001 121.0
17.958539566 114.0
17.984800131 116.0
18.011060696 140.0
18.037321261 137.0
18.063581826 137.0
18.089842391 125.0
18.116102956 124.0
18.142363521 150.0
18.168624086 130.0
18.194884651 170.0
18.221145216 200.0
18.247405781 176.0
18.273666346 182.0
18.299926911 181.0
18.326187476 221.0
18.352448041 195.0
18.378708606 201.0
18.404969171 195.0
18.431229736 222.0
18.457490301 196.0
18.483750866 225.0
18.510011431 226.0
18.536271996 223.0
18.562532561 240.0
18.588793126 194.0
18.615053691 191.0
18.641314256 216.0
18.667574821 169.0
18.693835386 179.0
18.720095951 158.0
18.746356516 160.0
18.772617081 157.0
18.798877646 151.0
18.825138211 141.0
18.851398776 180.0
18.877659341 131.0
18.903919906 120.0
18.930180471 117.0
18.956441036 118.0
18.982701601 112.0
19.008962166 124.0
19.035222731 118.0
19.061483296 100.0
19.087743861 108.0
19.114004426 94.0
19.140264991 86.0
19.166525556 95.0
19.192786121 79.0
19.219046686 108.0
19.245307251 89.0
19.271567816 86.0
19.297828382 91.0
19.324088947 107.0
19.350349512 89.0
19.376610077 92.0
19.402870642 93.0
19.429131207 75.0
19.455391772 105.0
19.481652337 90.0
19.507912902 93.0
19.534173467 84.0
19.560434032 89.0
19.586694597 85.0
19.612955162 73.0
19.639215727 104.0
19.665476292 98.0
19.691736857 102.0
19.717997422 72.0
19.744257987 75.0
19.770518552 86.0
19.796779117 100.0
19.823039682 79.0
19.849300247 96.0
19.875560812 102.0
19.901821377 93.0
19.928081942 89.0
19.954342507 96.0
19.980603072 100.0
20.006863637 93.0
20.033124202 102.0
20.059384767 101.0
20.085645332 100.0
20.111905897 104.0
20.138166462 99.0
20.164427027 87.0
20.190687592 114.0
20.216948157 127.0
20.243208722 101.0
20.269469287 103.0
20.295729852 104.0
20.321990417 107.0
20.348250982 107.0
20.374511547 116.0
20.400772112 105.0
20.427032677 110.0
20.453293242 94.0
20.479553807 118.0
20.505814372 107.0
20.532074937 119.0
20.558335502 102.0
20.584596067 113.0
20.610856632 107.0
20.637117197 126.0
20.663377762 95.0
20.689638327 111.0
20.715898892 119.0
20.742159457 124.0
20.768420022 103.0
20.794680587 101.0
20.820941152 116.0
20.847201717 130.0
20.873462282 126.0
20.899722847 139.0
20.925983412 149.0
20.952243977 108.0
20.978504542 146.0
21.004765107 139.0
21.031025672 160.0
21.057286237 166.0
21.083546802 158.0
21.109807367 141.0
21.136067932 115.0
21.162328497 148.0
21.188589062 144.0
21.214849627 177.0
21.241110192 146.0
21.267370757 121.0
21.293631322 125.0
21.319891887 139.0
21.346152452 139.0
21.372413017 142.0
21.398673582 126.0
21.424934147 125.0
21.451194712 120.0
21.477455277 130.0
21.503715842 133.0
21.529976407 86.0
21.556236972 127.0
21.582497538 119.0
21.608758103 130.0
21.635018668 114.0
21.661279233 113.0
21.687539798 129.0
21.713800363 118.0
21.740060928 127.0
21.766321493 127.0
21.792582058 114.0
21.818842623 122.0
21.845103188 110.0
21.871363753 131.0
21.897624318 113.0
21.923884883 113.0
21.950145448 189.0
21.976406013 136.0
22.002666578 136.0
22.028927143 163.0
22.055187708 178.0
22.081448273 169.0
22.107708838 179.0
22.133969403 192.0
22.160229968 197.0
22.186490533 194.0
22.212751098 226.0
22.239011663 204.0
22.265272228 209.0
22.291532793 201.0
22.317793358 216.0
22.344053923 201.0
22.370314488 181.0
22.396575053 178.0
22.422835618 168.0
22.449096183 174.0
22.475356748 153.0
22.501617313 155.0
22.527877878 168.0
22.554138443 138.0
22.580399008 160.0
22.606659573 116.0
22.632920138 134.0
22.659180703 150.0
22.685441268 113.0
22.711701833 128.0
22.737962398 124.0
22.764222963 136.0
22.790483528 117.0
22.816744093 131.0
22.843004658 127.0
22.869265223 109.0
22.895525788 126.0
22.921786353 122.0
22.948046918 110.0
22.974307483 128.0
23.000568048 110.0
23.026828613 110.0
23.053089178 131.0
23.079349743 115.0
23.105610308 138.0
23.131870873 100.0
23.158131438 139.0
23.184392003 110.0
23.210652568 104.0
23.236913133 126.0
23.263173698 138.0
23.289434263 127.0
23.315694828 111.0
23.341955393 126.0
23.368215958 143.0
23.394476523 136.0
23.420737088 130.0
23.446997653 143.0
23.473258218 125.0
23.499518783 136.0
23.525779348 157.0
23.552039913 118.0
23.578300478 136.0
23.604561043 144.0
23.630821608 138.0
23.657082173 137.0
23.683342738 114.0
23.709603303 153.0
23.735863868 150.0
23.762124433 147.0
23.788384998 142.0
23.814645563 128.0
23.840906128 153.0
23.867166694 162.0
23.893427259 172.0
23.919687824 150.0
23.945948389 155.0
23.972208954 155.0
23.998469519 149.0
24.024730084 169.0
24.050990649 152.0
24.077251214 125.0
24.103511779 151.0
24.129772344 164.0
24.156032909 164.0
24.182293474 152.0
24.208554039 151.0
24.234814604 162.0
24.261075169 158.0
24.287335734 151.0
24.313596299 154.0
24.339856864 159.0
24.366117429 135.0
24.392377994 153.0
24.418638559 154.0
24.444899124 180.0
24.471159689 141.0
24.497420254 148.0
24.523680819 151.0
24.549941384 182.0
24.576201949 170.0
24.602462514 175.0
24.628723079 176.0
24.654983644 162.0
24.681244209 162.0
24.707504774 191.0
24.733765339 181.0
24.760025904 195.0
24.786286469 200.0
24.812547034 210.0
24.838807599 181.0
24.865068164 169.0
24.891328729 177.0
24.917589294 207.0
24.943849859 181.0
24.970110424 189.0
24.996370989 203.0
25.022631554 184.0
25.048892119 190.0
25.075152684 186.0
25.101413249 194.0
25.127673814 161.0
25.153934379 187.0
25.180194944 166.0
25.206455509 194.0
25.232716074 180.0
25.258976639 176.0
25.285237204 195.0
25.311497769 227.0
25.337758334 242.0
25.364018899 221.0
25.390279464 180.0
25.416540029 222.0
25.442800594 231.0
25.469061159 241.0
25.495321724 244.0
25.521582289 227.0
25.547842854 240.0
25.574103419 203.0
25.600363984 220.0
25.626624549 244.0
25.652885114 228.0
25.679145679 222.0
25.705406244 240.0
25.731666809 209.0
25.757927374 232.0
25.784187939 214.0
25.810448504 235.0
25.836709069 226.0
25.862969634 225.0
25.889230199 248.0
25.915490764 245.0
25.941751329 259.0
25.968011894 246.0
25.994272459 232.0
26.020533024 234.0
26.046793589 274.0
26.073054154 263.0
26.099314719 263.0
26.125575285 281.0
26.151835850 313.0
26.178096415 317.0
26.204356980 321.0
26.230617545 343.0
26.256878110 342.0
26.283138675 349.0
26.309399240 359.0
26.335659805 414.0
26.361920370 398.0
26.388180935 429.0
26.414441500 406.0
26.440702065 409.0
26.466962630 422.0
26.493223195 447.0
26.519483760 508.0
26.545744325 468.0
26.572004890 495.0
26.598265455 465.0
26.624526020 521.0
26.650786585 514.0
26.677047150 556.0
26.703307715 599.0
26.729568280 583.0
26.755828845 565.0
26.782089410 617.0
26.808349975 614.0
26.834610540 584.0
26.860871105 631.0
26.887131670 583.0
26.913392235 641.0
26.939652800 612.0
26.965913365 617.0
26.992173930 575.0
27.018434495 562.0
27.044695060 524.0
27.070955625 502.0
27.097216190 490.0
27.123476755 502.0
27.149737320 447.0
27.175997885 485.0
27.202258450 438.0
27.228519015 406.0
27.254779580 389.0
27.281040145 344.0
27.307300710 352.0
27.333561275 350.0
27.359821840 326.0
27.386082405 323.0
27.412342970 296.0
27.438603535 322.0
27.464864100 289.0
27.491124665 317.0
27.517385230 329.0
27.543645795 296.0
27.569906360 303.0
27.596166925 261.0
27.622427490 286.0
27.648688055 239.0
27.674948620 274.0
27.701209185 274.0
27.727469750 262.0
27.753730315 256.0
27.779990880 263.0
27.806251445 265.0
27.832512010 226.0
27.858772575 243.0
27.885033140 250.0
27.911293705 208.0
27.937554270 243.0
27.963814835 219.0
27.990075400 225.0
28.016335965 222.0
28.042596530 249.0
28.068857095 203.0
28.095117660 225.0
28.121378225 184.0
28.147638790 197.0
28.173899355 225.0
28.200159920 203.0
28.226420485 179.0
28.252681050 196.0
28.278941615 171.0
28.305202180 173.0
28.331462745 168.0
28.357723310 145.0
28.383983875 167.0
28.410244441 177.0
28.436505006 198.0
28.462765571 156.0
28.489026136 146.0
28.515286701 152.0
28.541547266 147.0
28.567807831 136.0
28.594068396 145.0
28.620328961 155.0
28.646589526 147.0
28.672850091 183.0
28.699110656 155.0
28.725371221 128.0
28.751631786 151.0
28.777892351 146.0
28.804152916 128.0
28.830413481 141.0
28.856674046 132.0
28.882934611 145.0
28.909195176 124.0
28.935455741 134.0
28.961716306 128.0
28.987976871 118.0
29.014237436 130.0
29.040498001 121.0
29.066758566 114.0
29.093019131 133.0
29.119279696 128.0
29.145540261 112.0
29.171800826 126.0
29.198061391 116.0
29.224321956 122.0
29.250582521 120.0
29.276843086 134.0
29.303103651 124.0
29.329364216 132.0
29.355624781 122.0
29.381885346 130.0
29.408145911 114.0
29.434406476 113.0
29.460667041 128.0
29.486927606 96.0
29.513188171 109.0
29.539448736 101.0
29.565709301 101.0
29.591969866 119.0
29.618230431 116.0
29.644490996 122.0
29.670751561 103.0
29.697012126 104.0
29.723272691 136.0
29.749533256 133.0
29.775793821 100.0
29.802054386 127.0
29.828314951 118.0
29.854575516 112.0
29.880836081 124.0
29.907096646 108.0
29.933357211 109.0
29.959617776 120.0
29.985878341 132.0
30.012138906 125.0
30.038399471 130.0
30.064660036 154.0
30.090920601 125.0
30.117181166 136.0
30.143441731 140.0
30.169702296 137.0
30.195962861 163.0
30.222223426 172.0
30.248483991 166.0
30.274744556 183.0
30.301005121 158.0
30.327265686 176.0
30.353526251 202.0
30.379786816 217.0
30.406047381 215.0
30.432307946 227.0
30.458568511 225.0
30.484829076 241.0
30.511089641 218.0
30.537350206 227.0
30.563610771 225.0
30.589871336 194.0
30.616131901 211.0
30.642392466 182.0
30.668653032 194.0
30.694913597 180.0
30.721174162 173.0
30.747434727 148.0
30.773695292 154.0
30.799955857 152.0
30.826216422 159.0
30.852476987 134.0
30.878737552 124.0
30.904998117 138.0
30.931258682 134.0
30.957519247 136.0
30.983779812 120.0
31.010040377 135.0
31.036300942 128.0
31.062561507 111.0
31.088822072 132.0
31.115082637 118.0
31.141343202 119.0
31.167603767 120.0
31.193864332 135.0
31.220124897 137.0
31.246385462 152.0
31.272646027 190.0
31.298906592 269.0
31.325167157 350.0
31.351427722 346.0
31.377688287 353.0
31.403948852 252.0
31.430209417 185.0
31.456469982 123.0
31.482730547 121.0
31.508991112 103.0
31.535251677 113.0
31.561512242 112.0
31.587772807 94.0
31.614033372 102.0
31.640293937 108.0
31.666554502 118.0
31.692815067 85.0
31.719075632 97.0
31.745336197 89.0
31.771596762 104.0
31.797857327 111.0
31.824117892 93.0
31.850378457 97.0
31.876639022 83.0
31.902899587 108.0
31.929160152 104.0
31.955420717 109.0
31.981681282 86.0
32.007941847 106.0
32.034202412 114.0
32.060462977 99.0
32.086723542 109.0
32.112984107 85.0
32.139244672 105.0
32.165505237 100.0
32.191765802 106.0
32.218026367 90.0
32.244286932 99.0
32.270547497 118.0
32.296808062 100.0
32.323068627 102.0
32.349329192 121.0
32.375589757 105.0
32.401850322 101.0
32.428110887 104.0
32.454371452 117.0
32.480632017 104.0
32.506892582 113.0
32.533153147 107.0
32.559413712 96.0
32.585674277 95.0
32.611934842 93.0
32.638195407 91.0
32.664455972 93.0
32.690716537 75.0
32.716977102 99.0
32.743237667 116.0
32.769498232 100.0
32.795758797 117.0
32.822019362 99.0
32.848279927 126.0
32.874540492 115.0
32.900801057 104.0
32.927061622 106.0
32.953322188 95.0
32.979582753 114.0
33.005843318 84.0
33.032103883 106.0
33.058364448 94.0
33.084625013 93.0
33.110885578 113.0
33.137146143 84.0
33.163406708 88.0
33.189667273 97.0
33.215927838 94.0
33.242188403 81.0
33.268448968 80.0
33.294709533 87.0
33.320970098 96.0
33.347230663 90.0
33.373491228 106.0
33.399751793 85.0
33.426012358 95.0
33.452272923 86.0
33.478533488 94.0
33.504794053 87.0
33.531054618 93.0
33.557315183 81.0
33.583575748 96.0
33.609836313 86.0
33.636096878 97.0
33.662357443 99.0
33.688618008 107.0
33.714878573 84.0
33.741139138 89.0
33.767399703 87.0
33.793660268 100.0
33.819920833 96.0
33.846181398 80.0
33.872441963 72.0
33.898702528 78.0
33.924963093 69.0
33.951223658 80.0
33.977484223 78.0
34.003744788 90.0
34.030005353 92.0
34.056265918 92.0
34.082526483 81.0
34.108787048 89.0
34.135047613 101.0
34.161308178 81.0
34.187568743 86.0
34.213829308 87.0
34.240089873 99.0
34.266350438 94.0
34.292611003 106.0
34.318871568 95.0
34.345132133 89.0
34.371392698 92.0
34.397653263 97.0
34.423913828 103.0
34.450174393 104.0
34.476434958 105.0
34.502695523 88.0
34.528956088 79.0
34.555216653 91.0
34.581477218 102.0
34.607737783 83.0
34.633998348 101.0
34.660258913 100.0
34.686519478 102.0
34.712780043 98.0
34.739040608 92.0
34.765301173 81.0
34.791561738 108.0
34.817822303 99.0
34.844082868 110.0
34.870343433 103.0
34.896603998 110.0
34.922864563 99.0
34.949125128 101.0
34.975385693 96.0
35.001646258 109.0
35.027906823 104.0
35.054167388 111.0
35.080427953 114.0
35.106688518 113.0
35.132949083 127.0
35.159209648 95.0
35.185470213 117.0
35.211730778 123.0
35.237991344 82.0
35.264251909 94.0
35.290512474 126.0
35.316773039 107.0
35.343033604 123.0
35.369294169 131.0
35.395554734 109.0
35.421815299 114.0
35.448075864 113.0
35.474336429 111.0
35.500596994 117.0
35.526857559 105.0
35.553118124 112.0
35.579378689 121.0
35.605639254 128.0
35.631899819 104.0
35.658160384 104.0
35.684420949 99.0
35.710681514 115.0
35.736942079 123.0
35.763202644 132.0
35.789463209 132.0
35.815723774 124.0
35.841984339 127.0
35.868244904 130.0
35.894505469 141.0
35.920766034 104.0
35.947026599 133.0
35.973287164 127.0
35.999547729 124.0
36.025808294 114.0
36.052068859 128.0
36.078329424 140.0
36.104589989 122.0
36.130850554 157.0
36.157111119 142.0
36.183371684 146.0
36.209632249 166.0
36.235892814 169.0
36.262153379 188.0
36.288413944 236.0
36.314674509 223.0
36.340935074 276.0
36.367195639 254.0
36.393456204 240.0
36.419716769 203.0
36.445977334 172.0
36.472237899 142.0
36.498498464 142.0
36.524759029 144.0
36.551019594 156.0
36.577280159 150.0
36.603540724 164.0
36.629801289 189.0
36.656061854 188.0
36.682322419 193.0
36.708582984 215.0
36.734843549 212.0
36.761104114 223.0
36.787364679 187.0
36.813625244 205.0
36.839885809 260.0
36.866146374 209.0
36.892406939 241.0
36.918667504 241.0
36.944928069 243.0
36.971188634 240.0
36.997449199 264.0
37.023709764 283.0
37.049970329 244.0
37.076230894 246.0
37.102491459 238.0
37.128752024 238.0
37.155012589 242.0
37.181273154 265.0
37.207533719 245.0
37.233794284 250.0
37.260054849 265.0
37.286315414 264.0
37.312575979 249.0
37.338836544 239.0
37.365097109 262.0
37.391357674 286.0
37.417618239 289.0
37.443878804 275.0
37.470139369 273.0
37.496399935 273.0
37.522660500 280.0
37.548921065 257.0
37.575181630 279.0
37.601442195 281.0
37.627702760 266.0
37.653963325 270.0
37.680223890 245.0
37.706484455 234.0
37.732745020 247.0
37.759005585 236.0
37.785266150 213.0
37.811526715 218.0
37.837787280 174.0
37.864047845 186.0
37.890308410 175.0
37.916568975 168.0
37.942829540 156.0
37.969090105 136.0
37.995350670 177.0
38.021611235 165.0
38.047871800 163.0
38.074132365 148.0
38.100392930 147.0
38.126653495 151.0
38.152914060 138.0
38.179174625 134.0
38.205435190 149.0
38.231695755 152.0
38.257956320 148.0
38.284216885 128.0
38.310477450 165.0
38.336738015 155.0
38.362998580 134.0
38.389259145 127.0
38.415519710 146.0
38.441780275 150.0
38.468040840 143.0
38.494301405 152.0
38.520561970 151.0
38.546822535 156.0
38.573083100 143.0
38.599343665 138.0
38.625604230 143.0
38.651864795 130.0
38.678125360 149.0
38.704385925 142.0
38.730646490 154.0
38.756907055 150.0
38.783167620 134.0
38.809428185 157.0
38.835688750 159.0
38.861949315 168.0
38.888209880 159.0
38.914470445 139.0
38.940731010 150.0
38.966991575 143.0
38.993252140 126.0
39.019512705 160.0
39.045773270 154.0
39.072033835 145.0
39.098294400 180.0
39.124554965 154.0
39.150815530 165.0
39.177076095 194.0
39.203336660 143.0
39.229597225 136.0
39.255857790 176.0
39.282118355 154.0
39.308378920 160.0
39.334639485 145.0
39.360900050 147.0
39.387160615 147.0
39.413421180 145.0
39.439681745 165.0
39.465942310 164.0
39.492202875 163.0
39.518463440 141.0
39.544724005 155.0
39.570984570 131.0
39.597245135 133.0
39.623505700 136.0
39.649766265 153.0
39.676026830 126.0
39.702287395 147.0
39.728547960 129.0
39.754808525 158.0
39.781069091 137.0
39.807329656 156.0
39.833590221 148.0
39.859850786 124.0
39.886111351 127.0
39.912371916 150.0
39.938632481 132.0
39.964893046 129.0
39.991153611 165.0
40.017414176 179.0
40.043674741 170.0
40.069935306 140.0
40.096195871 156.0
40.122456436 158.0
40.148717001 142.0
40.174977566 172.0
40.201238131 154.0
40.227498696 159.0
40.253759261 172.0
40.280019826 159.0
40.306280391 161.0
40.332540956 160.0
40.358801521 168.0
40.385062086 170.0
40.411322651 133.0
40.437583216 147.0
40.463843781 158.0
40.490104346 139.0
40.516364911 134.0
40.542625476 123.0
40.568886041 145.0
40.595146606 133.0
40.621407171 125.0
40.647667736 159.0
40.673928301 130.0
40.700188866 125.0
40.726449431 151.0
40.752709996 140.0
40.778970561 165.0
40.805231126 134.0
40.831491691 155.0
40.857752256 149.0
40.884012821 143.0
40.910273386 156.0
40.936533951 166.0
40.962794516 164.0
40.989055081 135.0
41.015315646 160.0
41.041576211 186.0
41.067836776 176.0
41.094097341 189.0
41.120357906 173.0
41.146618471 197.0
41.172879036 182.0
41.199139601 185.0
41.225400166 165.0
41.251660731 171.0
41.277921296 157.0
41.304181861 154.0
41.330442426 161.0
41.356702991 161.0
41.382963556 183.0
41.409224121 192.0
41.435484686 235.0
41.461745251 174.0
41.488005816 184.0
41.514266381 204.0
41.540526946 223.0
41.566787511 264.0
41.593048076 267.0
41.619308641 289.0
41.645569206 297.0
41.671829771 287.0
41.698090336 325.0
41.724350901 366.0
41.750611466 438.0
41.776872031 461.0
41.803132596 558.0
41.829393161 564.0
41.855653726 589.0
41.881914291 606.0
41.908174856 598.0
41.934435421 642.0
41.960695986 679.0
41.986956551 684.0
42.013217116 776.0
42.039477682 901.0
42.065738247 985.0
42.091998812 1227.0
42.118259377 1439.0
42.144519942 1778.0
42.170780507 2142.0
42.197041072 2589.0
42.223301637 3085.0
42.249562202 3330.0
42.275822767 3522.0
42.302083332 3547.0
42.328343897 2956.0
42.354604462 2577.0
42.380865027 2014.0
42.407125592 1755.0
42.433386157 1494.0
42.459646722 1218.0
42.485907287 930.0
42.512167852 844.0
42.538428417 751.0
42.564688982 647.0
42.590949547 610.0
42.617210112 533.0
42.643470677 539.0
42.669731242 444.0
42.695991807 504.0
42.722252372 442.0
42.748512937 426.0
42.774773502 420.0
42.801034067 439.0
42.827294632 448.0
42.853555197 516.0
42.879815762 544.0
42.906076327 487.0
42.932336892 562.0
42.958597457 591.0
42.984858022 661.0
43.011118587 671.0
43.037379152 731.0
43.063639717 917.0
43.089900282 975.0
43.116160847 1186.0
43.142421412 1316.0
43.168681977 1380.0
43.194942542 1640.0
43.221203107 1750.0
43.247463672 1845.0
43.273724237 1847.0
43.299984802 1841.0
43.326245367 1760.0
43.352505932 1599.0
43.378766497 1477.0
43.405027062 1421.0
43.431287627 1277.0
43.457548192 1053.0
43.483808757 1012.0
43.510069322 863.0
43.536329887 751.0
43.562590452 647.0
43.588851017 544.0
43.615111582 474.0
43.641372147 429.0
43.667632712 384.0
43.693893277 325.0
43.720153842 318.0
43.746414407 249.0
43.772674972 236.0
43.798935537 251.0
43.825196102 234.0
43.851456667 195.0
43.877717232 180.0
43.903977797 181.0
43.930238362 160.0
43.956498927 179.0
43.982759492 168.0
44.009020057 178.0
44.035280622 173.0
44.061541187 157.0
44.087801752 150.0
44.114062317 154.0
44.140322882 142.0
44.166583447 152.0
44.192844012 153.0
44.219104577 160.0
44.245365142 145.0
44.271625707 135.0
44.297886272 132.0
44.324146838 123.0
44.350407403 152.0
44.376667968 151.0
44.402928533 143.0
44.429189098 142.0
44.455449663 130.0
44.481710228 140.0
44.507970793 131.0
44.534231358 136.0
44.560491923 133.0
44.586752488 124.0
44.613013053 135.0
44.639273618 122.0
44.665534183 117.0
44.691794748 136.0
44.718055313 113.0
44.744315878 127.0
44.770576443 96.0
44.796837008 107.0
44.823097573 110.0
44.849358138 124.0
44.875618703 122.0
44.901879268 124.0
44.928139833 131.0
44.954400398 133.0
44.980660963 130.0
45.006921528 122.0
45.033182093 121.0
45.059442658 121.0
45.085703223 135.0
45.111963788 111.0
45.138224353 126.0
45.164484918 133.0
45.190745483 115.0
45.217006048 135.0
45.243266613 119.0
45.269527178 114.0
45.295787743 119.0
45.322048308 134.0
45.348308873 113.0
45.374569438 118.0
45.400830003 139.0
45.427090568 113.0
45.453351133 112.0
45.479611698 120.0
45.505872263 123.0
45.532132828 126.0
45.558393393 121.0
45.584653958 126.0
45.610914523 136.0
45.637175088 105.0
45.663435653 138.0
45.689696218 127.0
45.715956783 108.0
45.742217348 116.0
45.768477913 104.0
45.794738478 110.0
45.820999043 147.0
45.847259608 105.0
45.873520173 130.0
45.899780738 130.0
45.926041303 120.0
45.952301868 125.0
45.978562433 115.0
46.004822998 122.0
46.031083563 134.0
46.057344128 125.0
46.083604693 134.0
46.109865258 134.0
46.136125823 128.0
46.162386388 144.0
46.188646953 131.0
46.214907518 154.0
46.241168083 132.0
46.267428648 135.0
46.293689213 132.0
46.319949778 137.0
46.346210343 132.0
46.372470908 107.0
46.398731473 132.0
46.424992038 140.0
46.451252603 129.0
46.477513168 141.0
46.503773733 128.0
46.530034298 105.0
46.556294863 141.0
46.582555428 133.0
46.608815994 134.0
46.635076559 131.0
46.661337124 117.0
46.687597689 119.0
46.713858254 144.0
46.740118819 128.0
46.766379384 127.0
46.792639949 113.0
46.818900514 116.0
46.845161079 150.0
46.871421644 131.0
46.897682209 140.0
46.923942774 131.0
46.950203339 123.0
46.976463904 133.0
47.002724469 138.0
47.028985034 137.0
47.055245599 119.0
47.081506164 129.0
47.107766729 133.0
47.134027294 121.0
47.160287859 135.0
47.186548424 137.0
47.212808989 119.0
47.239069554 149.0
47.265330119 126.0
47.291590684 132.0
47.317851249 144.0
47.344111814 131.0
47.370372379 127.0
47.396632944 144.0
47.422893509 143.0
47.449154074 135.0
47.475414639 153.0
47.501675204 158.0
47.527935769 145.0
47.554196334 174.0
47.580456899 156.0
47.606717464 154.0
47.632978029 157.0
47.659238594 174.0
47.685499159 170.0
47.711759724 169.0
47.738020289 172.0
47.764280854 209.0
47.790541419 178.0
47.816801984 191.0
47.843062549 160.0
47.869323114 204.0
47.895583679 172.0
47.921844244 184.0
47.948104809 184.0
47.974365374 199.0
48.000625939 185.0
48.026886504 201.0
48.053147069 199.0
48.079407634 198.0
48.105668199 207.0
48.131928764 220.0
48.158189329 197.0
48.184449894 221.0
48.210710459 217.0
48.236971024 223.0
48.263231589 245.0
48.289492154 223.0
48.315752719 247.0
48.342013284 266.0
48.368273849 264.0
48.394534414 288.0
48.420794979 260.0
48.447055544 277.0
48.473316109 313.0
48.499576674 343.0
48.525837239 322.0
48.552097804 371.0
48.578358369 398.0
48.604618934 413.0
48.630879499 455.0
48.657140064 453.0
48.683400629 536.0
48.709661194 481.0
48.735921759 574.0
48.762182324 577.0
48.788442889 645.0
48.814703454 689.0
48.840964019 729.0
48.867224585 840.0
48.893485150 857.0
48.919745715 889.0
48.946006280 927.0
48.972266845 1031.0
48.998527410 1117.0
49.024787975 1076.0
49.051048540 1024.0
49.077309105 1078.0
49.103569670 983.0
49.129830235 1024.0
49.156090800 934.0
49.182351365 871.0
49.208611930 738.0
49.234872495 677.0
49.261133060 612.0
49.287393625 521.0
49.313654190 439.0
49.339914755 402.0
49.366175320 398.0
49.392435885 323.0
49.418696450 317.0
49.444957015 318.0
49.471217580 267.0
49.497478145 235.0
49.523738710 230.0
49.549999275 204.0
49.576259840 198.0
49.602520405 185.0
49.628780970 179.0
49.655041535 201.0
49.681302100 179.0
49.707562665 193.0
49.733823230 189.0
49.760083795 174.0
49.786344360 154.0
49.812604925 191.0
49.838865490 175.0
49.865126055 171.0
49.891386620 147.0
49.917647185 142.0
49.943907750 135.0
49.970168315 152.0
49.996428880 144.0
