# Supplementary material for: Investigation of Potential Amorphisation and Co-Amorphisation Behaviour of the Benzene Di-Carboxylic Acids upon Cryo-Milling
Source: Molecules. 2019 Nov 5;24(21):3990. doi: 10.3390/molecules24213990 (PMC6865180; doi:10.3390/molecules24213990)
Supplement: Supplementary file 1 [file molecules-24-03990-s001.zip › SI_pack/Figure_3_XRPD_single_components/Data/Mixtures/PI/Phthalic and isophthalic acid CM together_week 3.xy]

4.513130280 27.0
4.539390845 37.0
4.565651410 35.0
4.591911975 29.0
4.618172540 41.0
4.644433105 25.0
4.670693670 36.0
4.696954235 28.0
4.723214800 36.0
4.749475365 28.0
4.775735930 35.0
4.801996495 31.0
4.828257060 28.0
4.854517625 30.0
4.880778190 32.0
4.907038755 33.0
4.933299320 32.0
4.959559885 47.0
4.985820450 34.0
5.012081015 38.0
5.038341580 25.0
5.064602145 36.0
5.090862710 33.0
5.117123275 30.0
5.143383840 39.0
5.169644405 29.0
5.195904970 26.0
5.222165535 43.0
5.248426100 28.0
5.274686665 35.0
5.300947230 28.0
5.327207795 29.0
5.353468360 43.0
5.379728925 30.0
5.405989490 34.0
5.432250055 37.0
5.458510620 25.0
5.484771185 35.0
5.511031750 21.0
5.537292315 25.0
5.563552880 37.0
5.589813445 35.0
5.616074010 35.0
5.642334575 31.0
5.668595141 33.0
5.694855706 35.0
5.721116271 41.0
5.747376836 40.0
5.773637401 31.0
5.799897966 46.0
5.826158531 36.0
5.852419096 36.0
5.878679661 49.0
5.904940226 34.0
5.931200791 27.0
5.957461356 22.0
5.983721921 36.0
6.009982486 28.0
6.036243051 35.0
6.062503616 36.0
6.088764181 31.0
6.115024746 55.0
6.141285311 35.0
6.167545876 37.0
6.193806441 33.0
6.220067006 40.0
6.246327571 32.0
6.272588136 38.0
6.298848701 32.0
6.325109266 30.0
6.351369831 29.0
6.377630396 44.0
6.403890961 44.0
6.430151526 39.0
6.456412091 28.0
6.482672656 32.0
6.508933221 35.0
6.535193786 30.0
6.561454351 39.0
6.587714916 43.0
6.613975481 37.0
6.640236046 33.0
6.666496611 33.0
6.692757176 31.0
6.719017741 50.0
6.745278306 37.0
6.771538871 32.0
6.797799436 31.0
6.824060001 33.0
6.850320566 47.0
6.876581131 28.0
6.902841696 32.0
6.929102261 34.0
6.955362826 31.0
6.981623391 35.0
7.007883956 40.0
7.034144521 40.0
7.060405086 34.0
7.086665651 39.0
7.112926216 50.0
7.139186781 35.0
7.165447346 32.0
7.191707911 37.0
7.217968476 41.0
7.244229041 34.0
7.270489606 35.0
7.296750171 29.0
7.323010736 37.0
7.349271301 22.0
7.375531866 45.0
7.401792431 48.0
7.428052996 35.0
7.454313561 35.0
7.480574126 34.0
7.506834691 47.0
7.533095256 35.0
7.559355821 34.0
7.585616386 44.0
7.611876951 50.0
7.638137516 32.0
7.664398081 37.0
7.690658646 36.0
7.716919211 31.0
7.743179776 34.0
7.769440341 38.0
7.795700906 44.0
7.821961471 35.0
7.848222036 36.0
7.874482601 36.0
7.900743166 39.0
7.927003732 33.0
7.953264297 42.0
7.979524862 49.0
8.005785427 40.0
8.032045992 37.0
8.058306557 39.0
8.084567122 26.0
8.110827687 38.0
8.137088252 37.0
8.163348817 45.0
8.189609382 42.0
8.215869947 39.0
8.242130512 36.0
8.268391077 38.0
8.294651642 34.0
8.320912207 31.0
8.347172772 47.0
8.373433337 34.0
8.399693902 42.0
8.425954467 31.0
8.452215032 44.0
8.478475597 25.0
8.504736162 32.0
8.530996727 46.0
8.557257292 37.0
8.583517857 43.0
8.609778422 23.0
8.636038987 43.0
8.662299552 53.0
8.688560117 43.0
8.714820682 32.0
8.741081247 54.0
8.767341812 33.0
8.793602377 40.0
8.819862942 36.0
8.846123507 35.0
8.872384072 29.0
8.898644637 33.0
8.924905202 44.0
8.951165767 38.0
8.977426332 34.0
9.003686897 33.0
9.029947462 27.0
9.056208027 38.0
9.082468592 37.0
9.108729157 44.0
9.134989722 30.0
9.161250287 40.0
9.187510852 38.0
9.213771417 33.0
9.240031982 39.0
9.266292547 50.0
9.292553112 40.0
9.318813677 41.0
9.345074242 38.0
9.371334807 50.0
9.397595372 34.0
9.423855937 44.0
9.450116502 44.0
9.476377067 40.0
9.502637632 37.0
9.528898197 49.0
9.555158762 30.0
9.581419327 42.0
9.607679892 44.0
9.633940457 46.0
9.660201022 41.0
9.686461587 28.0
9.712722152 48.0
9.738982717 42.0
9.765243282 34.0
9.791503847 33.0
9.817764412 38.0
9.844024977 42.0
9.870285542 44.0
9.896546107 43.0
9.922806672 45.0
9.949067237 28.0
9.975327802 39.0
10.001588367 31.0
10.027848932 38.0
10.054109497 29.0
10.080370062 44.0
10.106630627 36.0
10.132891192 39.0
10.159151757 41.0
10.185412322 36.0
10.211672888 52.0
10.237933453 40.0
10.264194018 29.0
10.290454583 35.0
10.316715148 53.0
10.342975713 27.0
10.369236278 39.0
10.395496843 35.0
10.421757408 30.0
10.448017973 42.0
10.474278538 32.0
10.500539103 41.0
10.526799668 45.0
10.553060233 42.0
10.579320798 37.0
10.605581363 40.0
10.631841928 42.0
10.658102493 37.0
10.684363058 38.0
10.710623623 37.0
10.736884188 37.0
10.763144753 34.0
10.789405318 50.0
10.815665883 34.0
10.841926448 51.0
10.868187013 53.0
10.894447578 46.0
10.920708143 39.0
10.946968708 43.0
10.973229273 47.0
10.999489838 50.0
11.025750403 32.0
11.052010968 46.0
11.078271533 40.0
11.104532098 28.0
11.130792663 45.0
11.157053228 39.0
11.183313793 30.0
11.209574358 32.0
11.235834923 43.0
11.262095488 32.0
11.288356053 36.0
11.314616618 54.0
11.340877183 40.0
11.367137748 38.0
11.393398313 37.0
11.419658878 47.0
11.445919443 43.0
11.472180008 49.0
11.498440573 45.0
11.524701138 35.0
11.550961703 40.0
11.577222268 41.0
11.603482833 34.0
11.629743398 45.0
11.656003963 37.0
11.682264528 39.0
11.708525093 27.0
11.734785658 37.0
11.761046223 43.0
11.787306788 37.0
11.813567353 35.0
11.839827918 38.0
11.866088483 36.0
11.892349048 42.0
11.918609613 45.0
11.944870178 33.0
11.971130743 45.0
11.997391308 31.0
12.023651873 26.0
12.049912438 39.0
12.076173003 41.0
12.102433568 39.0
12.128694133 40.0
12.154954698 40.0
12.181215263 31.0
12.207475828 48.0
12.233736393 35.0
12.259996958 48.0
12.286257523 43.0
12.312518088 29.0
12.338778653 31.0
12.365039218 31.0
12.391299783 32.0
12.417560348 43.0
12.443820913 39.0
12.470081478 40.0
12.496342044 39.0
12.522602609 37.0
12.548863174 33.0
12.575123739 39.0
12.601384304 31.0
12.627644869 41.0
12.653905434 41.0
12.680165999 47.0
12.706426564 39.0
12.732687129 31.0
12.758947694 37.0
12.785208259 38.0
12.811468824 44.0
12.837729389 37.0
12.863989954 51.0
12.890250519 36.0
12.916511084 33.0
12.942771649 49.0
12.969032214 45.0
12.995292779 46.0
13.021553344 36.0
13.047813909 31.0
13.074074474 41.0
13.100335039 42.0
13.126595604 37.0
13.152856169 45.0
13.179116734 34.0
13.205377299 59.0
13.231637864 33.0
13.257898429 42.0
13.284158994 38.0
13.310419559 42.0
13.336680124 37.0
13.362940689 47.0
13.389201254 33.0
13.415461819 44.0
13.441722384 37.0
13.467982949 50.0
13.494243514 51.0
13.520504079 43.0
13.546764644 42.0
13.573025209 44.0
13.599285774 35.0
13.625546339 49.0
13.651806904 50.0
13.678067469 41.0
13.704328034 32.0
13.730588599 38.0
13.756849164 47.0
13.783109729 36.0
13.809370294 46.0
13.835630859 42.0
13.861891424 45.0
13.888151989 51.0
13.914412554 35.0
13.940673119 38.0
13.966933684 43.0
13.993194249 44.0
14.019454814 49.0
14.045715379 50.0
14.071975944 47.0
14.098236509 36.0
14.124497074 40.0
14.150757639 52.0
14.177018204 44.0
14.203278769 44.0
14.229539334 53.0
14.255799899 47.0
14.282060464 50.0
14.308321029 47.0
14.334581594 44.0
14.360842159 43.0
14.387102724 62.0
14.413363289 50.0
14.439623854 43.0
14.465884419 52.0
14.492144984 47.0
14.518405549 55.0
14.544666114 45.0
14.570926679 54.0
14.597187244 41.0
14.623447809 46.0
14.649708374 52.0
14.675968939 52.0
14.702229504 45.0
14.728490069 50.0
14.754750635 63.0
14.781011200 66.0
14.807271765 60.0
14.833532330 60.0
14.859792895 67.0
14.886053460 53.0
14.912314025 66.0
14.938574590 58.0
14.964835155 56.0
14.991095720 79.0
15.017356285 80.0
15.043616850 76.0
15.069877415 98.0
15.096137980 94.0
15.122398545 85.0
15.148659110 99.0
15.174919675 79.0
15.201180240 95.0
15.227440805 105.0
15.253701370 112.0
15.279961935 140.0
15.306222500 139.0
15.332483065 166.0
15.358743630 177.0
15.385004195 192.0
15.411264760 202.0
15.437525325 192.0
15.463785890 204.0
15.490046455 214.0
15.516307020 179.0
15.542567585 160.0
15.568828150 133.0
15.595088715 128.0
15.621349280 141.0
15.647609845 121.0
15.673870410 124.0
15.700130975 95.0
15.726391540 117.0
15.752652105 134.0
15.778912670 133.0
15.805173235 118.0
15.831433800 156.0
15.857694365 172.0
15.883954930 167.0
15.910215495 180.0
15.936476060 173.0
15.962736625 203.0
15.988997190 220.0
16.015257755 209.0
16.041518320 226.0
16.067778885 198.0
16.094039450 183.0
16.120300015 161.0
16.146560580 155.0
16.172821145 168.0
16.199081710 133.0
16.225342275 107.0
16.251602840 113.0
16.277863405 101.0
16.304123970 96.0
16.330384535 95.0
16.356645100 79.0
16.382905665 84.0
16.409166230 87.0
16.435426795 81.0
16.461687360 70.0
16.487947925 73.0
16.514208490 61.0
16.540469055 64.0
16.566729620 60.0
16.592990185 69.0
16.619250750 48.0
16.645511315 59.0
16.671771880 61.0
16.698032445 57.0
16.724293010 57.0
16.750553575 43.0
16.776814140 52.0
16.803074705 42.0
16.829335270 54.0
16.855595835 51.0
16.881856400 55.0
16.908116965 53.0
16.934377530 43.0
16.960638095 51.0
16.986898660 43.0
17.013159225 59.0
17.039419791 50.0
17.065680356 46.0
17.091940921 52.0
17.118201486 37.0
17.144462051 54.0
17.170722616 52.0
17.196983181 55.0
17.223243746 60.0
17.249504311 40.0
17.275764876 50.0
17.302025441 46.0
17.328286006 57.0
17.354546571 41.0
17.380807136 41.0
17.407067701 45.0
17.433328266 60.0
17.459588831 55.0
17.485849396 53.0
17.512109961 53.0
17.538370526 53.0
17.564631091 49.0
17.590891656 52.0
17.617152221 53.0
17.643412786 62.0
17.669673351 39.0
17.695933916 42.0
17.722194481 55.0
17.748455046 53.0
17.774715611 45.0
17.800976176 60.0
17.827236741 59.0
17.853497306 61.0
17.879757871 55.0
17.906018436 61.0
17.932279001 55.0
17.958539566 72.0
17.984800131 69.0
18.011060696 78.0
18.037321261 74.0
18.063581826 85.0
18.089842391 85.0
18.116102956 101.0
18.142363521 81.0
18.168624086 95.0
18.194884651 116.0
18.221145216 121.0
18.247405781 138.0
18.273666346 133.0
18.299926911 172.0
18.326187476 177.0
18.352448041 177.0
18.378708606 204.0
18.404969171 229.0
18.431229736 239.0
18.457490301 270.0
18.483750866 307.0
18.510011431 296.0
18.536271996 346.0
18.562532561 350.0
18.588793126 352.0
18.615053691 296.0
18.641314256 318.0
18.667574821 253.0
18.693835386 231.0
18.720095951 197.0
18.746356516 170.0
18.772617081 177.0
18.798877646 152.0
18.825138211 112.0
18.851398776 105.0
18.877659341 106.0
18.903919906 93.0
18.930180471 92.0
18.956441036 84.0
18.982701601 83.0
19.008962166 75.0
19.035222731 77.0
19.061483296 53.0
19.087743861 55.0
19.114004426 71.0
19.140264991 61.0
19.166525556 76.0
19.192786121 68.0
19.219046686 65.0
19.245307251 64.0
19.271567816 53.0
19.297828382 52.0
19.324088947 63.0
19.350349512 64.0
19.376610077 66.0
19.402870642 44.0
19.429131207 51.0
19.455391772 48.0
19.481652337 56.0
19.507912902 47.0
19.534173467 43.0
19.560434032 48.0
19.586694597 49.0
19.612955162 36.0
19.639215727 31.0
19.665476292 50.0
19.691736857 57.0
19.717997422 48.0
19.744257987 44.0
19.770518552 47.0
19.796779117 57.0
19.823039682 41.0
19.849300247 50.0
19.875560812 49.0
19.901821377 56.0
19.928081942 52.0
19.954342507 48.0
19.980603072 34.0
20.006863637 39.0
20.033124202 61.0
20.059384767 60.0
20.085645332 47.0
20.111905897 75.0
20.138166462 48.0
20.164427027 68.0
20.190687592 63.0
20.216948157 78.0
20.243208722 64.0
20.269469287 95.0
20.295729852 66.0
20.321990417 69.0
20.348250982 79.0
20.374511547 68.0
20.400772112 75.0
20.427032677 66.0
20.453293242 58.0
20.479553807 68.0
20.505814372 59.0
20.532074937 54.0
20.558335502 59.0
20.584596067 53.0
20.610856632 59.0
20.637117197 63.0
20.663377762 70.0
20.689638327 62.0
20.715898892 51.0
20.742159457 71.0
20.768420022 80.0
20.794680587 73.0
20.820941152 83.0
20.847201717 95.0
20.873462282 88.0
20.899722847 92.0
20.925983412 97.0
20.952243977 106.0
20.978504542 104.0
21.004765107 111.0
21.031025672 123.0
21.057286237 102.0
21.083546802 154.0
21.109807367 145.0
21.136067932 140.0
21.162328497 154.0
21.188589062 139.0
21.214849627 155.0
21.241110192 135.0
21.267370757 150.0
21.293631322 125.0
21.319891887 112.0
21.346152452 109.0
21.372413017 99.0
21.398673582 103.0
21.424934147 87.0
21.451194712 73.0
21.477455277 86.0
21.503715842 67.0
21.529976407 77.0
21.556236972 81.0
21.582497538 78.0
21.608758103 63.0
21.635018668 67.0
21.661279233 80.0
21.687539798 67.0
21.713800363 63.0
21.740060928 61.0
21.766321493 88.0
21.792582058 70.0
21.818842623 71.0
21.845103188 74.0
21.871363753 64.0
21.897624318 77.0
21.923884883 87.0
21.950145448 113.0
21.976406013 119.0
22.002666578 126.0
22.028927143 136.0
22.055187708 140.0
22.081448273 153.0
22.107708838 149.0
22.133969403 194.0
22.160229968 173.0
22.186490533 201.0
22.212751098 210.0
22.239011663 236.0
22.265272228 231.0
22.291532793 234.0
22.317793358 257.0
22.344053923 208.0
22.370314488 216.0
22.396575053 170.0
22.422835618 140.0
22.449096183 128.0
22.475356748 107.0
22.501617313 107.0
22.527877878 107.0
22.554138443 88.0
22.580399008 87.0
22.606659573 74.0
22.632920138 87.0
22.659180703 73.0
22.685441268 80.0
22.711701833 58.0
22.737962398 63.0
22.764222963 75.0
22.790483528 61.0
22.816744093 76.0
22.843004658 80.0
22.869265223 76.0
22.895525788 77.0
22.921786353 83.0
22.948046918 69.0
22.974307483 65.0
23.000568048 84.0
23.026828613 74.0
23.053089178 81.0
23.079349743 74.0
23.105610308 70.0
23.131870873 67.0
23.158131438 83.0
23.184392003 78.0
23.210652568 66.0
23.236913133 73.0
23.263173698 66.0
23.289434263 78.0
23.315694828 83.0
23.341955393 89.0
23.368215958 94.0
23.394476523 80.0
23.420737088 103.0
23.446997653 99.0
23.473258218 90.0
23.499518783 108.0
23.525779348 97.0
23.552039913 108.0
23.578300478 118.0
23.604561043 103.0
23.630821608 119.0
23.657082173 121.0
23.683342738 114.0
23.709603303 114.0
23.735863868 116.0
23.762124433 114.0
23.788384998 110.0
23.814645563 123.0
23.840906128 116.0
23.867166694 115.0
23.893427259 121.0
23.919687824 149.0
23.945948389 131.0
23.972208954 149.0
23.998469519 146.0
24.024730084 144.0
24.050990649 159.0
24.077251214 175.0
24.103511779 213.0
24.129772344 182.0
24.156032909 191.0
24.182293474 185.0
24.208554039 232.0
24.234814604 219.0
24.261075169 226.0
24.287335734 213.0
24.313596299 179.0
24.339856864 163.0
24.366117429 167.0
24.392377994 177.0
24.418638559 147.0
24.444899124 141.0
24.471159689 131.0
24.497420254 139.0
24.523680819 120.0
24.549941384 104.0
24.576201949 123.0
24.602462514 91.0
24.628723079 102.0
24.654983644 126.0
24.681244209 125.0
24.707504774 113.0
24.733765339 130.0
24.760025904 121.0
24.786286469 113.0
24.812547034 131.0
24.838807599 115.0
24.865068164 114.0
24.891328729 131.0
24.917589294 142.0
24.943849859 134.0
24.970110424 115.0
24.996370989 99.0
25.022631554 106.0
25.048892119 86.0
25.075152684 97.0
25.101413249 79.0
25.127673814 84.0
25.153934379 83.0
25.180194944 90.0
25.206455509 93.0
25.232716074 101.0
25.258976639 106.0
25.285237204 88.0
25.311497769 108.0
25.337758334 112.0
25.364018899 109.0
25.390279464 105.0
25.416540029 118.0
25.442800594 135.0
25.469061159 161.0
25.495321724 127.0
25.521582289 143.0
25.547842854 125.0
25.574103419 136.0
25.600363984 133.0
25.626624549 130.0
25.652885114 139.0
25.679145679 130.0
25.705406244 117.0
25.731666809 125.0
25.757927374 147.0
25.784187939 128.0
25.810448504 122.0
25.836709069 135.0
25.862969634 134.0
25.889230199 132.0
25.915490764 132.0
25.941751329 136.0
25.968011894 128.0
25.994272459 140.0
26.020533024 139.0
26.046793589 142.0
26.073054154 145.0
26.099314719 108.0
26.125575285 153.0
26.151835850 145.0
26.178096415 142.0
26.204356980 151.0
26.230617545 148.0
26.256878110 148.0
26.283138675 149.0
26.309399240 166.0
26.335659805 176.0
26.361920370 197.0
26.388180935 232.0
26.414441500 225.0
26.440702065 252.0
26.466962630 277.0
26.493223195 290.0
26.519483760 270.0
26.545744325 313.0
26.572004890 336.0
26.598265455 337.0
26.624526020 380.0
26.650786585 373.0
26.677047150 401.0
26.703307715 407.0
26.729568280 445.0
26.755828845 458.0
26.782089410 487.0
26.808349975 528.0
26.834610540 606.0
26.860871105 608.0
26.887131670 637.0
26.913392235 616.0
26.939652800 696.0
26.965913365 676.0
26.992173930 666.0
27.018434495 640.0
27.044695060 630.0
27.070955625 577.0
27.097216190 545.0
27.123476755 542.0
27.149737320 457.0
27.175997885 380.0
27.202258450 360.0
27.228519015 343.0
27.254779580 338.0
27.281040145 328.0
27.307300710 309.0
27.333561275 295.0
27.359821840 261.0
27.386082405 263.0
27.412342970 275.0
27.438603535 275.0
27.464864100 294.0
27.491124665 274.0
27.517385230 286.0
27.543645795 283.0
27.569906360 287.0
27.596166925 301.0
27.622427490 299.0
27.648688055 303.0
27.674948620 334.0
27.701209185 325.0
27.727469750 379.0
27.753730315 363.0
27.779990880 337.0
27.806251445 387.0
27.832512010 385.0
27.858772575 410.0
27.885033140 429.0
27.911293705 426.0
27.937554270 440.0
27.963814835 488.0
27.990075400 503.0
28.016335965 465.0
28.042596530 443.0
28.068857095 471.0
28.095117660 454.0
28.121378225 463.0
28.147638790 415.0
28.173899355 409.0
28.200159920 332.0
28.226420485 327.0
28.252681050 305.0
28.278941615 268.0
28.305202180 226.0
28.331462745 232.0
28.357723310 203.0
28.383983875 187.0
28.410244441 216.0
28.436505006 184.0
28.462765571 183.0
28.489026136 152.0
28.515286701 167.0
28.541547266 150.0
28.567807831 138.0
28.594068396 132.0
28.620328961 138.0
28.646589526 142.0
28.672850091 136.0
28.699110656 122.0
28.725371221 131.0
28.751631786 128.0
28.777892351 113.0
28.804152916 131.0
28.830413481 108.0
28.856674046 95.0
28.882934611 104.0
28.909195176 102.0
28.935455741 92.0
28.961716306 97.0
28.987976871 89.0
29.014237436 97.0
29.040498001 89.0
29.066758566 92.0
29.093019131 67.0
29.119279696 65.0
29.145540261 77.0
29.171800826 85.0
29.198061391 70.0
29.224321956 61.0
29.250582521 69.0
29.276843086 76.0
29.303103651 75.0
29.329364216 73.0
29.355624781 80.0
29.381885346 72.0
29.408145911 69.0
29.434406476 86.0
29.460667041 83.0
29.486927606 67.0
29.513188171 76.0
29.539448736 88.0
29.565709301 57.0
29.591969866 60.0
29.618230431 61.0
29.644490996 77.0
29.670751561 75.0
29.697012126 67.0
29.723272691 68.0
29.749533256 67.0
29.775793821 69.0
29.802054386 66.0
29.828314951 72.0
29.854575516 82.0
29.880836081 74.0
29.907096646 79.0
29.933357211 71.0
29.959617776 88.0
29.985878341 105.0
30.012138906 84.0
30.038399471 72.0
30.064660036 95.0
30.090920601 106.0
30.117181166 102.0
30.143441731 106.0
30.169702296 110.0
30.195962861 138.0
30.222223426 123.0
30.248483991 141.0
30.274744556 164.0
30.301005121 152.0
30.327265686 167.0
30.353526251 183.0
30.379786816 187.0
30.406047381 227.0
30.432307946 251.0
30.458568511 275.0
30.484829076 243.0
30.511089641 263.0
30.537350206 288.0
30.563610771 261.0
30.589871336 282.0
30.616131901 273.0
30.642392466 236.0
30.668653032 211.0
30.694913597 193.0
30.721174162 159.0
30.747434727 136.0
30.773695292 132.0
30.799955857 139.0
30.826216422 124.0
30.852476987 111.0
30.878737552 92.0
30.904998117 97.0
30.931258682 104.0
30.957519247 87.0
30.983779812 79.0
31.010040377 97.0
31.036300942 103.0
31.062561507 84.0
31.088822072 74.0
31.115082637 73.0
31.141343202 69.0
31.167603767 76.0
31.193864332 87.0
31.220124897 91.0
31.246385462 103.0
31.272646027 151.0
31.298906592 156.0
31.325167157 224.0
31.351427722 237.0
31.377688287 289.0
31.403948852 260.0
31.430209417 189.0
31.456469982 138.0
31.482730547 96.0
31.508991112 71.0
31.535251677 76.0
31.561512242 75.0
31.587772807 65.0
31.614033372 68.0
31.640293937 60.0
31.666554502 84.0
31.692815067 69.0
31.719075632 72.0
31.745336197 86.0
31.771596762 72.0
31.797857327 60.0
31.824117892 65.0
31.850378457 68.0
31.876639022 75.0
31.902899587 63.0
31.929160152 79.0
31.955420717 72.0
31.981681282 73.0
32.007941847 73.0
32.034202412 80.0
32.060462977 79.0
32.086723542 87.0
32.112984107 88.0
32.139244672 84.0
32.165505237 91.0
32.191765802 80.0
32.218026367 109.0
32.244286932 98.0
32.270547497 113.0
32.296808062 100.0
32.323068627 90.0
32.349329192 121.0
32.375589757 94.0
32.401850322 96.0
32.428110887 113.0
32.454371452 94.0
32.480632017 84.0
32.506892582 67.0
32.533153147 89.0
32.559413712 86.0
32.585674277 87.0
32.611934842 93.0
32.638195407 85.0
32.664455972 88.0
32.690716537 94.0
32.716977102 102.0
32.743237667 93.0
32.769498232 95.0
32.795758797 75.0
32.822019362 90.0
32.848279927 78.0
32.874540492 76.0
32.900801057 74.0
32.927061622 71.0
32.953322188 66.0
32.979582753 70.0
33.005843318 61.0
33.032103883 82.0
33.058364448 44.0
33.084625013 62.0
33.110885578 62.0
33.137146143 45.0
33.163406708 55.0
33.189667273 65.0
33.215927838 72.0
33.242188403 56.0
33.268448968 64.0
33.294709533 52.0
33.320970098 45.0
33.347230663 62.0
33.373491228 48.0
33.399751793 68.0
33.426012358 65.0
33.452272923 67.0
33.478533488 51.0
33.504794053 57.0
33.531054618 49.0
33.557315183 64.0
33.583575748 51.0
33.609836313 68.0
33.636096878 71.0
33.662357443 59.0
33.688618008 73.0
33.714878573 70.0
33.741139138 55.0
33.767399703 57.0
33.793660268 56.0
33.819920833 58.0
33.846181398 66.0
33.872441963 70.0
33.898702528 62.0
33.924963093 53.0
33.951223658 71.0
33.977484223 57.0
34.003744788 41.0
34.030005353 45.0
34.056265918 65.0
34.082526483 40.0
34.108787048 67.0
34.135047613 51.0
34.161308178 65.0
34.187568743 44.0
34.213829308 53.0
34.240089873 66.0
34.266350438 59.0
34.292611003 62.0
34.318871568 71.0
34.345132133 54.0
34.371392698 66.0
34.397653263 55.0
34.423913828 63.0
34.450174393 74.0
34.476434958 81.0
34.502695523 73.0
34.528956088 69.0
34.555216653 65.0
34.581477218 60.0
34.607737783 61.0
34.633998348 71.0
34.660258913 74.0
34.686519478 57.0
34.712780043 54.0
34.739040608 57.0
34.765301173 66.0
34.791561738 54.0
34.817822303 69.0
34.844082868 63.0
34.870343433 62.0
34.896603998 77.0
34.922864563 64.0
34.949125128 39.0
34.975385693 45.0
35.001646258 54.0
35.027906823 58.0
35.054167388 67.0
35.080427953 60.0
35.106688518 64.0
35.132949083 84.0
35.159209648 69.0
35.185470213 77.0
35.211730778 67.0
35.237991344 73.0
35.264251909 79.0
35.290512474 65.0
35.316773039 98.0
35.343033604 80.0
35.369294169 114.0
35.395554734 95.0
35.421815299 103.0
35.448075864 107.0
35.474336429 95.0
35.500596994 102.0
35.526857559 85.0
35.553118124 98.0
35.579378689 114.0
35.605639254 102.0
35.631899819 87.0
35.658160384 109.0
35.684420949 126.0
35.710681514 131.0
35.736942079 137.0
35.763202644 107.0
35.789463209 110.0
35.815723774 121.0
35.841984339 129.0
35.868244904 93.0
35.894505469 120.0
35.920766034 92.0
35.947026599 108.0
35.973287164 105.0
35.999547729 93.0
36.025808294 114.0
36.052068859 125.0
36.078329424 109.0
36.104589989 110.0
36.130850554 113.0
36.157111119 104.0
36.183371684 129.0
36.209632249 147.0
36.235892814 129.0
36.262153379 134.0
36.288413944 172.0
36.314674509 166.0
36.340935074 163.0
36.367195639 181.0
36.393456204 177.0
36.419716769 163.0
36.445977334 120.0
36.472237899 133.0
36.498498464 100.0
36.524759029 103.0
36.551019594 99.0
36.577280159 98.0
36.603540724 111.0
36.629801289 115.0
36.656061854 126.0
36.682322419 111.0
36.708582984 113.0
36.734843549 130.0
36.761104114 157.0
36.787364679 141.0
36.813625244 192.0
36.839885809 163.0
36.866146374 197.0
36.892406939 213.0
36.918667504 233.0
36.944928069 206.0
36.971188634 236.0
36.997449199 239.0
37.023709764 232.0
37.049970329 209.0
37.076230894 225.0
37.102491459 230.0
37.128752024 193.0
37.155012589 182.0
37.181273154 177.0
37.207533719 188.0
37.233794284 174.0
37.260054849 179.0
37.286315414 213.0
37.312575979 227.0
37.338836544 273.0
37.365097109 246.0
37.391357674 235.0
37.417618239 253.0
37.443878804 274.0
37.470139369 292.0
37.496399935 297.0
37.522660500 283.0
37.548921065 283.0
37.575181630 296.0
37.601442195 292.0
37.627702760 304.0
37.653963325 283.0
37.680223890 246.0
37.706484455 261.0
37.732745020 231.0
37.759005585 245.0
37.785266150 207.0
37.811526715 174.0
37.837787280 162.0
37.864047845 136.0
37.890308410 135.0
37.916568975 131.0
37.942829540 111.0
37.969090105 103.0
37.995350670 108.0
38.021611235 97.0
38.047871800 125.0
38.074132365 108.0
38.100392930 110.0
38.126653495 118.0
38.152914060 90.0
38.179174625 110.0
38.205435190 114.0
38.231695755 79.0
38.257956320 110.0
38.284216885 102.0
38.310477450 80.0
38.336738015 90.0
38.362998580 90.0
38.389259145 96.0
38.415519710 90.0
38.441780275 87.0
38.468040840 89.0
38.494301405 91.0
38.520561970 69.0
38.546822535 86.0
38.573083100 94.0
38.599343665 82.0
38.625604230 84.0
38.651864795 98.0
38.678125360 90.0
38.704385925 92.0
38.730646490 94.0
38.756907055 104.0
38.783167620 86.0
38.809428185 130.0
38.835688750 106.0
38.861949315 116.0
38.888209880 94.0
38.914470445 111.0
38.940731010 120.0
38.966991575 124.0
38.993252140 129.0
39.019512705 121.0
39.045773270 123.0
39.072033835 140.0
39.098294400 139.0
39.124554965 119.0
39.150815530 117.0
39.177076095 137.0
39.203336660 164.0
39.229597225 133.0
39.255857790 117.0
39.282118355 101.0
39.308378920 124.0
39.334639485 135.0
39.360900050 123.0
39.387160615 121.0
39.413421180 125.0
39.439681745 126.0
39.465942310 123.0
39.492202875 127.0
39.518463440 98.0
39.544724005 100.0
39.570984570 100.0
39.597245135 96.0
39.623505700 114.0
39.649766265 98.0
39.676026830 98.0
39.702287395 105.0
39.728547960 97.0
39.754808525 106.0
39.781069091 100.0
39.807329656 103.0
39.833590221 100.0
39.859850786 99.0
39.886111351 84.0
39.912371916 90.0
39.938632481 106.0
39.964893046 109.0
39.991153611 122.0
40.017414176 125.0
40.043674741 118.0
40.069935306 109.0
40.096195871 128.0
40.122456436 142.0
40.148717001 136.0
40.174977566 134.0
40.201238131 160.0
40.227498696 139.0
40.253759261 110.0
40.280019826 141.0
40.306280391 118.0
40.332540956 129.0
40.358801521 114.0
40.385062086 147.0
40.411322651 101.0
40.437583216 114.0
40.463843781 116.0
40.490104346 132.0
40.516364911 102.0
40.542625476 108.0
40.568886041 109.0
40.595146606 95.0
40.621407171 113.0
40.647667736 97.0
40.673928301 104.0
40.700188866 119.0
40.726449431 90.0
40.752709996 98.0
40.778970561 118.0
40.805231126 123.0
40.831491691 97.0
40.857752256 103.0
40.884012821 113.0
40.910273386 100.0
40.936533951 110.0
40.962794516 112.0
40.989055081 122.0
41.015315646 96.0
41.041576211 128.0
41.067836776 126.0
41.094097341 131.0
41.120357906 112.0
41.146618471 128.0
41.172879036 122.0
41.199139601 134.0
41.225400166 106.0
41.251660731 140.0
41.277921296 136.0
41.304181861 151.0
41.330442426 130.0
41.356702991 120.0
41.382963556 128.0
41.409224121 145.0
41.435484686 140.0
41.461745251 127.0
41.488005816 148.0
41.514266381 151.0
41.540526946 163.0
41.566787511 178.0
41.593048076 162.0
41.619308641 189.0
41.645569206 179.0
41.671829771 191.0
41.698090336 219.0
41.724350901 240.0
41.750611466 246.0
41.776872031 285.0
41.803132596 308.0
41.829393161 329.0
41.855653726 358.0
41.881914291 359.0
41.908174856 374.0
41.934435421 383.0
41.960695986 373.0
41.986956551 359.0
42.013217116 432.0
42.039477682 433.0
42.065738247 541.0
42.091998812 634.0
42.118259377 662.0
42.144519942 794.0
42.170780507 952.0
42.197041072 1147.0
42.223301637 1376.0
42.249562202 1514.0
42.275822767 1654.0
42.302083332 1629.0
42.328343897 1589.0
42.354604462 1512.0
42.380865027 1256.0
42.407125592 1058.0
42.433386157 865.0
42.459646722 754.0
42.485907287 662.0
42.512167852 530.0
42.538428417 446.0
42.564688982 386.0
42.590949547 357.0
42.617210112 351.0
42.643470677 320.0
42.669731242 303.0
42.695991807 294.0
42.722252372 277.0
42.748512937 264.0
42.774773502 252.0
42.801034067 279.0
42.827294632 271.0
42.853555197 275.0
42.879815762 296.0
42.906076327 275.0
42.932336892 293.0
42.958597457 303.0
42.984858022 312.0
43.011118587 385.0
43.037379152 347.0
43.063639717 402.0
43.089900282 449.0
43.116160847 506.0
43.142421412 569.0
43.168681977 627.0
43.194942542 641.0
43.221203107 726.0
43.247463672 797.0
43.273724237 803.0
43.299984802 808.0
43.326245367 824.0
43.352505932 755.0
43.378766497 783.0
43.405027062 693.0
43.431287627 613.0
43.457548192 522.0
43.483808757 537.0
43.510069322 453.0
43.536329887 392.0
43.562590452 355.0
43.588851017 310.0
43.615111582 273.0
43.641372147 250.0
43.667632712 207.0
43.693893277 171.0
43.720153842 190.0
43.746414407 162.0
43.772674972 162.0
43.798935537 143.0
43.825196102 140.0
43.851456667 121.0
43.877717232 132.0
43.903977797 103.0
43.930238362 90.0
43.956498927 91.0
43.982759492 98.0
44.009020057 131.0
44.035280622 85.0
44.061541187 95.0
44.087801752 86.0
44.114062317 101.0
44.140322882 90.0
44.166583447 96.0
44.192844012 86.0
44.219104577 71.0
44.245365142 80.0
44.271625707 81.0
44.297886272 75.0
44.324146838 77.0
44.350407403 72.0
44.376667968 83.0
44.402928533 86.0
44.429189098 80.0
44.455449663 68.0
44.481710228 75.0
44.507970793 88.0
44.534231358 70.0
44.560491923 77.0
44.586752488 71.0
44.613013053 64.0
44.639273618 71.0
44.665534183 79.0
44.691794748 58.0
44.718055313 64.0
44.744315878 56.0
44.770576443 73.0
44.796837008 66.0
44.823097573 64.0
44.849358138 80.0
44.875618703 64.0
44.901879268 73.0
44.928139833 84.0
44.954400398 68.0
44.980660963 79.0
45.006921528 74.0
45.033182093 83.0
45.059442658 72.0
45.085703223 72.0
45.111963788 62.0
45.138224353 83.0
45.164484918 72.0
45.190745483 64.0
45.217006048 62.0
45.243266613 65.0
45.269527178 66.0
45.295787743 79.0
45.322048308 72.0
45.348308873 78.0
45.374569438 68.0
45.400830003 81.0
45.427090568 77.0
45.453351133 83.0
45.479611698 71.0
45.505872263 81.0
45.532132828 79.0
45.558393393 58.0
45.584653958 76.0
45.610914523 64.0
45.637175088 62.0
45.663435653 73.0
45.689696218 61.0
45.715956783 69.0
45.742217348 62.0
45.768477913 62.0
45.794738478 76.0
45.820999043 62.0
45.847259608 67.0
45.873520173 75.0
45.899780738 70.0
45.926041303 83.0
45.952301868 81.0
45.978562433 73.0
46.004822998 79.0
46.031083563 80.0
46.057344128 83.0
46.083604693 78.0
46.109865258 74.0
46.136125823 79.0
46.162386388 69.0
46.188646953 80.0
46.214907518 87.0
46.241168083 78.0
46.267428648 87.0
46.293689213 75.0
46.319949778 71.0
46.346210343 72.0
46.372470908 83.0
46.398731473 73.0
46.424992038 73.0
46.451252603 88.0
46.477513168 93.0
46.503773733 77.0
46.530034298 91.0
46.556294863 71.0
46.582555428 93.0
46.608815994 87.0
46.635076559 101.0
46.661337124 86.0
46.687597689 90.0
46.713858254 90.0
46.740118819 103.0
46.766379384 87.0
46.792639949 103.0
46.818900514 83.0
46.845161079 100.0
46.871421644 97.0
46.897682209 69.0
46.923942774 93.0
46.950203339 95.0
46.976463904 92.0
47.002724469 78.0
47.028985034 75.0
47.055245599 68.0
47.081506164 85.0
47.107766729 70.0
47.134027294 80.0
47.160287859 78.0
47.186548424 70.0
47.212808989 77.0
47.239069554 76.0
47.265330119 93.0
47.291590684 83.0
47.317851249 73.0
47.344111814 69.0
47.370372379 74.0
47.396632944 87.0
47.422893509 72.0
47.449154074 78.0
47.475414639 82.0
47.501675204 85.0
47.527935769 89.0
47.554196334 96.0
47.580456899 94.0
47.606717464 74.0
47.632978029 104.0
47.659238594 87.0
47.685499159 90.0
47.711759724 99.0
47.738020289 106.0
47.764280854 107.0
47.790541419 112.0
47.816801984 131.0
47.843062549 91.0
47.869323114 125.0
47.895583679 123.0
47.921844244 123.0
47.948104809 141.0
47.974365374 135.0
48.000625939 108.0
48.026886504 101.0
48.053147069 103.0
48.079407634 124.0
48.105668199 127.0
48.131928764 115.0
48.158189329 143.0
48.184449894 136.0
48.210710459 114.0
48.236971024 124.0
48.263231589 111.0
48.289492154 122.0
48.315752719 120.0
48.342013284 151.0
48.368273849 129.0
48.394534414 151.0
48.420794979 138.0
48.447055544 156.0
48.473316109 176.0
48.499576674 171.0
48.525837239 175.0
48.552097804 196.0
48.578358369 197.0
48.604618934 184.0
48.630879499 206.0
48.657140064 230.0
48.683400629 253.0
48.709661194 262.0
48.735921759 239.0
48.762182324 260.0
48.788442889 286.0
48.814703454 265.0
48.840964019 280.0
48.867224585 308.0
48.893485150 345.0
48.919745715 388.0
48.946006280 342.0
48.972266845 374.0
48.998527410 369.0
49.024787975 399.0
49.051048540 382.0
49.077309105 386.0
49.103569670 392.0
49.129830235 366.0
49.156090800 330.0
49.182351365 305.0
49.208611930 294.0
49.234872495 253.0
49.261133060 254.0
49.287393625 242.0
49.313654190 179.0
49.339914755 174.0
49.366175320 187.0
49.392435885 157.0
49.418696450 145.0
49.444957015 156.0
49.471217580 109.0
49.497478145 138.0
49.523738710 122.0
49.549999275 99.0
49.576259840 105.0
49.602520405 103.0
49.628780970 110.0
49.655041535 93.0
49.681302100 101.0
49.707562665 110.0
49.733823230 91.0
49.760083795 93.0
49.786344360 96.0
49.812604925 89.0
49.838865490 83.0
49.865126055 76.0
49.891386620 87.0
49.917647185 78.0
49.943907750 77.0
49.970168315 78.0
49.996428880 72.0
