# Supplementary material for: Investigation of Potential Amorphisation and Co-Amorphisation Behaviour of the Benzene Di-Carboxylic Acids upon Cryo-Milling
Source: Molecules. 2019 Nov 5;24(21):3990. doi: 10.3390/molecules24213990 (PMC6865180; doi:10.3390/molecules24213990)
Supplement: Supplementary file 1 [file molecules-24-03990-s001.zip › SI_pack/Figure_3_XRPD_single_components/Data/Mixtures/PI/Phthalic and isophthalic CM separately_zero weeks.xy]

4.513130280 39.0
4.539390845 44.0
4.565651410 37.0
4.591911975 39.0
4.618172540 36.0
4.644433105 50.0
4.670693670 52.0
4.696954235 51.0
4.723214800 42.0
4.749475365 41.0
4.775735930 43.0
4.801996495 31.0
4.828257060 51.0
4.854517625 45.0
4.880778190 42.0
4.907038755 58.0
4.933299320 36.0
4.959559885 40.0
4.985820450 41.0
5.012081015 54.0
5.038341580 50.0
5.064602145 37.0
5.090862710 60.0
5.117123275 47.0
5.143383840 50.0
5.169644405 58.0
5.195904970 43.0
5.222165535 42.0
5.248426100 43.0
5.274686665 37.0
5.300947230 40.0
5.327207795 44.0
5.353468360 39.0
5.379728925 53.0
5.405989490 43.0
5.432250055 41.0
5.458510620 50.0
5.484771185 44.0
5.511031750 46.0
5.537292315 46.0
5.563552880 52.0
5.589813445 57.0
5.616074010 50.0
5.642334575 32.0
5.668595141 42.0
5.694855706 50.0
5.721116271 57.0
5.747376836 42.0
5.773637401 55.0
5.799897966 37.0
5.826158531 39.0
5.852419096 42.0
5.878679661 36.0
5.904940226 57.0
5.931200791 58.0
5.957461356 40.0
5.983721921 44.0
6.009982486 32.0
6.036243051 46.0
6.062503616 50.0
6.088764181 52.0
6.115024746 55.0
6.141285311 42.0
6.167545876 35.0
6.193806441 56.0
6.220067006 39.0
6.246327571 30.0
6.272588136 49.0
6.298848701 50.0
6.325109266 57.0
6.351369831 56.0
6.377630396 55.0
6.403890961 54.0
6.430151526 58.0
6.456412091 55.0
6.482672656 50.0
6.508933221 49.0
6.535193786 45.0
6.561454351 60.0
6.587714916 46.0
6.613975481 49.0
6.640236046 47.0
6.666496611 40.0
6.692757176 48.0
6.719017741 51.0
6.745278306 46.0
6.771538871 60.0
6.797799436 50.0
6.824060001 44.0
6.850320566 51.0
6.876581131 50.0
6.902841696 52.0
6.929102261 54.0
6.955362826 50.0
6.981623391 47.0
7.007883956 64.0
7.034144521 54.0
7.060405086 56.0
7.086665651 59.0
7.112926216 44.0
7.139186781 47.0
7.165447346 50.0
7.191707911 60.0
7.217968476 54.0
7.244229041 36.0
7.270489606 52.0
7.296750171 48.0
7.323010736 50.0
7.349271301 45.0
7.375531866 53.0
7.401792431 41.0
7.428052996 56.0
7.454313561 44.0
7.480574126 59.0
7.506834691 51.0
7.533095256 46.0
7.559355821 47.0
7.585616386 48.0
7.611876951 50.0
7.638137516 56.0
7.664398081 51.0
7.690658646 53.0
7.716919211 48.0
7.743179776 49.0
7.769440341 48.0
7.795700906 52.0
7.821961471 43.0
7.848222036 40.0
7.874482601 48.0
7.900743166 51.0
7.927003732 39.0
7.953264297 41.0
7.979524862 40.0
8.005785427 48.0
8.032045992 42.0
8.058306557 36.0
8.084567122 41.0
8.110827687 39.0
8.137088252 48.0
8.163348817 52.0
8.189609382 53.0
8.215869947 49.0
8.242130512 46.0
8.268391077 53.0
8.294651642 43.0
8.320912207 32.0
8.347172772 48.0
8.373433337 52.0
8.399693902 48.0
8.425954467 43.0
8.452215032 48.0
8.478475597 46.0
8.504736162 51.0
8.530996727 40.0
8.557257292 44.0
8.583517857 43.0
8.609778422 51.0
8.636038987 53.0
8.662299552 50.0
8.688560117 45.0
8.714820682 51.0
8.741081247 52.0
8.767341812 64.0
8.793602377 39.0
8.819862942 50.0
8.846123507 42.0
8.872384072 46.0
8.898644637 43.0
8.924905202 43.0
8.951165767 49.0
8.977426332 57.0
9.003686897 51.0
9.029947462 51.0
9.056208027 49.0
9.082468592 50.0
9.108729157 38.0
9.134989722 39.0
9.161250287 54.0
9.187510852 56.0
9.213771417 45.0
9.240031982 42.0
9.266292547 58.0
9.292553112 50.0
9.318813677 49.0
9.345074242 52.0
9.371334807 53.0
9.397595372 56.0
9.423855937 59.0
9.450116502 55.0
9.476377067 47.0
9.502637632 48.0
9.528898197 48.0
9.555158762 43.0
9.581419327 47.0
9.607679892 50.0
9.633940457 46.0
9.660201022 32.0
9.686461587 47.0
9.712722152 40.0
9.738982717 39.0
9.765243282 37.0
9.791503847 51.0
9.817764412 45.0
9.844024977 54.0
9.870285542 51.0
9.896546107 39.0
9.922806672 55.0
9.949067237 39.0
9.975327802 59.0
10.001588367 53.0
10.027848932 54.0
10.054109497 54.0
10.080370062 50.0
10.106630627 50.0
10.132891192 48.0
10.159151757 47.0
10.185412322 62.0
10.211672888 33.0
10.237933453 44.0
10.264194018 43.0
10.290454583 44.0
10.316715148 38.0
10.342975713 50.0
10.369236278 38.0
10.395496843 57.0
10.421757408 42.0
10.448017973 34.0
10.474278538 42.0
10.500539103 36.0
10.526799668 45.0
10.553060233 43.0
10.579320798 52.0
10.605581363 42.0
10.631841928 55.0
10.658102493 53.0
10.684363058 57.0
10.710623623 37.0
10.736884188 48.0
10.763144753 34.0
10.789405318 50.0
10.815665883 52.0
10.841926448 51.0
10.868187013 47.0
10.894447578 50.0
10.920708143 58.0
10.946968708 49.0
10.973229273 49.0
10.999489838 40.0
11.025750403 35.0
11.052010968 47.0
11.078271533 55.0
11.104532098 54.0
11.130792663 46.0
11.157053228 43.0
11.183313793 50.0
11.209574358 35.0
11.235834923 44.0
11.262095488 42.0
11.288356053 42.0
11.314616618 46.0
11.340877183 49.0
11.367137748 46.0
11.393398313 42.0
11.419658878 50.0
11.445919443 45.0
11.472180008 47.0
11.498440573 54.0
11.524701138 45.0
11.550961703 68.0
11.577222268 45.0
11.603482833 42.0
11.629743398 49.0
11.656003963 42.0
11.682264528 45.0
11.708525093 44.0
11.734785658 51.0
11.761046223 39.0
11.787306788 44.0
11.813567353 35.0
11.839827918 49.0
11.866088483 39.0
11.892349048 42.0
11.918609613 47.0
11.944870178 55.0
11.971130743 40.0
11.997391308 40.0
12.023651873 57.0
12.049912438 58.0
12.076173003 39.0
12.102433568 51.0
12.128694133 44.0
12.154954698 44.0
12.181215263 41.0
12.207475828 40.0
12.233736393 41.0
12.259996958 35.0
12.286257523 42.0
12.312518088 52.0
12.338778653 50.0
12.365039218 48.0
12.391299783 44.0
12.417560348 41.0
12.443820913 43.0
12.470081478 62.0
12.496342044 42.0
12.522602609 47.0
12.548863174 40.0
12.575123739 53.0
12.601384304 45.0
12.627644869 50.0
12.653905434 40.0
12.680165999 44.0
12.706426564 43.0
12.732687129 48.0
12.758947694 42.0
12.785208259 48.0
12.811468824 42.0
12.837729389 48.0
12.863989954 48.0
12.890250519 42.0
12.916511084 48.0
12.942771649 50.0
12.969032214 55.0
12.995292779 41.0
13.021553344 42.0
13.047813909 53.0
13.074074474 50.0
13.100335039 32.0
13.126595604 49.0
13.152856169 39.0
13.179116734 43.0
13.205377299 39.0
13.231637864 52.0
13.257898429 41.0
13.284158994 55.0
13.310419559 43.0
13.336680124 40.0
13.362940689 53.0
13.389201254 58.0
13.415461819 51.0
13.441722384 53.0
13.467982949 39.0
13.494243514 51.0
13.520504079 51.0
13.546764644 46.0
13.573025209 51.0
13.599285774 53.0
13.625546339 48.0
13.651806904 49.0
13.678067469 42.0
13.704328034 32.0
13.730588599 54.0
13.756849164 41.0
13.783109729 55.0
13.809370294 36.0
13.835630859 45.0
13.861891424 56.0
13.888151989 57.0
13.914412554 62.0
13.940673119 61.0
13.966933684 57.0
13.993194249 48.0
14.019454814 48.0
14.045715379 68.0
14.071975944 53.0
14.098236509 62.0
14.124497074 44.0
14.150757639 56.0
14.177018204 52.0
14.203278769 65.0
14.229539334 52.0
14.255799899 54.0
14.282060464 69.0
14.308321029 32.0
14.334581594 53.0
14.360842159 48.0
14.387102724 47.0
14.413363289 47.0
14.439623854 53.0
14.465884419 64.0
14.492144984 77.0
14.518405549 67.0
14.544666114 49.0
14.570926679 65.0
14.597187244 58.0
14.623447809 62.0
14.649708374 55.0
14.675968939 67.0
14.702229504 63.0
14.728490069 62.0
14.754750635 73.0
14.781011200 59.0
14.807271765 66.0
14.833532330 62.0
14.859792895 77.0
14.886053460 45.0
14.912314025 71.0
14.938574590 66.0
14.964835155 83.0
14.991095720 75.0
15.017356285 81.0
15.043616850 90.0
15.069877415 93.0
15.096137980 77.0
15.122398545 100.0
15.148659110 73.0
15.174919675 85.0
15.201180240 77.0
15.227440805 117.0
15.253701370 142.0
15.279961935 127.0
15.306222500 170.0
15.332483065 209.0
15.358743630 224.0
15.385004195 301.0
15.411264760 376.0
15.437525325 404.0
15.463785890 430.0
15.490046455 379.0
15.516307020 365.0
15.542567585 266.0
15.568828150 169.0
15.595088715 150.0
15.621349280 120.0
15.647609845 130.0
15.673870410 103.0
15.700130975 112.0
15.726391540 138.0
15.752652105 106.0
15.778912670 128.0
15.805173235 140.0
15.831433800 126.0
15.857694365 143.0
15.883954930 159.0
15.910215495 164.0
15.936476060 161.0
15.962736625 174.0
15.988997190 173.0
16.015257755 149.0
16.041518320 165.0
16.067778885 167.0
16.094039450 178.0
16.120300015 141.0
16.146560580 143.0
16.172821145 139.0
16.199081710 147.0
16.225342275 115.0
16.251602840 112.0
16.277863405 117.0
16.304123970 112.0
16.330384535 91.0
16.356645100 88.0
16.382905665 102.0
16.409166230 92.0
16.435426795 86.0
16.461687360 88.0
16.487947925 70.0
16.514208490 81.0
16.540469055 77.0
16.566729620 83.0
16.592990185 90.0
16.619250750 81.0
16.645511315 76.0
16.671771880 74.0
16.698032445 72.0
16.724293010 66.0
16.750553575 87.0
16.776814140 58.0
16.803074705 72.0
16.829335270 69.0
16.855595835 72.0
16.881856400 54.0
16.908116965 66.0
16.934377530 76.0
16.960638095 69.0
16.986898660 69.0
17.013159225 59.0
17.039419791 64.0
17.065680356 55.0
17.091940921 61.0
17.118201486 64.0
17.144462051 69.0
17.170722616 55.0
17.196983181 63.0
17.223243746 58.0
17.249504311 61.0
17.275764876 67.0
17.302025441 54.0
17.328286006 60.0
17.354546571 59.0
17.380807136 74.0
17.407067701 47.0
17.433328266 55.0
17.459588831 60.0
17.485849396 50.0
17.512109961 58.0
17.538370526 71.0
17.564631091 56.0
17.590891656 62.0
17.617152221 58.0
17.643412786 56.0
17.669673351 44.0
17.695933916 66.0
17.722194481 63.0
17.748455046 65.0
17.774715611 69.0
17.800976176 58.0
17.827236741 73.0
17.853497306 77.0
17.879757871 70.0
17.906018436 62.0
17.932279001 63.0
17.958539566 79.0
17.984800131 69.0
18.011060696 65.0
18.037321261 75.0
18.063581826 87.0
18.089842391 75.0
18.116102956 85.0
18.142363521 85.0
18.168624086 93.0
18.194884651 96.0
18.221145216 95.0
18.247405781 113.0
18.273666346 106.0
18.299926911 123.0
18.326187476 131.0
18.352448041 143.0
18.378708606 201.0
18.404969171 212.0
18.431229736 249.0
18.457490301 272.0
18.483750866 374.0
18.510011431 418.0
18.536271996 507.0
18.562532561 555.0
18.588793126 573.0
18.615053691 626.0
18.641314256 633.0
18.667574821 560.0
18.693835386 410.0
18.720095951 308.0
18.746356516 208.0
18.772617081 162.0
18.798877646 117.0
18.825138211 104.0
18.851398776 106.0
18.877659341 92.0
18.903919906 106.0
18.930180471 111.0
18.956441036 94.0
18.982701601 78.0
19.008962166 84.0
19.035222731 92.0
19.061483296 64.0
19.087743861 57.0
19.114004426 87.0
19.140264991 66.0
19.166525556 62.0
19.192786121 51.0
19.219046686 56.0
19.245307251 65.0
19.271567816 50.0
19.297828382 40.0
19.324088947 58.0
19.350349512 42.0
19.376610077 56.0
19.402870642 51.0
19.429131207 50.0
19.455391772 57.0
19.481652337 68.0
19.507912902 54.0
19.534173467 43.0
19.560434032 56.0
19.586694597 53.0
19.612955162 44.0
19.639215727 59.0
19.665476292 53.0
19.691736857 45.0
19.717997422 61.0
19.744257987 50.0
19.770518552 52.0
19.796779117 58.0
19.823039682 42.0
19.849300247 51.0
19.875560812 49.0
19.901821377 59.0
19.928081942 61.0
19.954342507 52.0
19.980603072 62.0
20.006863637 48.0
20.033124202 57.0
20.059384767 45.0
20.085645332 60.0
20.111905897 53.0
20.138166462 71.0
20.164427027 65.0
20.190687592 65.0
20.216948157 73.0
20.243208722 88.0
20.269469287 128.0
20.295729852 119.0
20.321990417 107.0
20.348250982 116.0
20.374511547 109.0
20.400772112 95.0
20.427032677 78.0
20.453293242 70.0
20.479553807 72.0
20.505814372 58.0
20.532074937 56.0
20.558335502 53.0
20.584596067 48.0
20.610856632 56.0
20.637117197 57.0
20.663377762 51.0
20.689638327 57.0
20.715898892 63.0
20.742159457 65.0
20.768420022 63.0
20.794680587 57.0
20.820941152 45.0
20.847201717 56.0
20.873462282 56.0
20.899722847 60.0
20.925983412 59.0
20.952243977 56.0
20.978504542 91.0
21.004765107 77.0
21.031025672 109.0
21.057286237 115.0
21.083546802 153.0
21.109807367 213.0
21.136067932 244.0
21.162328497 269.0
21.188589062 274.0
21.214849627 320.0
21.241110192 366.0
21.267370757 349.0
21.293631322 303.0
21.319891887 263.0
21.346152452 178.0
21.372413017 129.0
21.398673582 98.0
21.424934147 84.0
21.451194712 77.0
21.477455277 66.0
21.503715842 85.0
21.529976407 68.0
21.556236972 63.0
21.582497538 80.0
21.608758103 63.0
21.635018668 61.0
21.661279233 70.0
21.687539798 71.0
21.713800363 69.0
21.740060928 77.0
21.766321493 70.0
21.792582058 76.0
21.818842623 66.0
21.845103188 70.0
21.871363753 68.0
21.897624318 64.0
21.923884883 69.0
21.950145448 91.0
21.976406013 79.0
22.002666578 83.0
22.028927143 101.0
22.055187708 116.0
22.081448273 159.0
22.107708838 171.0
22.133969403 194.0
22.160229968 239.0
22.186490533 280.0
22.212751098 361.0
22.239011663 421.0
22.265272228 482.0
22.291532793 492.0
22.317793358 506.0
22.344053923 440.0
22.370314488 388.0
22.396575053 240.0
22.422835618 182.0
22.449096183 110.0
22.475356748 98.0
22.501617313 84.0
22.527877878 78.0
22.554138443 84.0
22.580399008 105.0
22.606659573 75.0
22.632920138 112.0
22.659180703 76.0
22.685441268 91.0
22.711701833 87.0
22.737962398 90.0
22.764222963 74.0
22.790483528 98.0
22.816744093 78.0
22.843004658 79.0
22.869265223 86.0
22.895525788 84.0
22.921786353 77.0
22.948046918 101.0
22.974307483 84.0
23.000568048 78.0
23.026828613 83.0
23.053089178 93.0
23.079349743 99.0
23.105610308 94.0
23.131870873 109.0
23.158131438 101.0
23.184392003 89.0
23.210652568 95.0
23.236913133 98.0
23.263173698 80.0
23.289434263 99.0
23.315694828 97.0
23.341955393 102.0
23.368215958 112.0
23.394476523 115.0
23.420737088 86.0
23.446997653 106.0
23.473258218 99.0
23.499518783 117.0
23.525779348 127.0
23.552039913 112.0
23.578300478 137.0
23.604561043 131.0
23.630821608 114.0
23.657082173 115.0
23.683342738 133.0
23.709603303 108.0
23.735863868 114.0
23.762124433 98.0
23.788384998 126.0
23.814645563 119.0
23.840906128 118.0
23.867166694 138.0
23.893427259 123.0
23.919687824 126.0
23.945948389 114.0
23.972208954 134.0
23.998469519 126.0
24.024730084 135.0
24.050990649 139.0
24.077251214 149.0
24.103511779 164.0
24.129772344 173.0
24.156032909 130.0
24.182293474 183.0
24.208554039 146.0
24.234814604 148.0
24.261075169 150.0
24.287335734 149.0
24.313596299 151.0
24.339856864 131.0
24.366117429 129.0
24.392377994 104.0
24.418638559 122.0
24.444899124 139.0
24.471159689 136.0
24.497420254 103.0
24.523680819 139.0
24.549941384 141.0
24.576201949 122.0
24.602462514 119.0
24.628723079 128.0
24.654983644 136.0
24.681244209 154.0
24.707504774 131.0
24.733765339 147.0
24.760025904 179.0
24.786286469 156.0
24.812547034 172.0
24.838807599 192.0
24.865068164 172.0
24.891328729 185.0
24.917589294 163.0
24.943849859 174.0
24.970110424 164.0
24.996370989 132.0
25.022631554 126.0
25.048892119 115.0
25.075152684 106.0
25.101413249 128.0
25.127673814 115.0
25.153934379 100.0
25.180194944 107.0
25.206455509 121.0
25.232716074 125.0
25.258976639 112.0
25.285237204 133.0
25.311497769 112.0
25.337758334 112.0
25.364018899 129.0
25.390279464 127.0
25.416540029 152.0
25.442800594 128.0
25.469061159 152.0
25.495321724 146.0
25.521582289 162.0
25.547842854 176.0
25.574103419 166.0
25.600363984 189.0
25.626624549 192.0
25.652885114 200.0
25.679145679 173.0
25.705406244 151.0
25.731666809 158.0
25.757927374 129.0
25.784187939 129.0
25.810448504 110.0
25.836709069 106.0
25.862969634 122.0
25.889230199 122.0
25.915490764 102.0
25.941751329 121.0
25.968011894 122.0
25.994272459 130.0
26.020533024 121.0
26.046793589 130.0
26.073054154 150.0
26.099314719 109.0
26.125575285 134.0
26.151835850 125.0
26.178096415 119.0
26.204356980 145.0
26.230617545 136.0
26.256878110 140.0
26.283138675 129.0
26.309399240 158.0
26.335659805 152.0
26.361920370 191.0
26.388180935 192.0
26.414441500 203.0
26.440702065 210.0
26.466962630 247.0
26.493223195 283.0
26.519483760 283.0
26.545744325 316.0
26.572004890 314.0
26.598265455 293.0
26.624526020 334.0
26.650786585 317.0
26.677047150 296.0
26.703307715 330.0
26.729568280 305.0
26.755828845 345.0
26.782089410 404.0
26.808349975 468.0
26.834610540 623.0
26.860871105 769.0
26.887131670 946.0
26.913392235 1116.0
26.939652800 1244.0
26.965913365 1531.0
26.992173930 1667.0
27.018434495 1737.0
27.044695060 1759.0
27.070955625 1709.0
27.097216190 1519.0
27.123476755 1255.0
27.149737320 914.0
27.175997885 654.0
27.202258450 453.0
27.228519015 366.0
27.254779580 345.0
27.281040145 323.0
27.307300710 303.0
27.333561275 298.0
27.359821840 329.0
27.386082405 341.0
27.412342970 345.0
27.438603535 334.0
27.464864100 385.0
27.491124665 372.0
27.517385230 392.0
27.543645795 399.0
27.569906360 392.0
27.596166925 409.0
27.622427490 397.0
27.648688055 422.0
27.674948620 461.0
27.701209185 451.0
27.727469750 424.0
27.753730315 424.0
27.779990880 428.0
27.806251445 446.0
27.832512010 411.0
27.858772575 418.0
27.885033140 397.0
27.911293705 419.0
27.937554270 398.0
27.963814835 388.0
27.990075400 409.0
28.016335965 424.0
28.042596530 413.0
28.068857095 366.0
28.095117660 384.0
28.121378225 337.0
28.147638790 347.0
28.173899355 294.0
28.200159920 306.0
28.226420485 268.0
28.252681050 243.0
28.278941615 245.0
28.305202180 238.0
28.331462745 210.0
28.357723310 202.0
28.383983875 198.0
28.410244441 191.0
28.436505006 194.0
28.462765571 203.0
28.489026136 152.0
28.515286701 162.0
28.541547266 165.0
28.567807831 149.0
28.594068396 149.0
28.620328961 128.0
28.646589526 157.0
28.672850091 156.0
28.699110656 133.0
28.725371221 121.0
28.751631786 121.0
28.777892351 123.0
28.804152916 108.0
28.830413481 129.0
28.856674046 101.0
28.882934611 116.0
28.909195176 98.0
28.935455741 114.0
28.961716306 91.0
28.987976871 114.0
29.014237436 85.0
29.040498001 107.0
29.066758566 104.0
29.093019131 98.0
29.119279696 66.0
29.145540261 98.0
29.171800826 104.0
29.198061391 92.0
29.224321956 98.0
29.250582521 92.0
29.276843086 94.0
29.303103651 86.0
29.329364216 97.0
29.355624781 80.0
29.381885346 86.0
29.408145911 82.0
29.434406476 68.0
29.460667041 79.0
29.486927606 76.0
29.513188171 80.0
29.539448736 79.0
29.565709301 86.0
29.591969866 65.0
29.618230431 97.0
29.644490996 82.0
29.670751561 77.0
29.697012126 89.0
29.723272691 85.0
29.749533256 85.0
29.775793821 77.0
29.802054386 96.0
29.828314951 89.0
29.854575516 86.0
29.880836081 78.0
29.907096646 92.0
29.933357211 85.0
29.959617776 81.0
29.985878341 85.0
30.012138906 82.0
30.038399471 93.0
30.064660036 64.0
30.090920601 84.0
30.117181166 87.0
30.143441731 95.0
30.169702296 113.0
30.195962861 92.0
30.222223426 126.0
30.248483991 135.0
30.274744556 141.0
30.301005121 154.0
30.327265686 180.0
30.353526251 190.0
30.379786816 220.0
30.406047381 281.0
30.432307946 363.0
30.458568511 386.0
30.484829076 463.0
30.511089641 538.0
30.537350206 542.0
30.563610771 610.0
30.589871336 603.0
30.616131901 611.0
30.642392466 484.0
30.668653032 417.0
30.694913597 300.0
30.721174162 191.0
30.747434727 153.0
30.773695292 128.0
30.799955857 82.0
30.826216422 98.0
30.852476987 103.0
30.878737552 95.0
30.904998117 86.0
30.931258682 82.0
30.957519247 85.0
30.983779812 86.0
31.010040377 91.0
31.036300942 76.0
31.062561507 83.0
31.088822072 79.0
31.115082637 88.0
31.141343202 81.0
31.167603767 96.0
31.193864332 105.0
31.220124897 116.0
31.246385462 121.0
31.272646027 171.0
31.298906592 227.0
31.325167157 284.0
31.351427722 346.0
31.377688287 312.0
31.403948852 290.0
31.430209417 182.0
31.456469982 129.0
31.482730547 97.0
31.508991112 83.0
31.535251677 70.0
31.561512242 89.0
31.587772807 78.0
31.614033372 80.0
31.640293937 65.0
31.666554502 95.0
31.692815067 104.0
31.719075632 80.0
31.745336197 67.0
31.771596762 75.0
31.797857327 74.0
31.824117892 70.0
31.850378457 70.0
31.876639022 80.0
31.902899587 80.0
31.929160152 93.0
31.955420717 77.0
31.981681282 86.0
32.007941847 83.0
32.034202412 75.0
32.060462977 84.0
32.086723542 97.0
32.112984107 89.0
32.139244672 92.0
32.165505237 77.0
32.191765802 104.0
32.218026367 102.0
32.244286932 102.0
32.270547497 128.0
32.296808062 141.0
32.323068627 166.0
32.349329192 142.0
32.375589757 141.0
32.401850322 115.0
32.428110887 137.0
32.454371452 127.0
32.480632017 146.0
32.506892582 113.0
32.533153147 102.0
32.559413712 75.0
32.585674277 98.0
32.611934842 85.0
32.638195407 82.0
32.664455972 85.0
32.690716537 104.0
32.716977102 106.0
32.743237667 101.0
32.769498232 106.0
32.795758797 125.0
32.822019362 110.0
32.848279927 125.0
32.874540492 108.0
32.900801057 107.0
32.927061622 91.0
32.953322188 102.0
32.979582753 76.0
33.005843318 58.0
33.032103883 65.0
33.058364448 96.0
33.084625013 71.0
33.110885578 78.0
33.137146143 59.0
33.163406708 53.0
33.189667273 78.0
33.215927838 74.0
33.242188403 76.0
33.268448968 72.0
33.294709533 78.0
33.320970098 75.0
33.347230663 79.0
33.373491228 79.0
33.399751793 67.0
33.426012358 61.0
33.452272923 72.0
33.478533488 65.0
33.504794053 70.0
33.531054618 74.0
33.557315183 67.0
33.583575748 77.0
33.609836313 67.0
33.636096878 66.0
33.662357443 77.0
33.688618008 80.0
33.714878573 60.0
33.741139138 69.0
33.767399703 79.0
33.793660268 67.0
33.819920833 63.0
33.846181398 67.0
33.872441963 67.0
33.898702528 71.0
33.924963093 84.0
33.951223658 66.0
33.977484223 69.0
34.003744788 76.0
34.030005353 68.0
34.056265918 68.0
34.082526483 75.0
34.108787048 59.0
34.135047613 67.0
34.161308178 65.0
34.187568743 79.0
34.213829308 70.0
34.240089873 66.0
34.266350438 65.0
34.292611003 71.0
34.318871568 76.0
34.345132133 61.0
34.371392698 76.0
34.397653263 83.0
34.423913828 80.0
34.450174393 80.0
34.476434958 74.0
34.502695523 95.0
34.528956088 103.0
34.555216653 85.0
34.581477218 92.0
34.607737783 94.0
34.633998348 96.0
34.660258913 84.0
34.686519478 75.0
34.712780043 79.0
34.739040608 70.0
34.765301173 82.0
34.791561738 85.0
34.817822303 56.0
34.844082868 82.0
34.870343433 82.0
34.896603998 70.0
34.922864563 83.0
34.949125128 89.0
34.975385693 93.0
35.001646258 67.0
35.027906823 73.0
35.054167388 80.0
35.080427953 83.0
35.106688518 80.0
35.132949083 93.0
35.159209648 105.0
35.185470213 100.0
35.211730778 92.0
35.237991344 107.0
35.264251909 94.0
35.290512474 115.0
35.316773039 101.0
35.343033604 127.0
35.369294169 102.0
35.395554734 138.0
35.421815299 136.0
35.448075864 141.0
35.474336429 154.0
35.500596994 127.0
35.526857559 134.0
35.553118124 135.0
35.579378689 125.0
35.605639254 126.0
35.631899819 115.0
35.658160384 122.0
35.684420949 110.0
35.710681514 110.0
35.736942079 108.0
35.763202644 120.0
35.789463209 114.0
35.815723774 134.0
35.841984339 123.0
35.868244904 125.0
35.894505469 150.0
35.920766034 120.0
35.947026599 138.0
35.973287164 155.0
35.999547729 140.0
36.025808294 149.0
36.052068859 147.0
36.078329424 137.0
36.104589989 130.0
36.130850554 159.0
36.157111119 142.0
36.183371684 146.0
36.209632249 147.0
36.235892814 164.0
36.262153379 167.0
36.288413944 175.0
36.314674509 227.0
36.340935074 199.0
36.367195639 230.0
36.393456204 194.0
36.419716769 176.0
36.445977334 144.0
36.472237899 117.0
36.498498464 118.0
36.524759029 107.0
36.551019594 124.0
36.577280159 115.0
36.603540724 102.0
36.629801289 119.0
36.656061854 105.0
36.682322419 118.0
36.708582984 133.0
36.734843549 148.0
36.761104114 149.0
36.787364679 178.0
36.813625244 195.0
36.839885809 205.0
36.866146374 226.0
36.892406939 281.0
36.918667504 306.0
36.944928069 341.0
36.971188634 381.0
36.997449199 431.0
37.023709764 411.0
37.049970329 415.0
37.076230894 367.0
37.102491459 367.0
37.128752024 250.0
37.155012589 268.0
37.181273154 209.0
37.207533719 198.0
37.233794284 160.0
37.260054849 220.0
37.286315414 232.0
37.312575979 251.0
37.338836544 321.0
37.365097109 335.0
37.391357674 394.0
37.417618239 445.0
37.443878804 452.0
37.470139369 464.0
37.496399935 440.0
37.522660500 493.0
37.548921065 468.0
37.575181630 460.0
37.601442195 458.0
37.627702760 478.0
37.653963325 487.0
37.680223890 531.0
37.706484455 525.0
37.732745020 480.0
37.759005585 473.0
37.785266150 361.0
37.811526715 265.0
37.837787280 232.0
37.864047845 161.0
37.890308410 136.0
37.916568975 116.0
37.942829540 108.0
37.969090105 93.0
37.995350670 104.0
38.021611235 113.0
38.047871800 115.0
38.074132365 100.0
38.100392930 99.0
38.126653495 103.0
38.152914060 89.0
38.179174625 107.0
38.205435190 116.0
38.231695755 103.0
38.257956320 118.0
38.284216885 146.0
38.310477450 124.0
38.336738015 166.0
38.362998580 149.0
38.389259145 140.0
38.415519710 141.0
38.441780275 159.0
38.468040840 124.0
38.494301405 127.0
38.520561970 134.0
38.546822535 109.0
38.573083100 95.0
38.599343665 88.0
38.625604230 120.0
38.651864795 96.0
38.678125360 115.0
38.704385925 130.0
38.730646490 114.0
38.756907055 126.0
38.783167620 130.0
38.809428185 144.0
38.835688750 146.0
38.861949315 146.0
38.888209880 159.0
38.914470445 126.0
38.940731010 165.0
38.966991575 167.0
38.993252140 167.0
39.019512705 189.0
39.045773270 162.0
39.072033835 172.0
39.098294400 193.0
39.124554965 166.0
39.150815530 146.0
39.177076095 173.0
39.203336660 179.0
39.229597225 191.0
39.255857790 211.0
39.282118355 191.0
39.308378920 199.0
39.334639485 192.0
39.360900050 204.0
39.387160615 190.0
39.413421180 178.0
39.439681745 157.0
39.465942310 159.0
39.492202875 141.0
39.518463440 150.0
39.544724005 168.0
39.570984570 142.0
39.597245135 165.0
39.623505700 131.0
39.649766265 155.0
39.676026830 150.0
39.702287395 146.0
39.728547960 122.0
39.754808525 112.0
39.781069091 121.0
39.807329656 131.0
39.833590221 121.0
39.859850786 143.0
39.886111351 115.0
39.912371916 121.0
39.938632481 125.0
39.964893046 128.0
39.991153611 135.0
40.017414176 131.0
40.043674741 146.0
40.069935306 143.0
40.096195871 169.0
40.122456436 155.0
40.148717001 168.0
40.174977566 187.0
40.201238131 176.0
40.227498696 204.0
40.253759261 180.0
40.280019826 209.0
40.306280391 214.0
40.332540956 206.0
40.358801521 203.0
40.385062086 185.0
40.411322651 175.0
40.437583216 169.0
40.463843781 124.0
40.490104346 152.0
40.516364911 138.0
40.542625476 115.0
40.568886041 115.0
40.595146606 137.0
40.621407171 137.0
40.647667736 143.0
40.673928301 122.0
40.700188866 119.0
40.726449431 132.0
40.752709996 148.0
40.778970561 127.0
40.805231126 142.0
40.831491691 147.0
40.857752256 147.0
40.884012821 145.0
40.910273386 138.0
40.936533951 128.0
40.962794516 161.0
40.989055081 138.0
41.015315646 186.0
41.041576211 183.0
41.067836776 176.0
41.094097341 182.0
41.120357906 184.0
41.146618471 189.0
41.172879036 223.0
41.199139601 190.0
41.225400166 209.0
41.251660731 218.0
41.277921296 189.0
41.304181861 214.0
41.330442426 188.0
41.356702991 189.0
41.382963556 186.0
41.409224121 201.0
41.435484686 177.0
41.461745251 212.0
41.488005816 205.0
41.514266381 180.0
41.540526946 192.0
41.566787511 220.0
41.593048076 205.0
41.619308641 264.0
41.645569206 245.0
41.671829771 293.0
41.698090336 293.0
41.724350901 331.0
41.750611466 370.0
41.776872031 393.0
41.803132596 406.0
41.829393161 462.0
41.855653726 495.0
41.881914291 582.0
41.908174856 525.0
41.934435421 578.0
41.960695986 581.0
41.986956551 643.0
42.013217116 736.0
42.039477682 795.0
42.065738247 932.0
42.091998812 1133.0
42.118259377 1257.0
42.144519942 1539.0
42.170780507 1812.0
42.197041072 2249.0
42.223301637 2546.0
42.249562202 2905.0
42.275822767 3062.0
42.302083332 3068.0
42.328343897 2889.0
42.354604462 2534.0
42.380865027 2194.0
42.407125592 1912.0
42.433386157 1505.0
42.459646722 1178.0
42.485907287 1028.0
42.512167852 881.0
42.538428417 736.0
42.564688982 658.0
42.590949547 611.0
42.617210112 544.0
42.643470677 439.0
42.669731242 433.0
42.695991807 418.0
42.722252372 395.0
42.748512937 404.0
42.774773502 391.0
42.801034067 395.0
42.827294632 412.0
42.853555197 453.0
42.879815762 441.0
42.906076327 460.0
42.932336892 445.0
42.958597457 464.0
42.984858022 523.0
43.011118587 617.0
43.037379152 627.0
43.063639717 789.0
43.089900282 884.0
43.116160847 948.0
43.142421412 1080.0
43.168681977 1150.0
43.194942542 1270.0
43.221203107 1330.0
43.247463672 1501.0
43.273724237 1433.0
43.299984802 1523.0
43.326245367 1378.0
43.352505932 1341.0
43.378766497 1311.0
43.405027062 1247.0
43.431287627 1150.0
43.457548192 1017.0
43.483808757 938.0
43.510069322 801.0
43.536329887 699.0
43.562590452 617.0
43.588851017 534.0
43.615111582 491.0
43.641372147 426.0
43.667632712 367.0
43.693893277 357.0
43.720153842 273.0
43.746414407 257.0
43.772674972 257.0
43.798935537 267.0
43.825196102 239.0
43.851456667 201.0
43.877717232 192.0
43.903977797 169.0
43.930238362 156.0
43.956498927 169.0
43.982759492 148.0
44.009020057 151.0
44.035280622 148.0
44.061541187 128.0
44.087801752 149.0
44.114062317 148.0
44.140322882 127.0
44.166583447 122.0
44.192844012 128.0
44.219104577 124.0
44.245365142 100.0
44.271625707 139.0
44.297886272 143.0
44.324146838 121.0
44.350407403 130.0
44.376667968 138.0
44.402928533 118.0
44.429189098 120.0
44.455449663 120.0
44.481710228 133.0
44.507970793 123.0
44.534231358 105.0
44.560491923 108.0
44.586752488 114.0
44.613013053 126.0
44.639273618 109.0
44.665534183 117.0
44.691794748 115.0
44.718055313 111.0
44.744315878 124.0
44.770576443 121.0
44.796837008 122.0
44.823097573 97.0
44.849358138 119.0
44.875618703 120.0
44.901879268 122.0
44.928139833 109.0
44.954400398 119.0
44.980660963 103.0
45.006921528 121.0
45.033182093 118.0
45.059442658 99.0
45.085703223 103.0
45.111963788 121.0
45.138224353 105.0
45.164484918 121.0
45.190745483 108.0
45.217006048 118.0
45.243266613 115.0
45.269527178 100.0
45.295787743 121.0
45.322048308 116.0
45.348308873 118.0
45.374569438 128.0
45.400830003 113.0
45.427090568 96.0
45.453351133 113.0
45.479611698 86.0
45.505872263 113.0
45.532132828 118.0
45.558393393 121.0
45.584653958 120.0
45.610914523 116.0
45.637175088 112.0
45.663435653 109.0
45.689696218 90.0
45.715956783 99.0
45.742217348 92.0
45.768477913 98.0
45.794738478 106.0
45.820999043 109.0
45.847259608 102.0
45.873520173 90.0
45.899780738 93.0
45.926041303 120.0
45.952301868 104.0
45.978562433 125.0
46.004822998 124.0
46.031083563 128.0
46.057344128 139.0
46.083604693 130.0
46.109865258 117.0
46.136125823 149.0
46.162386388 115.0
46.188646953 148.0
46.214907518 132.0
46.241168083 134.0
46.267428648 129.0
46.293689213 136.0
46.319949778 118.0
46.346210343 145.0
46.372470908 113.0
46.398731473 119.0
46.424992038 113.0
46.451252603 93.0
46.477513168 117.0
46.503773733 106.0
46.530034298 118.0
46.556294863 142.0
46.582555428 128.0
46.608815994 144.0
46.635076559 141.0
46.661337124 157.0
46.687597689 166.0
46.713858254 154.0
46.740118819 170.0
46.766379384 171.0
46.792639949 181.0
46.818900514 164.0
46.845161079 191.0
46.871421644 172.0
46.897682209 167.0
46.923942774 161.0
46.950203339 140.0
46.976463904 130.0
47.002724469 118.0
47.028985034 125.0
47.055245599 124.0
47.081506164 132.0
47.107766729 138.0
47.134027294 113.0
47.160287859 115.0
47.186548424 130.0
47.212808989 137.0
47.239069554 129.0
47.265330119 121.0
47.291590684 105.0
47.317851249 134.0
47.344111814 124.0
47.370372379 142.0
47.396632944 124.0
47.422893509 125.0
47.449154074 134.0
47.475414639 133.0
47.501675204 138.0
47.527935769 126.0
47.554196334 125.0
47.580456899 167.0
47.606717464 133.0
47.632978029 149.0
47.659238594 153.0
47.685499159 164.0
47.711759724 131.0
47.738020289 155.0
47.764280854 220.0
47.790541419 160.0
47.816801984 228.0
47.843062549 229.0
47.869323114 200.0
47.895583679 212.0
47.921844244 266.0
47.948104809 273.0
47.974365374 259.0
48.000625939 268.0
48.026886504 270.0
48.053147069 282.0
48.079407634 251.0
48.105668199 244.0
48.131928764 181.0
48.158189329 208.0
48.184449894 204.0
48.210710459 200.0
48.236971024 184.0
48.263231589 209.0
48.289492154 195.0
48.315752719 195.0
48.342013284 198.0
48.368273849 238.0
48.394534414 231.0
48.420794979 218.0
48.447055544 249.0
48.473316109 288.0
48.499576674 272.0
48.525837239 285.0
48.552097804 323.0
48.578358369 332.0
48.604618934 378.0
48.630879499 370.0
48.657140064 396.0
48.683400629 441.0
48.709661194 439.0
48.735921759 436.0
48.762182324 478.0
48.788442889 518.0
48.814703454 563.0
48.840964019 564.0
48.867224585 611.0
48.893485150 683.0
48.919745715 704.0
48.946006280 771.0
48.972266845 781.0
48.998527410 792.0
49.024787975 811.0
49.051048540 750.0
49.077309105 816.0
49.103569670 658.0
49.129830235 739.0
49.156090800 691.0
49.182351365 614.0
49.208611930 563.0
49.234872495 501.0
49.261133060 464.0
49.287393625 400.0
49.313654190 397.0
49.339914755 327.0
49.366175320 308.0
49.392435885 296.0
49.418696450 297.0
49.444957015 271.0
49.471217580 246.0
49.497478145 244.0
49.523738710 213.0
49.549999275 215.0
49.576259840 203.0
49.602520405 180.0
49.628780970 185.0
49.655041535 167.0
49.681302100 164.0
49.707562665 164.0
49.733823230 187.0
49.760083795 152.0
49.786344360 166.0
49.812604925 155.0
49.838865490 156.0
49.865126055 139.0
49.891386620 131.0
49.917647185 129.0
49.943907750 150.0
49.970168315 119.0
49.996428880 140.0
