# Supplementary material for: Investigation of Potential Amorphisation and Co-Amorphisation Behaviour of the Benzene Di-Carboxylic Acids upon Cryo-Milling
Source: Molecules. 2019 Nov 5;24(21):3990. doi: 10.3390/molecules24213990 (PMC6865180; doi:10.3390/molecules24213990)
Supplement: Supplementary file 1 [file molecules-24-03990-s001.zip › SI_pack/Figure_3_XRPD_single_components/Data/Mixtures/PT/Phthalic and terephthalic acid CM separately_week 3.xy]

5.013130280 1.0
5.039390845 1.0
5.065651410 1.0
5.091911975 1.0
5.118172540 1.0
5.144433105 4.0
5.170693670 2.0
5.196954235 2.0
5.223214800 4.0
5.249475365 3.0
5.275735930 0.0
5.301996495 0.0
5.328257060 1.0
5.354517625 1.0
5.380778190 0.0
5.407038755 0.0
5.433299320 0.0
5.459559885 4.0
5.485820450 4.0
5.512081015 1.0
5.538341580 5.0
5.564602145 1.0
5.590862710 0.0
5.617123275 0.0
5.643383840 1.0
5.669644405 8.0
5.695904970 1.0
5.722165535 0.0
5.748426100 2.0
5.774686665 0.0
5.800947230 1.0
5.827207795 2.0
5.853468360 0.0
5.879728925 0.0
5.905989490 1.0
5.932250055 1.0
5.958510620 1.0
5.984771185 3.0
6.011031750 6.0
6.037292315 0.0
6.063552880 1.0
6.089813445 0.0
6.116074010 1.0
6.142334575 2.0
6.168595140 0.0
6.194855705 4.0
6.221116270 0.0
6.247376835 0.0
6.273637400 1.0
6.299897965 2.0
6.326158530 2.0
6.352419095 0.0
6.378679660 4.0
6.404940225 3.0
6.431200790 2.0
6.457461355 2.0
6.483721920 0.0
6.509982485 2.0
6.536243050 2.0
6.562503615 0.0
6.588764180 0.0
6.615024745 2.0
6.641285310 0.0
6.667545875 1.0
6.693806440 0.0
6.720067005 0.0
6.746327570 1.0
6.772588136 0.0
6.798848701 2.0
6.825109266 1.0
6.851369831 1.0
6.877630396 0.0
6.903890961 2.0
6.930151526 1.0
6.956412091 5.0
6.982672656 0.0
7.008933221 1.0
7.035193786 3.0
7.061454351 2.0
7.087714916 0.0
7.113975481 2.0
7.140236046 0.0
7.166496611 3.0
7.192757176 3.0
7.219017741 1.0
7.245278306 4.0
7.271538871 4.0
7.297799436 0.0
7.324060001 0.0
7.350320566 2.0
7.376581131 1.0
7.402841696 0.0
7.429102261 1.0
7.455362826 2.0
7.481623391 3.0
7.507883956 0.0
7.534144521 3.0
7.560405086 0.0
7.586665651 4.0
7.612926216 0.0
7.639186781 2.0
7.665447346 3.0
7.691707911 2.0
7.717968476 2.0
7.744229041 0.0
7.770489606 1.0
7.796750171 3.0
7.823010736 7.0
7.849271301 0.0
7.875531866 0.0
7.901792431 4.0
7.928052996 1.0
7.954313561 0.0
7.980574126 1.0
8.006834691 2.0
8.033095256 2.0
8.059355821 1.0
8.085616386 3.0
8.111876951 4.0
8.138137516 3.0
8.164398081 3.0
8.190658646 1.0
8.216919211 2.0
8.243179776 6.0
8.269440341 1.0
8.295700906 1.0
8.321961471 3.0
8.348222036 2.0
8.374482601 2.0
8.400743166 3.0
8.427003731 2.0
8.453264296 0.0
8.479524861 3.0
8.505785426 4.0
8.532045991 1.0
8.558306556 5.0
8.584567121 1.0
8.610827686 1.0
8.637088251 1.0
8.663348816 1.0
8.689609381 2.0
8.715869946 2.0
8.742130511 1.0
8.768391076 3.0
8.794651641 2.0
8.820912206 3.0
8.847172771 6.0
8.873433336 1.0
8.899693901 2.0
8.925954466 1.0
8.952215031 0.0
8.978475596 3.0
9.004736161 1.0
9.030996726 3.0
9.057257291 3.0
9.083517856 1.0
9.109778421 3.0
9.136038986 6.0
9.162299551 4.0
9.188560116 1.0
9.214820681 2.0
9.241081246 6.0
9.267341811 1.0
9.293602376 5.0
9.319862941 2.0
9.346123506 1.0
9.372384071 4.0
9.398644636 0.0
9.424905201 2.0
9.451165766 2.0
9.477426331 0.0
9.503686896 3.0
9.529947461 2.0
9.556208026 1.0
9.582468591 1.0
9.608729156 1.0
9.634989721 4.0
9.661250286 2.0
9.687510851 6.0
9.713771416 2.0
9.740031981 4.0
9.766292546 3.0
9.792553111 2.0
9.818813676 1.0
9.845074241 3.0
9.871334806 0.0
9.897595371 1.0
9.923855936 2.0
9.950116501 2.0
9.976377066 2.0
10.002637631 0.0
10.028898196 2.0
10.055158761 2.0
10.081419326 2.0
10.107679891 1.0
10.133940456 1.0
10.160201021 3.0
10.186461586 0.0
10.212722151 1.0
10.238982716 4.0
10.265243282 2.0
10.291503847 3.0
10.317764412 0.0
10.344024977 0.0
10.370285542 1.0
10.396546107 2.0
10.422806672 0.0
10.449067237 0.0
10.475327802 2.0
10.501588367 6.0
10.527848932 2.0
10.554109497 6.0
10.580370062 0.0
10.606630627 0.0
10.632891192 2.0
10.659151757 3.0
10.685412322 2.0
10.711672887 1.0
10.737933452 1.0
10.764194017 0.0
10.790454582 3.0
10.816715147 1.0
10.842975712 4.0
10.869236277 2.0
10.895496842 4.0
10.921757407 5.0
10.948017972 2.0
10.974278537 2.0
11.000539102 1.0
11.026799667 4.0
11.053060232 5.0
11.079320797 1.0
11.105581362 2.0
11.131841927 4.0
11.158102492 0.0
11.184363057 1.0
11.210623622 0.0
11.236884187 2.0
11.263144752 0.0
11.289405317 3.0
11.315665882 2.0
11.341926447 1.0
11.368187012 4.0
11.394447577 1.0
11.420708142 2.0
11.446968707 4.0
11.473229272 3.0
11.499489837 0.0
11.525750402 0.0
11.552010967 3.0
11.578271532 1.0
11.604532097 3.0
11.630792662 1.0
11.657053227 0.0
11.683313792 1.0
11.709574357 1.0
11.735834922 2.0
11.762095487 0.0
11.788356052 3.0
11.814616617 4.0
11.840877182 4.0
11.867137747 1.0
11.893398312 1.0
11.919658877 1.0
11.945919442 0.0
11.972180007 0.0
11.998440572 1.0
12.024701137 1.0
12.050961702 1.0
12.077222267 0.0
12.103482832 3.0
12.129743397 1.0
12.156003962 0.0
12.182264527 4.0
12.208525092 2.0
12.234785657 1.0
12.261046222 1.0
12.287306787 2.0
12.313567352 1.0
12.339827917 6.0
12.366088482 3.0
12.392349047 2.0
12.418609612 0.0
12.444870177 2.0
12.471130742 3.0
12.497391307 3.0
12.523651872 1.0
12.549912437 8.0
12.576173002 2.0
12.602433567 2.0
12.628694132 0.0
12.654954697 0.0
12.681215262 2.0
12.707475827 1.0
12.733736392 2.0
12.759996957 1.0
12.786257522 0.0
12.812518087 3.0
12.838778652 3.0
12.865039217 4.0
12.891299782 0.0
12.917560347 2.0
12.943820912 1.0
12.970081477 6.0
12.996342042 0.0
13.022602607 2.0
13.048863172 2.0
13.075123737 1.0
13.101384302 1.0
13.127644867 0.0
13.153905432 5.0
13.180165997 1.0
13.206426562 1.0
13.232687127 1.0
13.258947692 0.0
13.285208257 3.0
13.311468822 3.0
13.337729387 3.0
13.363989952 2.0
13.390250517 0.0
13.416511082 1.0
13.442771647 3.0
13.469032212 2.0
13.495292777 1.0
13.521553342 2.0
13.547813907 0.0
13.574074472 3.0
13.600335037 2.0
13.626595602 0.0
13.652856167 3.0
13.679116732 5.0
13.705377297 0.0
13.731637862 3.0
13.757898428 0.0
13.784158993 3.0
13.810419558 0.0
13.836680123 1.0
13.862940688 4.0
13.889201253 3.0
13.915461818 0.0
13.941722383 0.0
13.967982948 1.0
13.994243513 2.0
14.020504078 0.0
14.046764643 1.0
14.073025208 6.0
14.099285773 0.0
14.125546338 2.0
14.151806903 0.0
14.178067468 5.0
14.204328033 1.0
14.230588598 3.0
14.256849163 1.0
14.283109728 1.0
14.309370293 1.0
14.335630858 2.0
14.361891423 3.0
14.388151988 2.0
14.414412553 0.0
14.440673118 1.0
14.466933683 4.0
14.493194248 2.0
14.519454813 1.0
14.545715378 0.0
14.571975943 5.0
14.598236508 3.0
14.624497073 3.0
14.650757638 0.0
14.677018203 4.0
14.703278768 2.0
14.729539333 2.0
14.755799898 1.0
14.782060463 0.0
14.808321028 7.0
14.834581593 2.0
14.860842158 2.0
14.887102723 3.0
14.913363288 1.0
14.939623853 2.0
14.965884418 3.0
14.992144983 1.0
15.018405548 2.0
15.044666113 0.0
15.070926678 3.0
15.097187243 2.0
15.123447808 3.0
15.149708373 3.0
15.175968938 1.0
15.202229503 7.0
15.228490068 8.0
15.254750633 11.0
15.281011198 9.0
15.307271763 19.0
15.333532328 23.0
15.359792893 40.0
15.386053458 43.0
15.412314023 39.0
15.438574588 36.0
15.464835153 25.0
15.491095718 21.0
15.517356283 9.0
15.543616848 1.0
15.569877413 5.0
15.596137978 4.0
15.622398543 2.0
15.648659108 4.0
15.674919673 6.0
15.701180238 4.0
15.727440803 3.0
15.753701368 5.0
15.779961933 2.0
15.806222498 2.0
15.832483063 2.0
15.858743628 3.0
15.885004193 6.0
15.911264758 4.0
15.937525323 3.0
15.963785888 2.0
15.990046453 0.0
16.016307018 1.0
16.042567583 4.0
16.068828148 2.0
16.095088713 4.0
16.121349278 5.0
16.147609843 1.0
16.173870408 5.0
16.200130973 2.0
16.226391538 3.0
16.252652103 0.0
16.278912668 4.0
16.305173233 3.0
16.331433798 9.0
16.357694363 3.0
16.383954928 4.0
16.410215493 7.0
16.436476058 7.0
16.462736623 2.0
16.488997188 5.0
16.515257753 4.0
16.541518318 5.0
16.567778883 2.0
16.594039448 5.0
16.620300013 5.0
16.646560578 2.0
16.672821143 9.0
16.699081708 11.0
16.725342273 6.0
16.751602838 8.0
16.777863403 10.0
16.804123968 13.0
16.830384533 6.0
16.856645098 9.0
16.882905663 5.0
16.909166228 16.0
16.935426793 18.0
16.961687358 12.0
16.987947923 7.0
17.014208488 16.0
17.040469053 28.0
17.066729618 23.0
17.092990183 28.0
17.119250748 30.0
17.145511313 20.0
17.171771878 29.0
17.198032443 22.0
17.224293008 35.0
17.250553573 36.0
17.276814139 27.0
17.303074704 25.0
17.329335269 27.0
17.355595834 29.0
17.381856399 31.0
17.408116964 26.0
17.434377529 25.0
17.460638094 20.0
17.486898659 21.0
17.513159224 14.0
17.539419789 12.0
17.565680354 19.0
17.591940919 9.0
17.618201484 16.0
17.644462049 13.0
17.670722614 21.0
17.696983179 11.0
17.723243744 8.0
17.749504309 12.0
17.775764874 13.0
17.802025439 5.0
17.828286004 7.0
17.854546569 9.0
17.880807134 8.0
17.907067699 5.0
17.933328264 6.0
17.959588829 5.0
17.985849394 7.0
18.012109959 6.0
18.038370524 2.0
18.064631089 5.0
18.090891654 2.0
18.117152219 11.0
18.143412784 3.0
18.169673349 4.0
18.195933914 4.0
18.222194479 6.0
18.248455044 6.0
18.274715609 7.0
18.300976174 16.0
18.327236739 14.0
18.353497304 11.0
18.379757869 17.0
18.406018434 28.0
18.432278999 28.0
18.458539564 45.0
18.484800129 54.0
18.511060694 69.0
18.537321259 75.0
18.563581824 61.0
18.589842389 52.0
18.616102954 44.0
18.642363519 32.0
18.668624084 19.0
18.694884649 15.0
18.721145214 7.0
18.747405779 9.0
18.773666344 4.0
18.799926909 0.0
18.826187474 4.0
18.852448039 7.0
18.878708604 1.0
18.904969169 0.0
18.931229734 2.0
18.957490299 6.0
18.983750864 3.0
19.010011429 2.0
19.036271994 4.0
19.062532559 5.0
19.088793124 4.0
19.115053689 1.0
19.141314254 4.0
19.167574819 3.0
19.193835384 6.0
19.220095949 3.0
19.246356514 3.0
19.272617079 1.0
19.298877644 6.0
19.325138209 5.0
19.351398774 1.0
19.377659339 0.0
19.403919904 4.0
19.430180469 5.0
19.456441034 3.0
19.482701599 4.0
19.508962164 1.0
19.535222729 2.0
19.561483294 3.0
19.587743859 4.0
19.614004424 2.0
19.640264989 5.0
19.666525554 4.0
19.692786119 4.0
19.719046684 3.0
19.745307249 2.0
19.771567814 1.0
19.797828379 2.0
19.824088944 1.0
19.850349509 2.0
19.876610074 4.0
19.902870639 1.0
19.929131204 3.0
19.955391769 2.0
19.981652334 2.0
20.007912899 6.0
20.034173464 4.0
20.060434029 5.0
20.086694594 4.0
20.112955159 6.0
20.139215724 7.0
20.165476289 6.0
20.191736854 8.0
20.217997419 12.0
20.244257984 8.0
20.270518549 21.0
20.296779114 8.0
20.323039679 14.0
20.349300244 16.0
20.375560809 3.0
20.401821374 8.0
20.428081939 4.0
20.454342504 5.0
20.480603069 8.0
20.506863634 2.0
20.533124199 1.0
20.559384764 3.0
20.585645329 4.0
20.611905894 5.0
20.638166459 6.0
20.664427024 3.0
20.690687589 6.0
20.716948154 4.0
20.743208719 3.0
20.769469285 3.0
20.795729850 2.0
20.821990415 0.0
20.848250980 3.0
20.874511545 6.0
20.900772110 5.0
20.927032675 6.0
20.953293240 6.0
20.979553805 7.0
21.005814370 9.0
21.032074935 7.0
21.058335500 24.0
21.084596065 29.0
21.110856630 28.0
21.137117195 51.0
21.163377760 49.0
21.189638325 44.0
21.215898890 47.0
21.242159455 37.0
21.268420020 25.0
21.294680585 14.0
21.320941150 9.0
21.347201715 8.0
21.373462280 4.0
21.399722845 12.0
21.425983410 3.0
21.452243975 4.0
21.478504540 5.0
21.504765105 4.0
21.531025670 1.0
21.557286235 1.0
21.583546800 6.0
21.609807365 4.0
21.636067930 2.0
21.662328495 6.0
21.688589060 2.0
21.714849625 2.0
21.741110190 5.0
21.767370755 3.0
21.793631320 7.0
21.819891885 7.0
21.846152450 3.0
21.872413015 4.0
21.898673580 4.0
21.924934145 3.0
21.951194710 3.0
21.977455275 7.0
22.003715840 6.0
22.029976405 12.0
22.056236970 8.0
22.082497535 14.0
22.108758100 34.0
22.135018665 42.0
22.161279230 43.0
22.187539795 47.0
22.213800360 59.0
22.240060925 75.0
22.266321490 62.0
22.292582055 48.0
22.318842620 22.0
22.345103185 28.0
22.371363750 11.0
22.397624315 7.0
22.423884880 7.0
22.450145445 4.0
22.476406010 5.0
22.502666575 3.0
22.528927140 5.0
22.555187705 1.0
22.581448270 5.0
22.607708835 2.0
22.633969400 2.0
22.660229965 7.0
22.686490530 1.0
22.712751095 6.0
22.739011660 7.0
22.765272225 3.0
22.791532790 4.0
22.817793355 2.0
22.844053920 4.0
22.870314485 0.0
22.896575050 3.0
22.922835615 7.0
22.949096180 2.0
22.975356745 4.0
23.001617310 9.0
23.027877875 1.0
23.054138440 4.0
23.080399005 8.0
23.106659570 3.0
23.132920135 1.0
23.159180700 3.0
23.185441265 1.0
23.211701830 7.0
23.237962395 4.0
23.264222960 6.0
23.290483525 4.0
23.316744090 4.0
23.343004655 6.0
23.369265220 9.0
23.395525785 0.0
23.421786350 5.0
23.448046915 9.0
23.474307480 5.0
23.500568045 3.0
23.526828610 8.0
23.553089175 8.0
23.579349740 8.0
23.605610305 5.0
23.631870870 10.0
23.658131435 6.0
23.684392000 9.0
23.710652565 8.0
23.736913130 11.0
23.763173695 4.0
23.789434260 8.0
23.815694825 6.0
23.841955390 4.0
23.868215955 16.0
23.894476520 6.0
23.920737085 10.0
23.946997650 7.0
23.973258215 8.0
23.999518780 9.0
24.025779345 7.0
24.052039910 9.0
24.078300475 9.0
24.104561040 6.0
24.130821605 7.0
24.157082170 9.0
24.183342735 11.0
24.209603300 6.0
24.235863865 10.0
24.262124431 12.0
24.288384996 8.0
24.314645561 15.0
24.340906126 9.0
24.367166691 23.0
24.393427256 16.0
24.419687821 13.0
24.445948386 17.0
24.472208951 11.0
24.498469516 13.0
24.524730081 10.0
24.550990646 13.0
24.577251211 17.0
24.603511776 13.0
24.629772341 19.0
24.656032906 18.0
24.682293471 23.0
24.708554036 17.0
24.734814601 25.0
24.761075166 19.0
24.787335731 41.0
24.813596296 21.0
24.839856861 31.0
24.866117426 32.0
24.892377991 33.0
24.918638556 30.0
24.944899121 26.0
24.971159686 28.0
24.997420251 16.0
25.023680816 24.0
25.049941381 33.0
25.076201946 28.0
25.102462511 30.0
25.128723076 20.0
25.154983641 32.0
25.181244206 25.0
25.207504771 15.0
25.233765336 22.0
25.260025901 25.0
25.286286466 22.0
25.312547031 24.0
25.338807596 28.0
25.365068161 22.0
25.391328726 17.0
25.417589291 20.0
25.443849856 26.0
25.470110421 28.0
25.496370986 31.0
25.522631551 26.0
25.548892116 32.0
25.575152681 22.0
25.601413246 43.0
25.627673811 24.0
25.653934376 31.0
25.680194941 11.0
25.706455506 14.0
25.732716071 11.0
25.758976636 19.0
25.785237201 11.0
25.811497766 20.0
25.837758331 9.0
25.864018896 8.0
25.890279461 8.0
25.916540026 17.0
25.942800591 13.0
25.969061156 13.0
25.995321721 14.0
26.021582286 17.0
26.047842851 12.0
26.074103416 13.0
26.100363981 12.0
26.126624546 10.0
26.152885111 13.0
26.179145676 13.0
26.205406241 13.0
26.231666806 18.0
26.257927371 22.0
26.284187936 4.0
26.310448501 12.0
26.336709066 19.0
26.362969631 23.0
26.389230196 18.0
26.415490761 30.0
26.441751326 36.0
26.468011891 30.0
26.494272456 43.0
26.520533021 48.0
26.546793586 40.0
26.573054151 40.0
26.599314716 30.0
26.625575281 29.0
26.651835846 28.0
26.678096411 42.0
26.704356976 29.0
26.730617541 43.0
26.756878106 65.0
26.783138671 66.0
26.809399236 104.0
26.835659801 135.0
26.861920366 170.0
26.888180931 199.0
26.914441496 220.0
26.940702061 285.0
26.966962626 298.0
26.993223191 319.0
27.019483756 219.0
27.045744321 193.0
27.072004886 127.0
27.098265451 96.0
27.124526016 73.0
27.150786581 41.0
27.177047146 46.0
27.203307711 40.0
27.229568276 48.0
27.255828841 31.0
27.282089406 54.0
27.308349971 52.0
27.334610536 46.0
27.360871101 54.0
27.387131666 38.0
27.413392231 57.0
27.439652796 68.0
27.465913361 69.0
27.492173926 70.0
27.518434491 76.0
27.544695056 65.0
27.570955621 77.0
27.597216186 86.0
27.623476751 92.0
27.649737316 101.0
27.675997881 78.0
27.702258446 96.0
27.728519011 73.0
27.754779577 76.0
27.781040142 74.0
27.807300707 102.0
27.833561272 76.0
27.859821837 75.0
27.886082402 76.0
27.912342967 70.0
27.938603532 58.0
27.964864097 54.0
27.991124662 54.0
28.017385227 62.0
28.043645792 46.0
28.069906357 46.0
28.096166922 33.0
28.122427487 29.0
28.148688052 38.0
28.174948617 40.0
28.201209182 34.0
28.227469747 31.0
28.253730312 27.0
28.279990877 26.0
28.306251442 23.0
28.332512007 22.0
28.358772572 23.0
28.385033137 23.0
28.411293702 20.0
28.437554267 8.0
28.463814832 15.0
28.490075397 17.0
28.516335962 18.0
28.542596527 16.0
28.568857092 18.0
28.595117657 14.0
28.621378222 20.0
28.647638787 12.0
28.673899352 11.0
28.700159917 16.0
28.726420482 15.0
28.752681047 17.0
28.778941612 11.0
28.805202177 11.0
28.831462742 12.0
28.857723307 12.0
28.883983872 17.0
28.910244437 10.0
28.936505002 20.0
28.962765567 8.0
28.989026132 13.0
29.015286697 17.0
29.041547262 8.0
29.067807827 16.0
29.094068392 20.0
29.120328957 12.0
29.146589522 12.0
29.172850087 19.0
29.199110652 22.0
29.225371217 11.0
29.251631782 7.0
29.277892347 12.0
29.304152912 15.0
29.330413477 3.0
29.356674042 14.0
29.382934607 9.0
29.409195172 20.0
29.435455737 14.0
29.461716302 8.0
29.487976867 9.0
29.514237432 11.0
29.540497997 15.0
29.566758562 11.0
29.593019127 12.0
29.619279692 10.0
29.645540257 9.0
29.671800822 15.0
29.698061387 8.0
29.724321952 8.0
29.750582517 9.0
29.776843082 13.0
29.803103647 11.0
29.829364212 9.0
29.855624777 8.0
29.881885342 8.0
29.908145907 7.0
29.934406472 8.0
29.960667037 8.0
29.986927602 8.0
30.013188167 9.0
30.039448732 5.0
30.065709297 8.0
30.091969862 7.0
30.118230427 5.0
30.144490992 6.0
30.170751557 12.0
30.197012122 7.0
30.223272687 17.0
30.249533252 15.0
30.275793817 19.0
30.302054382 24.0
30.328314947 32.0
30.354575512 35.0
30.380836077 43.0
30.407096642 57.0
30.433357207 60.0
30.459617772 97.0
30.485878337 75.0
30.512138902 87.0
30.538399467 84.0
30.564660032 76.0
30.590920597 52.0
30.617181162 46.0
30.643441727 22.0
30.669702292 23.0
30.695962857 5.0
30.722223422 12.0
30.748483987 9.0
30.774744552 10.0
30.801005117 10.0
30.827265682 6.0
30.853526247 4.0
30.879786812 11.0
30.906047377 8.0
30.932307942 11.0
30.958568507 4.0
30.984829072 8.0
31.011089637 10.0
31.037350202 3.0
31.063610767 9.0
31.089871332 8.0
31.116131897 5.0
31.142392462 10.0
31.168653027 1.0
31.194913592 14.0
31.221174157 7.0
31.247434722 5.0
31.273695288 7.0
31.299955853 7.0
31.326216418 3.0
31.352476983 8.0
31.378737548 10.0
31.404998113 8.0
31.431258678 11.0
31.457519243 5.0
31.483779808 4.0
31.510040373 6.0
31.536300938 11.0
31.562561503 6.0
31.588822068 6.0
31.615082633 4.0
31.641343198 7.0
31.667603763 7.0
31.693864328 7.0
31.720124893 13.0
31.746385458 9.0
31.772646023 8.0
31.798906588 7.0
31.825167153 7.0
31.851427718 6.0
31.877688283 4.0
31.903948848 10.0
31.930209413 7.0
31.956469978 7.0
31.982730543 9.0
32.008991108 6.0
32.035251673 5.0
32.061512238 7.0
32.087772803 5.0
32.114033368 10.0
32.140293933 9.0
32.166554498 7.0
32.192815063 14.0
32.219075628 10.0
32.245336193 13.0
32.271596758 12.0
32.297857323 14.0
32.324117888 6.0
32.350378453 8.0
32.376639018 11.0
32.402899583 14.0
32.429160148 3.0
32.455420713 10.0
32.481681278 10.0
32.507941843 6.0
32.534202408 6.0
32.560462973 10.0
32.586723538 5.0
32.612984103 12.0
32.639244668 10.0
32.665505233 9.0
32.691765798 21.0
32.718026363 13.0
32.744286928 13.0
32.770547493 17.0
32.796808058 8.0
32.823068623 17.0
32.849329188 14.0
32.875589753 13.0
32.901850318 8.0
32.928110883 9.0
32.954371448 7.0
32.980632013 9.0
33.006892578 10.0
33.033153143 11.0
33.059413708 8.0
33.085674273 9.0
33.111934838 11.0
33.138195403 7.0
33.164455968 15.0
33.190716533 5.0
33.216977098 9.0
33.243237663 10.0
33.269498228 5.0
33.295758793 6.0
33.322019358 5.0
33.348279923 9.0
33.374540488 5.0
33.400801053 6.0
33.427061618 5.0
33.453322183 6.0
33.479582748 10.0
33.505843313 4.0
33.532103878 4.0
33.558364443 9.0
33.584625008 11.0
33.610885573 8.0
33.637146138 12.0
33.663406703 5.0
33.689667268 9.0
33.715927833 9.0
33.742188398 3.0
33.768448963 8.0
33.794709528 2.0
33.820970093 10.0
33.847230658 8.0
33.873491223 7.0
33.899751788 10.0
33.926012353 5.0
33.952272918 8.0
33.978533483 8.0
34.004794048 5.0
34.031054613 9.0
34.057315178 5.0
34.083575743 4.0
34.109836308 5.0
34.136096873 7.0
34.162357438 7.0
34.188618003 3.0
34.214878568 8.0
34.241139133 6.0
34.267399698 1.0
34.293660263 6.0
34.319920828 8.0
34.346181393 10.0
34.372441958 14.0
34.398702523 11.0
34.424963088 14.0
34.451223653 8.0
34.477484218 4.0
34.503744783 7.0
34.530005348 7.0
34.556265913 14.0
34.582526478 8.0
34.608787043 8.0
34.635047608 9.0
34.661308173 6.0
34.687568738 6.0
34.713829303 11.0
34.740089868 5.0
34.766350434 5.0
34.792610999 9.0
34.818871564 6.0
34.845132129 4.0
34.871392694 11.0
34.897653259 4.0
34.923913824 1.0
34.950174389 8.0
34.976434954 13.0
35.002695519 6.0
35.028956084 5.0
35.055216649 8.0
35.081477214 11.0
35.107737779 3.0
35.133998344 9.0
35.160258909 13.0
35.186519474 14.0
35.212780039 7.0
35.239040604 18.0
35.265301169 12.0
35.291561734 15.0
35.317822299 8.0
35.344082864 15.0
35.370343429 20.0
35.396603994 24.0
35.422864559 15.0
35.449125124 12.0
35.475385689 11.0
35.501646254 7.0
35.527906819 7.0
35.554167384 15.0
35.580427949 4.0
35.606688514 12.0
35.632949079 5.0
35.659209644 8.0
35.685470209 4.0
35.711730774 6.0
35.737991339 7.0
35.764251904 9.0
35.790512469 6.0
35.816773034 7.0
35.843033599 4.0
35.869294164 4.0
35.895554729 14.0
35.921815294 20.0
35.948075859 10.0
35.974336424 12.0
36.000596989 10.0
36.026857554 8.0
36.053118119 3.0
36.079378684 7.0
36.105639249 6.0
36.131899814 8.0
36.158160379 8.0
36.184420944 9.0
36.210681509 10.0
36.236942074 10.0
36.263202639 6.0
36.289463204 7.0
36.315723769 3.0
36.341984334 11.0
36.368244899 6.0
36.394505464 11.0
36.420766029 8.0
36.447026594 10.0
36.473287159 5.0
36.499547724 9.0
36.525808289 9.0
36.552068854 16.0
36.578329419 8.0
36.604589984 8.0
36.630850549 12.0
36.657111114 13.0
36.683371679 11.0
36.709632244 13.0
36.735892809 17.0
36.762153374 17.0
36.788413939 24.0
36.814674504 32.0
36.840935069 39.0
36.867195634 46.0
36.893456199 63.0
36.919716764 59.0
36.945977329 52.0
36.972237894 57.0
36.998498459 45.0
37.024759024 49.0
37.051019589 28.0
37.077280154 27.0
37.103540719 17.0
37.129801284 22.0
37.156061849 23.0
37.182322414 19.0
37.208582979 18.0
37.234843544 36.0
37.261104109 26.0
37.287364674 35.0
37.313625239 49.0
37.339885804 51.0
37.366146369 68.0
37.392406934 59.0
37.418667499 74.0
37.444928064 61.0
37.471188629 61.0
37.497449194 51.0
37.523709759 44.0
37.549970324 68.0
37.576230889 70.0
37.602491454 78.0
37.628752019 66.0
37.655012584 74.0
37.681273149 51.0
37.707533714 44.0
37.733794279 37.0
37.760054844 37.0
37.786315409 22.0
37.812575974 16.0
37.838836539 7.0
37.865097104 11.0
37.891357669 11.0
37.917618234 11.0
37.943878799 1.0
37.970139364 11.0
37.996399929 8.0
38.022660494 12.0
38.048921059 12.0
38.075181624 9.0
38.101442189 10.0
38.127702754 16.0
38.153963319 16.0
38.180223884 17.0
38.206484449 9.0
38.232745014 21.0
38.259005580 14.0
38.285266145 15.0
38.311526710 15.0
38.337787275 18.0
38.364047840 19.0
38.390308405 18.0
38.416568970 10.0
38.442829535 12.0
38.469090100 16.0
38.495350665 13.0
38.521611230 12.0
38.547871795 9.0
38.574132360 10.0
38.600392925 10.0
38.626653490 10.0
38.652914055 6.0
38.679174620 12.0
38.705435185 13.0
38.731695750 11.0
38.757956315 15.0
38.784216880 17.0
38.810477445 11.0
38.836738010 21.0
38.862998575 9.0
38.889259140 24.0
38.915519705 28.0
38.941780270 15.0
38.968040835 20.0
38.994301400 17.0
39.020561965 17.0
39.046822530 16.0
39.073083095 16.0
39.099343660 18.0
39.125604225 28.0
39.151864790 19.0
39.178125355 19.0
39.204385920 20.0
39.230646485 25.0
39.256907050 29.0
39.283167615 21.0
39.309428180 11.0
39.335688745 21.0
39.361949310 20.0
39.388209875 14.0
39.414470440 21.0
39.440731005 15.0
39.466991570 24.0
39.493252135 17.0
39.519512700 32.0
39.545773265 25.0
39.572033830 16.0
39.598294395 14.0
39.624554960 19.0
39.650815525 20.0
39.677076090 14.0
39.703336655 22.0
39.729597220 8.0
39.755857785 12.0
39.782118350 22.0
39.808378915 14.0
39.834639480 18.0
39.860900045 26.0
39.887160610 13.0
39.913421175 21.0
39.939681740 12.0
39.965942305 20.0
39.992202870 33.0
