# Supplementary material for: Investigation of Potential Amorphisation and Co-Amorphisation Behaviour of the Benzene Di-Carboxylic Acids upon Cryo-Milling
Source: Molecules. 2019 Nov 5;24(21):3990. doi: 10.3390/molecules24213990 (PMC6865180; doi:10.3390/molecules24213990)
Supplement: Supplementary file 1 [file molecules-24-03990-s001.zip › SI_pack/Figure_3_XRPD_single_components/Data/Mixtures/PT/Phthalic and terephthalic acid CM separately_zero weeks.xy]

4.513130280 44.0
4.539390845 62.0
4.565651410 35.0
4.591911975 47.0
4.618172540 44.0
4.644433105 31.0
4.670693670 47.0
4.696954235 52.0
4.723214800 28.0
4.749475365 47.0
4.775735930 50.0
4.801996495 47.0
4.828257060 39.0
4.854517625 51.0
4.880778190 58.0
4.907038755 44.0
4.933299320 40.0
4.959559885 44.0
4.985820450 34.0
5.012081015 35.0
5.038341580 43.0
5.064602145 61.0
5.090862710 45.0
5.117123275 44.0
5.143383840 52.0
5.169644405 41.0
5.195904970 49.0
5.222165535 44.0
5.248426100 38.0
5.274686665 33.0
5.300947230 45.0
5.327207795 40.0
5.353468360 46.0
5.379728925 43.0
5.405989490 48.0
5.432250055 54.0
5.458510620 44.0
5.484771185 40.0
5.511031750 41.0
5.537292315 35.0
5.563552880 58.0
5.589813445 45.0
5.616074010 56.0
5.642334575 50.0
5.668595141 45.0
5.694855706 34.0
5.721116271 44.0
5.747376836 38.0
5.773637401 40.0
5.799897966 56.0
5.826158531 35.0
5.852419096 41.0
5.878679661 44.0
5.904940226 36.0
5.931200791 50.0
5.957461356 43.0
5.983721921 59.0
6.009982486 47.0
6.036243051 48.0
6.062503616 44.0
6.088764181 42.0
6.115024746 44.0
6.141285311 51.0
6.167545876 47.0
6.193806441 53.0
6.220067006 46.0
6.246327571 64.0
6.272588136 58.0
6.298848701 44.0
6.325109266 41.0
6.351369831 42.0
6.377630396 44.0
6.403890961 47.0
6.430151526 38.0
6.456412091 44.0
6.482672656 48.0
6.508933221 51.0
6.535193786 57.0
6.561454351 52.0
6.587714916 46.0
6.613975481 43.0
6.640236046 33.0
6.666496611 45.0
6.692757176 40.0
6.719017741 44.0
6.745278306 64.0
6.771538871 49.0
6.797799436 36.0
6.824060001 39.0
6.850320566 53.0
6.876581131 49.0
6.902841696 39.0
6.929102261 46.0
6.955362826 46.0
6.981623391 37.0
7.007883956 50.0
7.034144521 43.0
7.060405086 41.0
7.086665651 54.0
7.112926216 41.0
7.139186781 52.0
7.165447346 47.0
7.191707911 36.0
7.217968476 52.0
7.244229041 41.0
7.270489606 51.0
7.296750171 44.0
7.323010736 49.0
7.349271301 39.0
7.375531866 43.0
7.401792431 57.0
7.428052996 50.0
7.454313561 50.0
7.480574126 46.0
7.506834691 47.0
7.533095256 43.0
7.559355821 38.0
7.585616386 51.0
7.611876951 44.0
7.638137516 39.0
7.664398081 43.0
7.690658646 50.0
7.716919211 45.0
7.743179776 47.0
7.769440341 43.0
7.795700906 49.0
7.821961471 43.0
7.848222036 45.0
7.874482601 29.0
7.900743166 52.0
7.927003732 46.0
7.953264297 40.0
7.979524862 56.0
8.005785427 35.0
8.032045992 31.0
8.058306557 49.0
8.084567122 52.0
8.110827687 61.0
8.137088252 43.0
8.163348817 47.0
8.189609382 59.0
8.215869947 48.0
8.242130512 47.0
8.268391077 47.0
8.294651642 40.0
8.320912207 55.0
8.347172772 49.0
8.373433337 43.0
8.399693902 37.0
8.425954467 48.0
8.452215032 46.0
8.478475597 44.0
8.504736162 37.0
8.530996727 48.0
8.557257292 51.0
8.583517857 43.0
8.609778422 49.0
8.636038987 48.0
8.662299552 48.0
8.688560117 64.0
8.714820682 40.0
8.741081247 51.0
8.767341812 54.0
8.793602377 40.0
8.819862942 56.0
8.846123507 39.0
8.872384072 45.0
8.898644637 55.0
8.924905202 41.0
8.951165767 52.0
8.977426332 58.0
9.003686897 47.0
9.029947462 49.0
9.056208027 41.0
9.082468592 52.0
9.108729157 54.0
9.134989722 53.0
9.161250287 46.0
9.187510852 51.0
9.213771417 43.0
9.240031982 41.0
9.266292547 32.0
9.292553112 39.0
9.318813677 54.0
9.345074242 35.0
9.371334807 42.0
9.397595372 54.0
9.423855937 46.0
9.450116502 47.0
9.476377067 50.0
9.502637632 45.0
9.528898197 45.0
9.555158762 54.0
9.581419327 46.0
9.607679892 41.0
9.633940457 31.0
9.660201022 37.0
9.686461587 44.0
9.712722152 46.0
9.738982717 48.0
9.765243282 54.0
9.791503847 59.0
9.817764412 31.0
9.844024977 59.0
9.870285542 44.0
9.896546107 32.0
9.922806672 41.0
9.949067237 47.0
9.975327802 42.0
10.001588367 31.0
10.027848932 58.0
10.054109497 60.0
10.080370062 47.0
10.106630627 42.0
10.132891192 37.0
10.159151757 51.0
10.185412322 44.0
10.211672888 42.0
10.237933453 33.0
10.264194018 50.0
10.290454583 42.0
10.316715148 48.0
10.342975713 42.0
10.369236278 56.0
10.395496843 43.0
10.421757408 49.0
10.448017973 35.0
10.474278538 44.0
10.500539103 60.0
10.526799668 39.0
10.553060233 43.0
10.579320798 60.0
10.605581363 43.0
10.631841928 48.0
10.658102493 51.0
10.684363058 48.0
10.710623623 41.0
10.736884188 42.0
10.763144753 52.0
10.789405318 47.0
10.815665883 60.0
10.841926448 53.0
10.868187013 52.0
10.894447578 51.0
10.920708143 36.0
10.946968708 45.0
10.973229273 41.0
10.999489838 39.0
11.025750403 44.0
11.052010968 38.0
11.078271533 42.0
11.104532098 44.0
11.130792663 40.0
11.157053228 45.0
11.183313793 39.0
11.209574358 43.0
11.235834923 46.0
11.262095488 32.0
11.288356053 47.0
11.314616618 48.0
11.340877183 40.0
11.367137748 46.0
11.393398313 37.0
11.419658878 33.0
11.445919443 38.0
11.472180008 47.0
11.498440573 49.0
11.524701138 37.0
11.550961703 46.0
11.577222268 61.0
11.603482833 48.0
11.629743398 26.0
11.656003963 43.0
11.682264528 42.0
11.708525093 37.0
11.734785658 45.0
11.761046223 41.0
11.787306788 46.0
11.813567353 48.0
11.839827918 41.0
11.866088483 51.0
11.892349048 45.0
11.918609613 44.0
11.944870178 40.0
11.971130743 40.0
11.997391308 38.0
12.023651873 52.0
12.049912438 50.0
12.076173003 40.0
12.102433568 37.0
12.128694133 41.0
12.154954698 45.0
12.181215263 39.0
12.207475828 45.0
12.233736393 40.0
12.259996958 39.0
12.286257523 48.0
12.312518088 31.0
12.338778653 58.0
12.365039218 48.0
12.391299783 40.0
12.417560348 33.0
12.443820913 44.0
12.470081478 62.0
12.496342044 48.0
12.522602609 29.0
12.548863174 31.0
12.575123739 45.0
12.601384304 40.0
12.627644869 41.0
12.653905434 50.0
12.680165999 52.0
12.706426564 47.0
12.732687129 52.0
12.758947694 40.0
12.785208259 50.0
12.811468824 45.0
12.837729389 59.0
12.863989954 42.0
12.890250519 41.0
12.916511084 44.0
12.942771649 28.0
12.969032214 42.0
12.995292779 37.0
13.021553344 57.0
13.047813909 39.0
13.074074474 54.0
13.100335039 62.0
13.126595604 61.0
13.152856169 47.0
13.179116734 39.0
13.205377299 46.0
13.231637864 45.0
13.257898429 42.0
13.284158994 45.0
13.310419559 38.0
13.336680124 59.0
13.362940689 35.0
13.389201254 58.0
13.415461819 50.0
13.441722384 29.0
13.467982949 46.0
13.494243514 44.0
13.520504079 39.0
13.546764644 37.0
13.573025209 40.0
13.599285774 41.0
13.625546339 36.0
13.651806904 58.0
13.678067469 47.0
13.704328034 46.0
13.730588599 44.0
13.756849164 39.0
13.783109729 43.0
13.809370294 38.0
13.835630859 50.0
13.861891424 51.0
13.888151989 42.0
13.914412554 44.0
13.940673119 46.0
13.966933684 37.0
13.993194249 44.0
14.019454814 45.0
14.045715379 48.0
14.071975944 57.0
14.098236509 66.0
14.124497074 43.0
14.150757639 41.0
14.177018204 38.0
14.203278769 38.0
14.229539334 50.0
14.255799899 35.0
14.282060464 56.0
14.308321029 49.0
14.334581594 35.0
14.360842159 44.0
14.387102724 47.0
14.413363289 31.0
14.439623854 41.0
14.465884419 58.0
14.492144984 36.0
14.518405549 40.0
14.544666114 47.0
14.570926679 44.0
14.597187244 32.0
14.623447809 41.0
14.649708374 47.0
14.675968939 45.0
14.702229504 44.0
14.728490069 37.0
14.754750635 43.0
14.781011200 53.0
14.807271765 48.0
14.833532330 46.0
14.859792895 40.0
14.886053460 49.0
14.912314025 46.0
14.938574590 35.0
14.964835155 47.0
14.991095720 55.0
15.017356285 48.0
15.043616850 57.0
15.069877415 40.0
15.096137980 58.0
15.122398545 54.0
15.148659110 52.0
15.174919675 62.0
15.201180240 60.0
15.227440805 75.0
15.253701370 85.0
15.279961935 98.0
15.306222500 120.0
15.332483065 145.0
15.358743630 188.0
15.385004195 242.0
15.411264760 318.0
15.437525325 375.0
15.463785890 420.0
15.490046455 395.0
15.516307020 347.0
15.542567585 247.0
15.568828150 147.0
15.595088715 91.0
15.621349280 69.0
15.647609845 61.0
15.673870410 52.0
15.700130975 68.0
15.726391540 65.0
15.752652105 50.0
15.778912670 52.0
15.805173235 46.0
15.831433800 54.0
15.857694365 59.0
15.883954930 58.0
15.910215495 59.0
15.936476060 60.0
15.962736625 42.0
15.988997190 62.0
16.015257755 69.0
16.041518320 69.0
16.067778885 54.0
16.094039450 58.0
16.120300015 67.0
16.146560580 67.0
16.172821145 55.0
16.199081710 58.0
16.225342275 68.0
16.251602840 77.0
16.277863405 78.0
16.304123970 54.0
16.330384535 62.0
16.356645100 73.0
16.382905665 67.0
16.409166230 72.0
16.435426795 76.0
16.461687360 67.0
16.487947925 70.0
16.514208490 76.0
16.540469055 94.0
16.566729620 91.0
16.592990185 94.0
16.619250750 123.0
16.645511315 96.0
16.671771880 110.0
16.698032445 108.0
16.724293010 88.0
16.750553575 111.0
16.776814140 113.0
16.803074705 107.0
16.829335270 120.0
16.855595835 134.0
16.881856400 117.0
16.908116965 163.0
16.934377530 156.0
16.960638095 168.0
16.986898660 179.0
17.013159225 180.0
17.039419791 154.0
17.065680356 188.0
17.091940921 185.0
17.118201486 211.0
17.144462051 230.0
17.170722616 224.0
17.196983181 247.0
17.223243746 254.0
17.249504311 264.0
17.275764876 259.0
17.302025441 245.0
17.328286006 251.0
17.354546571 229.0
17.380807136 223.0
17.407067701 232.0
17.433328266 235.0
17.459588831 248.0
17.485849396 218.0
17.512109961 225.0
17.538370526 195.0
17.564631091 175.0
17.590891656 174.0
17.617152221 164.0
17.643412786 166.0
17.669673351 154.0
17.695933916 141.0
17.722194481 143.0
17.748455046 135.0
17.774715611 123.0
17.800976176 125.0
17.827236741 109.0
17.853497306 121.0
17.879757871 123.0
17.906018436 105.0
17.932279001 106.0
17.958539566 81.0
17.984800131 78.0
18.011060696 95.0
18.037321261 107.0
18.063581826 76.0
18.089842391 97.0
18.116102956 85.0
18.142363521 71.0
18.168624086 76.0
18.194884651 74.0
18.221145216 74.0
18.247405781 94.0
18.273666346 85.0
18.299926911 102.0
18.326187476 94.0
18.352448041 110.0
18.378708606 134.0
18.404969171 157.0
18.431229736 181.0
18.457490301 222.0
18.483750866 289.0
18.510011431 354.0
18.536271996 416.0
18.562532561 512.0
18.588793126 516.0
18.615053691 664.0
18.641314256 626.0
18.667574821 639.0
18.693835386 415.0
18.720095951 309.0
18.746356516 191.0
18.772617081 120.0
18.798877646 91.0
18.825138211 76.0
18.851398776 70.0
18.877659341 64.0
18.903919906 59.0
18.930180471 76.0
18.956441036 63.0
18.982701601 63.0
19.008962166 63.0
19.035222731 54.0
19.061483296 52.0
19.087743861 63.0
19.114004426 68.0
19.140264991 45.0
19.166525556 56.0
19.192786121 41.0
19.219046686 54.0
19.245307251 56.0
19.271567816 51.0
19.297828382 50.0
19.324088947 49.0
19.350349512 44.0
19.376610077 55.0
19.402870642 54.0
19.429131207 55.0
19.455391772 46.0
19.481652337 47.0
19.507912902 37.0
19.534173467 46.0
19.560434032 58.0
19.586694597 33.0
19.612955162 53.0
19.639215727 51.0
19.665476292 54.0
19.691736857 46.0
19.717997422 50.0
19.744257987 51.0
19.770518552 55.0
19.796779117 36.0
19.823039682 43.0
19.849300247 64.0
19.875560812 43.0
19.901821377 47.0
19.928081942 48.0
19.954342507 48.0
19.980603072 52.0
20.006863637 66.0
20.033124202 51.0
20.059384767 55.0
20.085645332 64.0
20.111905897 54.0
20.138166462 48.0
20.164427027 40.0
20.190687592 65.0
20.216948157 66.0
20.243208722 78.0
20.269469287 97.0
20.295729852 126.0
20.321990417 120.0
20.348250982 121.0
20.374511547 144.0
20.400772112 127.0
20.427032677 140.0
20.453293242 84.0
20.479553807 70.0
20.505814372 51.0
20.532074937 57.0
20.558335502 51.0
20.584596067 62.0
20.610856632 45.0
20.637117197 57.0
20.663377762 45.0
20.689638327 50.0
20.715898892 43.0
20.742159457 47.0
20.768420022 63.0
20.794680587 53.0
20.820941152 51.0
20.847201717 48.0
20.873462282 46.0
20.899722847 65.0
20.925983412 51.0
20.952243977 60.0
20.978504542 76.0
21.004765107 76.0
21.031025672 109.0
21.057286237 121.0
21.083546802 121.0
21.109807367 161.0
21.136067932 184.0
21.162328497 246.0
21.188589062 283.0
21.214849627 345.0
21.241110192 341.0
21.267370757 375.0
21.293631322 386.0
21.319891887 279.0
21.346152452 180.0
21.372413017 116.0
21.398673582 80.0
21.424934147 84.0
21.451194712 75.0
21.477455277 60.0
21.503715842 54.0
21.529976407 56.0
21.556236972 62.0
21.582497538 55.0
21.608758103 65.0
21.635018668 54.0
21.661279233 54.0
21.687539798 49.0
21.713800363 56.0
21.740060928 50.0
21.766321493 33.0
21.792582058 53.0
21.818842623 61.0
21.845103188 55.0
21.871363753 56.0
21.897624318 65.0
21.923884883 52.0
21.950145448 55.0
21.976406013 72.0
22.002666578 66.0
22.028927143 96.0
22.055187708 83.0
22.081448273 124.0
22.107708838 120.0
22.133969403 152.0
22.160229968 212.0
22.186490533 244.0
22.212751098 268.0
22.239011663 358.0
22.265272228 452.0
22.291532793 469.0
22.317793358 514.0
22.344053923 498.0
22.370314488 390.0
22.396575053 228.0
22.422835618 154.0
22.449096183 107.0
22.475356748 71.0
22.501617313 70.0
22.527877878 53.0
22.554138443 58.0
22.580399008 53.0
22.606659573 67.0
22.632920138 58.0
22.659180703 58.0
22.685441268 63.0
22.711701833 59.0
22.737962398 66.0
22.764222963 64.0
22.790483528 56.0
22.816744093 42.0
22.843004658 59.0
22.869265223 66.0
22.895525788 49.0
22.921786353 57.0
22.948046918 60.0
22.974307483 59.0
23.000568048 59.0
23.026828613 65.0
23.053089178 61.0
23.079349743 42.0
23.105610308 52.0
23.131870873 58.0
23.158131438 71.0
23.184392003 58.0
23.210652568 66.0
23.236913133 60.0
23.263173698 57.0
23.289434263 58.0
23.315694828 76.0
23.341955393 60.0
23.368215958 69.0
23.394476523 64.0
23.420737088 70.0
23.446997653 62.0
23.473258218 75.0
23.499518783 56.0
23.525779348 72.0
23.552039913 76.0
23.578300478 60.0
23.604561043 82.0
23.630821608 74.0
23.657082173 76.0
23.683342738 77.0
23.709603303 68.0
23.735863868 63.0
23.762124433 76.0
23.788384998 84.0
23.814645563 83.0
23.840906128 75.0
23.867166694 75.0
23.893427259 79.0
23.919687824 87.0
23.945948389 94.0
23.972208954 79.0
23.998469519 109.0
24.024730084 95.0
24.050990649 94.0
24.077251214 99.0
24.103511779 90.0
24.129772344 89.0
24.156032909 97.0
24.182293474 91.0
24.208554039 120.0
24.234814604 89.0
24.261075169 102.0
24.287335734 111.0
24.313596299 106.0
24.339856864 118.0
24.366117429 113.0
24.392377994 115.0
24.418638559 124.0
24.444899124 116.0
24.471159689 125.0
24.497420254 124.0
24.523680819 144.0
24.549941384 145.0
24.576201949 131.0
24.602462514 154.0
24.628723079 160.0
24.654983644 156.0
24.681244209 150.0
24.707504774 156.0
24.733765339 160.0
24.760025904 190.0
24.786286469 217.0
24.812547034 208.0
24.838807599 232.0
24.865068164 250.0
24.891328729 243.0
24.917589294 236.0
24.943849859 250.0
24.970110424 233.0
24.996370989 212.0
25.022631554 189.0
25.048892119 199.0
25.075152684 208.0
25.101413249 190.0
25.127673814 189.0
25.153934379 173.0
25.180194944 191.0
25.206455509 186.0
25.232716074 181.0
25.258976639 177.0
25.285237204 184.0
25.311497769 206.0
25.337758334 215.0
25.364018899 176.0
25.390279464 198.0
25.416540029 177.0
25.442800594 213.0
25.469061159 207.0
25.495321724 212.0
25.521582289 215.0
25.547842854 271.0
25.574103419 234.0
25.600363984 263.0
25.626624549 254.0
25.652885114 252.0
25.679145679 225.0
25.705406244 215.0
25.731666809 186.0
25.757927374 137.0
25.784187939 145.0
25.810448504 151.0
25.836709069 141.0
25.862969634 148.0
25.889230199 141.0
25.915490764 153.0
25.941751329 150.0
25.968011894 126.0
25.994272459 135.0
26.020533024 131.0
26.046793589 146.0
26.073054154 142.0
26.099314719 156.0
26.125575285 130.0
26.151835850 163.0
26.178096415 163.0
26.204356980 126.0
26.230617545 133.0
26.256878110 154.0
26.283138675 145.0
26.309399240 170.0
26.335659805 180.0
26.361920370 153.0
26.388180935 187.0
26.414441500 157.0
26.440702065 212.0
26.466962630 260.0
26.493223195 259.0
26.519483760 308.0
26.545744325 292.0
26.572004890 356.0
26.598265455 292.0
26.624526020 359.0
26.650786585 372.0
26.677047150 367.0
26.703307715 313.0
26.729568280 308.0
26.755828845 363.0
26.782089410 361.0
26.808349975 480.0
26.834610540 537.0
26.860871105 697.0
26.887131670 867.0
26.913392235 1020.0
26.939652800 1212.0
26.965913365 1418.0
26.992173930 1593.0
27.018434495 1851.0
27.044695060 1981.0
27.070955625 1984.0
27.097216190 1740.0
27.123476755 1445.0
27.149737320 1049.0
27.175997885 649.0
27.202258450 522.0
27.228519015 423.0
27.254779580 349.0
27.281040145 357.0
27.307300710 415.0
27.333561275 359.0
27.359821840 370.0
27.386082405 413.0
27.412342970 388.0
27.438603535 374.0
27.464864100 445.0
27.491124665 470.0
27.517385230 476.0
27.543645795 466.0
27.569906360 494.0
27.596166925 490.0
27.622427490 510.0
27.648688055 569.0
27.674948620 573.0
27.701209185 581.0
27.727469750 531.0
27.753730315 519.0
27.779990880 542.0
27.806251445 534.0
27.832512010 528.0
27.858772575 505.0
27.885033140 462.0
27.911293705 466.0
27.937554270 480.0
27.963814835 454.0
27.990075400 460.0
28.016335965 408.0
28.042596530 397.0
28.068857095 367.0
28.095117660 362.0
28.121378225 335.0
28.147638790 348.0
28.173899355 304.0
28.200159920 319.0
28.226420485 301.0
28.252681050 302.0
28.278941615 237.0
28.305202180 228.0
28.331462745 205.0
28.357723310 206.0
28.383983875 204.0
28.410244441 195.0
28.436505006 200.0
28.462765571 182.0
28.489026136 170.0
28.515286701 160.0
28.541547266 188.0
28.567807831 148.0
28.594068396 152.0
28.620328961 157.0
28.646589526 165.0
28.672850091 132.0
28.699110656 134.0
28.725371221 119.0
28.751631786 130.0
28.777892351 108.0
28.804152916 137.0
28.830413481 133.0
28.856674046 135.0
28.882934611 130.0
28.909195176 130.0
28.935455741 119.0
28.961716306 151.0
28.987976871 123.0
29.014237436 153.0
29.040498001 151.0
29.066758566 149.0
29.093019131 141.0
29.119279696 136.0
29.145540261 149.0
29.171800826 130.0
29.198061391 144.0
29.224321956 123.0
29.250582521 143.0
29.276843086 136.0
29.303103651 142.0
29.329364216 136.0
29.355624781 134.0
29.381885346 136.0
29.408145911 129.0
29.434406476 120.0
29.460667041 122.0
29.486927606 123.0
29.513188171 130.0
29.539448736 121.0
29.565709301 118.0
29.591969866 98.0
29.618230431 111.0
29.644490996 109.0
29.670751561 100.0
29.697012126 124.0
29.723272691 93.0
29.749533256 100.0
29.775793821 114.0
29.802054386 92.0
29.828314951 90.0
29.854575516 87.0
29.880836081 101.0
29.907096646 103.0
29.933357211 99.0
29.959617776 103.0
29.985878341 88.0
30.012138906 93.0
30.038399471 79.0
30.064660036 94.0
30.090920601 87.0
30.117181166 96.0
30.143441731 110.0
30.169702296 88.0
30.195962861 118.0
30.222223426 118.0
30.248483991 90.0
30.274744556 129.0
30.301005121 129.0
30.327265686 165.0
30.353526251 194.0
30.379786816 211.0
30.406047381 244.0
30.432307946 276.0
30.458568511 335.0
30.484829076 407.0
30.511089641 451.0
30.537350206 543.0
30.563610771 634.0
30.589871336 650.0
30.616131901 626.0
30.642392466 596.0
30.668653032 504.0
30.694913597 330.0
30.721174162 191.0
30.747434727 152.0
30.773695292 101.0
30.799955857 94.0
30.826216422 103.0
30.852476987 85.0
30.878737552 94.0
30.904998117 84.0
30.931258682 83.0
30.957519247 92.0
30.983779812 78.0
31.010040377 90.0
31.036300942 87.0
31.062561507 84.0
31.088822072 81.0
31.115082637 84.0
31.141343202 81.0
31.167603767 77.0
31.193864332 110.0
31.220124897 102.0
31.246385462 138.0
31.272646027 163.0
31.298906592 225.0
31.325167157 305.0
31.351427722 301.0
31.377688287 324.0
31.403948852 238.0
31.430209417 164.0
31.456469982 131.0
31.482730547 92.0
31.508991112 86.0
31.535251677 81.0
31.561512242 83.0
31.587772807 57.0
31.614033372 82.0
31.640293937 87.0
31.666554502 72.0
31.692815067 75.0
31.719075632 81.0
31.745336197 75.0
31.771596762 80.0
31.797857327 91.0
31.824117892 65.0
31.850378457 70.0
31.876639022 66.0
31.902899587 78.0
31.929160152 80.0
31.955420717 79.0
31.981681282 67.0
32.007941847 78.0
32.034202412 70.0
32.060462977 83.0
32.086723542 61.0
32.112984107 78.0
32.139244672 86.0
32.165505237 65.0
32.191765802 101.0
32.218026367 98.0
32.244286932 95.0
32.270547497 101.0
32.296808062 113.0
32.323068627 112.0
32.349329192 116.0
32.375589757 139.0
32.401850322 146.0
32.428110887 138.0
32.454371452 142.0
32.480632017 112.0
32.506892582 104.0
32.533153147 113.0
32.559413712 81.0
32.585674277 76.0
32.611934842 98.0
32.638195407 92.0
32.664455972 68.0
32.690716537 80.0
32.716977102 102.0
32.743237667 109.0
32.769498232 108.0
32.795758797 110.0
32.822019362 134.0
32.848279927 117.0
32.874540492 119.0
32.900801057 122.0
32.927061622 114.0
32.953322188 111.0
32.979582753 84.0
33.005843318 74.0
33.032103883 87.0
33.058364448 70.0
33.084625013 70.0
33.110885578 88.0
33.137146143 93.0
33.163406708 69.0
33.189667273 76.0
33.215927838 98.0
33.242188403 77.0
33.268448968 92.0
33.294709533 80.0
33.320970098 78.0
33.347230663 68.0
33.373491228 82.0
33.399751793 75.0
33.426012358 65.0
33.452272923 89.0
33.478533488 73.0
33.504794053 100.0
33.531054618 86.0
33.557315183 85.0
33.583575748 81.0
33.609836313 68.0
33.636096878 83.0
33.662357443 69.0
33.688618008 82.0
33.714878573 76.0
33.741139138 75.0
33.767399703 79.0
33.793660268 100.0
33.819920833 67.0
33.846181398 83.0
33.872441963 78.0
33.898702528 76.0
33.924963093 72.0
33.951223658 67.0
33.977484223 70.0
34.003744788 64.0
34.030005353 60.0
34.056265918 72.0
34.082526483 77.0
34.108787048 74.0
34.135047613 67.0
34.161308178 82.0
34.187568743 78.0
34.213829308 68.0
34.240089873 82.0
34.266350438 92.0
34.292611003 83.0
34.318871568 78.0
34.345132133 81.0
34.371392698 88.0
34.397653263 89.0
34.423913828 92.0
34.450174393 77.0
34.476434958 105.0
34.502695523 87.0
34.528956088 117.0
34.555216653 83.0
34.581477218 107.0
34.607737783 106.0
34.633998348 99.0
34.660258913 96.0
34.686519478 91.0
34.712780043 80.0
34.739040608 92.0
34.765301173 89.0
34.791561738 77.0
34.817822303 73.0
34.844082868 100.0
34.870343433 84.0
34.896603998 99.0
34.922864563 91.0
34.949125128 92.0
34.975385693 73.0
35.001646258 92.0
35.027906823 76.0
35.054167388 85.0
35.080427953 105.0
35.106688518 98.0
35.132949083 96.0
35.159209648 97.0
35.185470213 97.0
35.211730778 96.0
35.237991344 94.0
35.264251909 112.0
35.290512474 81.0
35.316773039 99.0
35.343033604 92.0
35.369294169 97.0
35.395554734 125.0
35.421815299 142.0
35.448075864 123.0
35.474336429 136.0
35.500596994 134.0
35.526857559 140.0
35.553118124 125.0
35.579378689 106.0
35.605639254 100.0
35.631899819 81.0
35.658160384 64.0
35.684420949 89.0
35.710681514 85.0
35.736942079 89.0
35.763202644 97.0
35.789463209 73.0
35.815723774 68.0
35.841984339 90.0
35.868244904 86.0
35.894505469 83.0
35.920766034 93.0
35.947026599 93.0
35.973287164 100.0
35.999547729 100.0
36.025808294 104.0
36.052068859 104.0
36.078329424 106.0
36.104589989 99.0
36.130850554 87.0
36.157111119 108.0
36.183371684 88.0
36.209632249 97.0
36.235892814 131.0
36.262153379 120.0
36.288413944 149.0
36.314674509 192.0
36.340935074 179.0
36.367195639 183.0
36.393456204 158.0
36.419716769 128.0
36.445977334 118.0
36.472237899 96.0
36.498498464 112.0
36.524759029 78.0
36.551019594 82.0
36.577280159 83.0
36.603540724 97.0
36.629801289 88.0
36.656061854 105.0
36.682322419 110.0
36.708582984 137.0
36.734843549 148.0
36.761104114 134.0
36.787364679 164.0
36.813625244 178.0
36.839885809 208.0
36.866146374 253.0
36.892406939 276.0
36.918667504 311.0
36.944928069 345.0
36.971188634 353.0
36.997449199 361.0
37.023709764 442.0
37.049970329 433.0
37.076230894 431.0
37.102491459 397.0
37.128752024 285.0
37.155012589 245.0
37.181273154 198.0
37.207533719 181.0
37.233794284 202.0
37.260054849 209.0
37.286315414 210.0
37.312575979 231.0
37.338836544 326.0
37.365097109 310.0
37.391357674 371.0
37.417618239 399.0
37.443878804 389.0
37.470139369 459.0
37.496399935 465.0
37.522660500 555.0
37.548921065 466.0
37.575181630 410.0
37.601442195 413.0
37.627702760 450.0
37.653963325 486.0
37.680223890 517.0
37.706484455 560.0
37.732745020 577.0
37.759005585 480.0
37.785266150 399.0
37.811526715 348.0
37.837787280 261.0
37.864047845 181.0
37.890308410 138.0
37.916568975 97.0
37.942829540 107.0
37.969090105 91.0
37.995350670 113.0
38.021611235 120.0
38.047871800 102.0
38.074132365 106.0
38.100392930 107.0
38.126653495 119.0
38.152914060 110.0
38.179174625 127.0
38.205435190 121.0
38.231695755 116.0
38.257956320 136.0
38.284216885 136.0
38.310477450 147.0
38.336738015 122.0
38.362998580 158.0
38.389259145 154.0
38.415519710 167.0
38.441780275 176.0
38.468040840 169.0
38.494301405 163.0
38.520561970 118.0
38.546822535 111.0
38.573083100 111.0
38.599343665 115.0
38.625604230 96.0
38.651864795 115.0
38.678125360 109.0
38.704385925 109.0
38.730646490 130.0
38.756907055 107.0
38.783167620 134.0
38.809428185 125.0
38.835688750 138.0
38.861949315 155.0
38.888209880 152.0
38.914470445 189.0
38.940731010 162.0
38.966991575 192.0
38.993252140 201.0
39.019512705 194.0
39.045773270 178.0
39.072033835 168.0
39.098294400 185.0
39.124554965 158.0
39.150815530 159.0
39.177076095 164.0
39.203336660 165.0
39.229597225 190.0
39.255857790 185.0
39.282118355 221.0
39.308378920 227.0
39.334639485 214.0
39.360900050 203.0
39.387160615 237.0
39.413421180 211.0
39.439681745 171.0
39.465942310 171.0
39.492202875 137.0
39.518463440 181.0
39.544724005 188.0
39.570984570 191.0
39.597245135 188.0
39.623505700 192.0
39.649766265 182.0
39.676026830 166.0
39.702287395 138.0
39.728547960 196.0
39.754808525 160.0
39.781069091 152.0
39.807329656 177.0
39.833590221 187.0
39.859850786 193.0
39.886111351 182.0
39.912371916 171.0
39.938632481 183.0
39.964893046 167.0
39.991153611 192.0
40.017414176 182.0
40.043674741 187.0
40.069935306 195.0
40.096195871 211.0
40.122456436 197.0
40.148717001 216.0
40.174977566 198.0
40.201238131 238.0
40.227498696 236.0
40.253759261 240.0
40.280019826 263.0
40.306280391 243.0
40.332540956 254.0
40.358801521 248.0
40.385062086 224.0
40.411322651 181.0
40.437583216 206.0
40.463843781 149.0
40.490104346 172.0
40.516364911 186.0
40.542625476 154.0
40.568886041 163.0
40.595146606 190.0
40.621407171 141.0
40.647667736 144.0
40.673928301 150.0
40.700188866 177.0
40.726449431 140.0
40.752709996 172.0
40.778970561 168.0
40.805231126 177.0
40.831491691 149.0
40.857752256 165.0
40.884012821 181.0
40.910273386 176.0
40.936533951 181.0
40.962794516 181.0
40.989055081 141.0
41.015315646 164.0
41.041576211 165.0
41.067836776 194.0
41.094097341 203.0
41.120357906 199.0
41.146618471 209.0
41.172879036 196.0
41.199139601 211.0
41.225400166 217.0
41.251660731 244.0
41.277921296 213.0
41.304181861 202.0
41.330442426 207.0
41.356702991 174.0
41.382963556 197.0
41.409224121 192.0
41.435484686 181.0
41.461745251 174.0
41.488005816 167.0
41.514266381 202.0
41.540526946 200.0
41.566787511 195.0
41.593048076 254.0
41.619308641 243.0
41.645569206 266.0
41.671829771 289.0
41.698090336 297.0
41.724350901 317.0
41.750611466 363.0
41.776872031 408.0
41.803132596 463.0
41.829393161 436.0
41.855653726 462.0
41.881914291 509.0
41.908174856 534.0
41.934435421 593.0
41.960695986 550.0
41.986956551 628.0
42.013217116 717.0
42.039477682 803.0
42.065738247 925.0
42.091998812 1048.0
42.118259377 1274.0
42.144519942 1491.0
42.170780507 1830.0
42.197041072 2231.0
42.223301637 2570.0
42.249562202 2788.0
42.275822767 3113.0
42.302083332 3094.0
42.328343897 2829.0
42.354604462 2564.0
42.380865027 2112.0
42.407125592 1821.0
42.433386157 1423.0
42.459646722 1216.0
42.485907287 1032.0
42.512167852 924.0
42.538428417 784.0
42.564688982 615.0
42.590949547 596.0
42.617210112 544.0
42.643470677 466.0
42.669731242 480.0
42.695991807 432.0
42.722252372 441.0
42.748512937 368.0
42.774773502 402.0
42.801034067 362.0
42.827294632 395.0
42.853555197 407.0
42.879815762 426.0
42.906076327 414.0
42.932336892 423.0
42.958597457 482.0
42.984858022 532.0
43.011118587 607.0
43.037379152 655.0
43.063639717 719.0
43.089900282 805.0
43.116160847 936.0
43.142421412 1081.0
43.168681977 1183.0
43.194942542 1259.0
43.221203107 1329.0
43.247463672 1409.0
43.273724237 1508.0
43.299984802 1394.0
43.326245367 1397.0
43.352505932 1376.0
43.378766497 1320.0
43.405027062 1166.0
43.431287627 1130.0
43.457548192 987.0
43.483808757 932.0
43.510069322 734.0
43.536329887 685.0
43.562590452 617.0
43.588851017 528.0
43.615111582 465.0
43.641372147 412.0
43.667632712 345.0
43.693893277 311.0
43.720153842 261.0
43.746414407 242.0
43.772674972 215.0
43.798935537 225.0
43.825196102 206.0
43.851456667 174.0
43.877717232 184.0
43.903977797 146.0
43.930238362 157.0
43.956498927 162.0
43.982759492 144.0
44.009020057 167.0
44.035280622 143.0
44.061541187 135.0
44.087801752 136.0
44.114062317 147.0
44.140322882 123.0
44.166583447 111.0
44.192844012 140.0
44.219104577 128.0
44.245365142 114.0
44.271625707 103.0
44.297886272 122.0
44.324146838 116.0
44.350407403 122.0
44.376667968 98.0
44.402928533 121.0
44.429189098 118.0
44.455449663 123.0
44.481710228 86.0
44.507970793 113.0
44.534231358 89.0
44.560491923 98.0
44.586752488 109.0
44.613013053 113.0
44.639273618 93.0
44.665534183 83.0
44.691794748 101.0
44.718055313 106.0
44.744315878 100.0
44.770576443 89.0
44.796837008 91.0
44.823097573 94.0
44.849358138 94.0
44.875618703 100.0
44.901879268 95.0
44.928139833 89.0
44.954400398 103.0
44.980660963 89.0
45.006921528 112.0
45.033182093 104.0
45.059442658 77.0
45.085703223 92.0
45.111963788 109.0
45.138224353 77.0
45.164484918 87.0
45.190745483 104.0
45.217006048 82.0
45.243266613 97.0
45.269527178 100.0
45.295787743 94.0
45.322048308 96.0
45.348308873 82.0
45.374569438 92.0
45.400830003 84.0
45.427090568 86.0
45.453351133 106.0
45.479611698 106.0
45.505872263 99.0
45.532132828 103.0
45.558393393 103.0
45.584653958 93.0
45.610914523 90.0
45.637175088 96.0
45.663435653 88.0
45.689696218 102.0
45.715956783 101.0
45.742217348 89.0
45.768477913 92.0
45.794738478 95.0
45.820999043 80.0
45.847259608 83.0
45.873520173 109.0
45.899780738 85.0
45.926041303 92.0
45.952301868 88.0
45.978562433 115.0
46.004822998 112.0
46.031083563 119.0
46.057344128 118.0
46.083604693 116.0
46.109865258 121.0
46.136125823 109.0
46.162386388 119.0
46.188646953 147.0
46.214907518 129.0
46.241168083 125.0
46.267428648 119.0
46.293689213 126.0
46.319949778 111.0
46.346210343 133.0
46.372470908 103.0
46.398731473 107.0
46.424992038 98.0
46.451252603 103.0
46.477513168 101.0
46.503773733 93.0
46.530034298 98.0
46.556294863 117.0
46.582555428 140.0
46.608815994 130.0
46.635076559 119.0
46.661337124 126.0
46.687597689 123.0
46.713858254 140.0
46.740118819 138.0
46.766379384 167.0
46.792639949 157.0
46.818900514 172.0
46.845161079 171.0
46.871421644 162.0
46.897682209 151.0
46.923942774 130.0
46.950203339 119.0
46.976463904 110.0
47.002724469 125.0
47.028985034 103.0
47.055245599 127.0
47.081506164 107.0
47.107766729 127.0
47.134027294 130.0
47.160287859 133.0
47.186548424 120.0
47.212808989 103.0
47.239069554 122.0
47.265330119 119.0
47.291590684 123.0
47.317851249 122.0
47.344111814 129.0
47.370372379 112.0
47.396632944 126.0
47.422893509 106.0
47.449154074 143.0
47.475414639 152.0
47.501675204 130.0
47.527935769 137.0
47.554196334 173.0
47.580456899 149.0
47.606717464 132.0
47.632978029 148.0
47.659238594 155.0
47.685499159 168.0
47.711759724 150.0
47.738020289 181.0
47.764280854 194.0
47.790541419 194.0
47.816801984 193.0
47.843062549 209.0
47.869323114 236.0
47.895583679 227.0
47.921844244 236.0
47.948104809 241.0
47.974365374 282.0
48.000625939 269.0
48.026886504 281.0
48.053147069 278.0
48.079407634 269.0
48.105668199 239.0
48.131928764 199.0
48.158189329 202.0
48.184449894 191.0
48.210710459 201.0
48.236971024 187.0
48.263231589 214.0
48.289492154 192.0
48.315752719 191.0
48.342013284 237.0
48.368273849 226.0
48.394534414 233.0
48.420794979 226.0
48.447055544 278.0
48.473316109 268.0
48.499576674 282.0
48.525837239 312.0
48.552097804 319.0
48.578358369 353.0
48.604618934 375.0
48.630879499 378.0
48.657140064 428.0
48.683400629 427.0
48.709661194 440.0
48.735921759 507.0
48.762182324 506.0
48.788442889 546.0
48.814703454 609.0
48.840964019 577.0
48.867224585 628.0
48.893485150 655.0
48.919745715 730.0
48.946006280 748.0
48.972266845 800.0
48.998527410 780.0
49.024787975 827.0
49.051048540 810.0
49.077309105 743.0
49.103569670 760.0
49.129830235 762.0
49.156090800 689.0
49.182351365 643.0
49.208611930 559.0
49.234872495 523.0
49.261133060 442.0
49.287393625 439.0
49.313654190 362.0
49.339914755 361.0
49.366175320 335.0
49.392435885 307.0
49.418696450 271.0
49.444957015 283.0
49.471217580 241.0
49.497478145 269.0
49.523738710 205.0
49.549999275 229.0
49.576259840 223.0
49.602520405 199.0
49.628780970 186.0
49.655041535 162.0
49.681302100 158.0
49.707562665 185.0
49.733823230 189.0
49.760083795 154.0
49.786344360 159.0
49.812604925 152.0
49.838865490 139.0
49.865126055 165.0
49.891386620 149.0
49.917647185 160.0
49.943907750 156.0
49.970168315 166.0
49.996428880 124.0
