# Supplementary material for: Investigation of Potential Amorphisation and Co-Amorphisation Behaviour of the Benzene Di-Carboxylic Acids upon Cryo-Milling
Source: Molecules. 2019 Nov 5;24(21):3990. doi: 10.3390/molecules24213990 (PMC6865180; doi:10.3390/molecules24213990)
Supplement: Supplementary file 1 [file molecules-24-03990-s001.zip › SI_pack/Figure_3_XRPD_single_components/Data/Mixtures/PT/Phthalic and terephthalic acid CM together_zero weeks.xy]

4.513130280 39.0
4.539390845 42.0
4.565651410 37.0
4.591911975 37.0
4.618172540 42.0
4.644433105 39.0
4.670693670 34.0
4.696954235 44.0
4.723214800 47.0
4.749475365 43.0
4.775735930 44.0
4.801996495 45.0
4.828257060 50.0
4.854517625 31.0
4.880778190 35.0
4.907038755 46.0
4.933299320 43.0
4.959559885 43.0
4.985820450 39.0
5.012081015 38.0
5.038341580 54.0
5.064602145 34.0
5.090862710 44.0
5.117123275 52.0
5.143383840 31.0
5.169644405 44.0
5.195904970 48.0
5.222165535 28.0
5.248426100 53.0
5.274686665 32.0
5.300947230 40.0
5.327207795 42.0
5.353468360 37.0
5.379728925 45.0
5.405989490 47.0
5.432250055 47.0
5.458510620 51.0
5.484771185 33.0
5.511031750 39.0
5.537292315 44.0
5.563552880 53.0
5.589813445 42.0
5.616074010 34.0
5.642334575 47.0
5.668595141 39.0
5.694855706 47.0
5.721116271 49.0
5.747376836 37.0
5.773637401 44.0
5.799897966 45.0
5.826158531 28.0
5.852419096 50.0
5.878679661 32.0
5.904940226 42.0
5.931200791 41.0
5.957461356 43.0
5.983721921 38.0
6.009982486 47.0
6.036243051 38.0
6.062503616 43.0
6.088764181 43.0
6.115024746 44.0
6.141285311 32.0
6.167545876 42.0
6.193806441 55.0
6.220067006 41.0
6.246327571 47.0
6.272588136 37.0
6.298848701 39.0
6.325109266 44.0
6.351369831 46.0
6.377630396 50.0
6.403890961 39.0
6.430151526 46.0
6.456412091 43.0
6.482672656 42.0
6.508933221 42.0
6.535193786 45.0
6.561454351 46.0
6.587714916 35.0
6.613975481 49.0
6.640236046 46.0
6.666496611 49.0
6.692757176 44.0
6.719017741 45.0
6.745278306 45.0
6.771538871 39.0
6.797799436 43.0
6.824060001 42.0
6.850320566 56.0
6.876581131 50.0
6.902841696 46.0
6.929102261 43.0
6.955362826 42.0
6.981623391 39.0
7.007883956 37.0
7.034144521 35.0
7.060405086 41.0
7.086665651 46.0
7.112926216 43.0
7.139186781 39.0
7.165447346 38.0
7.191707911 38.0
7.217968476 41.0
7.244229041 39.0
7.270489606 42.0
7.296750171 43.0
7.323010736 41.0
7.349271301 29.0
7.375531866 47.0
7.401792431 53.0
7.428052996 39.0
7.454313561 44.0
7.480574126 50.0
7.506834691 52.0
7.533095256 50.0
7.559355821 36.0
7.585616386 43.0
7.611876951 34.0
7.638137516 34.0
7.664398081 42.0
7.690658646 40.0
7.716919211 38.0
7.743179776 42.0
7.769440341 45.0
7.795700906 38.0
7.821961471 32.0
7.848222036 49.0
7.874482601 56.0
7.900743166 38.0
7.927003732 53.0
7.953264297 35.0
7.979524862 44.0
8.005785427 47.0
8.032045992 44.0
8.058306557 41.0
8.084567122 49.0
8.110827687 49.0
8.137088252 35.0
8.163348817 39.0
8.189609382 41.0
8.215869947 38.0
8.242130512 44.0
8.268391077 55.0
8.294651642 50.0
8.320912207 43.0
8.347172772 51.0
8.373433337 54.0
8.399693902 48.0
8.425954467 44.0
8.452215032 33.0
8.478475597 57.0
8.504736162 37.0
8.530996727 41.0
8.557257292 41.0
8.583517857 42.0
8.609778422 40.0
8.636038987 49.0
8.662299552 46.0
8.688560117 29.0
8.714820682 41.0
8.741081247 43.0
8.767341812 38.0
8.793602377 48.0
8.819862942 49.0
8.846123507 43.0
8.872384072 33.0
8.898644637 40.0
8.924905202 52.0
8.951165767 46.0
8.977426332 31.0
9.003686897 69.0
9.029947462 57.0
9.056208027 51.0
9.082468592 45.0
9.108729157 31.0
9.134989722 48.0
9.161250287 45.0
9.187510852 42.0
9.213771417 47.0
9.240031982 49.0
9.266292547 47.0
9.292553112 41.0
9.318813677 42.0
9.345074242 54.0
9.371334807 40.0
9.397595372 37.0
9.423855937 52.0
9.450116502 33.0
9.476377067 45.0
9.502637632 48.0
9.528898197 33.0
9.555158762 49.0
9.581419327 38.0
9.607679892 49.0
9.633940457 48.0
9.660201022 48.0
9.686461587 39.0
9.712722152 49.0
9.738982717 51.0
9.765243282 45.0
9.791503847 46.0
9.817764412 43.0
9.844024977 55.0
9.870285542 52.0
9.896546107 49.0
9.922806672 50.0
9.949067237 43.0
9.975327802 45.0
10.001588367 51.0
10.027848932 47.0
10.054109497 32.0
10.080370062 44.0
10.106630627 36.0
10.132891192 33.0
10.159151757 46.0
10.185412322 41.0
10.211672888 55.0
10.237933453 43.0
10.264194018 52.0
10.290454583 30.0
10.316715148 37.0
10.342975713 44.0
10.369236278 45.0
10.395496843 57.0
10.421757408 50.0
10.448017973 43.0
10.474278538 48.0
10.500539103 39.0
10.526799668 49.0
10.553060233 40.0
10.579320798 41.0
10.605581363 34.0
10.631841928 41.0
10.658102493 41.0
10.684363058 50.0
10.710623623 51.0
10.736884188 29.0
10.763144753 42.0
10.789405318 36.0
10.815665883 43.0
10.841926448 60.0
10.868187013 37.0
10.894447578 40.0
10.920708143 46.0
10.946968708 44.0
10.973229273 42.0
10.999489838 40.0
11.025750403 47.0
11.052010968 53.0
11.078271533 47.0
11.104532098 49.0
11.130792663 30.0
11.157053228 44.0
11.183313793 53.0
11.209574358 38.0
11.235834923 53.0
11.262095488 38.0
11.288356053 46.0
11.314616618 45.0
11.340877183 37.0
11.367137748 49.0
11.393398313 47.0
11.419658878 37.0
11.445919443 40.0
11.472180008 54.0
11.498440573 40.0
11.524701138 44.0
11.550961703 54.0
11.577222268 46.0
11.603482833 41.0
11.629743398 46.0
11.656003963 42.0
11.682264528 45.0
11.708525093 53.0
11.734785658 45.0
11.761046223 55.0
11.787306788 49.0
11.813567353 43.0
11.839827918 48.0
11.866088483 61.0
11.892349048 40.0
11.918609613 50.0
11.944870178 54.0
11.971130743 45.0
11.997391308 47.0
12.023651873 57.0
12.049912438 36.0
12.076173003 51.0
12.102433568 58.0
12.128694133 46.0
12.154954698 41.0
12.181215263 41.0
12.207475828 51.0
12.233736393 35.0
12.259996958 54.0
12.286257523 44.0
12.312518088 58.0
12.338778653 51.0
12.365039218 43.0
12.391299783 54.0
12.417560348 44.0
12.443820913 46.0
12.470081478 41.0
12.496342044 43.0
12.522602609 57.0
12.548863174 41.0
12.575123739 54.0
12.601384304 43.0
12.627644869 45.0
12.653905434 43.0
12.680165999 40.0
12.706426564 38.0
12.732687129 56.0
12.758947694 40.0
12.785208259 52.0
12.811468824 44.0
12.837729389 35.0
12.863989954 52.0
12.890250519 44.0
12.916511084 45.0
12.942771649 50.0
12.969032214 39.0
12.995292779 62.0
13.021553344 36.0
13.047813909 58.0
13.074074474 44.0
13.100335039 46.0
13.126595604 50.0
13.152856169 47.0
13.179116734 52.0
13.205377299 56.0
13.231637864 48.0
13.257898429 47.0
13.284158994 37.0
13.310419559 39.0
13.336680124 45.0
13.362940689 35.0
13.389201254 43.0
13.415461819 42.0
13.441722384 52.0
13.467982949 43.0
13.494243514 45.0
13.520504079 54.0
13.546764644 44.0
13.573025209 54.0
13.599285774 45.0
13.625546339 53.0
13.651806904 51.0
13.678067469 53.0
13.704328034 55.0
13.730588599 46.0
13.756849164 44.0
13.783109729 43.0
13.809370294 51.0
13.835630859 54.0
13.861891424 52.0
13.888151989 47.0
13.914412554 52.0
13.940673119 45.0
13.966933684 49.0
13.993194249 50.0
14.019454814 52.0
14.045715379 56.0
14.071975944 50.0
14.098236509 55.0
14.124497074 63.0
14.150757639 68.0
14.177018204 58.0
14.203278769 63.0
14.229539334 59.0
14.255799899 67.0
14.282060464 55.0
14.308321029 66.0
14.334581594 63.0
14.360842159 66.0
14.387102724 51.0
14.413363289 64.0
14.439623854 56.0
14.465884419 46.0
14.492144984 81.0
14.518405549 62.0
14.544666114 55.0
14.570926679 51.0
14.597187244 55.0
14.623447809 81.0
14.649708374 46.0
14.675968939 68.0
14.702229504 69.0
14.728490069 52.0
14.754750635 66.0
14.781011200 73.0
14.807271765 62.0
14.833532330 60.0
14.859792895 67.0
14.886053460 70.0
14.912314025 79.0
14.938574590 80.0
14.964835155 65.0
14.991095720 79.0
15.017356285 76.0
15.043616850 81.0
15.069877415 81.0
15.096137980 62.0
15.122398545 101.0
15.148659110 102.0
15.174919675 80.0
15.201180240 135.0
15.227440805 114.0
15.253701370 105.0
15.279961935 138.0
15.306222500 110.0
15.332483065 128.0
15.358743630 133.0
15.385004195 145.0
15.411264760 138.0
15.437525325 159.0
15.463785890 132.0
15.490046455 126.0
15.516307020 129.0
15.542567585 140.0
15.568828150 123.0
15.595088715 108.0
15.621349280 128.0
15.647609845 98.0
15.673870410 94.0
15.700130975 90.0
15.726391540 117.0
15.752652105 96.0
15.778912670 82.0
15.805173235 97.0
15.831433800 82.0
15.857694365 99.0
15.883954930 90.0
15.910215495 88.0
15.936476060 67.0
15.962736625 76.0
15.988997190 90.0
16.015257755 88.0
16.041518320 79.0
16.067778885 87.0
16.094039450 98.0
16.120300015 78.0
16.146560580 89.0
16.172821145 96.0
16.199081710 86.0
16.225342275 89.0
16.251602840 108.0
16.277863405 101.0
16.304123970 90.0
16.330384535 82.0
16.356645100 100.0
16.382905665 79.0
16.409166230 97.0
16.435426795 98.0
16.461687360 99.0
16.487947925 90.0
16.514208490 114.0
16.540469055 94.0
16.566729620 109.0
16.592990185 112.0
16.619250750 115.0
16.645511315 116.0
16.671771880 108.0
16.698032445 108.0
16.724293010 102.0
16.750553575 102.0
16.776814140 106.0
16.803074705 111.0
16.829335270 110.0
16.855595835 114.0
16.881856400 138.0
16.908116965 124.0
16.934377530 119.0
16.960638095 117.0
16.986898660 126.0
17.013159225 129.0
17.039419791 104.0
17.065680356 121.0
17.091940921 122.0
17.118201486 109.0
17.144462051 133.0
17.170722616 121.0
17.196983181 133.0
17.223243746 121.0
17.249504311 164.0
17.275764876 135.0
17.302025441 120.0
17.328286006 124.0
17.354546571 125.0
17.380807136 123.0
17.407067701 121.0
17.433328266 115.0
17.459588831 119.0
17.485849396 154.0
17.512109961 120.0
17.538370526 126.0
17.564631091 129.0
17.590891656 123.0
17.617152221 123.0
17.643412786 108.0
17.669673351 123.0
17.695933916 127.0
17.722194481 134.0
17.748455046 123.0
17.774715611 125.0
17.800976176 110.0
17.827236741 102.0
17.853497306 118.0
17.879757871 134.0
17.906018436 102.0
17.932279001 117.0
17.958539566 140.0
17.984800131 112.0
18.011060696 115.0
18.037321261 123.0
18.063581826 115.0
18.089842391 121.0
18.116102956 110.0
18.142363521 131.0
18.168624086 117.0
18.194884651 130.0
18.221145216 122.0
18.247405781 133.0
18.273666346 152.0
18.299926911 152.0
18.326187476 156.0
18.352448041 146.0
18.378708606 160.0
18.404969171 171.0
18.431229736 197.0
18.457490301 187.0
18.483750866 200.0
18.510011431 180.0
18.536271996 186.0
18.562532561 176.0
18.588793126 176.0
18.615053691 197.0
18.641314256 171.0
18.667574821 166.0
18.693835386 148.0
18.720095951 146.0
18.746356516 142.0
18.772617081 138.0
18.798877646 138.0
18.825138211 128.0
18.851398776 139.0
18.877659341 118.0
18.903919906 108.0
18.930180471 117.0
18.956441036 95.0
18.982701601 90.0
19.008962166 89.0
19.035222731 85.0
19.061483296 90.0
19.087743861 99.0
19.114004426 83.0
19.140264991 95.0
19.166525556 80.0
19.192786121 96.0
19.219046686 77.0
19.245307251 86.0
19.271567816 81.0
19.297828382 68.0
19.324088947 80.0
19.350349512 90.0
19.376610077 85.0
19.402870642 74.0
19.429131207 78.0
19.455391772 84.0
19.481652337 82.0
19.507912902 70.0
19.534173467 75.0
19.560434032 75.0
19.586694597 74.0
19.612955162 76.0
19.639215727 79.0
19.665476292 79.0
19.691736857 70.0
19.717997422 70.0
19.744257987 77.0
19.770518552 81.0
19.796779117 66.0
19.823039682 74.0
19.849300247 77.0
19.875560812 76.0
19.901821377 71.0
19.928081942 82.0
19.954342507 76.0
19.980603072 83.0
20.006863637 101.0
20.033124202 69.0
20.059384767 79.0
20.085645332 75.0
20.111905897 85.0
20.138166462 78.0
20.164427027 88.0
20.190687592 96.0
20.216948157 84.0
20.243208722 109.0
20.269469287 93.0
20.295729852 87.0
20.321990417 95.0
20.348250982 99.0
20.374511547 103.0
20.400772112 107.0
20.427032677 86.0
20.453293242 104.0
20.479553807 97.0
20.505814372 86.0
20.532074937 72.0
20.558335502 95.0
20.584596067 79.0
20.610856632 101.0
20.637117197 94.0
20.663377762 103.0
20.689638327 94.0
20.715898892 76.0
20.742159457 106.0
20.768420022 111.0
20.794680587 107.0
20.820941152 98.0
20.847201717 107.0
20.873462282 99.0
20.899722847 113.0
20.925983412 126.0
20.952243977 105.0
20.978504542 108.0
21.004765107 97.0
21.031025672 127.0
21.057286237 128.0
21.083546802 133.0
21.109807367 103.0
21.136067932 119.0
21.162328497 128.0
21.188589062 137.0
21.214849627 128.0
21.241110192 124.0
21.267370757 114.0
21.293631322 136.0
21.319891887 136.0
21.346152452 107.0
21.372413017 131.0
21.398673582 112.0
21.424934147 130.0
21.451194712 105.0
21.477455277 117.0
21.503715842 90.0
21.529976407 105.0
21.556236972 89.0
21.582497538 89.0
21.608758103 97.0
21.635018668 114.0
21.661279233 93.0
21.687539798 104.0
21.713800363 104.0
21.740060928 97.0
21.766321493 94.0
21.792582058 99.0
21.818842623 109.0
21.845103188 109.0
21.871363753 123.0
21.897624318 142.0
21.923884883 114.0
21.950145448 120.0
21.976406013 132.0
22.002666578 130.0
22.028927143 166.0
22.055187708 147.0
22.081448273 118.0
22.107708838 178.0
22.133969403 155.0
22.160229968 184.0
22.186490533 176.0
22.212751098 176.0
22.239011663 205.0
22.265272228 172.0
22.291532793 162.0
22.317793358 182.0
22.344053923 174.0
22.370314488 151.0
22.396575053 167.0
22.422835618 178.0
22.449096183 141.0
22.475356748 146.0
22.501617313 119.0
22.527877878 111.0
22.554138443 107.0
22.580399008 114.0
22.606659573 105.0
22.632920138 102.0
22.659180703 88.0
22.685441268 107.0
22.711701833 98.0
22.737962398 88.0
22.764222963 119.0
22.790483528 94.0
22.816744093 92.0
22.843004658 93.0
22.869265223 89.0
22.895525788 101.0
22.921786353 87.0
22.948046918 94.0
22.974307483 82.0
23.000568048 84.0
23.026828613 84.0
23.053089178 93.0
23.079349743 93.0
23.105610308 93.0
23.131870873 99.0
23.158131438 86.0
23.184392003 110.0
23.210652568 94.0
23.236913133 107.0
23.263173698 85.0
23.289434263 106.0
23.315694828 85.0
23.341955393 99.0
23.368215958 82.0
23.394476523 104.0
23.420737088 97.0
23.446997653 104.0
23.473258218 98.0
23.499518783 92.0
23.525779348 111.0
23.552039913 76.0
23.578300478 119.0
23.604561043 102.0
23.630821608 103.0
23.657082173 97.0
23.683342738 108.0
23.709603303 108.0
23.735863868 124.0
23.762124433 102.0
23.788384998 108.0
23.814645563 108.0
23.840906128 108.0
23.867166694 130.0
23.893427259 106.0
23.919687824 104.0
23.945948389 113.0
23.972208954 122.0
23.998469519 96.0
24.024730084 135.0
24.050990649 113.0
24.077251214 126.0
24.103511779 115.0
24.129772344 145.0
24.156032909 110.0
24.182293474 113.0
24.208554039 139.0
24.234814604 110.0
24.261075169 124.0
24.287335734 123.0
24.313596299 133.0
24.339856864 135.0
24.366117429 129.0
24.392377994 158.0
24.418638559 139.0
24.444899124 130.0
24.471159689 154.0
24.497420254 141.0
24.523680819 144.0
24.549941384 161.0
24.576201949 149.0
24.602462514 164.0
24.628723079 144.0
24.654983644 155.0
24.681244209 159.0
24.707504774 160.0
24.733765339 170.0
24.760025904 163.0
24.786286469 183.0
24.812547034 176.0
24.838807599 174.0
24.865068164 175.0
24.891328729 180.0
24.917589294 204.0
24.943849859 170.0
24.970110424 180.0
24.996370989 148.0
25.022631554 182.0
25.048892119 168.0
25.075152684 147.0
25.101413249 180.0
25.127673814 155.0
25.153934379 184.0
25.180194944 183.0
25.206455509 180.0
25.232716074 177.0
25.258976639 188.0
25.285237204 180.0
25.311497769 196.0
25.337758334 188.0
25.364018899 183.0
25.390279464 180.0
25.416540029 171.0
25.442800594 194.0
25.469061159 206.0
25.495321724 205.0
25.521582289 212.0
25.547842854 191.0
25.574103419 217.0
25.600363984 204.0
25.626624549 192.0
25.652885114 210.0
25.679145679 231.0
25.705406244 209.0
25.731666809 219.0
25.757927374 199.0
25.784187939 208.0
25.810448504 219.0
25.836709069 227.0
25.862969634 212.0
25.889230199 235.0
25.915490764 212.0
25.941751329 237.0
25.968011894 225.0
25.994272459 232.0
26.020533024 234.0
26.046793589 216.0
26.073054154 253.0
26.099314719 242.0
26.125575285 268.0
26.151835850 289.0
26.178096415 296.0
26.204356980 269.0
26.230617545 287.0
26.256878110 277.0
26.283138675 306.0
26.309399240 286.0
26.335659805 324.0
26.361920370 335.0
26.388180935 339.0
26.414441500 324.0
26.440702065 379.0
26.466962630 360.0
26.493223195 415.0
26.519483760 396.0
26.545744325 399.0
26.572004890 455.0
26.598265455 453.0
26.624526020 451.0
26.650786585 489.0
26.677047150 456.0
26.703307715 471.0
26.729568280 527.0
26.755828845 527.0
26.782089410 514.0
26.808349975 530.0
26.834610540 533.0
26.860871105 530.0
26.887131670 577.0
26.913392235 577.0
26.939652800 606.0
26.965913365 558.0
26.992173930 555.0
27.018434495 547.0
27.044695060 533.0
27.070955625 521.0
27.097216190 501.0
27.123476755 531.0
27.149737320 451.0
27.175997885 473.0
27.202258450 422.0
27.228519015 392.0
27.254779580 387.0
27.281040145 411.0
27.307300710 364.0
27.333561275 373.0
27.359821840 343.0
27.386082405 339.0
27.412342970 363.0
27.438603535 344.0
27.464864100 303.0
27.491124665 278.0
27.517385230 298.0
27.543645795 297.0
27.569906360 311.0
27.596166925 265.0
27.622427490 270.0
27.648688055 286.0
27.674948620 280.0
27.701209185 229.0
27.727469750 285.0
27.753730315 262.0
27.779990880 226.0
27.806251445 251.0
27.832512010 224.0
27.858772575 228.0
27.885033140 232.0
27.911293705 237.0
27.937554270 203.0
27.963814835 214.0
27.990075400 210.0
28.016335965 209.0
28.042596530 210.0
28.068857095 233.0
28.095117660 193.0
28.121378225 199.0
28.147638790 165.0
28.173899355 180.0
28.200159920 163.0
28.226420485 153.0
28.252681050 172.0
28.278941615 162.0
28.305202180 178.0
28.331462745 147.0
28.357723310 170.0
28.383983875 164.0
28.410244441 152.0
28.436505006 148.0
28.462765571 146.0
28.489026136 153.0
28.515286701 159.0
28.541547266 127.0
28.567807831 119.0
28.594068396 139.0
28.620328961 140.0
28.646589526 142.0
28.672850091 153.0
28.699110656 130.0
28.725371221 131.0
28.751631786 126.0
28.777892351 136.0
28.804152916 119.0
28.830413481 131.0
28.856674046 146.0
28.882934611 130.0
28.909195176 131.0
28.935455741 132.0
28.961716306 144.0
28.987976871 130.0
29.014237436 132.0
29.040498001 138.0
29.066758566 145.0
29.093019131 123.0
29.119279696 152.0
29.145540261 134.0
29.171800826 121.0
29.198061391 126.0
29.224321956 127.0
29.250582521 131.0
29.276843086 130.0
29.303103651 115.0
29.329364216 126.0
29.355624781 132.0
29.381885346 124.0
29.408145911 131.0
29.434406476 135.0
29.460667041 122.0
29.486927606 123.0
29.513188171 131.0
29.539448736 123.0
29.565709301 108.0
29.591969866 110.0
29.618230431 111.0
29.644490996 127.0
29.670751561 140.0
29.697012126 130.0
29.723272691 116.0
29.749533256 105.0
29.775793821 138.0
29.802054386 121.0
29.828314951 108.0
29.854575516 116.0
29.880836081 131.0
29.907096646 139.0
29.933357211 123.0
29.959617776 114.0
29.985878341 123.0
30.012138906 129.0
30.038399471 137.0
30.064660036 99.0
30.090920601 147.0
30.117181166 137.0
30.143441731 140.0
30.169702296 145.0
30.195962861 153.0
30.222223426 170.0
30.248483991 150.0
30.274744556 157.0
30.301005121 198.0
30.327265686 167.0
30.353526251 214.0
30.379786816 202.0
30.406047381 214.0
30.432307946 214.0
30.458568511 238.0
30.484829076 210.0
30.511089641 211.0
30.537350206 212.0
30.563610771 228.0
30.589871336 203.0
30.616131901 223.0
30.642392466 209.0
30.668653032 195.0
30.694913597 196.0
30.721174162 165.0
30.747434727 170.0
30.773695292 126.0
30.799955857 145.0
30.826216422 134.0
30.852476987 149.0
30.878737552 148.0
30.904998117 135.0
30.931258682 137.0
30.957519247 117.0
30.983779812 96.0
31.010040377 122.0
31.036300942 98.0
31.062561507 119.0
31.088822072 110.0
31.115082637 100.0
31.141343202 101.0
31.167603767 112.0
31.193864332 121.0
31.220124897 137.0
31.246385462 152.0
31.272646027 225.0
31.298906592 259.0
31.325167157 305.0
31.351427722 333.0
31.377688287 305.0
31.403948852 203.0
31.430209417 165.0
31.456469982 133.0
31.482730547 102.0
31.508991112 91.0
31.535251677 111.0
31.561512242 76.0
31.587772807 78.0
31.614033372 89.0
31.640293937 94.0
31.666554502 93.0
31.692815067 89.0
31.719075632 90.0
31.745336197 73.0
31.771596762 97.0
31.797857327 96.0
31.824117892 94.0
31.850378457 96.0
31.876639022 83.0
31.902899587 93.0
31.929160152 109.0
31.955420717 97.0
31.981681282 93.0
32.007941847 104.0
32.034202412 92.0
32.060462977 105.0
32.086723542 99.0
32.112984107 92.0
32.139244672 95.0
32.165505237 95.0
32.191765802 87.0
32.218026367 92.0
32.244286932 86.0
32.270547497 105.0
32.296808062 86.0
32.323068627 77.0
32.349329192 112.0
32.375589757 91.0
32.401850322 92.0
32.428110887 97.0
32.454371452 86.0
32.480632017 83.0
32.506892582 90.0
32.533153147 98.0
32.559413712 87.0
32.585674277 103.0
32.611934842 76.0
32.638195407 93.0
32.664455972 90.0
32.690716537 97.0
32.716977102 101.0
32.743237667 108.0
32.769498232 83.0
32.795758797 93.0
32.822019362 111.0
32.848279927 108.0
32.874540492 100.0
32.900801057 78.0
32.927061622 91.0
32.953322188 108.0
32.979582753 86.0
33.005843318 108.0
33.032103883 91.0
33.058364448 73.0
33.084625013 92.0
33.110885578 94.0
33.137146143 116.0
33.163406708 93.0
33.189667273 91.0
33.215927838 100.0
33.242188403 100.0
33.268448968 95.0
33.294709533 98.0
33.320970098 94.0
33.347230663 90.0
33.373491228 60.0
33.399751793 85.0
33.426012358 99.0
33.452272923 82.0
33.478533488 102.0
33.504794053 97.0
33.531054618 81.0
33.557315183 73.0
33.583575748 97.0
33.609836313 89.0
33.636096878 76.0
33.662357443 85.0
33.688618008 98.0
33.714878573 91.0
33.741139138 91.0
33.767399703 103.0
33.793660268 92.0
33.819920833 89.0
33.846181398 79.0
33.872441963 82.0
33.898702528 85.0
33.924963093 77.0
33.951223658 91.0
33.977484223 80.0
34.003744788 76.0
34.030005353 88.0
34.056265918 99.0
34.082526483 85.0
34.108787048 81.0
34.135047613 91.0
34.161308178 82.0
34.187568743 82.0
34.213829308 75.0
34.240089873 72.0
34.266350438 91.0
34.292611003 100.0
34.318871568 82.0
34.345132133 94.0
34.371392698 86.0
34.397653263 97.0
34.423913828 97.0
34.450174393 89.0
34.476434958 83.0
34.502695523 92.0
34.528956088 95.0
34.555216653 79.0
34.581477218 107.0
34.607737783 92.0
34.633998348 73.0
34.660258913 77.0
34.686519478 102.0
34.712780043 101.0
34.739040608 91.0
34.765301173 83.0
34.791561738 95.0
34.817822303 65.0
34.844082868 75.0
34.870343433 99.0
34.896603998 100.0
34.922864563 95.0
34.949125128 79.0
34.975385693 103.0
35.001646258 99.0
35.027906823 82.0
35.054167388 97.0
35.080427953 103.0
35.106688518 83.0
35.132949083 90.0
35.159209648 86.0
35.185470213 68.0
35.211730778 92.0
35.237991344 87.0
35.264251909 91.0
35.290512474 100.0
35.316773039 86.0
35.343033604 98.0
35.369294169 94.0
35.395554734 99.0
35.421815299 74.0
35.448075864 94.0
35.474336429 100.0
35.500596994 100.0
35.526857559 91.0
35.553118124 85.0
35.579378689 91.0
35.605639254 96.0
35.631899819 87.0
35.658160384 90.0
35.684420949 88.0
35.710681514 100.0
35.736942079 86.0
35.763202644 82.0
35.789463209 90.0
35.815723774 110.0
35.841984339 98.0
35.868244904 96.0
35.894505469 102.0
35.920766034 92.0
35.947026599 106.0
35.973287164 94.0
35.999547729 99.0
36.025808294 121.0
36.052068859 106.0
36.078329424 98.0
36.104589989 109.0
36.130850554 107.0
36.157111119 117.0
36.183371684 119.0
36.209632249 131.0
36.235892814 141.0
36.262153379 140.0
36.288413944 163.0
36.314674509 190.0
36.340935074 189.0
36.367195639 199.0
36.393456204 162.0
36.419716769 154.0
36.445977334 137.0
36.472237899 145.0
36.498498464 121.0
36.524759029 138.0
36.551019594 152.0
36.577280159 135.0
36.603540724 123.0
36.629801289 136.0
36.656061854 154.0
36.682322419 145.0
36.708582984 165.0
36.734843549 160.0
36.761104114 176.0
36.787364679 182.0
36.813625244 214.0
36.839885809 176.0
36.866146374 207.0
36.892406939 222.0
36.918667504 220.0
36.944928069 216.0
36.971188634 181.0
36.997449199 232.0
37.023709764 219.0
37.049970329 218.0
37.076230894 215.0
37.102491459 218.0
37.128752024 207.0
37.155012589 211.0
37.181273154 198.0
37.207533719 206.0
37.233794284 196.0
37.260054849 196.0
37.286315414 216.0
37.312575979 243.0
37.338836544 250.0
37.365097109 251.0
37.391357674 233.0
37.417618239 251.0
37.443878804 260.0
37.470139369 261.0
37.496399935 276.0
37.522660500 265.0
37.548921065 231.0
37.575181630 242.0
37.601442195 250.0
37.627702760 253.0
37.653963325 251.0
37.680223890 249.0
37.706484455 243.0
37.732745020 222.0
37.759005585 215.0
37.785266150 198.0
37.811526715 204.0
37.837787280 194.0
37.864047845 188.0
37.890308410 196.0
37.916568975 164.0
37.942829540 181.0
37.969090105 181.0
37.995350670 166.0
38.021611235 149.0
38.047871800 140.0
38.074132365 114.0
38.100392930 146.0
38.126653495 167.0
38.152914060 139.0
38.179174625 147.0
38.205435190 147.0
38.231695755 162.0
38.257956320 116.0
38.284216885 142.0
38.310477450 123.0
38.336738015 143.0
38.362998580 133.0
38.389259145 130.0
38.415519710 137.0
38.441780275 131.0
38.468040840 127.0
38.494301405 134.0
38.520561970 116.0
38.546822535 138.0
38.573083100 137.0
38.599343665 142.0
38.625604230 154.0
38.651864795 157.0
38.678125360 128.0
38.704385925 146.0
38.730646490 144.0
38.756907055 124.0
38.783167620 151.0
38.809428185 146.0
38.835688750 136.0
38.861949315 151.0
38.888209880 137.0
38.914470445 139.0
38.940731010 162.0
38.966991575 160.0
38.993252140 158.0
39.019512705 144.0
39.045773270 166.0
39.072033835 162.0
39.098294400 156.0
39.124554965 154.0
39.150815530 155.0
39.177076095 166.0
39.203336660 162.0
39.229597225 134.0
39.255857790 161.0
39.282118355 146.0
39.308378920 152.0
39.334639485 170.0
39.360900050 152.0
39.387160615 165.0
39.413421180 150.0
39.439681745 162.0
39.465942310 153.0
39.492202875 164.0
39.518463440 188.0
39.544724005 154.0
39.570984570 152.0
39.597245135 176.0
39.623505700 159.0
39.649766265 149.0
39.676026830 172.0
39.702287395 137.0
39.728547960 164.0
39.754808525 162.0
39.781069091 148.0
39.807329656 169.0
39.833590221 151.0
39.859850786 167.0
39.886111351 168.0
39.912371916 167.0
39.938632481 165.0
39.964893046 172.0
39.991153611 173.0
40.017414176 165.0
40.043674741 169.0
40.069935306 176.0
40.096195871 157.0
40.122456436 151.0
40.148717001 181.0
40.174977566 172.0
40.201238131 172.0
40.227498696 155.0
40.253759261 143.0
40.280019826 166.0
40.306280391 191.0
40.332540956 162.0
40.358801521 157.0
40.385062086 148.0
40.411322651 186.0
40.437583216 164.0
40.463843781 179.0
40.490104346 162.0
40.516364911 160.0
40.542625476 179.0
40.568886041 146.0
40.595146606 134.0
40.621407171 160.0
40.647667736 155.0
40.673928301 133.0
40.700188866 140.0
40.726449431 138.0
40.752709996 161.0
40.778970561 161.0
40.805231126 156.0
40.831491691 147.0
40.857752256 173.0
40.884012821 159.0
40.910273386 144.0
40.936533951 165.0
40.962794516 160.0
40.989055081 165.0
41.015315646 184.0
41.041576211 158.0
41.067836776 170.0
41.094097341 167.0
41.120357906 172.0
41.146618471 143.0
41.172879036 152.0
41.199139601 173.0
41.225400166 186.0
41.251660731 183.0
41.277921296 145.0
41.304181861 145.0
41.330442426 154.0
41.356702991 156.0
41.382963556 164.0
41.409224121 190.0
41.435484686 212.0
41.461745251 199.0
41.488005816 183.0
41.514266381 199.0
41.540526946 216.0
41.566787511 212.0
41.593048076 207.0
41.619308641 243.0
41.645569206 266.0
41.671829771 284.0
41.698090336 324.0
41.724350901 318.0
41.750611466 354.0
41.776872031 389.0
41.803132596 473.0
41.829393161 525.0
41.855653726 503.0
41.881914291 559.0
41.908174856 493.0
41.934435421 583.0
41.960695986 574.0
41.986956551 597.0
42.013217116 749.0
42.039477682 795.0
42.065738247 892.0
42.091998812 1050.0
42.118259377 1232.0
42.144519942 1512.0
42.170780507 1778.0
42.197041072 2042.0
42.223301637 2403.0
42.249562202 2688.0
42.275822767 2634.0
42.302083332 2687.0
42.328343897 2414.0
42.354604462 2155.0
42.380865027 1958.0
42.407125592 1529.0
42.433386157 1343.0
42.459646722 1105.0
42.485907287 928.0
42.512167852 816.0
42.538428417 669.0
42.564688982 602.0
42.590949547 539.0
42.617210112 506.0
42.643470677 484.0
42.669731242 464.0
42.695991807 404.0
42.722252372 409.0
42.748512937 429.0
42.774773502 397.0
42.801034067 406.0
42.827294632 438.0
42.853555197 403.0
42.879815762 422.0
42.906076327 442.0
42.932336892 435.0
42.958597457 453.0
42.984858022 489.0
43.011118587 538.0
43.037379152 581.0
43.063639717 661.0
43.089900282 699.0
43.116160847 814.0
43.142421412 891.0
43.168681977 1060.0
43.194942542 1106.0
43.221203107 1199.0
43.247463672 1235.0
43.273724237 1300.0
43.299984802 1329.0
43.326245367 1301.0
43.352505932 1221.0
43.378766497 1192.0
43.405027062 1077.0
43.431287627 983.0
43.457548192 821.0
43.483808757 765.0
43.510069322 730.0
43.536329887 583.0
43.562590452 542.0
43.588851017 491.0
43.615111582 430.0
43.641372147 354.0
43.667632712 339.0
43.693893277 303.0
43.720153842 263.0
43.746414407 239.0
43.772674972 192.0
43.798935537 197.0
43.825196102 195.0
43.851456667 165.0
43.877717232 188.0
43.903977797 153.0
43.930238362 157.0
43.956498927 132.0
43.982759492 157.0
44.009020057 135.0
44.035280622 141.0
44.061541187 143.0
44.087801752 120.0
44.114062317 147.0
44.140322882 134.0
44.166583447 116.0
44.192844012 95.0
44.219104577 112.0
44.245365142 127.0
44.271625707 125.0
44.297886272 114.0
44.324146838 105.0
44.350407403 122.0
44.376667968 117.0
44.402928533 124.0
44.429189098 106.0
44.455449663 108.0
44.481710228 112.0
44.507970793 102.0
44.534231358 129.0
44.560491923 108.0
44.586752488 96.0
44.613013053 116.0
44.639273618 128.0
44.665534183 102.0
44.691794748 120.0
44.718055313 109.0
44.744315878 97.0
44.770576443 110.0
44.796837008 105.0
44.823097573 94.0
44.849358138 115.0
44.875618703 81.0
44.901879268 97.0
44.928139833 87.0
44.954400398 115.0
44.980660963 114.0
45.006921528 100.0
45.033182093 85.0
45.059442658 99.0
45.085703223 96.0
45.111963788 85.0
45.138224353 118.0
45.164484918 110.0
45.190745483 108.0
45.217006048 97.0
45.243266613 112.0
45.269527178 106.0
45.295787743 110.0
45.322048308 106.0
45.348308873 101.0
45.374569438 105.0
45.400830003 112.0
45.427090568 105.0
45.453351133 107.0
45.479611698 99.0
45.505872263 97.0
45.532132828 97.0
45.558393393 93.0
45.584653958 95.0
45.610914523 85.0
45.637175088 82.0
45.663435653 92.0
45.689696218 86.0
45.715956783 96.0
45.742217348 95.0
45.768477913 110.0
45.794738478 86.0
45.820999043 116.0
45.847259608 103.0
45.873520173 109.0
45.899780738 112.0
45.926041303 99.0
45.952301868 127.0
45.978562433 105.0
46.004822998 116.0
46.031083563 99.0
46.057344128 118.0
46.083604693 116.0
46.109865258 123.0
46.136125823 104.0
46.162386388 117.0
46.188646953 88.0
46.214907518 107.0
46.241168083 118.0
46.267428648 112.0
46.293689213 114.0
46.319949778 91.0
46.346210343 114.0
46.372470908 125.0
46.398731473 104.0
46.424992038 141.0
46.451252603 112.0
46.477513168 115.0
46.503773733 98.0
46.530034298 115.0
46.556294863 117.0
46.582555428 115.0
46.608815994 119.0
46.635076559 114.0
46.661337124 124.0
46.687597689 115.0
46.713858254 120.0
46.740118819 133.0
46.766379384 127.0
46.792639949 128.0
46.818900514 127.0
46.845161079 125.0
46.871421644 108.0
46.897682209 107.0
46.923942774 108.0
46.950203339 108.0
46.976463904 128.0
47.002724469 99.0
47.028985034 120.0
47.055245599 136.0
47.081506164 135.0
47.107766729 122.0
47.134027294 94.0
47.160287859 123.0
47.186548424 122.0
47.212808989 125.0
47.239069554 117.0
47.265330119 125.0
47.291590684 122.0
47.317851249 132.0
47.344111814 127.0
47.370372379 146.0
47.396632944 165.0
47.422893509 154.0
47.449154074 124.0
47.475414639 130.0
47.501675204 126.0
47.527935769 125.0
47.554196334 134.0
47.580456899 142.0
47.606717464 163.0
47.632978029 154.0
47.659238594 178.0
47.685499159 153.0
47.711759724 143.0
47.738020289 156.0
47.764280854 154.0
47.790541419 149.0
47.816801984 178.0
47.843062549 148.0
47.869323114 175.0
47.895583679 163.0
47.921844244 180.0
47.948104809 178.0
47.974365374 216.0
48.000625939 173.0
48.026886504 178.0
48.053147069 196.0
48.079407634 188.0
48.105668199 187.0
48.131928764 178.0
48.158189329 193.0
48.184449894 187.0
48.210710459 219.0
48.236971024 190.0
48.263231589 197.0
48.289492154 194.0
48.315752719 207.0
48.342013284 226.0
48.368273849 213.0
48.394534414 235.0
48.420794979 284.0
48.447055544 268.0
48.473316109 302.0
48.499576674 294.0
48.525837239 292.0
48.552097804 375.0
48.578358369 327.0
48.604618934 401.0
48.630879499 383.0
48.657140064 424.0
48.683400629 404.0
48.709661194 413.0
48.735921759 464.0
48.762182324 484.0
48.788442889 551.0
48.814703454 545.0
48.840964019 602.0
48.867224585 606.0
48.893485150 623.0
48.919745715 680.0
48.946006280 689.0
48.972266845 741.0
48.998527410 710.0
49.024787975 689.0
49.051048540 687.0
49.077309105 678.0
49.103569670 670.0
49.129830235 665.0
49.156090800 563.0
49.182351365 566.0
49.208611930 534.0
49.234872495 485.0
49.261133060 388.0
49.287393625 369.0
49.313654190 363.0
49.339914755 330.0
49.366175320 281.0
49.392435885 294.0
49.418696450 275.0
49.444957015 241.0
49.471217580 227.0
49.497478145 221.0
49.523738710 217.0
49.549999275 187.0
49.576259840 213.0
49.602520405 211.0
49.628780970 176.0
49.655041535 185.0
49.681302100 163.0
49.707562665 153.0
49.733823230 141.0
49.760083795 153.0
49.786344360 175.0
49.812604925 155.0
49.838865490 146.0
49.865126055 152.0
49.891386620 167.0
49.917647185 146.0
49.943907750 144.0
49.970168315 144.0
49.996428880 124.0
