# Supplementary material for: Investigation of Potential Amorphisation and Co-Amorphisation Behaviour of the Benzene Di-Carboxylic Acids upon Cryo-Milling
Source: Molecules. 2019 Nov 5;24(21):3990. doi: 10.3390/molecules24213990 (PMC6865180; doi:10.3390/molecules24213990)
Supplement: Supplementary file 1 [file molecules-24-03990-s001.zip › SI_pack/Figure_3_XRPD_single_components/Data/Mixtures/PT/Phthalic and terephthalic CM together_week3.xy]

5.013130280 0.0
5.039390845 1.0
5.065651410 1.0
5.091911975 0.0
5.118172540 2.0
5.144433105 7.0
5.170693670 4.0
5.196954235 0.0
5.223214800 1.0
5.249475365 0.0
5.275735930 4.0
5.301996495 6.0
5.328257060 2.0
5.354517625 2.0
5.380778190 5.0
5.407038755 0.0
5.433299320 2.0
5.459559885 0.0
5.485820450 1.0
5.512081015 0.0
5.538341580 1.0
5.564602145 2.0
5.590862710 1.0
5.617123275 1.0
5.643383840 2.0
5.669644405 0.0
5.695904970 3.0
5.722165535 3.0
5.748426100 2.0
5.774686665 3.0
5.800947230 3.0
5.827207795 2.0
5.853468360 0.0
5.879728925 1.0
5.905989490 3.0
5.932250055 1.0
5.958510620 1.0
5.984771185 1.0
6.011031750 1.0
6.037292315 3.0
6.063552880 2.0
6.089813445 2.0
6.116074010 0.0
6.142334575 1.0
6.168595140 0.0
6.194855705 1.0
6.221116270 3.0
6.247376835 2.0
6.273637400 0.0
6.299897965 2.0
6.326158530 1.0
6.352419095 2.0
6.378679660 2.0
6.404940225 2.0
6.431200790 3.0
6.457461355 1.0
6.483721920 2.0
6.509982485 0.0
6.536243050 0.0
6.562503615 2.0
6.588764180 2.0
6.615024745 0.0
6.641285310 1.0
6.667545875 3.0
6.693806440 5.0
6.720067005 0.0
6.746327570 2.0
6.772588136 2.0
6.798848701 7.0
6.825109266 1.0
6.851369831 2.0
6.877630396 1.0
6.903890961 1.0
6.930151526 9.0
6.956412091 1.0
6.982672656 5.0
7.008933221 3.0
7.035193786 0.0
7.061454351 4.0
7.087714916 3.0
7.113975481 5.0
7.140236046 0.0
7.166496611 3.0
7.192757176 3.0
7.219017741 2.0
7.245278306 2.0
7.271538871 1.0
7.297799436 1.0
7.324060001 2.0
7.350320566 2.0
7.376581131 7.0
7.402841696 1.0
7.429102261 1.0
7.455362826 2.0
7.481623391 2.0
7.507883956 2.0
7.534144521 0.0
7.560405086 3.0
7.586665651 0.0
7.612926216 5.0
7.639186781 2.0
7.665447346 2.0
7.691707911 3.0
7.717968476 1.0
7.744229041 1.0
7.770489606 5.0
7.796750171 1.0
7.823010736 1.0
7.849271301 4.0
7.875531866 8.0
7.901792431 5.0
7.928052996 1.0
7.954313561 2.0
7.980574126 3.0
8.006834691 2.0
8.033095256 0.0
8.059355821 1.0
8.085616386 1.0
8.111876951 2.0
8.138137516 1.0
8.164398081 5.0
8.190658646 3.0
8.216919211 0.0
8.243179776 1.0
8.269440341 2.0
8.295700906 2.0
8.321961471 1.0
8.348222036 4.0
8.374482601 1.0
8.400743166 0.0
8.427003731 2.0
8.453264296 2.0
8.479524861 1.0
8.505785426 0.0
8.532045991 4.0
8.558306556 3.0
8.584567121 1.0
8.610827686 1.0
8.637088251 2.0
8.663348816 2.0
8.689609381 1.0
8.715869946 2.0
8.742130511 0.0
8.768391076 4.0
8.794651641 3.0
8.820912206 7.0
8.847172771 6.0
8.873433336 3.0
8.899693901 2.0
8.925954466 2.0
8.952215031 1.0
8.978475596 0.0
9.004736161 0.0
9.030996726 2.0
9.057257291 2.0
9.083517856 0.0
9.109778421 0.0
9.136038986 3.0
9.162299551 0.0
9.188560116 0.0
9.214820681 4.0
9.241081246 2.0
9.267341811 1.0
9.293602376 1.0
9.319862941 1.0
9.346123506 2.0
9.372384071 2.0
9.398644636 3.0
9.424905201 3.0
9.451165766 1.0
9.477426331 3.0
9.503686896 4.0
9.529947461 2.0
9.556208026 1.0
9.582468591 1.0
9.608729156 3.0
9.634989721 0.0
9.661250286 1.0
9.687510851 1.0
9.713771416 0.0
9.740031981 2.0
9.766292546 1.0
9.792553111 3.0
9.818813676 6.0
9.845074241 0.0
9.871334806 1.0
9.897595371 2.0
9.923855936 0.0
9.950116501 1.0
9.976377066 4.0
10.002637631 0.0
10.028898196 0.0
10.055158761 2.0
10.081419326 3.0
10.107679891 0.0
10.133940456 3.0
10.160201021 0.0
10.186461586 3.0
10.212722151 3.0
10.238982716 2.0
10.265243282 2.0
10.291503847 6.0
10.317764412 2.0
10.344024977 5.0
10.370285542 4.0
10.396546107 4.0
10.422806672 3.0
10.449067237 4.0
10.475327802 4.0
10.501588367 3.0
10.527848932 1.0
10.554109497 0.0
10.580370062 1.0
10.606630627 3.0
10.632891192 1.0
10.659151757 1.0
10.685412322 3.0
10.711672887 7.0
10.737933452 3.0
10.764194017 2.0
10.790454582 4.0
10.816715147 3.0
10.842975712 2.0
10.869236277 2.0
10.895496842 2.0
10.921757407 0.0
10.948017972 0.0
10.974278537 0.0
11.000539102 2.0
11.026799667 3.0
11.053060232 6.0
11.079320797 3.0
11.105581362 1.0
11.131841927 3.0
11.158102492 2.0
11.184363057 2.0
11.210623622 1.0
11.236884187 0.0
11.263144752 1.0
11.289405317 1.0
11.315665882 3.0
11.341926447 4.0
11.368187012 5.0
11.394447577 0.0
11.420708142 4.0
11.446968707 2.0
11.473229272 0.0
11.499489837 4.0
11.525750402 4.0
11.552010967 3.0
11.578271532 1.0
11.604532097 4.0
11.630792662 2.0
11.657053227 1.0
11.683313792 5.0
11.709574357 1.0
11.735834922 1.0
11.762095487 4.0
11.788356052 3.0
11.814616617 1.0
11.840877182 4.0
11.867137747 4.0
11.893398312 4.0
11.919658877 2.0
11.945919442 1.0
11.972180007 1.0
11.998440572 4.0
12.024701137 2.0
12.050961702 3.0
12.077222267 2.0
12.103482832 1.0
12.129743397 5.0
12.156003962 1.0
12.182264527 1.0
12.208525092 2.0
12.234785657 4.0
12.261046222 3.0
12.287306787 3.0
12.313567352 2.0
12.339827917 0.0
12.366088482 1.0
12.392349047 2.0
12.418609612 1.0
12.444870177 1.0
12.471130742 1.0
12.497391307 0.0
12.523651872 3.0
12.549912437 1.0
12.576173002 5.0
12.602433567 6.0
12.628694132 5.0
12.654954697 4.0
12.681215262 1.0
12.707475827 7.0
12.733736392 0.0
12.759996957 2.0
12.786257522 2.0
12.812518087 2.0
12.838778652 0.0
12.865039217 1.0
12.891299782 3.0
12.917560347 3.0
12.943820912 1.0
12.970081477 1.0
12.996342042 4.0
13.022602607 2.0
13.048863172 2.0
13.075123737 2.0
13.101384302 3.0
13.127644867 4.0
13.153905432 2.0
13.180165997 5.0
13.206426562 0.0
13.232687127 0.0
13.258947692 2.0
13.285208257 2.0
13.311468822 4.0
13.337729387 0.0
13.363989952 4.0
13.390250517 1.0
13.416511082 0.0
13.442771647 1.0
13.469032212 1.0
13.495292777 3.0
13.521553342 1.0
13.547813907 4.0
13.574074472 1.0
13.600335037 0.0
13.626595602 10.0
13.652856167 0.0
13.679116732 1.0
13.705377297 6.0
13.731637862 3.0
13.757898428 3.0
13.784158993 4.0
13.810419558 1.0
13.836680123 4.0
13.862940688 2.0
13.889201253 3.0
13.915461818 3.0
13.941722383 4.0
13.967982948 1.0
13.994243513 4.0
14.020504078 1.0
14.046764643 4.0
14.073025208 4.0
14.099285773 1.0
14.125546338 4.0
14.151806903 3.0
14.178067468 2.0
14.204328033 5.0
14.230588598 2.0
14.256849163 3.0
14.283109728 1.0
14.309370293 4.0
14.335630858 7.0
14.361891423 3.0
14.388151988 6.0
14.414412553 3.0
14.440673118 5.0
14.466933683 9.0
14.493194248 4.0
14.519454813 2.0
14.545715378 2.0
14.571975943 4.0
14.598236508 5.0
14.624497073 4.0
14.650757638 2.0
14.677018203 4.0
14.703278768 1.0
14.729539333 3.0
14.755799898 5.0
14.782060463 4.0
14.808321028 4.0
14.834581593 1.0
14.860842158 8.0
14.887102723 3.0
14.913363288 4.0
14.939623853 5.0
14.965884418 10.0
14.992144983 6.0
15.018405548 8.0
15.044666113 6.0
15.070926678 5.0
15.097187243 8.0
15.123447808 7.0
15.149708373 7.0
15.175968938 15.0
15.202229503 7.0
15.228490068 11.0
15.254750633 17.0
15.281011198 19.0
15.307271763 21.0
15.333532328 23.0
15.359792893 23.0
15.386053458 18.0
15.412314023 28.0
15.438574588 24.0
15.464835153 17.0
15.491095718 20.0
15.517356283 22.0
15.543616848 23.0
15.569877413 10.0
15.596137978 11.0
15.622398543 18.0
15.648659108 17.0
15.674919673 6.0
15.701180238 12.0
15.727440803 13.0
15.753701368 8.0
15.779961933 4.0
15.806222498 7.0
15.832483063 8.0
15.858743628 5.0
15.885004193 5.0
15.911264758 4.0
15.937525323 8.0
15.963785888 9.0
15.990046453 7.0
16.016307018 6.0
16.042567583 6.0
16.068828148 4.0
16.095088713 6.0
16.121349278 10.0
16.147609843 3.0
16.173870408 11.0
16.200130973 9.0
16.226391538 12.0
16.252652103 10.0
16.278912668 11.0
16.305173233 8.0
16.331433798 15.0
16.357694363 11.0
16.383954928 9.0
16.410215493 16.0
16.436476058 16.0
16.462736623 10.0
16.488997188 12.0
16.515257753 13.0
16.541518318 17.0
16.567778883 10.0
16.594039448 9.0
16.620300013 22.0
16.646560578 16.0
16.672821143 14.0
16.699081708 7.0
16.725342273 13.0
16.751602838 15.0
16.777863403 20.0
16.804123968 12.0
16.830384533 20.0
16.856645098 18.0
16.882905663 14.0
16.909166228 15.0
16.935426793 19.0
16.961687358 21.0
16.987947923 19.0
17.014208488 22.0
17.040469053 23.0
17.066729618 25.0
17.092990183 22.0
17.119250748 27.0
17.145511313 24.0
17.171771878 25.0
17.198032443 20.0
17.224293008 21.0
17.250553573 30.0
17.276814139 17.0
17.303074704 30.0
17.329335269 28.0
17.355595834 22.0
17.381856399 21.0
17.408116964 27.0
17.434377529 28.0
17.460638094 21.0
17.486898659 28.0
17.513159224 21.0
17.539419789 27.0
17.565680354 24.0
17.591940919 17.0
17.618201484 19.0
17.644462049 25.0
17.670722614 30.0
17.696983179 15.0
17.723243744 9.0
17.749504309 11.0
17.775764874 17.0
17.802025439 17.0
17.828286004 17.0
17.854546569 27.0
17.880807134 20.0
17.907067699 14.0
17.933328264 9.0
17.959588829 20.0
17.985849394 14.0
18.012109959 20.0
18.038370524 11.0
18.064631089 23.0
18.090891654 14.0
18.117152219 15.0
18.143412784 11.0
18.169673349 21.0
18.195933914 26.0
18.222194479 18.0
18.248455044 19.0
18.274715609 23.0
18.300976174 27.0
18.327236739 26.0
18.353497304 19.0
18.379757869 32.0
18.406018434 19.0
18.432278999 27.0
18.458539564 31.0
18.484800129 36.0
18.511060694 42.0
18.537321259 22.0
18.563581824 39.0
18.589842389 44.0
18.616102954 35.0
18.642363519 39.0
18.668624084 28.0
18.694884649 25.0
18.721145214 28.0
18.747405779 24.0
18.773666344 17.0
18.799926909 17.0
18.826187474 15.0
18.852448039 13.0
18.878708604 13.0
18.904969169 17.0
18.931229734 12.0
18.957490299 16.0
18.983750864 8.0
19.010011429 11.0
19.036271994 4.0
19.062532559 8.0
19.088793124 6.0
19.115053689 15.0
19.141314254 8.0
19.167574819 4.0
19.193835384 12.0
19.220095949 11.0
19.246356514 8.0
19.272617079 14.0
19.298877644 10.0
19.325138209 5.0
19.351398774 6.0
19.377659339 11.0
19.403919904 7.0
19.430180469 8.0
19.456441034 11.0
19.482701599 8.0
19.508962164 7.0
19.535222729 11.0
19.561483294 7.0
19.587743859 6.0
19.614004424 8.0
19.640264989 8.0
19.666525554 10.0
19.692786119 6.0
19.719046684 10.0
19.745307249 9.0
19.771567814 4.0
19.797828379 6.0
19.824088944 6.0
19.850349509 5.0
19.876610074 5.0
19.902870639 1.0
19.929131204 5.0
19.955391769 6.0
19.981652334 5.0
20.007912899 11.0
20.034173464 11.0
20.060434029 9.0
20.086694594 11.0
20.112955159 8.0
20.139215724 11.0
20.165476289 4.0
20.191736854 17.0
20.217997419 5.0
20.244257984 15.0
20.270518549 15.0
20.296779114 15.0
20.323039679 15.0
20.349300244 14.0
20.375560809 17.0
20.401821374 11.0
20.428081939 12.0
20.454342504 7.0
20.480603069 12.0
20.506863634 7.0
20.533124199 8.0
20.559384764 14.0
20.585645329 3.0
20.611905894 5.0
20.638166459 12.0
20.664427024 8.0
20.690687589 7.0
20.716948154 11.0
20.743208719 11.0
20.769469285 12.0
20.795729850 8.0
20.821990415 15.0
20.848250980 11.0
20.874511545 7.0
20.900772110 15.0
20.927032675 13.0
20.953293240 8.0
20.979553805 13.0
21.005814370 24.0
21.032074935 15.0
21.058335500 16.0
21.084596065 25.0
21.110856630 18.0
21.137117195 20.0
21.163377760 18.0
21.189638325 21.0
21.215898890 34.0
21.242159455 21.0
21.268420020 19.0
21.294680585 16.0
21.320941150 15.0
21.347201715 24.0
21.373462280 20.0
21.399722845 12.0
21.425983410 11.0
21.452243975 22.0
21.478504540 23.0
21.504765105 10.0
21.531025670 13.0
21.557286235 11.0
21.583546800 10.0
21.609807365 16.0
21.636067930 8.0
21.662328495 17.0
21.688589060 11.0
21.714849625 14.0
21.741110190 15.0
21.767370755 12.0
21.793631320 14.0
21.819891885 14.0
21.846152450 11.0
21.872413015 12.0
21.898673580 10.0
21.924934145 14.0
21.951194710 14.0
21.977455275 14.0
22.003715840 15.0
22.029976405 22.0
22.056236970 18.0
22.082497535 25.0
22.108758100 23.0
22.135018665 30.0
22.161279230 24.0
22.187539795 28.0
22.213800360 33.0
22.240060925 47.0
22.266321490 36.0
22.292582055 36.0
22.318842620 30.0
22.345103185 23.0
22.371363750 29.0
22.397624315 19.0
22.423884880 17.0
22.450145445 21.0
22.476406010 17.0
22.502666575 13.0
22.528927140 19.0
22.555187705 16.0
22.581448270 12.0
22.607708835 11.0
22.633969400 10.0
22.660229965 5.0
22.686490530 11.0
22.712751095 16.0
22.739011660 12.0
22.765272225 10.0
22.791532790 7.0
22.817793355 8.0
22.844053920 8.0
22.870314485 9.0
22.896575050 13.0
22.922835615 8.0
22.949096180 11.0
22.975356745 17.0
23.001617310 6.0
23.027877875 13.0
23.054138440 11.0
23.080399005 11.0
23.106659570 9.0
23.132920135 7.0
23.159180700 8.0
23.185441265 2.0
23.211701830 7.0
23.237962395 9.0
23.264222960 6.0
23.290483525 11.0
23.316744090 11.0
23.343004655 14.0
23.369265220 11.0
23.395525785 13.0
23.421786350 7.0
23.448046915 9.0
23.474307480 10.0
23.500568045 13.0
23.526828610 16.0
23.553089175 12.0
23.579349740 3.0
23.605610305 15.0
23.631870870 12.0
23.658131435 8.0
23.684392000 16.0
23.710652565 9.0
23.736913130 19.0
23.763173695 15.0
23.789434260 15.0
23.815694825 11.0
23.841955390 13.0
23.868215955 10.0
23.894476520 12.0
23.920737085 14.0
23.946997650 15.0
23.973258215 7.0
23.999518780 21.0
24.025779345 20.0
24.052039910 18.0
24.078300475 9.0
24.104561040 9.0
24.130821605 17.0
24.157082170 15.0
24.183342735 12.0
24.209603300 18.0
24.235863865 23.0
24.262124431 24.0
24.288384996 16.0
24.314645561 10.0
24.340906126 18.0
24.367166691 18.0
24.393427256 22.0
24.419687821 17.0
24.445948386 19.0
24.472208951 14.0
24.498469516 18.0
24.524730081 21.0
24.550990646 21.0
24.577251211 20.0
24.603511776 29.0
24.629772341 26.0
24.656032906 18.0
24.682293471 24.0
24.708554036 31.0
24.734814601 35.0
24.761075166 18.0
24.787335731 24.0
24.813596296 24.0
24.839856861 23.0
24.866117426 13.0
24.892377991 28.0
24.918638556 32.0
24.944899121 29.0
24.971159686 29.0
24.997420251 13.0
25.023680816 17.0
25.049941381 30.0
25.076201946 18.0
25.102462511 20.0
25.128723076 22.0
25.154983641 29.0
25.181244206 32.0
25.207504771 26.0
25.233765336 31.0
25.260025901 18.0
25.286286466 30.0
25.312547031 17.0
25.338807596 26.0
25.365068161 27.0
25.391328726 25.0
25.417589291 23.0
25.443849856 33.0
25.470110421 26.0
25.496370986 24.0
25.522631551 31.0
25.548892116 31.0
25.575152681 32.0
25.601413246 34.0
25.627673811 32.0
25.653934376 27.0
25.680194941 26.0
25.706455506 33.0
25.732716071 24.0
25.758976636 26.0
25.785237201 27.0
25.811497766 23.0
25.837758331 27.0
25.864018896 26.0
25.890279461 21.0
25.916540026 32.0
25.942800591 20.0
25.969061156 16.0
25.995321721 26.0
26.021582286 26.0
26.047842851 29.0
26.074103416 35.0
26.100363981 26.0
26.126624546 33.0
26.152885111 32.0
26.179145676 27.0
26.205406241 23.0
26.231666806 34.0
26.257927371 37.0
26.284187936 47.0
26.310448501 56.0
26.336709066 43.0
26.362969631 55.0
26.389230196 50.0
26.415490761 49.0
26.441751326 62.0
26.468011891 62.0
26.494272456 83.0
26.520533021 73.0
26.546793586 69.0
26.573054151 80.0
26.599314716 76.0
26.625575281 83.0
26.651835846 75.0
26.678096411 97.0
26.704356976 85.0
26.730617541 96.0
26.756878106 86.0
26.783138671 91.0
26.809399236 85.0
26.835659801 98.0
26.861920366 111.0
26.888180931 125.0
26.914441496 130.0
26.940702061 139.0
26.966962626 116.0
26.993223191 114.0
27.019483756 114.0
27.045744321 112.0
27.072004886 106.0
27.098265451 91.0
27.124526016 110.0
27.150786581 98.0
27.177047146 106.0
27.203307711 101.0
27.229568276 89.0
27.255828841 82.0
27.282089406 77.0
27.308349971 68.0
27.334610536 65.0
27.360871101 92.0
27.387131666 63.0
27.413392231 82.0
27.439652796 66.0
27.465913361 65.0
27.492173926 69.0
27.518434491 46.0
27.544695056 58.0
27.570955621 73.0
27.597216186 59.0
27.623476751 59.0
27.649737316 56.0
27.675997881 66.0
27.702258446 62.0
27.728519011 45.0
27.754779577 40.0
27.781040142 54.0
27.807300707 62.0
27.833561272 48.0
27.859821837 52.0
27.886082402 53.0
27.912342967 51.0
27.938603532 41.0
27.964864097 38.0
27.991124662 41.0
28.017385227 44.0
28.043645792 33.0
28.069906357 36.0
28.096166922 27.0
28.122427487 38.0
28.148688052 35.0
28.174948617 30.0
28.201209182 32.0
28.227469747 22.0
28.253730312 36.0
28.279990877 28.0
28.306251442 26.0
28.332512007 34.0
28.358772572 32.0
28.385033137 23.0
28.411293702 22.0
28.437554267 24.0
28.463814832 26.0
28.490075397 29.0
28.516335962 15.0
28.542596527 19.0
28.568857092 20.0
28.595117657 13.0
28.621378222 24.0
28.647638787 13.0
28.673899352 20.0
28.700159917 12.0
28.726420482 15.0
28.752681047 20.0
28.778941612 22.0
28.805202177 11.0
28.831462742 18.0
28.857723307 10.0
28.883983872 13.0
28.910244437 18.0
28.936505002 13.0
28.962765567 13.0
28.989026132 20.0
29.015286697 16.0
29.041547262 25.0
29.067807827 17.0
29.094068392 13.0
29.120328957 16.0
29.146589522 29.0
29.172850087 18.0
29.199110652 11.0
29.225371217 19.0
29.251631782 18.0
29.277892347 15.0
29.304152912 20.0
29.330413477 12.0
29.356674042 12.0
29.382934607 11.0
29.409195172 17.0
29.435455737 18.0
29.461716302 11.0
29.487976867 17.0
29.514237432 17.0
29.540497997 13.0
29.566758562 14.0
29.593019127 14.0
29.619279692 19.0
29.645540257 15.0
29.671800822 26.0
29.698061387 15.0
29.724321952 13.0
29.750582517 15.0
29.776843082 16.0
29.803103647 20.0
29.829364212 18.0
29.855624777 17.0
29.881885342 12.0
29.908145907 18.0
29.934406472 11.0
29.960667037 16.0
29.986927602 14.0
30.013188167 23.0
30.039448732 14.0
30.065709297 13.0
30.091969862 15.0
30.118230427 21.0
30.144490992 21.0
30.170751557 24.0
30.197012122 25.0
30.223272687 17.0
30.249533252 22.0
30.275793817 16.0
30.302054382 27.0
30.328314947 25.0
30.354575512 32.0
30.380836077 25.0
30.407096642 26.0
30.433357207 38.0
30.459617772 46.0
30.485878337 42.0
30.512138902 31.0
30.538399467 39.0
30.564660032 52.0
30.590920597 50.0
30.617181162 57.0
30.643441727 28.0
30.669702292 39.0
30.695962857 30.0
30.722223422 27.0
30.748483987 19.0
30.774744552 27.0
30.801005117 21.0
30.827265682 22.0
30.853526247 17.0
30.879786812 15.0
30.906047377 15.0
30.932307942 16.0
30.958568507 14.0
30.984829072 12.0
31.011089637 12.0
31.037350202 12.0
31.063610767 6.0
31.089871332 12.0
31.116131897 11.0
31.142392462 13.0
31.168653027 11.0
31.194913592 8.0
31.221174157 7.0
31.247434722 15.0
31.273695288 15.0
31.299955853 8.0
31.326216418 11.0
31.352476983 7.0
31.378737548 12.0
31.404998113 9.0
31.431258678 14.0
31.457519243 9.0
31.483779808 9.0
31.510040373 11.0
31.536300938 15.0
31.562561503 4.0
31.588822068 10.0
31.615082633 11.0
31.641343198 12.0
31.667603763 7.0
31.693864328 9.0
31.720124893 9.0
31.746385458 11.0
31.772646023 7.0
31.798906588 14.0
31.825167153 10.0
31.851427718 10.0
31.877688283 9.0
31.903948848 9.0
31.930209413 8.0
31.956469978 13.0
31.982730543 17.0
32.008991108 12.0
32.035251673 7.0
32.061512238 3.0
32.087772803 6.0
32.114033368 8.0
32.140293933 18.0
32.166554498 19.0
32.192815063 13.0
32.219075628 18.0
32.245336193 14.0
32.271596758 9.0
32.297857323 8.0
32.324117888 9.0
32.350378453 6.0
32.376639018 14.0
32.402899583 11.0
32.429160148 13.0
32.455420713 10.0
32.481681278 14.0
32.507941843 3.0
32.534202408 6.0
32.560462973 15.0
32.586723538 7.0
32.612984103 6.0
32.639244668 11.0
32.665505233 9.0
32.691765798 10.0
32.718026363 18.0
32.744286928 15.0
32.770547493 13.0
32.796808058 12.0
32.823068623 7.0
32.849329188 9.0
32.875589753 13.0
32.901850318 8.0
32.928110883 11.0
32.954371448 13.0
32.980632013 10.0
33.006892578 13.0
33.033153143 10.0
33.059413708 2.0
33.085674273 14.0
33.111934838 5.0
33.138195403 10.0
33.164455968 8.0
33.190716533 6.0
33.216977098 7.0
33.243237663 6.0
33.269498228 11.0
33.295758793 7.0
33.322019358 10.0
33.348279923 12.0
33.374540488 5.0
33.400801053 2.0
33.427061618 8.0
33.453322183 9.0
33.479582748 8.0
33.505843313 10.0
33.532103878 12.0
33.558364443 6.0
33.584625008 13.0
33.610885573 10.0
33.637146138 14.0
33.663406703 8.0
33.689667268 4.0
33.715927833 9.0
33.742188398 12.0
33.768448963 9.0
33.794709528 8.0
33.820970093 3.0
33.847230658 7.0
33.873491223 8.0
33.899751788 6.0
33.926012353 8.0
33.952272918 9.0
33.978533483 7.0
34.004794048 7.0
34.031054613 8.0
34.057315178 12.0
34.083575743 12.0
34.109836308 6.0
34.136096873 10.0
34.162357438 13.0
34.188618003 14.0
34.214878568 10.0
34.241139133 11.0
34.267399698 8.0
34.293660263 8.0
34.319920828 15.0
34.346181393 4.0
34.372441958 8.0
34.398702523 12.0
34.424963088 5.0
34.451223653 12.0
34.477484218 14.0
34.503744783 11.0
34.530005348 13.0
34.556265913 6.0
34.582526478 9.0
34.608787043 11.0
34.635047608 5.0
34.661308173 11.0
34.687568738 7.0
34.713829303 10.0
34.740089868 10.0
34.766350434 13.0
34.792610999 10.0
34.818871564 13.0
34.845132129 8.0
34.871392694 6.0
34.897653259 14.0
34.923913824 14.0
34.950174389 4.0
34.976434954 4.0
35.002695519 9.0
35.028956084 9.0
35.055216649 19.0
35.081477214 6.0
35.107737779 8.0
35.133998344 11.0
35.160258909 13.0
35.186519474 15.0
35.212780039 6.0
35.239040604 9.0
35.265301169 17.0
35.291561734 11.0
35.317822299 15.0
35.344082864 11.0
35.370343429 10.0
35.396603994 14.0
35.422864559 9.0
35.449125124 6.0
35.475385689 11.0
35.501646254 10.0
35.527906819 14.0
35.554167384 7.0
35.580427949 14.0
35.606688514 16.0
35.632949079 8.0
35.659209644 8.0
35.685470209 5.0
35.711730774 7.0
35.737991339 8.0
35.764251904 11.0
35.790512469 11.0
35.816773034 6.0
35.843033599 8.0
35.869294164 10.0
35.895554729 12.0
35.921815294 8.0
35.948075859 8.0
35.974336424 15.0
36.000596989 7.0
36.026857554 16.0
36.053118119 8.0
36.079378684 8.0
36.105639249 14.0
36.131899814 9.0
36.158160379 10.0
36.184420944 10.0
36.210681509 5.0
36.236942074 14.0
36.263202639 14.0
36.289463204 13.0
36.315723769 6.0
36.341984334 9.0
36.368244899 11.0
36.394505464 4.0
36.420766029 9.0
36.447026594 12.0
36.473287159 14.0
36.499547724 10.0
36.525808289 13.0
36.552068854 14.0
36.578329419 10.0
36.604589984 18.0
36.630850549 18.0
36.657111114 15.0
36.683371679 21.0
36.709632244 15.0
36.735892809 17.0
36.762153374 30.0
36.788413939 36.0
36.814674504 38.0
36.840935069 33.0
36.867195634 21.0
36.893456199 32.0
36.919716764 40.0
36.945977329 44.0
36.972237894 23.0
36.998498459 41.0
37.024759024 28.0
37.051019589 49.0
37.077280154 33.0
37.103540719 41.0
37.129801284 33.0
37.156061849 33.0
37.182322414 32.0
37.208582979 40.0
37.234843544 43.0
37.261104109 39.0
37.287364674 24.0
37.313625239 41.0
37.339885804 45.0
37.366146369 46.0
37.392406934 52.0
37.418667499 40.0
37.444928064 30.0
37.471188629 47.0
37.497449194 46.0
37.523709759 47.0
37.549970324 44.0
37.576230889 36.0
37.602491454 38.0
37.628752019 45.0
37.655012584 31.0
37.681273149 40.0
37.707533714 30.0
37.733794279 33.0
37.760054844 24.0
37.786315409 34.0
37.812575974 28.0
37.838836539 32.0
37.865097104 23.0
37.891357669 18.0
37.917618234 22.0
37.943878799 23.0
37.970139364 20.0
37.996399929 18.0
38.022660494 14.0
38.048921059 18.0
38.075181624 21.0
38.101442189 14.0
38.127702754 26.0
38.153963319 15.0
38.180223884 19.0
38.206484449 15.0
38.232745014 17.0
38.259005580 15.0
38.285266145 22.0
38.311526710 22.0
38.337787275 9.0
38.364047840 19.0
38.390308405 20.0
38.416568970 20.0
38.442829535 16.0
38.469090100 19.0
38.495350665 20.0
38.521611230 15.0
38.547871795 28.0
38.574132360 6.0
38.600392925 12.0
38.626653490 26.0
38.652914055 16.0
38.679174620 16.0
38.705435185 28.0
38.731695750 23.0
38.757956315 13.0
38.784216880 19.0
38.810477445 12.0
38.836738010 18.0
38.862998575 13.0
38.889259140 12.0
38.915519705 22.0
38.941780270 14.0
38.968040835 25.0
38.994301400 13.0
39.020561965 15.0
39.046822530 9.0
39.073083095 18.0
39.099343660 22.0
39.125604225 26.0
39.151864790 24.0
39.178125355 19.0
39.204385920 27.0
39.230646485 23.0
39.256907050 26.0
39.283167615 9.0
39.309428180 25.0
39.335688745 11.0
39.361949310 22.0
39.388209875 21.0
39.414470440 25.0
39.440731005 18.0
39.466991570 26.0
39.493252135 29.0
39.519512700 22.0
39.545773265 21.0
39.572033830 20.0
39.598294395 24.0
39.624554960 17.0
39.650815525 25.0
39.677076090 24.0
39.703336655 24.0
39.729597220 24.0
39.755857785 15.0
39.782118350 20.0
39.808378915 26.0
39.834639480 15.0
39.860900045 22.0
39.887160610 22.0
39.913421175 30.0
39.939681740 12.0
39.965942305 24.0
39.992202870 22.0
