# Supplementary material for: Investigation of Potential Amorphisation and Co-Amorphisation Behaviour of the Benzene Di-Carboxylic Acids upon Cryo-Milling
Source: Molecules. 2019 Nov 5;24(21):3990. doi: 10.3390/molecules24213990 (PMC6865180; doi:10.3390/molecules24213990)
Supplement: Supplementary file 1 [file molecules-24-03990-s001.zip › SI_pack/Figure_4_FTIR_single_components/Data/Isophthalic acid/Isophthalic acid as received.csv]

XLabel	Wavenumber
YLabel	%Transmittance
FileType	%Transmittance
DisplayDirection	20300
PeakDirection	20311
648.873616	31.786003
652.602775	27.816086
656.331934	25.103525
660.061093	24.759010
663.790251	21.599463
667.519410	17.213430
671.248569	19.646259
674.977728	26.602129
678.706886	28.950531
682.436045	24.390034
686.165204	17.407789
689.894362	16.161905
693.623521	30.031046
697.352680	49.955795
701.081839	56.197239
704.810997	49.586147
708.540156	39.970654
712.269315	31.336826
715.998473	24.607847
719.727632	19.051859
723.456791	15.852940
727.185950	19.434355
730.915108	31.724628
734.644267	49.079128
738.373426	60.979214
742.102584	63.600491
745.831743	62.654129
749.560902	61.160831
753.290061	59.630131
757.019219	58.014526
760.748378	56.376774
764.477537	54.766182
768.206695	53.177715
771.935854	51.509254
775.665013	49.951221
779.394172	48.736225
783.123330	48.388065
786.852489	48.377525
790.581648	47.848175
794.310806	46.500038
798.039965	44.545822
801.769124	42.386612
805.498283	40.191341
809.227441	38.011536
812.956600	35.897213
816.685759	33.814407
820.414917	31.617018
824.144076	28.897121
827.873235	25.960064
831.602394	28.332949
835.331552	37.390125
839.060711	40.795650
842.789870	37.351871
846.519028	34.356766
850.248187	32.552856
853.977346	31.080185
857.706505	29.705454
861.435663	28.424881
865.164822	27.262974
868.893981	26.385511
872.623139	25.814999
876.352298	25.581926
880.081457	25.707602
883.810616	26.240690
887.539774	27.051762
891.268933	27.644594
894.998092	27.420944
898.727250	26.449829
902.456409	25.133043
906.185568	23.727556
909.914727	22.382462
913.643885	21.304190
917.373044	20.884830
921.102203	21.536207
924.831361	23.232946
928.560520	25.320030
932.289679	26.723000
936.018838	28.858650
939.747996	34.063526
943.477155	39.584179
947.206314	42.209671
950.935472	43.247887
954.664631	45.711407
958.393790	48.458485
962.122949	49.936508
965.852107	50.833591
969.581266	51.565716
973.310425	52.233223
977.039583	52.805695
980.768742	53.274490
984.497901	53.518009
988.227060	53.564636
991.956218	52.915096
995.685377	51.224998
999.414536	50.199749
1003.143694	52.371208
1006.872853	55.027229
1010.602012	55.109554
1014.331171	54.533653
1018.060329	54.151558
1021.789488	53.820534
1025.518647	53.488960
1029.247805	53.194126
1032.976964	52.937912
1036.706123	52.717972
1040.435282	52.480507
1044.164440	52.284210
1047.893599	52.051819
1051.622758	51.815308
1055.351916	51.508507
1059.081075	51.083958
1062.810234	50.420853
1066.539393	49.272152
1070.268551	47.313900
1073.997710	45.128616
1077.726869	44.973717
1081.456027	47.733276
1085.185186	50.229378
1088.914345	50.441460
1092.643504	49.146870
1096.372662	47.782410
1100.101821	48.163662
1103.830980	49.320179
1107.560139	50.252083
1111.289297	51.965916
1115.018456	52.971424
1118.747615	52.517101
1122.476773	51.605091
1126.205932	50.751232
1129.935091	49.974983
1133.664250	49.284103
1137.393408	48.504555
1141.122567	47.478775
1144.851726	46.076859
1148.580884	44.405941
1152.310043	42.526695
1156.039202	40.302422
1159.768361	38.037392
1163.497519	37.600250
1167.226678	40.438396
1170.955837	45.183495
1174.684995	48.222927
1178.414154	48.481018
1182.143313	47.413639
1185.872472	46.165234
1189.601630	45.185322
1193.330789	44.469891
1197.059948	43.920662
1200.789106	43.443535
1204.518265	42.929119
1208.247424	42.357067
1211.976583	41.714725
1215.705741	41.028446
1219.434900	40.278107
1223.164059	39.431286
1226.893217	38.436802
1230.622376	37.306725
1234.351535	36.067883
1238.080694	34.809616
1241.809852	33.502953
1245.539011	32.091297
1249.268170	30.549444
1252.997328	28.827450
1256.726487	26.769432
1260.455646	24.310581
1264.184805	21.888800
1267.913963	20.696978
1271.643122	20.877798
1275.372281	21.389738
1279.101439	22.391590
1282.830598	25.065325
1286.559757	28.601868
1290.288916	31.172808
1294.018074	32.338203
1297.747233	33.551582
1301.476392	35.666580
1305.205550	38.155293
1308.934709	40.720531
1312.663868	44.066006
1316.393027	48.888027
1320.122185	53.387959
1323.851344	52.989937
1327.580503	51.258724
1331.309661	56.176102
1335.038820	64.687271
1338.767979	70.925995
1342.497138	74.054291
1346.226296	75.042854
1349.955455	74.877312
1353.684614	74.140549
1357.413772	73.103394
1361.142931	71.670212
1364.872090	69.955360
1368.601249	68.357132
1372.330407	66.429756
1376.059566	64.097687
1379.788725	61.872215
1383.517883	59.638725
1387.247042	56.895226
1390.976201	54.121647
1394.705360	51.138081
1398.434518	47.341537
1402.163677	43.578629
1405.892836	39.668125
1409.621994	36.020298
1413.351153	33.350796
1417.080312	31.951740
1420.809471	33.326111
1424.538629	39.344360
1428.267788	47.677322
1431.996947	54.862640
1435.726105	59.901436
1439.455264	63.735016
1443.184423	65.281799
1446.913582	63.910900
1450.642740	61.104538
1454.371899	59.744583
1458.101058	61.402126
1461.830216	64.769905
1465.559375	67.203323
1469.288534	68.967232
1473.017693	69.386620
1476.746851	68.185371
1480.476010	65.460258
1484.205169	62.050156
1487.934327	62.090302
1491.663486	65.294945
1495.392645	66.865440
1499.121804	66.360046
1502.850962	66.376701
1506.580121	64.929916
1510.309280	63.257896
1514.038438	63.062988
1517.767597	62.233814
1521.496756	60.725948
1525.225915	59.863636
1528.955073	59.909340
1532.684232	59.889744
1536.413391	59.791630
1540.142550	58.523384
1543.871708	56.539955
1547.600867	56.151409
1551.330026	55.470993
1555.059184	54.518326
1558.788343	51.617931
1562.517502	49.131168
1566.246661	48.184341
1569.975819	45.826019
1573.704978	42.601463
1577.434137	38.339771
1581.163295	37.215019
1584.892454	42.216236
1588.621613	48.459671
1592.350772	49.879002
1596.079930	47.312359
1599.809089	43.901176
1603.538248	39.655319
1607.267406	33.954025
1610.996565	30.786041
1614.725724	37.462063
1618.454883	48.107746
1622.184041	50.230824
1625.913200	47.366196
1629.642359	44.866013
1633.371517	42.846214
1637.100676	40.035164
1640.829835	38.344872
1644.558994	36.974255
1648.288152	34.759026
1652.017311	32.557419
1655.746470	29.878456
1659.475628	28.528320
1663.204787	26.360249
1666.933946	23.774000
1670.663105	21.145098
1674.392263	18.777666
1678.121422	17.166166
1681.850581	16.582802
1685.579739	17.202486
1689.308898	19.779253
1693.038057	23.256155
1696.767216	27.785320
1700.496374	33.369385
1704.225533	39.030258
1707.954692	44.947372
1711.683850	51.090309
1715.413009	57.364033
1719.142168	64.449516
1722.871327	70.560921
1726.600485	75.143456
1730.329644	78.459373
1734.058803	80.150131
1737.787961	81.146606
1741.517120	81.590324
1745.246279	82.033585
1748.975438	82.236877
1752.704596	82.320679
1756.433755	82.314110
1760.162914	81.980873
1763.892072	81.334030
1767.621231	80.888474
1771.350390	80.085480
1775.079549	79.391113
1778.808707	79.171501
1782.537866	79.193764
1786.267025	79.411285
1789.996183	79.668221
1793.725342	79.542274
1797.454501	79.540298
1801.183660	79.384430
1804.912818	79.324295
1808.641977	79.271301
1812.371136	79.221115
1816.100294	79.166489
1819.829453	78.989639
1823.558612	78.738457
1827.287771	78.728905
1831.016929	78.794273
1834.746088	78.989273
1838.475247	79.142784
1842.204405	79.233246
1845.933564	79.097237
1849.662723	79.204552
1853.391882	79.154991
1857.121040	78.947929
1860.850199	78.619858
1864.579358	78.342354
1868.308516	78.203522
1872.037675	78.812073
1875.766834	79.438797
1879.495993	79.608337
1883.225151	79.558685
1886.954310	79.429459
1890.683469	79.048477
1894.412627	78.769699
1898.141786	78.507584
1901.870945	78.551605
1905.600104	78.776123
1909.329262	78.806396
1913.058421	78.727028
1916.787580	78.738213
1920.516738	78.638969
1924.245897	78.673126
1927.975056	78.553329
1931.704215	78.503258
1935.433373	78.574287
1939.162532	78.774521
1942.891691	78.644455
1946.620849	79.120773
1950.350008	79.764549
1954.079167	80.373840
1957.808326	80.815979
1961.537484	81.305504
1965.266643	81.411713
1968.995802	81.846451
1972.724960	82.045067
1976.454119	82.116341
1980.183278	81.507446
1983.912437	80.805321
1987.641595	80.121506
1991.370754	79.986420
1995.099913	80.373215
1998.829072	81.300026
2002.558230	82.125443
2006.287389	82.997353
2010.016548	82.982841
2013.745706	82.895226
2017.474865	82.635567
2021.204024	82.748276
2024.933183	82.678299
2028.662341	82.463737
2032.391500	81.603004
2036.120659	80.952309
2039.849817	80.328293
2043.578976	79.826591
2047.308135	79.378754
2051.037294	78.865967
2054.766452	78.477112
2058.495611	78.270531
2062.224770	78.050117
2065.953928	77.976563
2069.683087	77.723534
2073.412246	77.565872
2077.141405	77.380043
2080.870563	77.049263
2084.599722	76.787361
2088.328881	76.629799
2092.058039	76.587662
2095.787198	76.595558
2099.516357	76.137810
2103.245516	75.939995
2106.974674	75.816238
2110.703833	75.633797
2114.432992	75.403610
2118.162150	75.370117
2121.891309	75.420944
2125.620468	75.500587
2129.349627	75.677109
2133.078785	76.030296
2136.807944	76.226044
2140.537103	76.367210
2144.266261	76.402100
2147.995420	76.741226
2151.724579	77.186913
2155.453738	78.344521
2159.182896	78.875305
2162.912055	77.492043
2166.641214	76.031181
2170.370372	75.506821
2174.099531	75.092583
2177.828690	74.592133
2181.557849	73.998283
2185.287007	73.898857
2189.016166	73.716461
2192.745325	73.346992
2196.474483	73.049568
2200.203642	72.920052
2203.932801	72.651283
2207.661960	72.393639
2211.391118	72.400742
2215.120277	72.573967
2218.849436	72.228035
2222.578594	71.806160
2226.307753	71.582474
2230.036912	71.416412
2233.766071	71.116859
2237.495229	70.851395
2241.224388	70.653435
2244.953547	70.404236
2248.682705	70.047607
2252.411864	69.766685
2256.141023	69.395126
2259.870182	69.097191
2263.599340	68.833809
2267.328499	68.457825
2271.057658	68.058815
2274.786816	67.791237
2278.515975	67.377075
2282.245134	66.965599
2285.974293	66.560738
2289.703451	66.239510
2293.432610	66.002556
2297.161769	65.850418
2300.890927	65.632874
2304.620086	65.394379
2308.349245	65.141838
2312.078404	64.917160
2315.807562	64.684776
2319.536721	64.385094
2323.265880	64.122711
2326.995038	64.318741
2330.724197	64.542351
2334.453356	64.500481
2338.182515	64.276192
2341.911673	63.786278
2345.640832	63.291656
2349.369991	63.583591
2353.099149	63.951157
2356.828308	63.684948
2360.557467	63.221615
2364.286626	62.821136
2368.015784	62.395531
2371.744943	61.966965
2375.474102	61.556236
2379.203260	61.370872
2382.932419	61.438847
2386.661578	61.459415
2390.390737	61.294353
2394.119895	61.074268
2397.849054	60.923199
2401.578213	60.783558
2405.307371	60.596867
2409.036530	60.425632
2412.765689	60.329174
2416.494848	60.174965
2420.224006	59.959621
2423.953165	59.744659
2427.682324	59.537399
2431.411483	59.299606
2435.140641	58.996788
2438.869800	58.706459
2442.598959	58.398525
2446.328117	58.061974
2450.057276	57.730785
2453.786435	57.465065
2457.515594	57.229916
2461.244752	56.944160
2464.973911	56.690922
2468.703070	56.453323
2472.432228	56.126495
2476.161387	55.852131
2479.890546	55.625244
2483.619705	55.292206
2487.348863	54.872341
2491.078022	54.508991
2494.807181	54.177612
2498.536339	53.831985
2502.265498	53.445694
2505.994657	53.067505
2509.723816	52.717594
2513.452974	52.360321
2517.182133	51.996597
2520.911292	51.591263
2524.640450	51.241192
2528.369609	50.959946
2532.098768	50.662846
2535.827927	50.384632
2539.557085	50.119011
2543.286244	49.982693
2547.015403	49.999428
2550.744561	50.200905
2554.473720	50.605148
2558.202879	51.292164
2561.932038	52.264999
2565.661196	53.301540
2569.390355	54.228706
2573.119514	54.998512
2576.848672	55.490425
2580.577831	55.723930
2584.306990	55.821182
2588.036149	55.835770
2591.765307	55.790188
2595.494466	55.754440
2599.223625	55.610146
2602.952783	55.364258
2606.681942	55.167839
2610.411101	55.039165
2614.140260	54.934868
2617.869418	54.824959
2621.598577	54.675140
2625.327736	54.467175
2629.056894	54.220894
2632.786053	53.947117
2636.515212	53.630051
2640.244371	53.289291
2643.973529	52.976627
2647.702688	52.701641
2651.431847	52.487926
2655.161005	52.403500
2658.890164	52.449516
2662.619323	52.598431
2666.348482	52.862144
2670.077640	53.287312
2673.806799	53.878685
2677.535958	54.625443
2681.265116	55.435883
2684.994275	56.221718
2688.723434	56.936577
2692.452593	57.556004
2696.181751	58.062077
2699.910910	58.488773
2703.640069	58.850254
2707.369227	59.188965
2711.098386	59.435242
2714.827545	59.534580
2718.556704	59.517506
2722.285862	59.418667
2726.015021	59.283115
2729.744180	59.095997
2733.473338	58.872498
2737.202497	58.682510
2740.931656	58.544174
2744.660815	58.356384
2748.389973	58.073147
2752.119132	57.746456
2755.848291	57.390564
2759.577449	57.037838
2763.306608	56.667606
2767.035767	56.276352
2770.764926	55.872272
2774.494084	55.395664
2778.223243	54.929428
2781.952402	54.511158
2785.681560	54.096016
2789.410719	53.708412
2793.139878	53.327335
2796.869037	52.909527
2800.598195	52.478058
2804.327354	52.082287
2808.056513	51.737904
2811.785671	51.472298
2815.514830	51.257755
2819.243989	51.163433
2822.973148	51.258171
2826.702306	51.474163
2830.431465	51.795528
2834.160624	52.245152
2837.889782	52.715286
2841.618941	53.129200
2845.348100	53.450455
2849.077259	53.653820
2852.806417	53.749321
2856.535576	53.815636
2860.264735	53.824814
2863.993894	53.786068
2867.723052	53.760029
2871.452211	53.766567
2875.181370	53.796864
2878.910528	53.961811
2882.639687	54.190639
2886.368846	54.465244
2890.098005	54.863205
2893.827163	55.343765
2897.556322	55.814133
2901.285481	56.291843
2905.014639	56.779476
2908.743798	57.245674
2912.472957	57.601128
2916.202116	57.870316
2919.931274	58.009129
2923.660433	58.064217
2927.389592	58.062572
2931.118750	58.025188
2934.847909	57.946232
2938.577068	57.799412
2942.306227	57.593121
2946.035385	57.395203
2949.764544	57.191399
2953.493703	57.028198
2957.222861	56.904011
2960.952020	56.820576
2964.681179	56.769379
2968.410338	56.762035
2972.139496	56.750755
2975.868655	56.793819
2979.597814	56.872105
2983.326972	56.946167
2987.056131	57.059628
2990.785290	57.169033
2994.514449	57.298363
2998.243607	57.471420
3001.972766	57.681019
3005.701925	57.919289
3009.431083	58.238930
3013.160242	58.674835
3016.889401	59.182022
3020.618560	59.674088
3024.347718	60.134617
3028.076877	60.627365
3031.806036	61.076824
3035.535194	61.450478
3039.264353	61.748951
3042.993512	61.902298
3046.722671	61.890331
3050.451829	61.741863
3054.180988	61.511307
3057.910147	61.343994
3061.639305	61.298817
3065.368464	61.399670
3069.097623	61.547928
3072.826782	61.738537
3076.555940	61.920109
3080.285099	62.114685
3084.014258	62.306854
3087.743416	62.588367
3091.472575	63.183311
3095.201734	64.483978
3098.930893	65.980865
3102.660051	67.006714
3106.389210	67.696815
3110.118369	68.339256
3113.847527	68.904846
3117.576686	69.500626
3121.305845	69.993073
3125.035004	70.389511
3128.764162	70.843285
3132.493321	71.288467
3136.222480	71.744026
3139.951638	72.209328
3143.680797	72.537170
3147.409956	72.972816
3151.139115	73.568810
3154.868273	73.982483
3158.597432	74.214989
3162.326591	74.580498
3166.055749	75.009598
3169.784908	75.466682
3173.514067	75.900124
3177.243226	76.343658
3180.972384	76.703354
3184.701543	76.969810
3188.430702	77.305145
3192.159860	77.653419
3195.889019	77.944832
3199.618178	78.262619
3203.347337	78.614677
3207.076495	78.949234
3210.805654	79.206123
3214.534813	79.518272
3218.263971	79.821945
3221.993130	80.132385
3225.722289	80.482368
3229.451448	80.980377
3233.180606	81.458733
3236.909765	81.771698
3240.638924	81.989426
3244.368082	82.287048
3248.097241	82.635826
3251.826400	82.884453
3255.555559	83.095528
3259.284717	83.389870
3263.013876	83.661690
3266.743035	84.017555
3270.472193	84.372513
3274.201352	84.599136
3277.930511	84.616219
3281.659670	84.668617
3285.388828	84.859299
3289.117987	85.123787
3292.847146	85.370972
3296.576305	85.473862
3300.305463	85.479378
3304.034622	85.769722
3307.763781	86.102745
3311.492939	86.062752
3315.222098	85.997849
3318.951257	86.185204
3322.680416	86.428360
3326.409574	86.686409
3330.138733	86.841118
3333.867892	86.982498
3337.597050	87.224052
3341.326209	87.431480
3345.055368	87.430107
3348.784527	87.570488
3352.513685	87.756615
3356.242844	87.699043
3359.972003	87.721611
3363.701161	87.892952
3367.430320	88.111847
3371.159479	88.216454
3374.888638	88.072281
3378.617796	88.024727
3382.346955	88.042976
3386.076114	88.067917
3389.805272	88.208260
3393.534431	88.448044
3397.263590	88.467796
3400.992749	88.520218
3404.721907	88.497658
3408.451066	88.418518
3412.180225	88.485329
3415.909383	88.552826
3419.638542	88.476952
3423.367701	88.399681
3427.096860	88.456490
3430.826018	88.608955
3434.555177	88.692253
3438.284336	88.762726
3442.013494	88.708679
3445.742653	88.572121
3449.471812	88.566185
3453.200971	88.664589
3456.930129	88.641861
3460.659288	88.682770
3464.388447	88.714088
3468.117605	88.703362
3471.846764	88.713043
3475.575923	88.650940
3479.305082	88.578026
3483.034240	88.597595
3486.763399	88.565498
3490.492558	88.526077
3494.221716	88.514725
3497.950875	88.473366
3501.680034	88.425529
3505.409193	88.419861
3509.138351	88.316986
3512.867510	88.268501
3516.596669	88.314606
3520.325827	88.319649
3524.054986	88.155121
3527.784145	88.053757
3531.513304	88.034714
3535.242462	88.101059
3538.971621	88.104408
3542.700780	88.096451
3546.429938	87.974121
3550.159097	87.858086
3553.888256	87.845840
3557.617415	87.890289
3561.346573	87.918030
3565.075732	87.842232
3568.804891	87.508072
3572.534049	87.528648
3576.263208	87.718399
3579.992367	87.716446
3583.721526	87.741135
3587.450684	87.579872
3591.179843	87.351006
3594.909002	87.388062
3598.638160	87.310432
3602.367319	87.327232
3606.096478	87.450966
3609.825637	87.343277
3613.554795	87.078102
3617.283954	87.078056
3621.013113	87.005455
3624.742271	87.185730
3628.471430	87.081512
3632.200589	86.583618
3635.929748	86.793304
3639.658906	87.073860
3643.388065	87.246689
3647.117224	87.132874
3650.846382	86.432236
3654.575541	86.386032
3658.304700	86.661400
3662.033859	86.799355
3665.763017	87.102539
3669.492176	87.013420
3673.221335	86.541641
3676.950493	86.057587
3680.679652	86.128754
3684.408811	86.709068
3688.137970	86.727745
3691.867128	86.102165
3695.596287	86.168953
3699.325446	86.482857
3703.054604	86.356445
3706.783763	86.366432
3710.512922	86.264954
3714.242081	85.823097
3717.971239	86.091751
3721.700398	86.265709
3725.429557	86.124344
3729.158715	86.164352
3732.887874	86.159378
3736.617033	85.649666
3740.346192	85.817528
3744.075350	86.134300
3747.804509	85.667297
3751.533668	85.255188
3755.262827	85.125160
3758.991985	85.474350
3762.721144	85.584160
3766.450303	85.658638
3770.179461	85.504951
3773.908620	85.486214
3777.637779	85.679428
3781.366938	85.647987
3785.096096	85.555534
3788.825255	85.587601
3792.554414	85.731934
3796.283572	85.813477
3800.012731	85.591370
3803.741890	85.224983
3807.471049	85.137299
3811.200207	85.437553
3814.929366	85.709503
3818.658525	85.414375
3822.387683	84.998421
3826.116842	85.076118
3829.846001	85.460739
3833.575160	85.531372
3837.304318	85.227821
3841.033477	84.834084
3844.762636	85.005692
3848.491794	85.533058
3852.220953	85.568962
3855.950112	84.469559
3859.679271	84.721687
3863.408429	85.237434
3867.137588	85.069641
3870.866747	84.859344
3874.595905	84.747330
3878.325064	84.989906
3882.054223	85.042969
3885.783382	84.875572
3889.512540	84.784439
3893.241699	84.848671
3896.970858	85.019249
3900.700016	84.990982
3904.429175	84.476295
3908.158334	84.434990
3911.887493	84.830704
3915.616651	84.960983
3919.345810	84.746719
3923.074969	84.679497
3926.804127	84.715881
3930.533286	84.740898
3934.262445	84.632423
3937.991604	84.702530
3941.720762	84.787277
3945.449921	84.675476
3949.179080	84.604317
3952.908238	84.600273
3956.637397	84.621384
3960.366556	84.613510
3964.095715	84.576065
3967.824873	84.580734
3971.554032	84.545822
3975.283191	84.552719
3979.012349	84.542633
3982.741508	84.537636
3986.470667	84.514061
3990.199826	84.493233
3993.928984	84.512550
3997.658143	84.530411
4001.387302	84.503265
