# Supplementary material for: Investigation of Potential Amorphisation and Co-Amorphisation Behaviour of the Benzene Di-Carboxylic Acids upon Cryo-Milling
Source: Molecules. 2019 Nov 5;24(21):3990. doi: 10.3390/molecules24213990 (PMC6865180; doi:10.3390/molecules24213990)
Supplement: Supplementary file 1 [file molecules-24-03990-s001.zip › SI_pack/Figure_4_FTIR_single_components/Data/Isophthalic acid/Isophthalic acid cryomilled for 60 mins after 3 weeks.csv]

XLabel	Wavenumber
YLabel	%Transmittance
FileType	%Transmittance
DisplayDirection	20300
PeakDirection	20311
648.873616	43.787930
652.602775	39.926220
656.331934	37.049953
660.061093	36.186378
663.790251	32.585327
667.519410	27.071760
671.248569	26.702469
674.977728	32.072639
678.706886	35.038437
682.436045	31.761768
686.165204	25.682461
689.894362	25.818626
693.623521	41.945049
697.352680	64.460129
701.081839	71.685844
704.810997	65.020065
708.540156	55.373783
712.269315	45.170624
715.998473	34.415279
719.727632	24.097004
723.456791	18.691839
727.185950	23.985828
730.915108	39.249977
734.644267	57.476242
738.373426	69.667137
742.102584	74.047089
745.831743	76.778542
749.560902	77.796745
753.290061	76.255638
757.019219	73.576752
760.748378	70.891815
764.477537	68.269814
768.206695	65.682587
771.935854	63.003799
775.665013	60.420948
779.394172	58.168522
783.123330	56.716984
786.852489	55.667828
790.581648	54.431591
794.310806	52.528084
798.039965	50.657001
801.769124	49.963627
805.498283	51.451801
809.227441	54.758640
812.956600	56.318207
816.685759	54.745655
820.414917	51.813572
824.144076	47.655067
827.873235	42.752182
831.602394	43.976826
835.331552	52.984383
839.060711	57.033379
842.789870	54.414677
846.519028	51.700520
850.248187	49.660198
853.977346	47.736404
857.706505	45.896069
861.435663	44.101460
865.164822	42.348152
868.893981	40.740082
872.623139	39.338917
876.352298	38.188953
880.081457	37.406635
883.810616	37.065048
887.539774	37.121120
891.268933	37.183380
894.998092	36.851765
898.727250	36.109562
902.456409	35.345089
906.185568	34.797318
909.914727	34.488255
913.643885	34.484005
917.373044	35.196625
921.102203	36.980915
924.831361	39.947102
928.560520	43.103107
932.289679	45.245705
936.018838	48.198586
939.747996	54.340946
943.477155	60.424168
947.206314	63.390995
950.935472	64.878685
954.664631	67.438690
958.393790	70.075157
962.122949	71.405014
965.852107	71.872604
969.581266	71.008568
973.310425	69.379875
977.039583	70.012291
980.768742	72.338791
984.497901	73.414795
988.227060	73.319633
991.956218	72.447296
995.685377	70.732719
999.414536	68.818726
1003.143694	68.538361
1006.872853	70.231056
1010.602012	71.824165
1014.331171	72.564240
1018.060329	72.456787
1021.789488	72.040741
1025.518647	71.574333
1029.247805	71.090126
1032.976964	70.626846
1036.706123	70.140869
1040.435282	69.607460
1044.164440	69.031326
1047.893599	68.386032
1051.622758	67.560341
1055.351916	66.407013
1059.081075	64.803871
1062.810234	62.144279
1066.539393	57.346100
1070.268551	51.951389
1073.997710	52.484104
1077.726869	58.685860
1081.456027	64.443138
1085.185186	67.365540
1088.914345	67.264610
1092.643504	65.282013
1096.372662	63.168259
1100.101821	62.983887
1103.830980	64.050896
1107.560139	64.830139
1111.289297	66.077332
1115.018456	66.654648
1118.747615	65.661797
1122.476773	64.148933
1126.205932	62.576126
1129.935091	60.928860
1133.664250	58.968952
1137.393408	56.251862
1141.122567	53.728424
1144.851726	52.800896
1148.580884	51.451706
1152.310043	47.920696
1156.039202	45.335388
1159.768361	45.614285
1163.497519	46.360260
1167.226678	48.405609
1170.955837	52.790394
1174.684995	56.060093
1178.414154	56.049427
1182.143313	54.227200
1185.872472	52.178520
1189.601630	50.441982
1193.330789	49.095764
1197.059948	48.005341
1200.789106	46.980278
1204.518265	45.799896
1208.247424	44.371300
1211.976583	42.842056
1215.705741	41.439423
1219.434900	39.994461
1223.164059	38.240261
1226.893217	36.117123
1230.622376	33.778252
1234.351535	31.421143
1238.080694	29.228825
1241.809852	27.164087
1245.539011	25.163725
1249.268170	23.163031
1252.997328	21.219742
1256.726487	19.406231
1260.455646	17.898735
1264.184805	17.067907
1267.913963	17.426867
1271.643122	18.756990
1275.372281	20.183783
1279.101439	22.495100
1282.830598	27.414757
1286.559757	33.379494
1290.288916	38.020844
1294.018074	41.138737
1297.747233	44.100063
1301.476392	47.479454
1305.205550	50.676075
1308.934709	53.550587
1312.663868	56.931927
1316.393027	61.297462
1320.122185	64.821167
1323.851344	64.836037
1327.580503	64.431625
1331.309661	68.383186
1335.038820	74.249763
1338.767979	78.460609
1342.497138	80.670258
1346.226296	81.480965
1349.955455	81.563766
1353.684614	81.192390
1357.413772	80.555733
1361.142931	79.472420
1364.872090	77.897224
1368.601249	76.394562
1372.330407	74.518211
1376.059566	71.799606
1379.788725	69.031693
1383.517883	66.203644
1387.247042	62.244122
1390.976201	57.801163
1394.705360	53.203697
1398.434518	47.300438
1402.163677	42.785839
1405.892836	40.519314
1409.621994	40.404625
1413.351153	41.678520
1417.080312	43.520962
1420.809471	47.396481
1424.538629	53.857479
1428.267788	61.047398
1431.996947	67.157562
1435.726105	71.695641
1439.455264	75.424934
1443.184423	76.911705
1446.913582	75.945358
1450.642740	73.526596
1454.371899	72.395996
1458.101058	74.503357
1461.830216	78.079041
1465.559375	80.334602
1469.288534	81.969254
1473.017693	82.276237
1476.746851	80.890213
1480.476010	78.336548
1484.205169	75.182861
1487.934327	73.814270
1491.663486	75.234772
1495.392645	76.163849
1499.121804	76.213394
1502.850962	77.460190
1506.580121	77.843407
1510.309280	76.731438
1514.038438	76.974144
1517.767597	76.456871
1521.496756	74.672539
1525.225915	73.457626
1528.955073	73.317001
1532.684232	73.112686
1536.413391	72.909752
1540.142550	71.534874
1543.871708	68.824104
1547.600867	68.397949
1551.330026	68.069656
1555.059184	67.167625
1558.788343	62.793087
1562.517502	58.408375
1566.246661	57.634148
1569.975819	54.510834
1573.704978	49.832523
1577.434137	44.247051
1581.163295	41.232090
1584.892454	44.424335
1588.621613	50.273052
1592.350772	53.807526
1596.079930	54.239513
1599.809089	52.742023
1603.538248	48.534645
1607.267406	42.116241
1610.996565	39.818111
1614.725724	46.835663
1618.454883	56.184372
1622.184041	56.781254
1625.913200	52.365452
1629.642359	48.580200
1633.371517	45.852524
1637.100676	41.101131
1640.829835	37.724934
1644.558994	35.782776
1648.288152	32.502815
1652.017311	29.380966
1655.746470	26.097208
1659.475628	24.382820
1663.204787	22.764536
1666.933946	20.821381
1670.663105	19.851088
1674.392263	19.820093
1678.121422	20.897783
1681.850581	22.161854
1685.579739	24.445065
1689.308898	28.071346
1693.038057	31.667280
1696.767216	36.094185
1700.496374	42.318287
1704.225533	48.745544
1707.954692	54.933132
1711.683850	60.786457
1715.413009	66.518837
1719.142168	73.727692
1722.871327	79.169205
1726.600485	83.027733
1730.329644	85.950951
1734.058803	87.806793
1737.787961	88.769234
1741.517120	89.228394
1745.246279	89.561562
1748.975438	89.819511
1752.704596	89.876923
1756.433755	89.820442
1760.162914	89.590416
1763.892072	89.209183
1767.621231	88.849480
1771.350390	88.422302
1775.079549	87.984833
1778.808707	87.803101
1782.537866	87.729309
1786.267025	87.875641
1789.996183	88.108681
1793.725342	88.194550
1797.454501	88.184944
1801.183660	88.079361
1804.912818	87.924072
1808.641977	87.838371
1812.371136	87.782822
1816.100294	87.734581
1819.829453	87.593086
1823.558612	87.520920
1827.287771	87.541397
1831.016929	87.584541
1834.746088	87.728455
1838.475247	87.861603
1842.204405	87.862770
1845.933564	87.815788
1849.662723	87.799393
1853.391882	87.735596
1857.121040	87.582817
1860.850199	87.378548
1864.579358	87.234322
1868.308516	87.427620
1872.037675	87.952568
1875.766834	88.371880
1879.495993	88.534676
1883.225151	88.502983
1886.954310	88.412720
1890.683469	88.323219
1894.412627	88.152252
1898.141786	87.971390
1901.870945	87.973045
1905.600104	88.077080
1909.329262	88.153702
1913.058421	88.193474
1916.787580	88.195763
1920.516738	88.042664
1924.245897	87.964592
1927.975056	88.095642
1931.704215	88.175583
1935.433373	88.190971
1939.162532	88.094666
1942.891691	88.103241
1946.620849	88.607780
1950.350008	89.183372
1954.079167	89.687462
1957.808326	90.250458
1961.537484	90.469475
1965.266643	90.333504
1968.995802	90.412125
1972.724960	90.564651
1976.454119	90.440010
1980.183278	90.146248
1983.912437	90.001083
1987.641595	89.859306
1991.370754	89.776627
1995.099913	89.998207
1998.829072	90.560089
2002.558230	91.048111
2006.287389	91.406319
2010.016548	91.597740
2013.745706	91.787994
2017.474865	92.067802
2021.204024	92.303436
2024.933183	92.296188
2028.662341	91.853569
2032.391500	91.051651
2036.120659	90.220688
2039.849817	89.718956
2043.578976	89.602631
2047.308135	89.004654
2051.037294	88.506905
2054.766452	88.572342
2058.495611	88.413330
2062.224770	88.131683
2065.953928	88.152527
2069.683087	88.297050
2073.412246	88.383484
2077.141405	88.124634
2080.870563	87.765839
2084.599722	87.672974
2088.328881	87.742622
2092.058039	87.715652
2095.787198	87.516006
2099.516357	87.273705
2103.245516	87.144920
2106.974674	87.067337
2110.703833	87.076027
2114.432992	87.102440
2118.162150	87.178314
2121.891309	87.257172
2125.620468	87.416710
2129.349627	87.810661
2133.078785	88.258156
2136.807944	88.234619
2140.537103	88.207306
2144.266261	88.545616
2147.995420	88.925819
2151.724579	89.207596
2155.453738	89.734886
2159.182896	89.730896
2162.912055	88.738037
2166.641214	87.605545
2170.370372	86.868439
2174.099531	86.489601
2177.828690	86.099648
2181.557849	85.694511
2185.287007	85.371193
2189.016166	84.893356
2192.745325	84.722328
2196.474483	84.696846
2200.203642	84.504593
2203.932801	84.152039
2207.661960	84.018074
2211.391118	83.943375
2215.120277	83.879395
2218.849436	83.856400
2222.578594	83.789391
2226.307753	83.608063
2230.036912	83.376160
2233.766071	82.991074
2237.495229	82.737183
2241.224388	82.658241
2244.953547	82.481003
2248.682705	82.189758
2252.411864	82.034958
2256.141023	81.780479
2259.870182	81.479347
2263.599340	81.134239
2267.328499	80.801537
2271.057658	80.547348
2274.786816	80.353310
2278.515975	79.940727
2282.245134	79.480034
2285.974293	79.131378
2289.703451	78.846191
2293.432610	78.584091
2297.161769	78.416748
2300.890927	78.170822
2304.620086	77.900497
2308.349245	77.719154
2312.078404	77.528633
2315.807562	77.219475
2319.536721	76.828217
2323.265880	76.542931
2326.995038	76.714706
2330.724197	76.863365
2334.453356	76.683281
2338.182515	76.432472
2341.911673	76.050034
2345.640832	75.744698
2349.369991	76.028282
2353.099149	76.187607
2356.828308	75.744362
2360.557467	75.256317
2364.286626	75.005699
2368.015784	74.645782
2371.744943	74.193848
2375.474102	73.819054
2379.203260	73.676849
2382.932419	73.603371
2386.661578	73.470840
2390.390737	73.240448
2394.119895	72.956345
2397.849054	72.688217
2401.578213	72.455338
2405.307371	72.183701
2409.036530	71.948120
2412.765689	71.704369
2416.494848	71.518288
2420.224006	71.345779
2423.953165	71.133904
2427.682324	70.857635
2431.411483	70.574852
2435.140641	70.297447
2438.869800	69.957764
2442.598959	69.528496
2446.328117	69.130394
2450.057276	68.761711
2453.786435	68.428947
2457.515594	68.027023
2461.244752	67.669716
2464.973911	67.343407
2468.703070	66.932777
2472.432228	66.464188
2476.161387	66.031151
2479.890546	65.555519
2483.619705	65.086472
2487.348863	64.629219
2491.078022	64.105484
2494.807181	63.481133
2498.536339	62.976597
2502.265498	62.481243
2505.994657	61.869728
2509.723816	61.206482
2513.452974	60.609917
2517.182133	60.057106
2520.911292	59.539009
2524.640450	59.089302
2528.369609	58.910305
2532.098768	58.943214
2535.827927	59.034512
2539.557085	59.172611
2543.286244	59.386860
2547.015403	59.580063
2550.744561	60.025963
2554.473720	60.692059
2558.202879	61.398964
2561.932038	62.197956
2565.661196	63.059971
2569.390355	63.843460
2573.119514	64.501205
2576.848672	64.902336
2580.577831	65.065796
2584.306990	65.092163
2588.036149	65.045998
2591.765307	64.875908
2595.494466	64.646324
2599.223625	64.445091
2602.952783	64.239426
2606.681942	63.919327
2610.411101	63.624985
2614.140260	63.376160
2617.869418	63.145992
2621.598577	62.888325
2625.327736	62.553341
2629.056894	62.103111
2632.786053	61.646278
2636.515212	61.192818
2640.244371	60.743923
2643.973529	60.347561
2647.702688	60.058075
2651.431847	59.903595
2655.161005	59.938232
2658.890164	60.137798
2662.619323	60.589703
2666.348482	61.210583
2670.077640	61.891727
2673.806799	62.638832
2677.535958	63.469200
2681.265116	64.323242
2684.994275	65.109840
2688.723434	65.752602
2692.452593	66.283348
2696.181751	66.736832
2699.910910	67.159157
2703.640069	67.502632
2707.369227	67.755989
2711.098386	67.926430
2714.827545	68.000771
2718.556704	67.959015
2722.285862	67.831535
2726.015021	67.651428
2729.744180	67.478111
2733.473338	67.241669
2737.202497	67.044556
2740.931656	66.905785
2744.660815	66.701759
2748.389973	66.416725
2752.119132	66.129143
2755.848291	65.771088
2759.577449	65.387299
2763.306608	64.999847
2767.035767	64.608810
2770.764926	64.211845
2774.494084	63.763397
2778.223243	63.239536
2781.952402	62.731270
2785.681560	62.285088
2789.410719	61.873405
2793.139878	61.393478
2796.869037	60.882626
2800.598195	60.392033
2804.327354	59.966885
2808.056513	59.625870
2811.785671	59.373562
2815.514830	59.267307
2819.243989	59.321136
2822.973148	59.405056
2826.702306	59.572292
2830.431465	59.817734
2834.160624	60.060120
2837.889782	60.250275
2841.618941	60.380970
2845.348100	60.515343
2849.077259	60.607552
2852.806417	60.557869
2856.535576	60.423752
2860.264735	60.352859
2863.993894	60.269695
2867.723052	60.155788
2871.452211	60.117168
2875.181370	60.172710
2878.910528	60.318810
2882.639687	60.481651
2886.368846	60.696659
2890.098005	60.968025
2893.827163	61.380619
2897.556322	61.896591
2901.285481	62.411194
2905.014639	62.863571
2908.743798	63.319256
2912.472957	63.780228
2916.202116	64.195015
2919.931274	64.557701
2923.660433	64.799004
2927.389592	64.885780
2931.118750	64.890457
2934.847909	64.802505
2938.577068	64.629280
2942.306227	64.374893
2946.035385	64.062477
2949.764544	63.852074
2953.493703	63.699207
2957.222861	63.568748
2960.952020	63.408089
2964.681179	63.239609
2968.410338	63.140614
2972.139496	63.130123
2975.868655	63.227173
2979.597814	63.296822
2983.326972	63.336617
2987.056131	63.358791
2990.785290	63.418247
2994.514449	63.517685
2998.243607	63.628277
3001.972766	63.746788
3005.701925	63.928989
3009.431083	64.151199
3013.160242	64.405693
3016.889401	64.915634
3020.618560	65.455750
3024.347718	65.893036
3028.076877	66.285355
3031.806036	66.667610
3035.535194	67.036102
3039.264353	67.350212
3042.993512	67.591110
3046.722671	67.763115
3050.451829	67.764610
3054.180988	67.577965
3057.910147	67.376488
3061.639305	67.360451
3065.368464	67.400658
3069.097623	67.483574
3072.826782	67.603806
3076.555940	67.659767
3080.285099	67.798950
3084.014258	68.000198
3087.743416	68.210480
3091.472575	68.686752
3095.201734	69.597572
3098.930893	70.691910
3102.660051	71.622314
3106.389210	72.349686
3110.118369	73.028961
3113.847527	73.635788
3117.576686	74.175560
3121.305845	74.662621
3125.035004	75.053154
3128.764162	75.513382
3132.493321	75.930229
3136.222480	76.312447
3139.951638	76.772766
3143.680797	77.118019
3147.409956	77.468689
3151.139115	77.927086
3154.868273	78.324753
3158.597432	78.590347
3162.326591	78.933098
3166.055749	79.382545
3169.784908	79.820129
3173.514067	80.228592
3177.243226	80.613701
3180.972384	80.993179
3184.701543	81.410851
3188.430702	81.756851
3192.159860	82.106979
3195.889019	82.426857
3199.618178	82.724297
3203.347337	83.043816
3207.076495	83.381226
3210.805654	83.710960
3214.534813	84.012917
3218.263971	84.274422
3221.993130	84.625229
3225.722289	85.023720
3229.451448	85.455734
3233.180606	85.937386
3236.909765	86.328987
3240.638924	86.486771
3244.368082	86.727882
3248.097241	87.077904
3251.826400	87.379601
3255.555559	87.648766
3259.284717	87.920601
3263.013876	88.132164
3266.743035	88.424988
3270.472193	88.807037
3274.201352	89.092697
3277.930511	89.173409
3281.659670	89.311760
3285.388828	89.506470
3289.117987	89.773842
3292.847146	90.036469
3296.576305	90.225868
3300.305463	90.278305
3304.034622	90.567505
3307.763781	90.914619
3311.492939	90.881676
3315.222098	90.721771
3318.951257	90.912811
3322.680416	91.212761
3326.409574	91.482948
3330.138733	91.605797
3333.867892	91.797264
3337.597050	92.087006
3341.326209	92.326538
3345.055368	92.438980
3348.784527	92.578949
3352.513685	92.751160
3356.242844	92.798973
3359.972003	92.831291
3363.701161	93.067047
3367.430320	93.339432
3371.159479	93.612389
3374.888638	93.515846
3378.617796	93.500938
3382.346955	93.573097
3386.076114	93.566986
3389.805272	93.762894
3393.534431	94.067299
3397.263590	94.105957
3400.992749	94.185928
3404.721907	94.143715
3408.451066	94.070557
3412.180225	94.184273
3415.909383	94.317101
3419.638542	94.324745
3423.367701	94.395363
3427.096860	94.466370
3430.826018	94.584480
3434.555177	94.665268
3438.284336	94.667778
3442.013494	94.622711
3445.742653	94.662224
3449.471812	94.715179
3453.200971	94.800003
3456.930129	94.780975
3460.659288	94.853897
3464.388447	94.961037
3468.117605	95.016624
3471.846764	95.061882
3475.575923	95.035767
3479.305082	94.991409
3483.034240	95.087143
3486.763399	95.074730
3490.492558	94.997757
3494.221716	95.020592
3497.950875	95.154129
3501.680034	95.171829
3505.409193	95.054031
3509.138351	94.945381
3512.867510	95.072342
3516.596669	95.146240
3520.325827	95.066315
3524.054986	95.065575
3527.784145	95.138000
3531.513304	95.123093
3535.242462	95.122437
3538.971621	95.137070
3542.700780	95.194588
3546.429938	95.046974
3550.159097	95.057892
3553.888256	95.106483
3557.617415	95.057053
3561.346573	95.091232
3565.075732	95.159592
3568.804891	95.099907
3572.534049	95.214149
3576.263208	95.229111
3579.992367	95.151169
3583.721526	95.070419
3587.450684	95.007698
3591.179843	95.032127
3594.909002	95.192932
3598.638160	95.176369
3602.367319	95.160522
3606.096478	95.010948
3609.825637	94.987587
3613.554795	95.027702
3617.283954	95.096619
3621.013113	95.048538
3624.742271	95.067574
3628.471430	94.880302
3632.200589	94.839973
3635.929748	95.048790
3639.658906	95.076599
3643.388065	94.961731
3647.117224	94.783623
3650.846382	94.655090
3654.575541	94.980560
3658.304700	95.106987
3662.033859	95.073456
3665.763017	94.984154
3669.492176	94.834930
3673.221335	94.749832
3676.950493	94.777512
3680.679652	94.879150
3684.408811	94.881371
3688.137970	94.596352
3691.867128	94.496384
3695.596287	94.761307
3699.325446	94.774460
3703.054604	94.615356
3706.783763	94.628578
3710.512922	94.524345
3714.242081	94.562012
3717.971239	94.765953
3721.700398	94.653137
3725.429557	94.538933
3729.158715	94.663902
3732.887874	94.591148
3736.617033	94.517525
3740.346192	94.724937
3744.075350	94.615700
3747.804509	94.324661
3751.533668	94.208786
3755.262827	94.318130
3758.991985	94.508980
3762.721144	94.431450
3766.450303	94.330498
3770.179461	94.268799
3773.908620	94.339737
3777.637779	94.375443
3781.366938	94.270386
3785.096096	94.251602
3788.825255	94.358849
3792.554414	94.467850
3796.283572	94.429329
3800.012731	94.240341
3803.741890	94.164299
3807.471049	94.182739
3811.200207	94.355713
3814.929366	94.341225
3818.658525	94.137886
3822.387683	94.094788
3826.116842	94.278946
3829.846001	94.352448
3833.575160	94.272156
3837.304318	94.144470
3841.033477	94.074478
3844.762636	94.257355
3848.491794	94.377579
3852.220953	94.220016
3855.950112	93.864670
3859.679271	94.198143
3863.408429	94.323944
3867.137588	94.180672
3870.866747	94.072670
3874.595905	93.968704
3878.325064	94.126465
3882.054223	94.136459
3885.783382	94.043510
3889.512540	94.000458
3893.241699	94.036827
3896.970858	94.064880
3900.700016	93.955917
3904.429175	93.743790
3908.158334	93.829788
3911.887493	93.951942
3915.616651	93.933601
3919.345810	93.879013
3923.074969	93.921974
3926.804127	93.917274
3930.533286	93.919151
3934.262445	93.778847
3937.991604	93.806534
3941.720762	93.922501
3945.449921	93.905167
3949.179080	93.818367
3952.908238	93.810356
3956.637397	93.784866
3960.366556	93.819939
3964.095715	93.838829
3967.824873	93.741524
3971.554032	93.715477
3975.283191	93.761360
3979.012349	93.747772
3982.741508	93.746948
3986.470667	93.719749
3990.199826	93.705223
3993.928984	93.742622
3997.658143	93.737267
4001.387302	93.684334
