# Supplementary material for: Investigation of Potential Amorphisation and Co-Amorphisation Behaviour of the Benzene Di-Carboxylic Acids upon Cryo-Milling
Source: Molecules. 2019 Nov 5;24(21):3990. doi: 10.3390/molecules24213990 (PMC6865180; doi:10.3390/molecules24213990)
Supplement: Supplementary file 1 [file molecules-24-03990-s001.zip › SI_pack/Figure_4_FTIR_single_components/Data/Isophthalic acid/Isophthalic acid_ cryomilled for 60 mins at zero weeks.csv]

XLabel	Wavenumber
YLabel	%Transmittance
FileType	%Transmittance
DisplayDirection	20300
PeakDirection	20311
648.873616	28.137020
652.602775	25.265228
656.331934	23.550671
660.061093	21.991888
663.790251	18.239304
667.519410	15.567119
671.248569	18.478874
674.977728	22.041075
678.706886	20.199709
682.436045	13.519867
686.165204	7.571618
689.894362	11.356562
693.623521	33.949375
697.352680	58.963768
701.081839	63.733437
704.810997	54.866348
708.540156	43.694103
712.269315	32.186787
715.998473	20.915321
719.727632	11.407731
723.456791	7.248096
727.185950	12.855653
730.915108	27.077244
734.644267	45.971737
738.373426	61.776844
742.102584	68.293167
745.831743	68.631912
749.560902	66.685440
753.290061	64.252998
757.019219	61.682655
760.748378	59.515179
764.477537	57.774075
768.206695	55.876572
771.935854	53.756859
775.665013	51.917957
779.394172	51.005913
783.123330	51.409863
786.852489	51.386890
790.581648	50.429916
794.310806	49.379250
798.039965	47.840748
801.769124	45.910965
805.498283	44.001507
809.227441	42.116489
812.956600	40.208412
816.685759	38.050583
820.414917	35.503410
824.144076	33.220108
827.873235	32.642792
831.602394	36.301891
835.331552	42.727364
839.060711	44.778503
842.789870	42.646503
846.519028	40.543316
850.248187	38.970638
853.977346	37.499363
857.706505	36.058384
861.435663	34.625626
865.164822	33.159462
868.893981	31.693018
872.623139	30.266314
876.352298	28.927071
880.081457	27.796099
883.810616	26.932899
887.539774	26.327465
891.268933	25.833654
894.998092	25.190481
898.727250	24.323727
902.456409	23.400785
906.185568	22.579010
909.914727	21.870726
913.643885	21.367960
917.373044	21.268181
921.102203	21.827948
924.831361	23.231834
928.560520	25.197838
932.289679	27.197588
936.018838	29.652113
939.747996	33.837975
943.477155	38.949829
947.206314	42.975613
950.935472	45.749973
954.664631	48.610466
958.393790	51.749657
962.122949	54.551987
965.852107	56.982117
969.581266	59.070450
973.310425	60.893578
977.039583	62.420818
980.768742	63.621429
984.497901	64.388481
988.227060	64.555191
991.956218	63.890934
995.685377	62.584942
999.414536	60.819183
1003.143694	61.610729
1006.872853	65.351387
1010.602012	66.596954
1014.331171	65.907097
1018.060329	65.304886
1021.789488	64.771286
1025.518647	64.180206
1029.247805	63.624012
1032.976964	63.099964
1036.706123	62.596046
1040.435282	62.067333
1044.164440	61.522564
1047.893599	60.918949
1051.622758	60.187904
1055.351916	59.195816
1059.081075	57.675453
1062.810234	55.076035
1066.539393	51.114944
1070.268551	46.999409
1073.997710	45.588188
1077.726869	48.349590
1081.456027	52.689384
1085.185186	54.578865
1088.914345	53.256657
1092.643504	50.199848
1096.372662	47.767097
1100.101821	48.595169
1103.830980	52.031422
1107.560139	55.397812
1111.289297	57.345837
1115.018456	57.062737
1118.747615	55.100460
1122.476773	52.704132
1126.205932	50.437340
1129.935091	48.368671
1133.664250	46.605656
1137.393408	45.076416
1141.122567	43.473614
1144.851726	41.406052
1148.580884	38.796177
1152.310043	35.363361
1156.039202	31.538317
1159.768361	30.102060
1163.497519	33.051384
1167.226678	38.383152
1170.955837	42.998585
1174.684995	44.870094
1178.414154	43.926247
1182.143313	41.590160
1185.872472	39.360752
1189.601630	37.686863
1193.330789	36.448837
1197.059948	35.423420
1200.789106	34.484730
1204.518265	33.528584
1208.247424	32.579323
1211.976583	31.611513
1215.705741	30.693672
1219.434900	29.768045
1223.164059	28.716436
1226.893217	27.369776
1230.622376	25.776808
1234.351535	23.864689
1238.080694	21.725061
1241.809852	19.497723
1245.539011	17.312155
1249.268170	15.159335
1252.997328	13.132498
1256.726487	11.226185
1260.455646	9.632714
1264.184805	8.654887
1267.913963	8.574891
1271.643122	8.851951
1275.372281	9.312291
1279.101439	10.716708
1282.830598	13.360825
1286.559757	16.119425
1290.288916	18.781921
1294.018074	21.959044
1297.747233	26.143242
1301.476392	30.676287
1305.205550	34.772068
1308.934709	38.271587
1312.663868	41.624935
1316.393027	45.018887
1320.122185	47.444603
1323.851344	47.971058
1327.580503	49.827141
1331.309661	55.970539
1335.038820	63.824230
1338.767979	70.113266
1342.497138	73.912262
1346.226296	75.528152
1349.955455	75.861290
1353.684614	75.390831
1357.413772	74.412590
1361.142931	72.885391
1364.872090	70.949905
1368.601249	69.179352
1372.330407	67.148872
1376.059566	64.550629
1379.788725	61.927578
1383.517883	59.086418
1387.247042	55.306061
1390.976201	51.296391
1394.705360	47.014877
1398.434518	41.402061
1402.163677	36.342201
1405.892836	31.693451
1409.621994	27.845314
1413.351153	25.513929
1417.080312	25.112814
1420.809471	27.988497
1424.538629	35.022263
1428.267788	43.930080
1431.996947	52.022842
1435.726105	57.522873
1439.455264	61.093544
1443.184423	62.052307
1446.913582	60.212513
1450.642740	57.634911
1454.371899	57.626713
1458.101058	61.441406
1461.830216	66.443878
1465.559375	70.236580
1469.288534	73.301956
1473.017693	74.526871
1476.746851	73.225281
1480.476010	69.332611
1484.205169	64.605354
1487.934327	64.413902
1491.663486	69.304787
1495.392645	72.939903
1499.121804	74.026215
1502.850962	74.665619
1506.580121	73.213562
1510.309280	71.160858
1514.038438	71.179520
1517.767597	70.286636
1521.496756	68.419128
1525.225915	67.391258
1528.955073	67.641502
1532.684232	67.814758
1536.413391	67.904137
1540.142550	66.308952
1543.871708	63.276882
1547.600867	62.881031
1551.330026	62.277561
1555.059184	61.224377
1558.788343	56.735321
1562.517502	52.499146
1566.246661	51.479973
1569.975819	47.857361
1573.704978	42.924923
1577.434137	36.736217
1581.163295	33.738190
1584.892454	37.600468
1588.621613	44.587173
1592.350772	48.609524
1596.079930	46.826416
1599.809089	41.511539
1603.538248	33.972382
1607.267406	25.869835
1610.996565	23.790443
1614.725724	33.319592
1618.454883	46.452301
1622.184041	49.068687
1625.913200	45.139858
1629.642359	41.586941
1633.371517	38.821884
1637.100676	34.343895
1640.829835	31.393385
1644.558994	29.425497
1648.288152	26.063931
1652.017311	23.047092
1655.746470	19.391687
1659.475628	17.488930
1663.204787	15.071828
1666.933946	12.221759
1670.663105	9.856978
1674.392263	7.954458
1678.121422	7.107445
1681.850581	7.114445
1685.579739	8.554199
1689.308898	11.545981
1693.038057	15.133040
1696.767216	19.922020
1700.496374	26.181175
1704.225533	32.383942
1707.954692	38.735657
1711.683850	45.276367
1715.413009	52.065800
1719.142168	59.778847
1722.871327	65.118439
1726.600485	68.427856
1730.329644	70.831017
1734.058803	72.993576
1737.787961	75.685555
1741.517120	78.195297
1745.246279	80.754745
1748.975438	82.792297
1752.704596	84.322502
1756.433755	84.960526
1760.162914	85.107376
1763.892072	84.894249
1767.621231	84.639496
1771.350390	84.192947
1775.079549	83.690773
1778.808707	83.351761
1782.537866	83.310402
1786.267025	83.409714
1789.996183	83.512398
1793.725342	83.396545
1797.454501	83.302895
1801.183660	83.055847
1804.912818	82.815620
1808.641977	82.540398
1812.371136	82.293518
1816.100294	82.120857
1819.829453	81.934387
1823.558612	81.737816
1827.287771	81.742538
1831.016929	81.706215
1834.746088	81.774330
1838.475247	81.818909
1842.204405	81.898811
1845.933564	81.804619
1849.662723	81.763985
1853.391882	81.758636
1857.121040	81.824715
1860.850199	81.867432
1864.579358	81.995583
1868.308516	82.115875
1872.037675	82.414314
1875.766834	82.712135
1879.495993	82.962746
1883.225151	82.987129
1886.954310	82.948174
1890.683469	82.802917
1894.412627	82.705109
1898.141786	82.568329
1901.870945	82.557159
1905.600104	82.658722
1909.329262	82.783333
1913.058421	82.865982
1916.787580	82.922134
1920.516738	82.778175
1924.245897	82.852623
1927.975056	82.851585
1931.704215	82.835884
1935.433373	82.729637
1939.162532	82.717865
1942.891691	82.727600
1946.620849	83.141113
1950.350008	83.863564
1954.079167	84.720695
1957.808326	85.283730
1961.537484	85.768898
1965.266643	85.914970
1968.995802	86.381294
1972.724960	86.793449
1976.454119	86.901588
1980.183278	86.039314
1983.912437	85.636299
1987.641595	85.583702
1991.370754	85.834198
1995.099913	86.078552
1998.829072	86.618683
2002.558230	87.700386
2006.287389	88.844994
2010.016548	88.810921
2013.745706	88.703651
2017.474865	88.640915
2021.204024	88.512619
2024.933183	88.299690
2028.662341	88.192543
2032.391500	87.907196
2036.120659	87.696404
2039.849817	86.955627
2043.578976	86.232033
2047.308135	85.524757
2051.037294	84.811974
2054.766452	84.525391
2058.495611	84.604591
2062.224770	84.432594
2065.953928	84.358032
2069.683087	84.150124
2073.412246	84.116646
2077.141405	83.890358
2080.870563	83.646896
2084.599722	83.459198
2088.328881	83.491669
2092.058039	83.575844
2095.787198	83.378433
2099.516357	82.973778
2103.245516	82.923210
2106.974674	82.790886
2110.703833	82.542870
2114.432992	82.379379
2118.162150	82.459114
2121.891309	82.586380
2125.620468	82.788361
2129.349627	82.877373
2133.078785	83.139328
2136.807944	83.417656
2140.537103	83.536842
2144.266261	83.736809
2147.995420	84.206451
2151.724579	84.589622
2155.453738	85.478462
2159.182896	85.843849
2162.912055	84.275398
2166.641214	82.450462
2170.370372	81.627312
2174.099531	81.391289
2177.828690	80.940094
2181.557849	80.239204
2185.287007	79.748016
2189.016166	79.251678
2192.745325	79.032959
2196.474483	78.972580
2200.203642	78.893860
2203.932801	78.656731
2207.661960	78.454224
2211.391118	78.228394
2215.120277	77.987396
2218.849436	77.833771
2222.578594	77.772133
2226.307753	77.421501
2230.036912	77.149536
2233.766071	77.012085
2237.495229	76.804680
2241.224388	76.527626
2244.953547	76.366531
2248.682705	76.092697
2252.411864	75.682327
2256.141023	75.206161
2259.870182	74.777962
2263.599340	74.478043
2267.328499	74.095955
2271.057658	73.606438
2274.786816	73.140694
2278.515975	72.661781
2282.245134	72.149796
2285.974293	71.652740
2289.703451	71.243469
2293.432610	70.952316
2297.161769	70.748459
2300.890927	70.462807
2304.620086	70.096832
2308.349245	69.765701
2312.078404	69.471077
2315.807562	69.146370
2319.536721	68.757088
2323.265880	68.409676
2326.995038	68.519524
2330.724197	68.730980
2334.453356	68.574387
2338.182515	68.232246
2341.911673	67.587967
2345.640832	67.100182
2349.369991	67.506477
2353.099149	67.870659
2356.828308	67.344612
2360.557467	66.584267
2364.286626	66.041283
2368.015784	65.462280
2371.744943	64.845795
2375.474102	64.396378
2379.203260	64.165932
2382.932419	64.091133
2386.661578	63.901295
2390.390737	63.603615
2394.119895	63.289692
2397.849054	62.985771
2401.578213	62.703804
2405.307371	62.404427
2409.036530	62.050938
2412.765689	61.793671
2416.494848	61.566681
2420.224006	61.314186
2423.953165	61.032505
2427.682324	60.660702
2431.411483	60.241302
2435.140641	59.859917
2438.869800	59.414795
2442.598959	58.903370
2446.328117	58.458847
2450.057276	58.005745
2453.786435	57.422005
2457.515594	56.911144
2461.244752	56.457211
2464.973911	56.001675
2468.703070	55.449745
2472.432228	54.927456
2476.161387	54.477257
2479.890546	53.965733
2483.619705	53.389477
2487.348863	52.801712
2491.078022	52.158184
2494.807181	51.534119
2498.536339	50.967743
2502.265498	50.411858
2505.994657	49.794167
2509.723816	49.213879
2513.452974	48.652401
2517.182133	48.176506
2520.911292	47.700695
2524.640450	47.332062
2528.369609	47.007427
2532.098768	46.672466
2535.827927	46.340263
2539.557085	46.131588
2543.286244	46.062042
2547.015403	46.032005
2550.744561	46.150555
2554.473720	46.601650
2558.202879	47.293217
2561.932038	48.252083
2565.661196	49.435261
2569.390355	50.706707
2573.119514	51.835476
2576.848672	52.727798
2580.577831	53.325760
2584.306990	53.654953
2588.036149	53.784763
2591.765307	53.771183
2595.494466	53.661289
2599.223625	53.520969
2602.952783	53.298180
2606.681942	53.076603
2610.411101	52.860771
2614.140260	52.730373
2617.869418	52.583733
2621.598577	52.353344
2625.327736	52.090431
2629.056894	51.783550
2632.786053	51.362358
2636.515212	50.897316
2640.244371	50.427647
2643.973529	49.997257
2647.702688	49.668926
2651.431847	49.433971
2655.161005	49.273453
2658.890164	49.264336
2662.619323	49.439774
2666.348482	49.796940
2670.077640	50.313030
2673.806799	50.983292
2677.535958	51.797676
2681.265116	52.727852
2684.994275	53.652496
2688.723434	54.540649
2692.452593	55.389317
2696.181751	56.164330
2699.910910	56.880779
2703.640069	57.485043
2707.369227	57.969776
2711.098386	58.339783
2714.827545	58.539131
2718.556704	58.587364
2722.285862	58.501282
2726.015021	58.346096
2729.744180	58.141575
2733.473338	57.983799
2737.202497	57.873482
2740.931656	57.729908
2744.660815	57.506977
2748.389973	57.226414
2752.119132	56.874237
2755.848291	56.440983
2759.577449	55.924854
2763.306608	55.396599
2767.035767	54.846077
2770.764926	54.268280
2774.494084	53.671925
2778.223243	53.083431
2781.952402	52.495144
2785.681560	51.922791
2789.410719	51.365101
2793.139878	50.780289
2796.869037	50.199936
2800.598195	49.627621
2804.327354	49.052841
2808.056513	48.589180
2811.785671	48.205406
2815.514830	47.929020
2819.243989	47.798328
2822.973148	47.823341
2826.702306	48.047832
2830.431465	48.471329
2834.160624	48.992443
2837.889782	49.559509
2841.618941	50.070606
2845.348100	50.501228
2849.077259	50.795223
2852.806417	50.935745
2856.535576	50.976490
2860.264735	50.978409
2863.993894	50.958355
2867.723052	50.948601
2871.452211	50.945015
2875.181370	51.015892
2878.910528	51.197720
2882.639687	51.446732
2886.368846	51.777733
2890.098005	52.227577
2893.827163	52.781162
2897.556322	53.329666
2901.285481	53.859455
2905.014639	54.457069
2908.743798	55.022266
2912.472957	55.498249
2916.202116	55.901382
2919.931274	56.210918
2923.660433	56.377422
2927.389592	56.451454
2931.118750	56.490925
2934.847909	56.468620
2938.577068	56.304817
2942.306227	56.033260
2946.035385	55.743580
2949.764544	55.517254
2953.493703	55.304340
2957.222861	55.068653
2960.952020	54.849079
2964.681179	54.731224
2968.410338	54.674927
2972.139496	54.633675
2975.868655	54.624699
2979.597814	54.688347
2983.326972	54.823250
2987.056131	54.965656
2990.785290	55.062355
2994.514449	55.176266
2998.243607	55.414837
3001.972766	55.733093
3005.701925	56.040848
3009.431083	56.387657
3013.160242	56.813267
3016.889401	57.401985
3020.618560	58.007446
3024.347718	58.534016
3028.076877	59.032360
3031.806036	59.536495
3035.535194	59.939529
3039.264353	60.267445
3042.993512	60.502342
3046.722671	60.616486
3050.451829	60.548927
3054.180988	60.422722
3057.910147	60.345520
3061.639305	60.326141
3065.368464	60.389786
3069.097623	60.525867
3072.826782	60.720085
3076.555940	60.896191
3080.285099	61.142849
3084.014258	61.512821
3087.743416	61.938572
3091.472575	62.571899
3095.201734	63.620296
3098.930893	64.841324
3102.660051	65.873199
3106.389210	66.681786
3110.118369	67.369553
3113.847527	68.019814
3117.576686	68.587242
3121.305845	69.146584
3125.035004	69.705261
3128.764162	70.211502
3132.493321	70.677948
3136.222480	71.155167
3139.951638	71.621674
3143.680797	72.026169
3147.409956	72.425804
3151.139115	72.915459
3154.868273	73.358597
3158.597432	73.662262
3162.326591	74.029846
3166.055749	74.548828
3169.784908	74.991600
3173.514067	75.374313
3177.243226	75.829651
3180.972384	76.254929
3184.701543	76.609024
3188.430702	76.989105
3192.159860	77.320068
3195.889019	77.640602
3199.618178	77.960228
3203.347337	78.328415
3207.076495	78.676956
3210.805654	78.922401
3214.534813	79.233536
3218.263971	79.648041
3221.993130	79.987411
3225.722289	80.408440
3229.451448	80.954430
3233.180606	81.460060
3236.909765	81.836952
3240.638924	82.107231
3244.368082	82.454018
3248.097241	82.856689
3251.826400	83.094261
3255.555559	83.416351
3259.284717	83.791924
3263.013876	84.067680
3266.743035	84.388214
3270.472193	84.811478
3274.201352	85.118492
3277.930511	85.235367
3281.659670	85.416687
3285.388828	85.726219
3289.117987	85.982086
3292.847146	86.274765
3296.576305	86.474831
3300.305463	86.529907
3304.034622	86.834099
3307.763781	87.291740
3311.492939	87.257828
3315.222098	87.187492
3318.951257	87.446846
3322.680416	87.809364
3326.409574	88.152542
3330.138733	88.349159
3333.867892	88.532700
3337.597050	88.899277
3341.326209	89.158821
3345.055368	89.339920
3348.784527	89.560379
3352.513685	89.805275
3356.242844	89.867508
3359.972003	89.996712
3363.701161	90.307823
3367.430320	90.716461
3371.159479	90.934464
3374.888638	90.753479
3378.617796	90.758369
3382.346955	90.945869
3386.076114	91.085182
3389.805272	91.398560
3393.534431	91.730965
3397.263590	91.807487
3400.992749	91.903000
3404.721907	91.924690
3408.451066	91.841454
3412.180225	92.036392
3415.909383	92.178551
3419.638542	92.193680
3423.367701	92.281624
3427.096860	92.454636
3430.826018	92.624382
3434.555177	92.801308
3438.284336	92.874611
3442.013494	92.842621
3445.742653	92.791664
3449.471812	92.917099
3453.200971	93.044548
3456.930129	93.070969
3460.659288	93.099426
3464.388447	93.209351
3468.117605	93.329056
3471.846764	93.393463
3475.575923	93.360764
3479.305082	93.364212
3483.034240	93.416260
3486.763399	93.544456
3490.492558	93.573212
3494.221716	93.566551
3497.950875	93.607903
3501.680034	93.624191
3505.409193	93.640854
3509.138351	93.772385
3512.867510	93.786179
3516.596669	93.766304
3520.325827	93.808853
3524.054986	93.788864
3527.784145	93.729851
3531.513304	93.779663
3535.242462	93.790154
3538.971621	93.824593
3542.700780	93.820580
3546.429938	93.827415
3550.159097	93.901360
3553.888256	94.013863
3557.617415	94.042511
3561.346573	94.031570
3565.075732	94.025597
3568.804891	94.000778
3572.534049	93.996437
3576.263208	94.083084
3579.992367	94.096748
3583.721526	94.023155
3587.450684	93.917915
3591.179843	93.923019
3594.909002	93.931274
3598.638160	93.947807
3602.367319	94.024590
3606.096478	93.952042
3609.825637	93.808273
3613.554795	93.860512
3617.283954	93.888412
3621.013113	93.872276
3624.742271	93.838539
3628.471430	93.742508
3632.200589	93.712311
3635.929748	93.874008
3639.658906	93.887527
3643.388065	93.774063
3647.117224	93.602409
3650.846382	93.557030
3654.575541	93.769066
3658.304700	93.859131
3662.033859	93.856201
3665.763017	93.860863
3669.492176	93.707954
3673.221335	93.523788
3676.950493	93.578896
3680.679652	93.806992
3684.408811	93.865486
3688.137970	93.679688
3691.867128	93.519516
3695.596287	93.677124
3699.325446	93.697258
3703.054604	93.577240
3706.783763	93.461319
3710.512922	93.422958
3714.242081	93.426910
3717.971239	93.602722
3721.700398	93.621910
3725.429557	93.486298
3729.158715	93.476715
3732.887874	93.457077
3736.617033	93.319534
3740.346192	93.390411
3744.075350	93.287117
3747.804509	93.070847
3751.533668	93.066917
3755.262827	93.116089
3758.991985	93.218109
3762.721144	93.219353
3766.450303	93.107040
3770.179461	93.024834
3773.908620	93.118622
3777.637779	93.202965
3781.366938	93.099854
3785.096096	93.115562
3788.825255	93.220688
3792.554414	93.262878
3796.283572	93.190521
3800.012731	93.067299
3803.741890	92.954582
3807.471049	93.024765
3811.200207	93.189621
3814.929366	93.171654
3818.658525	92.927597
3822.387683	92.858711
3826.116842	93.020988
3829.846001	93.106544
3833.575160	92.982407
3837.304318	92.831284
3841.033477	92.799606
3844.762636	93.003204
3848.491794	93.138107
3852.220953	92.924950
3855.950112	92.589729
3859.679271	92.830849
3863.408429	92.941376
3867.137588	92.834419
3870.866747	92.801483
3874.595905	92.774620
3878.325064	92.829300
3882.054223	92.808495
3885.783382	92.761879
3889.512540	92.825150
3893.241699	92.819221
3896.970858	92.792145
3900.700016	92.730820
3904.429175	92.556953
3908.158334	92.586098
3911.887493	92.739197
3915.616651	92.718468
3919.345810	92.639732
3923.074969	92.607460
3926.804127	92.603012
3930.533286	92.612366
3934.262445	92.646851
3937.991604	92.615440
3941.720762	92.548355
3945.449921	92.509651
3949.179080	92.536171
3952.908238	92.543312
3956.637397	92.580208
3960.366556	92.580025
3964.095715	92.530609
3967.824873	92.460579
3971.554032	92.425224
3975.283191	92.432327
3979.012349	92.441948
3982.741508	92.453079
3986.470667	92.453743
3990.199826	92.435059
3993.928984	92.440399
3997.658143	92.409790
4001.387302	92.380562
