# Supplementary material for: Investigation of Potential Amorphisation and Co-Amorphisation Behaviour of the Benzene Di-Carboxylic Acids upon Cryo-Milling
Source: Molecules. 2019 Nov 5;24(21):3990. doi: 10.3390/molecules24213990 (PMC6865180; doi:10.3390/molecules24213990)
Supplement: Supplementary file 1 [file molecules-24-03990-s001.zip › SI_pack/Figure_4_FTIR_single_components/Data/Phthalic acid/Phthalic acid cryomilled for 60 mins at zero weeks.csv]

XLabel	Wavenumber
YLabel	%Transmittance
FileType	%Transmittance
DisplayDirection	20300
PeakDirection	20311
648.873616	42.081120
652.602775	38.269802
656.331934	33.825275
660.061093	29.137554
663.790251	24.561264
667.519410	17.880039
671.248569	11.382962
674.977728	19.687096
678.706886	42.166500
682.436045	56.362400
686.165204	53.558403
689.894362	44.760361
693.623521	39.298786
697.352680	42.552708
701.081839	46.836422
704.810997	44.830482
708.540156	40.549534
712.269315	36.094070
715.998473	31.323252
719.727632	26.167709
723.456791	20.744770
727.185950	15.031918
730.915108	9.644844
734.644267	7.941771
738.373426	15.552773
742.102584	33.801048
745.831743	54.891220
749.560902	64.774513
753.290061	63.436810
757.019219	58.940548
760.748378	54.145931
764.477537	49.188908
768.206695	44.354877
771.935854	39.669571
775.665013	35.044617
779.394172	30.045612
783.123330	25.278128
786.852489	21.824247
790.581648	18.595680
794.310806	15.475084
798.039965	17.769423
801.769124	25.039900
805.498283	40.031902
809.227441	62.526112
812.956600	74.903496
816.685759	73.154182
820.414917	66.227531
824.144076	56.698299
827.873235	46.272034
831.602394	44.073158
835.331552	52.117416
839.060711	58.928509
842.789870	59.242790
846.519028	56.341431
850.248187	52.953346
853.977346	49.634510
857.706505	46.496181
861.435663	43.324471
865.164822	40.050858
868.893981	36.622005
872.623139	33.134853
876.352298	29.538174
880.081457	26.119459
883.810616	23.168152
887.539774	21.080462
891.268933	19.885349
894.998092	19.624117
898.727250	20.168903
902.456409	21.733206
906.185568	24.362549
909.914727	27.835962
913.643885	31.516829
917.373044	35.255932
921.102203	39.134769
924.831361	43.325085
928.560520	47.405746
932.289679	51.176140
936.018838	54.826778
939.747996	58.745060
943.477155	62.421497
947.206314	65.364555
950.935472	67.262062
954.664631	68.337105
958.393790	68.656586
962.122949	68.466202
965.852107	66.442780
969.581266	58.628883
973.310425	50.328537
977.039583	55.509567
980.768742	65.423019
984.497901	68.936722
988.227060	69.408737
991.956218	69.374664
995.685377	68.788643
999.414536	65.697701
1003.143694	58.332245
1006.872853	56.140778
1010.602012	63.860909
1014.331171	69.277512
1018.060329	70.005653
1021.789488	70.022064
1025.518647	69.895012
1029.247805	69.617317
1032.976964	69.111061
1036.706123	68.258415
1040.435282	67.011345
1044.164440	65.703888
1047.893599	64.188553
1051.622758	61.756660
1055.351916	58.161743
1059.081075	53.497257
1062.810234	44.957096
1066.539393	30.083923
1070.268551	21.770054
1073.997710	39.771557
1077.726869	67.190231
1081.456027	78.601006
1085.185186	80.221611
1088.914345	79.345261
1092.643504	77.495674
1096.372662	75.425285
1100.101821	73.172691
1103.830980	70.730301
1107.560139	68.547394
1111.289297	66.906906
1115.018456	65.652748
1118.747615	64.402740
1122.476773	63.043697
1126.205932	61.304691
1129.935091	58.880646
1133.664250	54.831684
1137.393408	48.859245
1141.122567	47.022953
1144.851726	52.233124
1148.580884	53.291077
1152.310043	47.396309
1156.039202	49.772797
1159.768361	60.299362
1163.497519	62.508656
1167.226678	59.504730
1170.955837	57.168308
1174.684995	55.267769
1178.414154	53.829239
1182.143313	52.569279
1185.872472	50.865185
1189.601630	48.960133
1193.330789	47.116241
1197.059948	45.374016
1200.789106	43.512943
1204.518265	41.369759
1208.247424	39.027798
1211.976583	37.221195
1215.705741	36.228870
1219.434900	35.251137
1223.164059	33.582611
1226.893217	31.277500
1230.622376	28.575178
1234.351535	25.795389
1238.080694	23.208387
1241.809852	20.830599
1245.539011	18.459743
1249.268170	16.087378
1252.997328	13.877147
1256.726487	11.975408
1260.455646	10.582169
1264.184805	9.902304
1267.913963	10.655809
1271.643122	13.131592
1275.372281	15.047336
1279.101439	16.674366
1282.830598	21.674343
1286.559757	28.799467
1290.288916	36.179092
1294.018074	43.218906
1297.747233	48.776009
1301.476392	51.682201
1305.205550	52.040585
1308.934709	52.103863
1312.663868	55.109653
1316.393027	61.074745
1320.122185	66.817413
1323.851344	70.368790
1327.580503	72.216072
1331.309661	73.250427
1335.038820	73.822083
1338.767979	73.948357
1342.497138	73.750191
1346.226296	73.288330
1349.955455	72.377289
1353.684614	71.129730
1357.413772	69.692032
1361.142931	67.674484
1364.872090	65.023743
1368.601249	62.449150
1372.330407	59.218639
1376.059566	54.988785
1379.788725	50.775436
1383.517883	46.362595
1387.247042	40.444241
1390.976201	33.775707
1394.705360	27.305315
1398.434518	21.572014
1402.163677	21.099623
1405.892836	27.954556
1409.621994	40.368649
1413.351153	52.810715
1417.080312	62.757488
1420.809471	70.099106
1424.538629	73.807556
1428.267788	75.425072
1431.996947	76.657310
1435.726105	78.504715
1439.455264	80.673988
1443.184423	81.907814
1446.913582	81.380539
1450.642740	79.440163
1454.371899	78.066437
1458.101058	79.311913
1461.830216	82.009918
1465.559375	82.559181
1469.288534	81.953468
1473.017693	80.338539
1476.746851	77.980713
1480.476010	76.328133
1484.205169	73.636047
1487.934327	69.007813
1491.663486	63.821247
1495.392645	61.748367
1499.121804	62.886757
1502.850962	68.509155
1506.580121	72.864883
1510.309280	73.623100
1514.038438	74.206245
1517.767597	73.833191
1521.496756	72.027794
1525.225915	70.357300
1528.955073	69.308960
1532.684232	67.698952
1536.413391	66.530830
1540.142550	65.238487
1543.871708	63.092842
1547.600867	62.878040
1551.330026	62.243561
1555.059184	61.105129
1558.788343	56.738522
1562.517502	52.806904
1566.246661	52.204967
1569.975819	48.959888
1573.704978	44.447800
1577.434137	37.933414
1581.163295	31.078569
1584.892454	28.076906
1588.621613	31.434875
1592.350772	39.673939
1596.079930	48.623764
1599.809089	55.525677
1603.538248	56.771637
1607.267406	54.633339
1610.996565	51.861599
1614.725724	48.925262
1618.454883	44.414963
1622.184041	40.892464
1625.913200	37.287788
1629.642359	34.023579
1633.371517	31.254982
1637.100676	26.692188
1640.829835	23.254467
1644.558994	21.037247
1648.288152	17.852448
1652.017311	15.259922
1655.746470	12.430619
1659.475628	11.105451
1663.204787	10.047917
1666.933946	9.588638
1670.663105	10.851263
1674.392263	13.805767
1678.121422	17.323339
1681.850581	20.290491
1685.579739	23.378412
1689.308898	26.459860
1693.038057	29.311668
1696.767216	32.874023
1700.496374	38.069683
1704.225533	44.107765
1707.954692	51.039463
1711.683850	58.689850
1715.413009	67.067558
1719.142168	76.249168
1722.871327	81.625160
1726.600485	84.438118
1730.329644	86.336533
1734.058803	87.528053
1737.787961	88.394325
1741.517120	88.840675
1745.246279	89.306000
1748.975438	89.635406
1752.704596	89.940727
1756.433755	90.192993
1760.162914	90.251190
1763.892072	89.988091
1767.621231	89.671402
1771.350390	89.324547
1775.079549	89.329407
1778.808707	89.445877
1782.537866	89.625008
1786.267025	89.897057
1789.996183	90.231369
1793.725342	90.412071
1797.454501	90.489510
1801.183660	90.385941
1804.912818	90.385368
1808.641977	90.398254
1812.371136	90.449829
1816.100294	90.580933
1819.829453	90.681679
1823.558612	90.699448
1827.287771	90.833405
1831.016929	90.870483
1834.746088	90.839592
1838.475247	90.731880
1842.204405	90.670815
1845.933564	90.502136
1849.662723	90.313866
1853.391882	90.067680
1857.121040	89.820786
1860.850199	89.535858
1864.579358	89.644470
1868.308516	90.022583
1872.037675	90.387825
1875.766834	90.601173
1879.495993	90.771942
1883.225151	90.927437
1886.954310	91.126175
1890.683469	91.127495
1894.412627	91.055725
1898.141786	90.915726
1901.870945	90.835541
1905.600104	90.840858
1909.329262	90.856720
1913.058421	90.692474
1916.787580	90.594704
1920.516738	90.386246
1924.245897	90.269699
1927.975056	90.307228
1931.704215	90.374344
1935.433373	90.409470
1939.162532	90.628441
1942.891691	91.079575
1946.620849	91.919716
1950.350008	92.538589
1954.079167	93.083519
1957.808326	93.376335
1961.537484	93.310760
1965.266643	92.917419
1968.995802	92.672241
1972.724960	92.697128
1976.454119	93.397903
1980.183278	93.487160
1983.912437	93.381096
1987.641595	93.391594
1991.370754	93.268028
1995.099913	92.965828
1998.829072	92.843636
2002.558230	92.489990
2006.287389	92.561798
2010.016548	93.676636
2013.745706	95.134537
2017.474865	95.257538
2021.204024	94.541466
2024.933183	93.966507
2028.662341	93.365463
2032.391500	92.313576
2036.120659	91.439743
2039.849817	90.533028
2043.578976	90.051727
2047.308135	89.379784
2051.037294	88.493370
2054.766452	88.329514
2058.495611	88.415291
2062.224770	88.365456
2065.953928	88.415260
2069.683087	88.365959
2073.412246	88.314140
2077.141405	88.300186
2080.870563	88.249458
2084.599722	88.059937
2088.328881	87.906784
2092.058039	87.845703
2095.787198	87.799179
2099.516357	87.679611
2103.245516	87.655563
2106.974674	87.707558
2110.703833	87.903145
2114.432992	88.134926
2118.162150	88.546135
2121.891309	88.961990
2125.620468	89.342743
2129.349627	89.760269
2133.078785	90.305420
2136.807944	90.968872
2140.537103	92.050262
2144.266261	93.169998
2147.995420	93.840828
2151.724579	93.923119
2155.453738	93.862717
2159.182896	92.954597
2162.912055	91.111847
2166.641214	89.688416
2170.370372	89.247543
2174.099531	89.023552
2177.828690	88.520134
2181.557849	88.063576
2185.287007	87.791870
2189.016166	87.539268
2192.745325	87.110054
2196.474483	86.718193
2200.203642	86.693924
2203.932801	86.535828
2207.661960	85.959740
2211.391118	85.379646
2215.120277	85.254715
2218.849436	85.292595
2222.578594	85.123375
2226.307753	85.171814
2230.036912	85.251518
2233.766071	85.252647
2237.495229	85.195587
2241.224388	84.882629
2244.953547	84.593826
2248.682705	84.418259
2252.411864	84.199257
2256.141023	83.978043
2259.870182	83.839478
2263.599340	83.682037
2267.328499	83.409241
2271.057658	83.107948
2274.786816	82.901985
2278.515975	82.656837
2282.245134	82.395439
2285.974293	82.103294
2289.703451	81.690277
2293.432610	81.307808
2297.161769	81.098656
2300.890927	80.879601
2304.620086	80.666008
2308.349245	80.643387
2312.078404	80.615417
2315.807562	80.307755
2319.536721	79.683441
2323.265880	79.094612
2326.995038	79.149521
2330.724197	79.390762
2334.453356	79.282967
2338.182515	79.053947
2341.911673	78.590492
2345.640832	78.265465
2349.369991	78.725365
2353.099149	79.100533
2356.828308	78.700966
2360.557467	78.305115
2364.286626	78.084877
2368.015784	77.756676
2371.744943	77.368599
2375.474102	77.049461
2379.203260	76.870667
2382.932419	76.756607
2386.661578	76.540009
2390.390737	76.276367
2394.119895	75.946899
2397.849054	75.590088
2401.578213	75.253479
2405.307371	74.970955
2409.036530	74.650818
2412.765689	74.337486
2416.494848	74.063240
2420.224006	73.812431
2423.953165	73.610718
2427.682324	73.464691
2431.411483	73.285667
2435.140641	73.048798
2438.869800	72.717979
2442.598959	72.398285
2446.328117	72.004898
2450.057276	71.605881
2453.786435	71.196548
2457.515594	70.813370
2461.244752	70.417488
2464.973911	69.966156
2468.703070	69.361969
2472.432228	68.776360
2476.161387	68.193161
2479.890546	67.623207
2483.619705	67.077209
2487.348863	66.470200
2491.078022	65.698471
2494.807181	64.920616
2498.536339	64.127457
2502.265498	63.284321
2505.994657	62.416508
2509.723816	61.434643
2513.452974	60.430126
2517.182133	59.574253
2520.911292	58.880875
2524.640450	58.613720
2528.369609	58.867176
2532.098768	59.611530
2535.827927	60.615807
2539.557085	61.687088
2543.286244	62.514988
2547.015403	63.138023
2550.744561	63.718060
2554.473720	64.307045
2558.202879	64.826126
2561.932038	65.285820
2565.661196	65.521393
2569.390355	65.659882
2573.119514	65.689362
2576.848672	65.613884
2580.577831	65.337982
2584.306990	64.944748
2588.036149	64.528000
2591.765307	64.131134
2595.494466	63.684193
2599.223625	63.339756
2602.952783	62.998455
2606.681942	62.603264
2610.411101	62.130547
2614.140260	61.685722
2617.869418	61.160076
2621.598577	60.572308
2625.327736	59.946491
2629.056894	59.247490
2632.786053	58.508888
2636.515212	57.826355
2640.244371	57.199501
2643.973529	56.702450
2647.702688	56.368301
2651.431847	56.297653
2655.161005	56.589214
2658.890164	57.366581
2662.619323	58.508877
2666.348482	59.814453
2670.077640	61.002148
2673.806799	61.924381
2677.535958	62.632103
2681.265116	63.238178
2684.994275	63.764523
2688.723434	64.172615
2692.452593	64.464912
2696.181751	64.684189
2699.910910	64.851524
2703.640069	64.984222
2707.369227	65.035912
2711.098386	65.050140
2714.827545	64.998383
2718.556704	64.848297
2722.285862	64.626282
2726.015021	64.358459
2729.744180	64.047646
2733.473338	63.772598
2737.202497	63.528477
2740.931656	63.353672
2744.660815	63.177067
2748.389973	62.942146
2752.119132	62.635826
2755.848291	62.296520
2759.577449	61.946686
2763.306608	61.628250
2767.035767	61.290005
2770.764926	60.936394
2774.494084	60.530563
2778.223243	60.087864
2781.952402	59.635181
2785.681560	59.148998
2789.410719	58.611431
2793.139878	58.048058
2796.869037	57.507858
2800.598195	57.023003
2804.327354	56.655731
2808.056513	56.517998
2811.785671	56.517376
2815.514830	56.652279
2819.243989	56.873035
2822.973148	57.045403
2826.702306	57.039192
2830.431465	56.855106
2834.160624	56.466816
2837.889782	55.983810
2841.618941	55.472866
2845.348100	54.979919
2849.077259	54.514431
2852.806417	54.121590
2856.535576	53.747841
2860.264735	53.441666
2863.993894	53.214222
2867.723052	53.015774
2871.452211	52.867428
2875.181370	52.832672
2878.910528	52.864235
2882.639687	52.963802
2886.368846	53.076721
2890.098005	53.194881
2893.827163	53.385029
2897.556322	53.699524
2901.285481	54.130013
2905.014639	54.672028
2908.743798	55.285992
2912.472957	55.893665
2916.202116	56.501842
2919.931274	57.108475
2923.660433	57.574883
2927.389592	57.858501
2931.118750	57.994156
2934.847909	58.024212
2938.577068	57.812172
2942.306227	57.463127
2946.035385	57.129211
2949.764544	56.860664
2953.493703	56.566113
2957.222861	56.304222
2960.952020	56.104679
2964.681179	55.977322
2968.410338	55.930309
2972.139496	55.907661
2975.868655	55.930031
2979.597814	56.006035
2983.326972	56.073284
2987.056131	56.128830
2990.785290	56.031933
2994.514449	55.860092
2998.243607	55.796997
3001.972766	55.842453
3005.701925	55.978722
3009.431083	56.132153
3013.160242	56.290874
3016.889401	56.619450
3020.618560	57.093792
3024.347718	57.529030
3028.076877	57.909191
3031.806036	58.314747
3035.535194	58.747753
3039.264353	59.215271
3042.993512	59.627228
3046.722671	59.962250
3050.451829	60.137932
3054.180988	60.125725
3057.910147	60.026321
3061.639305	59.920467
3065.368464	59.803631
3069.097623	59.645531
3072.826782	59.500706
3076.555940	59.439743
3080.285099	59.632397
3084.014258	59.992954
3087.743416	60.338509
3091.472575	60.770988
3095.201734	61.337776
3098.930893	62.118778
3102.660051	63.048443
3106.389210	63.916225
3110.118369	64.742874
3113.847527	65.527184
3117.576686	66.214157
3121.305845	66.803917
3125.035004	67.315475
3128.764162	67.901245
3132.493321	68.411057
3136.222480	68.835426
3139.951638	69.319817
3143.680797	69.746292
3147.409956	70.190025
3151.139115	70.716934
3154.868273	71.184982
3158.597432	71.629501
3162.326591	72.141541
3166.055749	72.672134
3169.784908	73.188683
3173.514067	73.642921
3177.243226	74.098625
3180.972384	74.706711
3184.701543	75.293823
3188.430702	75.832733
3192.159860	76.447121
3195.889019	76.993484
3199.618178	77.441978
3203.347337	77.933662
3207.076495	78.417030
3210.805654	78.873520
3214.534813	79.310768
3218.263971	79.699448
3221.993130	80.087196
3225.722289	80.518311
3229.451448	80.960251
3233.180606	81.412834
3236.909765	81.762268
3240.638924	82.037766
3244.368082	82.422951
3248.097241	82.848701
3251.826400	83.175972
3255.555559	83.560814
3259.284717	83.943214
3263.013876	84.235321
3266.743035	84.601639
3270.472193	85.086388
3274.201352	85.393272
3277.930511	85.498154
3281.659670	85.691360
3285.388828	85.977615
3289.117987	86.350677
3292.847146	86.783028
3296.576305	86.943695
3300.305463	86.986557
3304.034622	87.420563
3307.763781	87.841988
3311.492939	87.679626
3315.222098	87.521538
3318.951257	87.710846
3322.680416	87.953827
3326.409574	88.195900
3330.138733	88.290710
3333.867892	88.469055
3337.597050	88.892189
3341.326209	89.240761
3345.055368	89.357018
3348.784527	89.539986
3352.513685	89.846130
3356.242844	89.901260
3359.972003	89.970200
3363.701161	90.324944
3367.430320	90.779472
3371.159479	90.956223
3374.888638	90.844139
3378.617796	90.897369
3382.346955	90.945953
3386.076114	90.997948
3389.805272	91.338905
3393.534431	91.669395
3397.263590	91.701508
3400.992749	91.837471
3404.721907	91.906403
3408.451066	91.792679
3412.180225	91.905075
3415.909383	91.997665
3419.638542	92.021057
3423.367701	92.138390
3427.096860	92.295876
3430.826018	92.340309
3434.555177	92.441803
3438.284336	92.633728
3442.013494	92.679108
3445.742653	92.605659
3449.471812	92.645844
3453.200971	92.736671
3456.930129	92.767822
3460.659288	92.795456
3464.388447	92.891922
3468.117605	92.989182
3471.846764	92.968552
3475.575923	92.908676
3479.305082	92.957413
3483.034240	92.988922
3486.763399	92.999191
3490.492558	92.919998
3494.221716	92.868088
3497.950875	92.924835
3501.680034	92.946548
3505.409193	92.946075
3509.138351	92.972343
3512.867510	93.030891
3516.596669	93.030418
3520.325827	92.925224
3524.054986	92.920250
3527.784145	92.924706
3531.513304	92.927254
3535.242462	92.943390
3538.971621	92.924042
3542.700780	92.906219
3546.429938	92.849846
3550.159097	92.871033
3553.888256	92.982750
3557.617415	93.012505
3561.346573	92.949936
3565.075732	92.874786
3568.804891	92.771187
3572.534049	92.836426
3576.263208	92.927704
3579.992367	92.945885
3583.721526	93.003540
3587.450684	92.861557
3591.179843	92.731239
3594.909002	92.840340
3598.638160	92.899704
3602.367319	92.836212
3606.096478	92.735222
3609.825637	92.621346
3613.554795	92.565567
3617.283954	92.578369
3621.013113	92.586708
3624.742271	92.628502
3628.471430	92.545105
3632.200589	92.366180
3635.929748	92.544075
3639.658906	92.632988
3643.388065	92.565315
3647.117224	92.444992
3650.846382	92.216614
3654.575541	92.285355
3658.304700	92.512573
3662.033859	92.559540
3665.763017	92.523750
3669.492176	92.407310
3673.221335	92.251137
3676.950493	92.179985
3680.679652	92.340248
3684.408811	92.517578
3688.137970	92.343086
3691.867128	92.101822
3695.596287	92.213577
3699.325446	92.299339
3703.054604	92.251083
3706.783763	92.224274
3710.512922	92.177307
3714.242081	92.067924
3717.971239	92.130356
3721.700398	92.124756
3725.429557	92.111839
3729.158715	92.146896
3732.887874	92.084320
3736.617033	91.904068
3740.346192	91.963089
3744.075350	92.016655
3747.804509	91.634041
3751.533668	91.450478
3755.262827	91.632538
3758.991985	91.833633
3762.721144	91.848381
3766.450303	91.791435
3770.179461	91.685875
3773.908620	91.652206
3777.637779	91.749397
3781.366938	91.711998
3785.096096	91.687378
3788.825255	91.813560
3792.554414	91.893761
3796.283572	91.818398
3800.012731	91.621742
3803.741890	91.441994
3807.471049	91.521866
3811.200207	91.756104
3814.929366	91.849831
3818.658525	91.559357
3822.387683	91.323914
3826.116842	91.487038
3829.846001	91.649704
3833.575160	91.631874
3837.304318	91.462990
3841.033477	91.326080
3844.762636	91.485657
3848.491794	91.672279
3852.220953	91.524445
3855.950112	91.097603
3859.679271	91.314499
3863.408429	91.579918
3867.137588	91.424263
3870.866747	91.260399
3874.595905	91.244423
3878.325064	91.402550
3882.054223	91.375053
3885.783382	91.177513
3889.512540	91.161674
3893.241699	91.269768
3896.970858	91.271561
3900.700016	91.157829
3904.429175	90.965309
3908.158334	90.950195
3911.887493	91.042015
3915.616651	91.016678
3919.345810	90.982109
3923.074969	91.043190
3926.804127	91.124718
3930.533286	91.157768
3934.262445	91.114075
3937.991604	91.118294
3941.720762	91.166634
3945.449921	91.134407
3949.179080	91.096375
3952.908238	91.101334
3956.637397	91.071648
3960.366556	90.999130
3964.095715	90.975563
3967.824873	91.023979
3971.554032	91.038162
3975.283191	90.988304
3979.012349	90.990334
3982.741508	91.037254
3986.470667	91.009850
3990.199826	90.938644
3993.928984	90.943741
3997.658143	90.964035
4001.387302	90.958359
