# Supplementary material for: Investigation of Potential Amorphisation and Co-Amorphisation Behaviour of the Benzene Di-Carboxylic Acids upon Cryo-Milling
Source: Molecules. 2019 Nov 5;24(21):3990. doi: 10.3390/molecules24213990 (PMC6865180; doi:10.3390/molecules24213990)
Supplement: Supplementary file 1 [file molecules-24-03990-s001.zip › SI_pack/Figure_4_FTIR_single_components/Data/Phthalic acid/Phthalic acid cryomilled for 60 mins after 3 weeks.csv]

XLabel	Wavenumber
YLabel	%Transmittance
FileType	%Transmittance
DisplayDirection	20300
PeakDirection	20311
648.873616	52.211987
652.602775	48.748329
656.331934	44.440292
660.061093	39.411629
663.790251	34.052017
667.519410	25.861792
671.248569	17.963055
674.977728	26.099741
678.706886	48.816124
682.436045	63.528439
686.165204	61.728909
689.894362	53.823082
693.623521	48.725155
697.352680	52.112736
701.081839	57.057755
704.810997	55.663776
708.540156	51.657833
712.269315	47.419075
715.998473	42.789936
719.727632	37.496727
723.456791	31.312748
727.185950	23.791866
730.915108	15.761014
734.644267	12.196812
738.373426	20.054234
742.102584	39.723465
745.831743	61.342457
749.560902	71.289543
753.290061	70.193954
757.019219	66.221779
760.748378	62.070694
764.477537	57.754570
768.206695	53.330456
771.935854	48.797443
775.665013	43.998749
779.394172	38.636185
783.123330	33.397362
786.852489	29.478802
790.581648	25.691607
794.310806	21.883501
798.039965	23.393761
801.769124	31.121788
805.498283	46.615063
809.227441	67.902603
812.956600	79.187187
816.685759	77.766724
820.414917	71.878357
824.144076	63.166306
827.873235	53.331234
831.602394	51.186375
835.331552	58.726852
839.060711	65.297874
842.789870	65.790176
846.519028	63.227055
850.248187	60.157925
853.977346	57.124565
857.706505	54.191490
861.435663	51.219276
865.164822	48.085339
868.893981	44.670311
872.623139	41.060684
876.352298	37.338047
880.081457	33.706963
883.810616	30.519241
887.539774	28.232883
891.268933	26.928583
894.998092	26.620651
898.727250	27.319748
902.456409	29.141478
906.185568	32.001343
909.914727	35.548649
913.643885	39.213444
917.373044	42.863628
921.102203	46.684380
924.831361	50.686729
928.560520	54.394348
932.289679	57.800072
936.018838	61.239555
939.747996	64.860420
943.477155	68.133675
947.206314	70.630783
950.935472	72.190552
954.664631	73.036621
958.393790	73.318115
962.122949	73.369072
965.852107	71.801559
969.581266	64.696198
973.310425	57.105896
977.039583	61.240646
980.768742	70.048393
984.497901	73.150536
988.227060	73.621353
991.956218	73.731888
995.685377	73.418320
999.414536	70.504372
1003.143694	63.647064
1006.872853	61.585068
1010.602012	68.622932
1014.331171	73.753250
1018.060329	74.396378
1021.789488	74.476372
1025.518647	74.490921
1029.247805	74.362007
1032.976964	74.060410
1036.706123	73.465813
1040.435282	72.479576
1044.164440	71.308701
1047.893599	69.932549
1051.622758	67.891785
1055.351916	64.954895
1059.081075	60.800179
1062.810234	52.624092
1066.539393	37.957649
1070.268551	29.827021
1073.997710	46.593864
1077.726869	72.167343
1081.456027	82.398575
1085.185186	83.253960
1088.914345	82.496613
1092.643504	81.065903
1096.372662	79.535294
1100.101821	77.868004
1103.830980	76.076019
1107.560139	74.424835
1111.289297	73.161987
1115.018456	72.287842
1118.747615	71.497650
1122.476773	70.566940
1126.205932	69.214211
1129.935091	67.234230
1133.664250	63.493923
1137.393408	57.726997
1141.122567	55.914471
1144.851726	60.795475
1148.580884	61.439106
1152.310043	55.292366
1156.039202	57.021370
1159.768361	66.708733
1163.497519	69.368942
1167.226678	66.789902
1170.955837	64.894112
1174.684995	63.274605
1178.414154	62.056915
1182.143313	61.044640
1185.872472	59.733067
1189.601630	58.135586
1193.330789	56.577152
1197.059948	55.045311
1200.789106	53.417156
1204.518265	51.429428
1208.247424	49.250721
1211.976583	47.589588
1215.705741	46.734192
1219.434900	45.817142
1223.164059	44.155373
1226.893217	41.744572
1230.622376	38.852642
1234.351535	35.787220
1238.080694	32.915688
1241.809852	30.209414
1245.539011	27.441963
1249.268170	24.574644
1252.997328	21.816689
1256.726487	19.341150
1260.455646	17.429876
1264.184805	16.381796
1267.913963	17.120008
1271.643122	19.829123
1275.372281	21.922638
1279.101439	23.385254
1282.830598	27.987579
1286.559757	35.199749
1290.288916	42.953175
1294.018074	50.295284
1297.747233	55.917778
1301.476392	58.688496
1305.205550	58.813583
1308.934709	58.725262
1312.663868	61.561272
1316.393027	67.090218
1320.122185	72.210251
1323.851344	75.219299
1327.580503	76.707306
1331.309661	77.531311
1335.038820	78.042557
1338.767979	78.168404
1342.497138	77.984337
1346.226296	77.602501
1349.955455	76.854355
1353.684614	75.768570
1357.413772	74.550117
1361.142931	72.812744
1364.872090	70.404327
1368.601249	68.176292
1372.330407	65.419846
1376.059566	61.478027
1379.788725	57.610855
1383.517883	53.683685
1387.247042	48.021973
1390.976201	41.497219
1394.705360	35.160538
1398.434518	29.121231
1402.163677	28.711565
1405.892836	35.978130
1409.621994	48.451233
1413.351153	60.136494
1417.080312	69.134087
1420.809471	75.544846
1424.538629	78.409767
1428.267788	79.597511
1431.996947	80.639175
1435.726105	82.160484
1439.455264	83.977501
1443.184423	85.012291
1446.913582	84.754517
1450.642740	83.265320
1454.371899	82.171768
1458.101058	83.095955
1461.830216	85.181526
1465.559375	85.650482
1469.288534	85.287598
1473.017693	84.061165
1476.746851	82.086632
1480.476010	80.816162
1484.205169	79.065041
1487.934327	75.440140
1491.663486	70.973404
1495.392645	68.880798
1499.121804	69.754089
1502.850962	74.113991
1506.580121	77.987381
1510.309280	78.582954
1514.038438	78.915024
1517.767597	78.797272
1521.496756	77.331940
1525.225915	75.840858
1528.955073	74.922493
1532.684232	73.719154
1536.413391	72.932716
1540.142550	72.015579
1543.871708	70.072960
1547.600867	69.704353
1551.330026	69.411095
1555.059184	68.715302
1558.788343	64.912048
1562.517502	61.336342
1566.246661	60.995300
1569.975819	58.424408
1573.704978	54.330921
1577.434137	48.164383
1581.163295	41.119606
1584.892454	38.030952
1588.621613	41.116516
1592.350772	49.161625
1596.079930	57.989864
1599.809089	64.222321
1603.538248	65.152260
1607.267406	62.978485
1610.996565	60.778996
1614.725724	58.325405
1618.454883	54.445415
1622.184041	51.211319
1625.913200	47.932529
1629.642359	44.886795
1633.371517	42.583572
1637.100676	37.787174
1640.829835	34.090199
1644.558994	31.946077
1648.288152	28.518202
1652.017311	25.203119
1655.746470	21.316504
1659.475628	19.293835
1663.204787	17.872530
1666.933946	16.828058
1670.663105	17.843880
1674.392263	20.748457
1678.121422	24.255785
1681.850581	27.282469
1685.579739	30.321104
1689.308898	32.979488
1693.038057	35.375008
1696.767216	38.510296
1700.496374	43.086643
1704.225533	48.591812
1707.954692	55.217155
1711.683850	62.681503
1715.413009	71.020218
1719.142168	80.648399
1722.871327	85.674690
1726.600485	88.129967
1730.329644	89.873512
1734.058803	90.955009
1737.787961	91.496307
1741.517120	91.747688
1745.246279	91.953346
1748.975438	92.117210
1752.704596	92.058533
1756.433755	91.983749
1760.162914	91.825195
1763.892072	91.461128
1767.621231	91.149231
1771.350390	90.960434
1775.079549	90.868332
1778.808707	90.873764
1782.537866	90.974396
1786.267025	91.253807
1789.996183	91.576065
1793.725342	91.748116
1797.454501	91.750725
1801.183660	91.668015
1804.912818	91.598450
1808.641977	91.631340
1812.371136	91.691719
1816.100294	91.761368
1819.829453	91.822540
1823.558612	91.909958
1827.287771	92.044235
1831.016929	92.071815
1834.746088	92.035652
1838.475247	92.016113
1842.204405	92.000069
1845.933564	91.846878
1849.662723	91.625175
1853.391882	91.405251
1857.121040	91.142609
1860.850199	90.952080
1864.579358	91.043556
1868.308516	91.387772
1872.037675	91.689644
1875.766834	91.820900
1879.495993	91.994865
1883.225151	92.186874
1886.954310	92.310043
1890.683469	92.290573
1894.412627	92.209267
1898.141786	92.073044
1901.870945	91.981636
1905.600104	92.016533
1909.329262	92.097099
1913.058421	91.990791
1916.787580	91.906517
1920.516738	91.846794
1924.245897	91.769005
1927.975056	91.708939
1931.704215	91.660530
1935.433373	91.660431
1939.162532	92.014847
1942.891691	92.516365
1946.620849	93.267426
1950.350008	93.942413
1954.079167	94.199799
1957.808326	94.335579
1961.537484	94.456932
1965.266643	94.148117
1968.995802	94.018272
1972.724960	94.465012
1976.454119	95.098000
1980.183278	94.754868
1983.912437	94.336044
1987.641595	94.284935
1991.370754	94.393417
1995.099913	94.114609
1998.829072	93.797005
2002.558230	93.573082
2006.287389	93.724113
2010.016548	94.576614
2013.745706	95.762268
2017.474865	96.068291
2021.204024	95.908112
2024.933183	95.525177
2028.662341	94.864349
2032.391500	94.071587
2036.120659	93.517067
2039.849817	92.711548
2043.578976	91.840660
2047.308135	91.007698
2051.037294	90.644730
2054.766452	90.646431
2058.495611	90.579880
2062.224770	90.395142
2065.953928	90.560089
2069.683087	90.589241
2073.412246	90.386292
2077.141405	90.187332
2080.870563	90.104797
2084.599722	89.997200
2088.328881	90.057076
2092.058039	90.044731
2095.787198	89.873634
2099.516357	89.688942
2103.245516	89.726532
2106.974674	89.765747
2110.703833	89.860245
2114.432992	90.060333
2118.162150	90.460861
2121.891309	90.782181
2125.620468	91.169434
2129.349627	91.585831
2133.078785	92.222023
2136.807944	92.959099
2140.537103	93.851372
2144.266261	94.846100
2147.995420	95.609077
2151.724579	95.567947
2155.453738	95.442871
2159.182896	94.537842
2162.912055	93.157806
2166.641214	92.208527
2170.370372	91.559479
2174.099531	90.976402
2177.828690	90.968803
2181.557849	91.090340
2185.287007	90.701462
2189.016166	89.989265
2192.745325	89.467491
2196.474483	89.222992
2200.203642	89.148071
2203.932801	88.705917
2207.661960	88.364662
2211.391118	88.216858
2215.120277	88.232681
2218.849436	88.029007
2222.578594	87.823021
2226.307753	87.575203
2230.036912	87.632462
2233.766071	87.791809
2237.495229	87.781403
2241.224388	87.634895
2244.953547	87.395538
2248.682705	86.943359
2252.411864	86.846153
2256.141023	86.804375
2259.870182	86.636276
2263.599340	86.432869
2267.328499	86.249603
2271.057658	86.036972
2274.786816	85.847008
2278.515975	85.631348
2282.245134	85.405022
2285.974293	85.020210
2289.703451	84.744560
2293.432610	84.515076
2297.161769	84.222298
2300.890927	83.927483
2304.620086	83.809570
2308.349245	83.824852
2312.078404	83.860962
2315.807562	83.582077
2319.536721	83.059898
2323.265880	82.603172
2326.995038	82.636627
2330.724197	82.779366
2334.453356	82.757584
2338.182515	82.670197
2341.911673	82.323730
2345.640832	81.963219
2349.369991	82.218872
2353.099149	82.448517
2356.828308	82.214462
2360.557467	81.930885
2364.286626	81.881012
2368.015784	81.746101
2371.744943	81.498070
2375.474102	81.254990
2379.203260	81.119385
2382.932419	80.871971
2386.661578	80.686195
2390.390737	80.537735
2394.119895	80.236481
2397.849054	79.913437
2401.578213	79.753632
2405.307371	79.541443
2409.036530	79.288109
2412.765689	79.021744
2416.494848	78.689255
2420.224006	78.413376
2423.953165	78.369255
2427.682324	78.302704
2431.411483	78.133568
2435.140641	77.915535
2438.869800	77.803429
2442.598959	77.484062
2446.328117	77.170555
2450.057276	76.806961
2453.786435	76.367294
2457.515594	75.982025
2461.244752	75.683517
2464.973911	75.358528
2468.703070	74.928703
2472.432228	74.390396
2476.161387	73.927841
2479.890546	73.476212
2483.619705	73.053497
2487.348863	72.554253
2491.078022	71.882713
2494.807181	71.191666
2498.536339	70.579582
2502.265498	69.855080
2505.994657	69.093384
2509.723816	68.245926
2513.452974	67.392868
2517.182133	66.662369
2520.911292	66.193687
2524.640450	66.050278
2528.369609	66.401192
2532.098768	67.129036
2535.827927	68.024773
2539.557085	68.899620
2543.286244	69.648567
2547.015403	70.092194
2550.744561	70.520485
2554.473720	71.024963
2558.202879	71.482109
2561.932038	71.768517
2565.661196	71.968498
2569.390355	72.011223
2573.119514	72.011154
2576.848672	71.875237
2580.577831	71.583939
2584.306990	71.214943
2588.036149	70.872780
2591.765307	70.539024
2595.494466	70.202957
2599.223625	69.822212
2602.952783	69.483582
2606.681942	69.163513
2610.411101	68.825645
2614.140260	68.397118
2617.869418	67.974892
2621.598577	67.503944
2625.327736	66.928627
2629.056894	66.288383
2632.786053	65.687180
2636.515212	65.115120
2640.244371	64.601799
2643.973529	64.186272
2647.702688	63.932011
2651.431847	63.906609
2655.161005	64.249496
2658.890164	64.967117
2662.619323	66.006584
2666.348482	67.086807
2670.077640	68.051598
2673.806799	68.785141
2677.535958	69.332077
2681.265116	69.802322
2684.994275	70.210915
2688.723434	70.519028
2692.452593	70.774086
2696.181751	70.939079
2699.910910	71.022011
2703.640069	71.078712
2707.369227	71.130806
2711.098386	71.104912
2714.827545	71.025703
2718.556704	70.914177
2722.285862	70.753532
2726.015021	70.508102
2729.744180	70.286034
2733.473338	70.066284
2737.202497	69.879990
2740.931656	69.744545
2744.660815	69.596939
2748.389973	69.377647
2752.119132	69.151657
2755.848291	68.894821
2759.577449	68.639915
2763.306608	68.358284
2767.035767	68.073364
2770.764926	67.772339
2774.494084	67.485085
2778.223243	67.094604
2781.952402	66.689095
2785.681560	66.302032
2789.410719	65.853683
2793.139878	65.354454
2796.869037	64.950188
2800.598195	64.558693
2804.327354	64.232628
2808.056513	64.133957
2811.785671	64.210968
2815.514830	64.364975
2819.243989	64.543411
2822.973148	64.664955
2826.702306	64.643570
2830.431465	64.436302
2834.160624	64.088615
2837.889782	63.641876
2841.618941	63.227180
2845.348100	62.847298
2849.077259	62.454700
2852.806417	62.115536
2856.535576	61.825676
2860.264735	61.551289
2863.993894	61.323380
2867.723052	61.131741
2871.452211	60.969734
2875.181370	60.926144
2878.910528	61.003128
2882.639687	61.051914
2886.368846	61.112000
2890.098005	61.248306
2893.827163	61.393223
2897.556322	61.621906
2901.285481	62.022079
2905.014639	62.516968
2908.743798	63.015755
2912.472957	63.513355
2916.202116	64.075554
2919.931274	64.617653
2923.660433	65.032791
2927.389592	65.293175
2931.118750	65.378418
2934.847909	65.318916
2938.577068	65.112434
2942.306227	64.844513
2946.035385	64.553230
2949.764544	64.326363
2953.493703	64.093567
2957.222861	63.850677
2960.952020	63.644123
2964.681179	63.561352
2968.410338	63.523960
2972.139496	63.504147
2975.868655	63.543728
2979.597814	63.622360
2983.326972	63.668068
2987.056131	63.669037
2990.785290	63.572769
2994.514449	63.455128
2998.243607	63.376278
3001.972766	63.436668
3005.701925	63.555363
3009.431083	63.637409
3013.160242	63.752224
3016.889401	64.023911
3020.618560	64.367249
3024.347718	64.749260
3028.076877	65.129135
3031.806036	65.479279
3035.535194	65.795036
3039.264353	66.145805
3042.993512	66.462502
3046.722671	66.765175
3050.451829	66.933968
3054.180988	66.914322
3057.910147	66.753151
3061.639305	66.695381
3065.368464	66.608803
3069.097623	66.443810
3072.826782	66.303207
3076.555940	66.276588
3080.285099	66.404167
3084.014258	66.654762
3087.743416	66.935852
3091.472575	67.301399
3095.201734	67.778885
3098.930893	68.435013
3102.660051	69.169525
3106.389210	69.955551
3110.118369	70.690025
3113.847527	71.308899
3117.576686	71.847610
3121.305845	72.338516
3125.035004	72.726822
3128.764162	73.150085
3132.493321	73.606789
3136.222480	74.005920
3139.951638	74.346916
3143.680797	74.684105
3147.409956	75.061531
3151.139115	75.563316
3154.868273	75.960365
3158.597432	76.251495
3162.326591	76.616081
3166.055749	77.059258
3169.784908	77.457924
3173.514067	77.898834
3177.243226	78.368523
3180.972384	78.821350
3184.701543	79.253677
3188.430702	79.723686
3192.159860	80.218681
3195.889019	80.682060
3199.618178	81.075005
3203.347337	81.502266
3207.076495	81.889038
3210.805654	82.208374
3214.534813	82.534798
3218.263971	82.914001
3221.993130	83.267502
3225.722289	83.566315
3229.451448	83.915977
3233.180606	84.344025
3236.909765	84.622147
3240.638924	84.799088
3244.368082	85.166740
3248.097241	85.511391
3251.826400	85.734848
3255.555559	86.039917
3259.284717	86.297890
3263.013876	86.513031
3266.743035	86.830048
3270.472193	87.264816
3274.201352	87.549332
3277.930511	87.581696
3281.659670	87.702362
3285.388828	87.913315
3289.117987	88.162537
3292.847146	88.532875
3296.576305	88.797188
3300.305463	88.837685
3304.034622	89.096764
3307.763781	89.470253
3311.492939	89.247231
3315.222098	89.054115
3318.951257	89.207520
3322.680416	89.377708
3326.409574	89.634613
3330.138733	89.736816
3333.867892	89.838234
3337.597050	90.135315
3341.326209	90.349022
3345.055368	90.404144
3348.784527	90.604675
3352.513685	90.923691
3356.242844	90.948967
3359.972003	91.019867
3363.701161	91.317047
3367.430320	91.674225
3371.159479	91.823982
3374.888638	91.681786
3378.617796	91.676956
3382.346955	91.681046
3386.076114	91.802155
3389.805272	92.121063
3393.534431	92.464058
3397.263590	92.478264
3400.992749	92.551674
3404.721907	92.549866
3408.451066	92.378235
3412.180225	92.473633
3415.909383	92.583595
3419.638542	92.622398
3423.367701	92.694511
3427.096860	92.692886
3430.826018	92.877090
3434.555177	93.141479
3438.284336	93.158844
3442.013494	93.031830
3445.742653	93.100441
3449.471812	93.237236
3453.200971	93.282585
3456.930129	93.256355
3460.659288	93.228256
3464.388447	93.327309
3468.117605	93.377808
3471.846764	93.375343
3475.575923	93.385139
3479.305082	93.339241
3483.034240	93.402946
3486.763399	93.473579
3490.492558	93.440010
3494.221716	93.306023
3497.950875	93.337357
3501.680034	93.415382
3505.409193	93.443993
3509.138351	93.445061
3512.867510	93.483421
3516.596669	93.473167
3520.325827	93.300346
3524.054986	93.272552
3527.784145	93.359146
3531.513304	93.450386
3535.242462	93.453049
3538.971621	93.305176
3542.700780	93.221451
3546.429938	93.233421
3550.159097	93.285271
3553.888256	93.439110
3557.617415	93.517403
3561.346573	93.518204
3565.075732	93.546455
3568.804891	93.237259
3572.534049	93.164551
3576.263208	93.529671
3579.992367	93.582794
3583.721526	93.241669
3587.450684	93.067436
3591.179843	93.309372
3594.909002	93.493584
3598.638160	93.294701
3602.367319	93.268990
3606.096478	93.434029
3609.825637	93.354019
3613.554795	93.208870
3617.283954	93.215637
3621.013113	93.351715
3624.742271	93.369301
3628.471430	93.243286
3632.200589	93.070618
3635.929748	93.227646
3639.658906	93.380783
3643.388065	93.274742
3647.117224	93.011505
3650.846382	92.860390
3654.575541	93.079849
3658.304700	93.220963
3662.033859	93.068680
3665.763017	93.072998
3669.492176	93.039635
3673.221335	92.924515
3676.950493	92.874939
3680.679652	92.883278
3684.408811	93.018211
3688.137970	92.911957
3691.867128	92.654953
3695.596287	92.786987
3699.325446	92.872353
3703.054604	92.800507
3706.783763	92.827240
3710.512922	92.668228
3714.242081	92.469772
3717.971239	92.720947
3721.700398	92.844543
3725.429557	92.824318
3729.158715	92.761681
3732.887874	92.767548
3736.617033	92.557922
3740.346192	92.652176
3744.075350	92.652565
3747.804509	92.304817
3751.533668	92.192276
3755.262827	92.400772
3758.991985	92.686005
3762.721144	92.637390
3766.450303	92.532959
3770.179461	92.433868
3773.908620	92.372787
3777.637779	92.425575
3781.366938	92.419418
3785.096096	92.459496
3788.825255	92.517822
3792.554414	92.536148
3796.283572	92.469513
3800.012731	92.385796
3803.741890	92.262535
3807.471049	92.250610
3811.200207	92.418777
3814.929366	92.492905
3818.658525	92.386414
3822.387683	92.245842
3826.116842	92.237610
3829.846001	92.381607
3833.575160	92.364487
3837.304318	92.183037
3841.033477	92.025009
3844.762636	92.263596
3848.491794	92.573242
3852.220953	92.467026
3855.950112	91.855423
3859.679271	92.104118
3863.408429	92.438217
3867.137588	92.265793
3870.866747	92.104446
3874.595905	92.099815
3878.325064	92.220528
3882.054223	92.177803
3885.783382	92.046425
3889.512540	92.069443
3893.241699	92.136597
3896.970858	92.240486
3900.700016	92.124702
3904.429175	91.774803
3908.158334	91.773369
3911.887493	91.961395
3915.616651	92.014862
3919.345810	91.980309
3923.074969	91.958359
3926.804127	91.955009
3930.533286	91.981987
3934.262445	91.978783
3937.991604	91.987297
3941.720762	92.042656
3945.449921	91.970787
3949.179080	91.941261
3952.908238	91.974609
3956.637397	91.972679
3960.366556	91.909279
3964.095715	91.904953
3967.824873	91.930260
3971.554032	91.887703
3975.283191	91.872238
3979.012349	91.899979
3982.741508	91.833679
3986.470667	91.820671
3990.199826	91.881363
3993.928984	91.868782
3997.658143	91.807724
4001.387302	91.821632
