# Supplementary material for: Investigation of Potential Amorphisation and Co-Amorphisation Behaviour of the Benzene Di-Carboxylic Acids upon Cryo-Milling
Source: Molecules. 2019 Nov 5;24(21):3990. doi: 10.3390/molecules24213990 (PMC6865180; doi:10.3390/molecules24213990)
Supplement: Supplementary file 1 [file molecules-24-03990-s001.zip › SI_pack/Figure_4_FTIR_single_components/Data/Phthalic acid/Phthalic acid_ as_received.csv]

XLabel	Wavenumber
YLabel	%Transmittance
FileType	%Transmittance
DisplayDirection	20300
PeakDirection	20311
648.873616	37.308640
652.602775	35.001118
656.331934	32.835747
660.061093	30.665260
663.790251	28.658945
667.519410	25.833202
671.248569	23.525513
674.977728	28.614861
678.706886	40.283592
682.436045	47.538605
686.165204	46.361839
689.894362	41.834324
693.623521	39.094257
697.352680	40.447372
701.081839	40.968636
704.810997	38.016132
708.540156	34.495499
712.269315	31.581423
715.998473	29.168943
719.727632	27.039454
723.456791	25.116514
727.185950	23.370193
730.915108	21.804461
734.644267	21.923477
738.373426	26.871479
742.102584	36.901974
745.831743	47.009350
749.560902	51.312363
753.290061	50.782677
757.019219	48.962730
760.748378	46.916504
764.477537	44.445515
768.206695	41.557789
771.935854	38.337341
775.665013	35.001476
779.394172	31.573298
783.123330	28.517872
786.852489	26.312210
790.581648	24.193232
794.310806	22.531981
798.039965	25.523317
801.769124	32.662682
805.498283	42.256626
809.227441	53.065331
812.956600	58.280315
816.685759	57.295490
820.414917	54.234890
824.144076	50.133930
827.873235	45.929581
831.602394	45.677204
835.331552	49.607162
839.060711	52.404583
842.789870	51.880371
846.519028	49.655903
850.248187	47.156898
853.977346	44.798176
857.706505	42.581566
861.435663	40.338009
865.164822	38.056580
868.893981	35.703148
872.623139	33.313183
876.352298	30.944048
880.081457	28.799160
883.810616	27.081812
887.539774	25.948301
891.268933	25.419725
894.998092	25.462130
898.727250	26.055815
902.456409	27.358999
906.185568	29.388107
909.914727	31.972549
913.643885	34.720409
917.373044	37.507832
921.102203	40.397774
924.831361	43.387653
928.560520	46.141479
932.289679	48.466621
936.018838	50.638855
939.747996	52.959488
943.477155	55.011925
947.206314	56.399574
950.935472	56.994473
954.664631	57.048698
958.393790	56.796341
962.122949	56.476158
965.852107	55.310390
969.581266	50.202499
973.310425	44.434223
977.039583	46.956219
980.768742	52.362984
984.497901	54.148201
988.227060	54.149445
991.956218	53.862694
995.685377	53.151840
999.414536	51.139481
1003.143694	48.008366
1006.872853	48.914940
1010.602012	53.812862
1014.331171	56.145157
1018.060329	55.901703
1021.789488	55.430328
1025.518647	55.093773
1029.247805	54.794464
1032.976964	54.452888
1036.706123	53.999058
1040.435282	53.356792
1044.164440	52.624840
1047.893599	51.897491
1051.622758	50.989136
1055.351916	49.727371
1059.081075	48.196365
1062.810234	45.746727
1066.539393	41.718174
1070.268551	40.855564
1073.997710	51.005112
1077.726869	63.815727
1081.456027	67.995247
1085.185186	66.895149
1088.914345	64.593208
1092.643504	62.361176
1096.372662	60.492096
1100.101821	58.868259
1103.830980	57.362034
1107.560139	56.173489
1111.289297	55.383820
1115.018456	54.829357
1118.747615	54.260773
1122.476773	53.560814
1126.205932	52.642670
1129.935091	51.390434
1133.664250	49.192017
1137.393408	45.601593
1141.122567	44.272717
1144.851726	47.492825
1148.580884	49.224987
1152.310043	47.402958
1156.039202	48.387527
1159.768361	51.750313
1163.497519	51.799896
1167.226678	50.323017
1170.955837	49.267109
1174.684995	48.486683
1178.414154	47.925709
1182.143313	47.508781
1185.872472	46.901337
1189.601630	46.204048
1193.330789	45.454140
1197.059948	44.694084
1200.789106	43.905033
1204.518265	43.137878
1208.247424	42.380684
1211.976583	41.867096
1215.705741	41.613865
1219.434900	41.387184
1223.164059	40.940334
1226.893217	40.281967
1230.622376	39.425117
1234.351535	38.501350
1238.080694	37.578114
1241.809852	36.706184
1245.539011	35.771278
1249.268170	34.743240
1252.997328	33.646259
1256.726487	32.595203
1260.455646	31.823259
1264.184805	31.633615
1267.913963	32.098984
1271.643122	33.324085
1275.372281	34.369049
1279.101439	35.663849
1282.830598	38.622688
1286.559757	42.243801
1290.288916	45.529118
1294.018074	48.374149
1297.747233	50.701824
1301.476392	52.332893
1305.205550	53.167248
1308.934709	54.144775
1312.663868	56.986641
1316.393027	61.590858
1320.122185	65.438591
1323.851344	67.054909
1327.580503	67.147995
1331.309661	66.793076
1335.038820	66.356201
1338.767979	65.774544
1342.497138	65.129059
1346.226296	64.429054
1349.955455	63.453884
1353.684614	62.279091
1357.413772	61.021008
1361.142931	59.601627
1364.872090	57.945992
1368.601249	56.331818
1372.330407	54.390778
1376.059566	52.107346
1379.788725	49.892593
1383.517883	47.645775
1387.247042	44.736877
1390.976201	41.575710
1394.705360	38.336536
1398.434518	35.437122
1402.163677	35.470623
1405.892836	40.637848
1409.621994	50.022106
1413.351153	59.537613
1417.080312	66.504860
1420.809471	70.629684
1424.538629	71.937180
1428.267788	71.595406
1431.996947	71.089943
1435.726105	71.298851
1439.455264	71.918968
1443.184423	72.372032
1446.913582	71.691513
1450.642740	70.124817
1454.371899	69.109680
1458.101058	69.878990
1461.830216	71.290825
1465.559375	70.923508
1469.288534	69.953522
1473.017693	68.602509
1476.746851	67.014595
1480.476010	65.832565
1484.205169	63.977356
1487.934327	60.905640
1491.663486	57.984383
1495.392645	57.312218
1499.121804	59.170956
1502.850962	62.935673
1506.580121	64.542061
1510.309280	63.948021
1514.038438	63.712063
1517.767597	63.087540
1521.496756	61.847382
1525.225915	60.688766
1528.955073	59.680573
1532.684232	58.144821
1536.413391	57.106030
1540.142550	56.583542
1543.871708	56.089157
1547.600867	56.022625
1551.330026	55.455372
1555.059184	54.638561
1558.788343	52.118969
1562.517502	50.036945
1566.246661	49.312160
1569.975819	47.203682
1573.704978	44.508934
1577.434137	40.748066
1581.163295	37.411518
1584.892454	36.306385
1588.621613	38.564766
1592.350772	43.280453
1596.079930	48.586887
1599.809089	52.394527
1603.538248	52.827293
1607.267406	51.406139
1610.996565	49.562016
1614.725724	47.425098
1618.454883	44.310150
1622.184041	41.904301
1625.913200	39.416134
1629.642359	37.241543
1633.371517	35.246983
1637.100676	32.380169
1640.829835	30.459747
1644.558994	29.138865
1648.288152	27.414637
1652.017311	25.979912
1655.746470	24.511242
1659.475628	24.237711
1663.204787	24.155048
1666.933946	24.716286
1670.663105	26.479263
1674.392263	29.521700
1678.121422	33.111584
1681.850581	36.363117
1685.579739	39.983578
1689.308898	43.535458
1693.038057	46.563648
1696.767216	49.775681
1700.496374	53.787056
1704.225533	58.056248
1707.954692	62.703938
1711.683850	67.675560
1715.413009	73.195511
1719.142168	79.545555
1722.871327	83.992416
1726.600485	86.221054
1730.329644	87.628166
1734.058803	88.150612
1737.787961	88.541168
1741.517120	88.610046
1745.246279	88.659088
1748.975438	88.433105
1752.704596	88.217262
1756.433755	88.048233
1760.162914	87.705711
1763.892072	87.078339
1767.621231	86.594948
1771.350390	85.934258
1775.079549	85.568878
1778.808707	85.421432
1782.537866	85.306122
1786.267025	85.398140
1789.996183	85.523384
1793.725342	85.215759
1797.454501	85.066330
1801.183660	84.720833
1804.912818	84.485252
1808.641977	84.294174
1812.371136	84.123360
1816.100294	84.007797
1819.829453	83.906319
1823.558612	83.692566
1827.287771	83.527390
1831.016929	83.249817
1834.746088	83.105179
1838.475247	82.985168
1842.204405	82.793175
1845.933564	82.224586
1849.662723	82.048370
1853.391882	81.841492
1857.121040	81.428619
1860.850199	80.979454
1864.579358	81.034302
1868.308516	81.198074
1872.037675	81.373154
1875.766834	81.493736
1879.495993	81.549011
1883.225151	81.489136
1886.954310	81.430283
1890.683469	81.232712
1894.412627	81.089943
1898.141786	80.929535
1901.870945	80.824936
1905.600104	80.708366
1909.329262	80.648483
1913.058421	80.418678
1916.787580	80.135231
1920.516738	79.860146
1924.245897	79.862823
1927.975056	79.881126
1931.704215	79.913788
1935.433373	79.915550
1939.162532	80.106903
1942.891691	80.442917
1946.620849	81.163239
1950.350008	81.553566
1954.079167	81.911995
1957.808326	82.204414
1961.537484	82.440559
1965.266643	82.055328
1968.995802	81.703468
1972.724960	82.035400
1976.454119	82.749817
1980.183278	82.240166
1983.912437	81.925087
1987.641595	81.686325
1991.370754	81.554428
1995.099913	81.223991
1998.829072	80.937004
2002.558230	80.692726
2006.287389	81.398438
2010.016548	82.045868
2013.745706	82.311378
2017.474865	82.198753
2021.204024	82.035095
2024.933183	81.486298
2028.662341	81.229286
2032.391500	80.345932
2036.120659	79.414223
2039.849817	78.760445
2043.578976	78.449654
2047.308135	77.716873
2051.037294	76.940453
2054.766452	76.597534
2058.495611	76.710068
2062.224770	76.773415
2065.953928	76.715332
2069.683087	76.479996
2073.412246	76.410576
2077.141405	76.311218
2080.870563	76.075951
2084.599722	75.808464
2088.328881	75.630585
2092.058039	75.610596
2095.787198	75.627502
2099.516357	75.403687
2103.245516	75.414825
2106.974674	75.416100
2110.703833	75.423691
2114.432992	75.599602
2118.162150	75.940331
2121.891309	76.109589
2125.620468	76.289001
2129.349627	76.569725
2133.078785	77.130432
2136.807944	77.566154
2140.537103	77.953995
2144.266261	78.552612
2147.995420	78.915535
2151.724579	78.851425
2155.453738	79.501350
2159.182896	79.774261
2162.912055	78.163208
2166.641214	76.742348
2170.370372	76.248337
2174.099531	76.003227
2177.828690	75.898392
2181.557849	75.543190
2185.287007	75.241104
2189.016166	74.917809
2192.745325	74.594635
2196.474483	74.248993
2200.203642	74.076843
2203.932801	73.762146
2207.661960	73.327644
2211.391118	73.064552
2215.120277	72.982475
2218.849436	72.877876
2222.578594	72.785858
2226.307753	72.638199
2230.036912	72.631660
2233.766071	72.504044
2237.495229	72.291634
2241.224388	72.124321
2244.953547	72.028824
2248.682705	71.796677
2252.411864	71.542633
2256.141023	71.170097
2259.870182	71.005951
2263.599340	70.912727
2267.328499	70.675041
2271.057658	70.391876
2274.786816	70.208710
2278.515975	69.982468
2282.245134	69.588638
2285.974293	69.196358
2289.703451	68.990028
2293.432610	68.781097
2297.161769	68.602463
2300.890927	68.419128
2304.620086	68.192589
2308.349245	68.051117
2312.078404	67.956665
2315.807562	67.723816
2319.536721	67.386452
2323.265880	67.006874
2326.995038	66.993828
2330.724197	67.149345
2334.453356	67.144157
2338.182515	67.050064
2341.911673	66.779427
2345.640832	66.453560
2349.369991	66.618462
2353.099149	66.798523
2356.828308	66.669243
2360.557467	66.556763
2364.286626	66.450500
2368.015784	66.308090
2371.744943	66.026688
2375.474102	65.740822
2379.203260	65.617722
2382.932419	65.523926
2386.661578	65.381592
2390.390737	65.210068
2394.119895	65.031670
2397.849054	64.859550
2401.578213	64.703163
2405.307371	64.478416
2409.036530	64.218666
2412.765689	64.050858
2416.494848	63.947536
2420.224006	63.867680
2423.953165	63.800522
2427.682324	63.703289
2431.411483	63.581570
2435.140641	63.472015
2438.869800	63.332741
2442.598959	63.095200
2446.328117	62.874966
2450.057276	62.619690
2453.786435	62.309566
2457.515594	62.114513
2461.244752	62.013363
2464.973911	61.800064
2468.703070	61.460537
2472.432228	61.144825
2476.161387	60.874195
2479.890546	60.591999
2483.619705	60.336777
2487.348863	60.058388
2491.078022	59.703503
2494.807181	59.348949
2498.536339	58.996571
2502.265498	58.574730
2505.994657	58.187782
2509.723816	57.785625
2513.452974	57.372940
2517.182133	57.016666
2520.911292	56.829857
2524.640450	56.888294
2528.369609	57.301891
2532.098768	57.946758
2535.827927	58.679096
2539.557085	59.325466
2543.286244	59.748470
2547.015403	60.061020
2550.744561	60.344696
2554.473720	60.597389
2558.202879	60.813408
2561.932038	60.981129
2565.661196	61.047642
2569.390355	60.968319
2573.119514	60.858807
2576.848672	60.743069
2580.577831	60.508053
2584.306990	60.242420
2588.036149	59.994606
2591.765307	59.748466
2595.494466	59.502846
2599.223625	59.244663
2602.952783	58.998497
2606.681942	58.810287
2610.411101	58.623672
2614.140260	58.355095
2617.869418	58.051823
2621.598577	57.738125
2625.327736	57.405716
2629.056894	57.059498
2632.786053	56.707291
2636.515212	56.415398
2640.244371	56.179146
2643.973529	55.972511
2647.702688	55.902950
2651.431847	56.035061
2655.161005	56.428806
2658.890164	57.101109
2662.619323	57.944248
2666.348482	58.809669
2670.077640	59.527225
2673.806799	60.012238
2677.535958	60.342033
2681.265116	60.618526
2684.994275	60.820709
2688.723434	60.960991
2692.452593	61.034805
2696.181751	61.062813
2699.910910	61.050884
2703.640069	61.011093
2707.369227	60.960102
2711.098386	60.889923
2714.827545	60.799335
2718.556704	60.672905
2722.285862	60.491966
2726.015021	60.238022
2729.744180	59.991745
2733.473338	59.841766
2737.202497	59.751339
2740.931656	59.642712
2744.660815	59.522438
2748.389973	59.387974
2752.119132	59.228340
2755.848291	59.046490
2759.577449	58.824539
2763.306608	58.619926
2767.035767	58.455067
2770.764926	58.268070
2774.494084	58.068893
2778.223243	57.842697
2781.952402	57.594212
2785.681560	57.376961
2789.410719	57.122196
2793.139878	56.792183
2796.869037	56.555527
2800.598195	56.405880
2804.327354	56.288021
2808.056513	56.284546
2811.785671	56.400558
2815.514830	56.564377
2819.243989	56.740784
2822.973148	56.889957
2826.702306	56.864105
2830.431465	56.667046
2834.160624	56.393215
2837.889782	56.080517
2841.618941	55.847366
2845.348100	55.631683
2849.077259	55.395630
2852.806417	55.230858
2856.535576	55.140694
2860.264735	55.043541
2863.993894	54.939629
2867.723052	54.922974
2871.452211	54.965820
2875.181370	55.042942
2878.910528	55.145996
2882.639687	55.219307
2886.368846	55.363602
2890.098005	55.554562
2893.827163	55.754955
2897.556322	56.045063
2901.285481	56.411953
2905.014639	56.813728
2908.743798	57.221302
2912.472957	57.638222
2916.202116	58.054947
2919.931274	58.372860
2923.660433	58.585117
2927.389592	58.706703
2931.118750	58.656162
2934.847909	58.477467
2938.577068	58.282269
2942.306227	58.067684
2946.035385	57.873360
2949.764544	57.703613
2953.493703	57.529022
2957.222861	57.409016
2960.952020	57.392296
2964.681179	57.418228
2968.410338	57.421112
2972.139496	57.439167
2975.868655	57.517155
2979.597814	57.587105
2983.326972	57.636494
2987.056131	57.673229
2990.785290	57.676323
2994.514449	57.676060
2998.243607	57.731091
3001.972766	57.837093
3005.701925	58.006947
3009.431083	58.245186
3013.160242	58.489857
3016.889401	58.769039
3020.618560	59.082348
3024.347718	59.430592
3028.076877	59.756889
3031.806036	60.040794
3035.535194	60.373280
3039.264353	60.753017
3042.993512	61.029774
3046.722671	61.181702
3050.451829	61.232166
3054.180988	61.156689
3057.910147	61.057365
3061.639305	60.990871
3065.368464	60.965900
3069.097623	60.909485
3072.826782	60.853645
3076.555940	60.992451
3080.285099	61.267891
3084.014258	61.428482
3087.743416	61.631489
3091.472575	62.096157
3095.201734	62.770752
3098.930893	63.560051
3102.660051	64.323753
3106.389210	64.982559
3110.118369	65.594254
3113.847527	66.179474
3117.576686	66.724617
3121.305845	67.092010
3125.035004	67.371231
3128.764162	67.749199
3132.493321	68.149529
3136.222480	68.495224
3139.951638	68.856354
3143.680797	69.143738
3147.409956	69.430626
3151.139115	69.821739
3154.868273	70.205238
3158.597432	70.567375
3162.326591	70.980003
3166.055749	71.360764
3169.784908	71.705414
3173.514067	72.059372
3177.243226	72.431305
3180.972384	72.821373
3184.701543	73.209221
3188.430702	73.600319
3192.159860	74.035355
3195.889019	74.429489
3199.618178	74.751564
3203.347337	75.033928
3207.076495	75.318275
3210.805654	75.591484
3214.534813	75.943520
3218.263971	76.265930
3221.993130	76.528496
3225.722289	76.790169
3229.451448	77.177048
3233.180606	77.541855
3236.909765	77.716705
3240.638924	77.862946
3244.368082	78.176186
3248.097241	78.443581
3251.826400	78.633652
3255.555559	78.890808
3259.284717	79.107468
3263.013876	79.251465
3266.743035	79.561989
3270.472193	79.959297
3274.201352	80.144302
3277.930511	80.089180
3281.659670	80.164871
3285.388828	80.375114
3289.117987	80.583496
3292.847146	80.762718
3296.576305	80.885002
3300.305463	80.892891
3304.034622	81.076912
3307.763781	81.276024
3311.492939	81.109169
3315.222098	80.913750
3318.951257	80.962898
3322.680416	81.095116
3326.409574	81.306091
3330.138733	81.363525
3333.867892	81.403999
3337.597050	81.608978
3341.326209	81.781586
3345.055368	81.815628
3348.784527	81.934853
3352.513685	82.096016
3356.242844	82.122261
3359.972003	82.130989
3363.701161	82.196609
3367.430320	82.408630
3371.159479	82.577011
3374.888638	82.436897
3378.617796	82.386925
3382.346955	82.448280
3386.076114	82.429161
3389.805272	82.509827
3393.534431	82.588608
3397.263590	82.501244
3400.992749	82.567490
3404.721907	82.552788
3408.451066	82.428551
3412.180225	82.403702
3415.909383	82.427719
3419.638542	82.414192
3423.367701	82.448364
3427.096860	82.494652
3430.826018	82.502579
3434.555177	82.456490
3438.284336	82.457985
3442.013494	82.463577
3445.742653	82.471664
3449.471812	82.434135
3453.200971	82.420288
3456.930129	82.436905
3460.659288	82.446587
3464.388447	82.401474
3468.117605	82.349251
3471.846764	82.341362
3475.575923	82.342751
3479.305082	82.248978
3483.034240	82.177376
3486.763399	82.171867
3490.492558	82.166870
3494.221716	82.143433
3497.950875	82.078453
3501.680034	81.943855
3505.409193	81.882111
3509.138351	81.960258
3512.867510	82.000847
3516.596669	81.962395
3520.325827	81.908829
3524.054986	81.793037
3527.784145	81.706566
3531.513304	81.704224
3535.242462	81.789185
3538.971621	81.856750
3542.700780	81.834053
3546.429938	81.670021
3550.159097	81.621719
3553.888256	81.637947
3557.617415	81.627869
3561.346573	81.679588
3565.075732	81.620262
3568.804891	81.278870
3572.534049	81.329384
3576.263208	81.559456
3579.992367	81.608986
3583.721526	81.634636
3587.450684	81.347343
3591.179843	81.092766
3594.909002	81.263100
3598.638160	81.273857
3602.367319	81.302574
3606.096478	81.401512
3609.825637	81.250755
3613.554795	81.034744
3617.283954	81.062523
3621.013113	80.948982
3624.742271	81.181931
3628.471430	81.116150
3632.200589	80.618950
3635.929748	80.816330
3639.658906	81.091515
3643.388065	81.309021
3647.117224	81.267693
3650.846382	80.559837
3654.575541	80.448471
3658.304700	80.691879
3662.033859	80.906685
3665.763017	81.198196
3669.492176	81.113884
3673.221335	80.724350
3676.950493	80.269722
3680.679652	80.384529
3684.408811	80.952515
3688.137970	80.896698
3691.867128	80.215332
3695.596287	80.260674
3699.325446	80.601700
3703.054604	80.542679
3706.783763	80.636696
3710.512922	80.556526
3714.242081	80.049797
3717.971239	80.216988
3721.700398	80.457016
3725.429557	80.335426
3729.158715	80.333672
3732.887874	80.336784
3736.617033	79.787338
3740.346192	79.956123
3744.075350	80.212830
3747.804509	79.753143
3751.533668	79.332382
3755.262827	79.371117
3758.991985	79.737823
3762.721144	79.778358
3766.450303	79.778381
3770.179461	79.588547
3773.908620	79.622307
3777.637779	79.790253
3781.366938	79.719765
3785.096096	79.559067
3788.825255	79.618660
3792.554414	79.819130
3796.283572	79.939560
3800.012731	79.683174
3803.741890	79.283943
3807.471049	79.173485
3811.200207	79.412163
3814.929366	79.667191
3818.658525	79.403252
3822.387683	78.939690
3826.116842	79.007584
3829.846001	79.383934
3833.575160	79.483551
3837.304318	79.200905
3841.033477	78.763390
3844.762636	78.874222
3848.491794	79.431320
3852.220953	79.494400
3855.950112	78.486893
3859.679271	78.678040
3863.408429	79.138374
3867.137588	79.067406
3870.866747	78.752670
3874.595905	78.613762
3878.325064	78.893524
3882.054223	78.938538
3885.783382	78.714455
3889.512540	78.614853
3893.241699	78.637642
3896.970858	78.829216
3900.700016	78.778954
3904.429175	78.251869
3908.158334	78.151474
3911.887493	78.480759
3915.616651	78.665466
3919.345810	78.583153
3923.074969	78.570442
3926.804127	78.613701
3930.533286	78.607391
3934.262445	78.483421
3937.991604	78.567329
3941.720762	78.649818
3945.449921	78.542488
3949.179080	78.458450
3952.908238	78.473335
3956.637397	78.522240
3960.366556	78.480011
3964.095715	78.449272
3967.824873	78.493759
3971.554032	78.457100
3975.283191	78.369385
3979.012349	78.355309
3982.741508	78.377342
3986.470667	78.367165
3990.199826	78.322655
3993.928984	78.281471
3997.658143	78.303223
4001.387302	78.339630
