# Supplementary material for: Investigation of Potential Amorphisation and Co-Amorphisation Behaviour of the Benzene Di-Carboxylic Acids upon Cryo-Milling
Source: Molecules. 2019 Nov 5;24(21):3990. doi: 10.3390/molecules24213990 (PMC6865180; doi:10.3390/molecules24213990)
Supplement: Supplementary file 1 [file molecules-24-03990-s001.zip › SI_pack/Figure_4_FTIR_single_components/Data/Terephthalic acid/Terephthalic acid as received.csv]

XLabel	Wavenumber
YLabel	%Transmittance
FileType	%Transmittance
DisplayDirection	20300
PeakDirection	20311
648.873616	37.037334
652.602775	36.154118
656.331934	35.241833
660.061093	34.231762
663.790251	33.446705
667.519410	32.125610
671.248569	30.276224
674.977728	28.837763
678.706886	27.197485
682.436045	25.461733
686.165204	23.983768
689.894362	23.964640
693.623521	24.548658
697.352680	23.042307
701.081839	20.214834
704.810997	17.494263
708.540156	15.143030
712.269315	13.138129
715.998473	11.510676
719.727632	9.996208
723.456791	8.701217
727.185950	9.202657
730.915108	14.205522
734.644267	25.371080
738.373426	41.325207
742.102584	52.008427
745.831743	52.980312
749.560902	50.858513
753.290061	48.813828
757.019219	46.587227
760.748378	44.199337
764.477537	41.614639
768.206695	38.710873
771.935854	35.271000
775.665013	31.080467
779.394172	27.331697
783.123330	29.254202
786.852489	39.926975
790.581648	50.938229
794.310806	53.812290
798.039965	51.095245
801.769124	47.454742
805.498283	44.694130
809.227441	42.651627
812.956600	40.946953
816.685759	39.479588
820.414917	38.147160
824.144076	36.678532
827.873235	35.126610
831.602394	33.574677
835.331552	32.388859
839.060711	31.311064
842.789870	29.911648
846.519028	28.144444
850.248187	26.563375
853.977346	25.323820
857.706505	24.030138
861.435663	22.222385
865.164822	20.210705
868.893981	17.958483
872.623139	15.437159
876.352298	13.118875
880.081457	13.903038
883.810616	18.516064
887.539774	27.117250
891.268933	33.851398
894.998092	30.280914
898.727250	24.053528
902.456409	20.614307
906.185568	18.638613
909.914727	17.245979
913.643885	16.147745
917.373044	15.350744
921.102203	14.908915
924.831361	14.909880
928.560520	15.426180
932.289679	16.513311
936.018838	18.077496
939.747996	20.039885
943.477155	22.333817
947.206314	24.989143
950.935472	27.875610
954.664631	30.932152
958.393790	34.052616
962.122949	37.215031
965.852107	40.089554
969.581266	42.493172
973.310425	44.203110
977.039583	45.085045
980.768742	44.646507
984.497901	43.420872
988.227060	43.823090
991.956218	44.484142
995.685377	41.924934
999.414536	41.939259
1003.143694	44.900230
1006.872853	45.701370
1010.602012	45.084530
1014.331171	42.643051
1018.060329	40.245914
1021.789488	46.373058
1025.518647	52.547150
1029.247805	51.275158
1032.976964	49.636532
1036.706123	49.034691
1040.435282	48.738037
1044.164440	48.508072
1047.893599	48.355709
1051.622758	48.033287
1055.351916	47.752335
1059.081075	47.451195
1062.810234	47.175076
1066.539393	46.779354
1070.268551	46.329239
1073.997710	45.622250
1077.726869	44.845974
1081.456027	44.312714
1085.185186	44.388195
1088.914345	44.689629
1092.643504	44.657639
1096.372662	43.960846
1100.101821	42.687572
1103.830980	40.391685
1107.560139	35.931644
1111.289297	30.359207
1115.018456	32.385643
1118.747615	42.725616
1122.476773	48.262936
1126.205932	47.393768
1129.935091	44.431305
1133.664250	38.643230
1137.393408	36.302452
1141.122567	42.343994
1144.851726	48.746964
1148.580884	50.478653
1152.310043	50.235115
1156.039202	49.717686
1159.768361	48.977745
1163.497519	48.008705
1167.226678	46.972572
1170.955837	45.927395
1174.684995	44.833321
1178.414154	43.570560
1182.143313	42.663071
1185.872472	42.530132
1189.601630	42.559490
1193.330789	42.255753
1197.059948	41.675331
1200.789106	40.815731
1204.518265	39.905266
1208.247424	39.269436
1211.976583	38.979515
1215.705741	38.710205
1219.434900	38.146297
1223.164059	37.310562
1226.893217	36.374866
1230.622376	35.366325
1234.351535	34.275654
1238.080694	33.058304
1241.809852	31.659016
1245.539011	30.045092
1249.268170	28.330521
1252.997328	26.826183
1256.726487	25.679531
1260.455646	24.757160
1264.184805	23.789274
1267.913963	22.310614
1271.643122	20.039209
1275.372281	17.460445
1279.101439	15.649872
1282.830598	15.699172
1286.559757	17.749432
1290.288916	21.076385
1294.018074	24.731745
1297.747233	28.034445
1301.476392	30.851816
1305.205550	34.003319
1308.934709	38.010891
1312.663868	41.281864
1316.393027	43.556675
1320.122185	47.954632
1323.851344	52.162174
1327.580503	53.379875
1331.309661	55.192329
1335.038820	59.447987
1338.767979	64.492950
1342.497138	68.780067
1346.226296	71.491646
1349.955455	72.619385
1353.684614	72.460449
1357.413772	71.496429
1361.142931	69.894737
1364.872090	67.790199
1368.601249	65.701347
1372.330407	63.160431
1376.059566	59.837414
1379.788725	56.372551
1383.517883	53.227394
1387.247042	50.474892
1390.976201	49.407791
1394.705360	48.769920
1398.434518	45.660252
1402.163677	40.619801
1405.892836	36.707188
1409.621994	36.936695
1413.351153	38.397797
1417.080312	36.957546
1420.809471	33.489143
1424.538629	33.041573
1428.267788	37.165607
1431.996947	44.863216
1435.726105	54.325298
1439.455264	63.860516
1443.184423	70.138054
1446.913582	73.867241
1450.642740	75.852615
1454.371899	76.236595
1458.101058	75.140152
1461.830216	74.111809
1465.559375	72.774826
1469.288534	71.388237
1473.017693	69.589699
1476.746851	67.648384
1480.476010	66.625893
1484.205169	65.619820
1487.934327	63.990276
1491.663486	61.879410
1495.392645	59.834969
1499.121804	56.492912
1502.850962	52.965240
1506.580121	44.942837
1510.309280	40.449921
1514.038438	50.865486
1517.767597	61.430809
1521.496756	62.172031
1525.225915	59.469273
1528.955073	58.087395
1532.684232	56.851929
1536.413391	55.822819
1540.142550	54.561012
1543.871708	53.062878
1547.600867	52.886765
1551.330026	52.321480
1555.059184	51.520588
1558.788343	49.025692
1562.517502	46.931885
1566.246661	45.828033
1569.975819	42.939194
1573.704978	40.359188
1577.434137	43.083508
1581.163295	48.807472
1584.892454	50.485264
1588.621613	48.605465
1592.350772	46.522091
1596.079930	44.679390
1599.809089	42.863010
1603.538248	40.958179
1607.267406	39.297077
1610.996565	38.281185
1614.725724	38.073410
1618.454883	37.626545
1622.184041	36.944355
1625.913200	35.705067
1629.642359	34.670784
1633.371517	33.518349
1637.100676	31.394424
1640.829835	29.848837
1644.558994	28.627243
1648.288152	26.999495
1652.017311	25.495848
1655.746470	23.204971
1659.475628	21.778059
1663.204787	19.828344
1666.933946	17.765249
1670.663105	16.052860
1674.392263	15.464029
1678.121422	16.505518
1681.850581	18.558676
1685.579739	21.480244
1689.308898	25.033844
1693.038057	29.078569
1696.767216	34.332897
1700.496374	40.732033
1704.225533	47.067932
1707.954692	53.903263
1711.683850	61.131271
1715.413009	68.676384
1719.142168	76.591423
1722.871327	81.388512
1726.600485	83.461868
1730.329644	84.480118
1734.058803	84.429192
1737.787961	84.144600
1741.517120	83.621063
1745.246279	83.220856
1748.975438	82.539116
1752.704596	81.620552
1756.433755	80.629997
1760.162914	79.488152
1763.892072	78.143806
1767.621231	77.126434
1771.350390	76.014725
1775.079549	75.252495
1778.808707	74.776360
1782.537866	74.192070
1786.267025	73.690079
1789.996183	73.360672
1793.725342	72.884705
1797.454501	72.763046
1801.183660	72.636131
1804.912818	72.615929
1808.641977	72.604996
1812.371136	72.629646
1816.100294	72.660316
1819.829453	72.680977
1823.558612	72.654999
1827.287771	72.567543
1831.016929	72.351303
1834.746088	72.419296
1838.475247	72.638229
1842.204405	72.796448
1845.933564	72.893555
1849.662723	73.284348
1853.391882	73.487099
1857.121040	73.511681
1860.850199	73.436302
1864.579358	73.536499
1868.308516	73.555862
1872.037675	73.697220
1875.766834	73.873497
1879.495993	73.960144
1883.225151	73.990868
1886.954310	74.054085
1890.683469	73.890503
1894.412627	73.820541
1898.141786	73.765549
1901.870945	73.757454
1905.600104	73.757637
1909.329262	73.866554
1913.058421	73.851501
1916.787580	73.850853
1920.516738	73.855385
1924.245897	74.065735
1927.975056	74.170410
1931.704215	74.268471
1935.433373	74.250259
1939.162532	74.397324
1942.891691	74.576920
1946.620849	74.823494
1950.350008	74.696228
1954.079167	74.706223
1957.808326	74.613785
1961.537484	74.467186
1965.266643	74.229469
1968.995802	74.773010
1972.724960	75.558258
1976.454119	76.786011
1980.183278	77.186493
1983.912437	76.860703
1987.641595	76.440895
1991.370754	76.522789
1995.099913	76.670013
1998.829072	76.815331
2002.558230	76.734184
2006.287389	77.117401
2010.016548	77.362869
2013.745706	77.297806
2017.474865	76.887512
2021.204024	77.220016
2024.933183	77.400032
2028.662341	77.023476
2032.391500	76.315407
2036.120659	76.236870
2039.849817	76.154488
2043.578976	75.349174
2047.308135	73.669594
2051.037294	72.433754
2054.766452	71.843918
2058.495611	71.549538
2062.224770	71.112175
2065.953928	70.746239
2069.683087	70.412743
2073.412246	70.249695
2077.141405	70.128456
2080.870563	69.933334
2084.599722	69.634254
2088.328881	69.504967
2092.058039	69.476662
2095.787198	69.437645
2099.516357	69.228813
2103.245516	69.188217
2106.974674	69.047379
2110.703833	68.866287
2114.432992	68.789864
2118.162150	68.949417
2121.891309	69.100800
2125.620468	69.313293
2129.349627	69.610878
2133.078785	70.058037
2136.807944	70.370186
2140.537103	70.877724
2144.266261	71.437309
2147.995420	71.728867
2151.724579	72.145630
2155.453738	73.504364
2159.182896	74.270767
2162.912055	73.114334
2166.641214	72.010254
2170.370372	71.574791
2174.099531	71.454338
2177.828690	71.478004
2181.557849	71.043739
2185.287007	70.394783
2189.016166	69.792709
2192.745325	69.634476
2196.474483	69.438828
2200.203642	69.227119
2203.932801	69.016701
2207.661960	68.812119
2211.391118	68.426399
2215.120277	68.057404
2218.849436	67.853004
2222.578594	67.792336
2226.307753	67.789536
2230.036912	67.796951
2233.766071	67.473679
2237.495229	66.887367
2241.224388	66.409645
2244.953547	66.048225
2248.682705	65.652229
2252.411864	65.349625
2256.141023	65.092827
2259.870182	64.871529
2263.599340	64.599274
2267.328499	64.386284
2271.057658	64.146957
2274.786816	63.954403
2278.515975	63.681938
2282.245134	63.248558
2285.974293	62.813065
2289.703451	62.447193
2293.432610	62.081966
2297.161769	61.860085
2300.890927	61.662220
2304.620086	61.501156
2308.349245	61.409538
2312.078404	61.390018
2315.807562	61.370380
2319.536721	61.216568
2323.265880	60.981808
2326.995038	61.038586
2330.724197	61.157768
2334.453356	61.018761
2338.182515	60.754951
2341.911673	60.494194
2345.640832	60.401482
2349.369991	60.634048
2353.099149	60.747864
2356.828308	60.509586
2360.557467	60.263474
2364.286626	60.029778
2368.015784	59.783154
2371.744943	59.520988
2375.474102	59.269421
2379.203260	59.088760
2382.932419	59.044689
2386.661578	59.000458
2390.390737	58.785179
2394.119895	58.533253
2397.849054	58.409882
2401.578213	58.297287
2405.307371	58.126568
2409.036530	57.959751
2412.765689	57.841686
2416.494848	57.701912
2420.224006	57.540962
2423.953165	57.421585
2427.682324	57.307579
2431.411483	57.162151
2435.140641	57.036171
2438.869800	56.886547
2442.598959	56.708530
2446.328117	56.550251
2450.057276	56.401993
2453.786435	56.266693
2457.515594	56.203102
2461.244752	56.098999
2464.973911	55.966190
2468.703070	55.854717
2472.432228	55.721954
2476.161387	55.532288
2479.890546	55.344814
2483.619705	55.176384
2487.348863	54.985966
2491.078022	54.709705
2494.807181	54.484341
2498.536339	54.300407
2502.265498	54.077045
2505.994657	53.862198
2509.723816	53.676010
2513.452974	53.439987
2517.182133	53.175816
2520.911292	52.911903
2524.640450	52.706791
2528.369609	52.515121
2532.098768	52.357445
2535.827927	52.295559
2539.557085	52.290531
2543.286244	52.316406
2547.015403	52.441978
2550.744561	52.689323
2554.473720	53.080093
2558.202879	53.572060
2561.932038	54.214237
2565.661196	55.051025
2569.390355	55.959885
2573.119514	56.676430
2576.848672	57.162823
2580.577831	57.448837
2584.306990	57.531570
2588.036149	57.390385
2591.765307	57.188339
2595.494466	57.049202
2599.223625	57.047977
2602.952783	57.082039
2606.681942	57.005947
2610.411101	56.820763
2614.140260	56.611809
2617.869418	56.390186
2621.598577	56.161228
2625.327736	55.959255
2629.056894	55.778503
2632.786053	55.635910
2636.515212	55.487282
2640.244371	55.253208
2643.973529	55.017521
2647.702688	54.838715
2651.431847	54.704090
2655.161005	54.615299
2658.890164	54.626747
2662.619323	54.792473
2666.348482	55.104733
2670.077640	55.515171
2673.806799	56.020828
2677.535958	56.645821
2681.265116	57.422745
2684.994275	58.265942
2688.723434	59.073528
2692.452593	59.752590
2696.181751	60.295662
2699.910910	60.676052
2703.640069	60.878860
2707.369227	60.895000
2711.098386	60.705875
2714.827545	60.451866
2718.556704	60.259632
2722.285862	60.167717
2726.015021	60.230095
2729.744180	60.344349
2733.473338	60.397655
2737.202497	60.377735
2740.931656	60.275372
2744.660815	60.080067
2748.389973	59.845142
2752.119132	59.605396
2755.848291	59.357174
2759.577449	59.050949
2763.306608	58.713543
2767.035767	58.403351
2770.764926	58.137043
2774.494084	57.897713
2778.223243	57.644081
2781.952402	57.357800
2785.681560	57.057682
2789.410719	56.710793
2793.139878	56.349529
2796.869037	56.074577
2800.598195	55.842079
2804.327354	55.675549
2808.056513	55.628433
2811.785671	55.576672
2815.514830	55.581905
2819.243989	55.671074
2822.973148	55.846363
2826.702306	56.153244
2830.431465	56.612633
2834.160624	57.127636
2837.889782	57.530403
2841.618941	57.803707
2845.348100	58.148018
2849.077259	58.604576
2852.806417	59.049526
2856.535576	59.374809
2860.264735	59.583786
2863.993894	59.674553
2867.723052	59.731846
2871.452211	59.832439
2875.181370	59.857014
2878.910528	59.880329
2882.639687	59.992332
2886.368846	60.112724
2890.098005	60.255684
2893.827163	60.490257
2897.556322	60.768093
2901.285481	60.979687
2905.014639	61.136192
2908.743798	61.298645
2912.472957	61.474308
2916.202116	61.591591
2919.931274	61.633194
2923.660433	61.600334
2927.389592	61.521797
2931.118750	61.435741
2934.847909	61.376713
2938.577068	61.294388
2942.306227	61.221878
2946.035385	61.262550
2949.764544	61.353138
2953.493703	61.450901
2957.222861	61.573524
2960.952020	61.668842
2964.681179	61.735569
2968.410338	61.777111
2972.139496	61.860619
2975.868655	62.011093
2979.597814	62.174114
2983.326972	62.364731
2987.056131	62.659302
2990.785290	63.027054
2994.514449	63.424316
2998.243607	63.761726
3001.972766	64.027786
3005.701925	64.270348
3009.431083	64.581741
3013.160242	64.954376
3016.889401	65.368156
3020.618560	65.830772
3024.347718	66.341766
3028.076877	66.862282
3031.806036	67.283875
3035.535194	67.552711
3039.264353	67.813538
3042.993512	67.988472
3046.722671	68.012733
3050.451829	67.879959
3054.180988	67.521782
3057.910147	66.699684
3061.639305	65.568016
3065.368464	65.102615
3069.097623	65.841965
3072.826782	67.159302
3076.555940	68.622101
3080.285099	69.814331
3084.014258	70.518524
3087.743416	70.922546
3091.472575	71.112450
3095.201734	70.991173
3098.930893	70.346046
3102.660051	69.122559
3106.389210	69.053703
3110.118369	71.429886
3113.847527	74.082352
3117.576686	75.328850
3121.305845	75.636490
3125.035004	75.675888
3128.764162	75.825424
3132.493321	76.105492
3136.222480	76.434151
3139.951638	76.749054
3143.680797	77.008682
3147.409956	77.240746
3151.139115	77.510521
3154.868273	77.707909
3158.597432	77.827583
3162.326591	78.061104
3166.055749	78.308014
3169.784908	78.506897
3173.514067	78.715034
3177.243226	78.877785
3180.972384	79.011269
3184.701543	79.176231
3188.430702	79.392685
3192.159860	79.581757
3195.889019	79.770035
3199.618178	80.023109
3203.347337	80.245270
3207.076495	80.469086
3210.805654	80.691536
3214.534813	80.846535
3218.263971	80.963623
3221.993130	81.077995
3225.722289	81.226456
3229.451448	81.431877
3233.180606	81.646271
3236.909765	81.702766
3240.638924	81.671783
3244.368082	81.788391
3248.097241	81.946335
3251.826400	81.980835
3255.555559	82.063606
3259.284717	82.161819
3263.013876	82.219261
3266.743035	82.330765
3270.472193	82.478836
3274.201352	82.461151
3277.930511	82.319153
3281.659670	82.267761
3285.388828	82.298203
3289.117987	82.377853
3292.847146	82.601280
3296.576305	82.650398
3300.305463	82.458298
3304.034622	82.536766
3307.763781	82.778870
3311.492939	82.671692
3315.222098	82.518585
3318.951257	82.500725
3322.680416	82.587883
3326.409574	82.742615
3330.138733	82.699402
3333.867892	82.657753
3337.597050	82.847099
3341.326209	82.915825
3345.055368	82.743538
3348.784527	82.682518
3352.513685	82.788422
3356.242844	82.709198
3359.972003	82.618736
3363.701161	82.639900
3367.430320	82.773155
3371.159479	82.774673
3374.888638	82.535652
3378.617796	82.476784
3382.346955	82.437042
3386.076114	82.324944
3389.805272	82.433517
3393.534431	82.521599
3397.263590	82.400902
3400.992749	82.429161
3404.721907	82.428078
3408.451066	82.307617
3412.180225	82.318634
3415.909383	82.330475
3419.638542	82.282051
3423.367701	82.244759
3427.096860	82.209511
3430.826018	82.286301
3434.555177	82.375328
3438.284336	82.335548
3442.013494	82.267006
3445.742653	82.209984
3449.471812	82.122345
3453.200971	82.096245
3456.930129	82.171898
3460.659288	82.145859
3464.388447	82.004662
3468.117605	81.922462
3471.846764	81.931633
3475.575923	81.949867
3479.305082	81.870628
3483.034240	81.748573
3486.763399	81.652641
3490.492558	81.557953
3494.221716	81.561821
3497.950875	81.569237
3501.680034	81.526466
3505.409193	81.417061
3509.138351	81.303040
3512.867510	81.244263
3516.596669	81.239769
3520.325827	81.209785
3524.054986	81.114853
3527.784145	80.976929
3531.513304	80.934135
3535.242462	80.975769
3538.971621	80.946640
3542.700780	80.900803
3546.429938	80.811165
3550.159097	80.795021
3553.888256	80.781494
3557.617415	80.763985
3561.346573	80.805595
3565.075732	80.735207
3568.804891	80.470398
3572.534049	80.392609
3576.263208	80.534790
3579.992367	80.580933
3583.721526	80.558533
3587.450684	80.394455
3591.179843	80.265404
3594.909002	80.331795
3598.638160	80.224899
3602.367319	80.149643
3606.096478	80.238976
3609.825637	80.190491
3613.554795	80.144623
3617.283954	80.111778
3621.013113	79.857880
3624.742271	80.032753
3628.471430	80.051575
3632.200589	79.571426
3635.929748	79.773361
3639.658906	80.037949
3643.388065	80.188454
3647.117224	80.053360
3650.846382	79.401871
3654.575541	79.299629
3658.304700	79.547546
3662.033859	79.749229
3665.763017	80.039330
3669.492176	79.851906
3673.221335	79.457481
3676.950493	79.128922
3680.679652	79.217445
3684.408811	79.709709
3688.137970	79.578819
3691.867128	78.886162
3695.596287	79.001198
3699.325446	79.352257
3703.054604	79.401405
3706.783763	79.509850
3710.512922	79.385765
3714.242081	78.979378
3717.971239	79.213036
3721.700398	79.385651
3725.429557	79.253975
3729.158715	79.262230
3732.887874	79.279160
3736.617033	78.811287
3740.346192	78.970314
3744.075350	79.221397
3747.804509	78.818359
3751.533668	78.387436
3755.262827	78.328011
3758.991985	78.637756
3762.721144	78.789177
3766.450303	78.854080
3770.179461	78.624001
3773.908620	78.555038
3777.637779	78.718948
3781.366938	78.586746
3785.096096	78.531242
3788.825255	78.666466
3792.554414	78.781815
3796.283572	78.853439
3800.012731	78.691460
3803.741890	78.308861
3807.471049	78.227196
3811.200207	78.522118
3814.929366	78.746529
3818.658525	78.517021
3822.387683	78.130898
3826.116842	78.125229
3829.846001	78.472961
3833.575160	78.558807
3837.304318	78.281456
3841.033477	77.895050
3844.762636	78.041145
3848.491794	78.561493
3852.220953	78.634315
3855.950112	77.605141
3859.679271	77.765877
3863.408429	78.341812
3867.137588	78.258049
3870.866747	77.947075
3874.595905	77.834717
3878.325064	78.117798
3882.054223	78.181206
3885.783382	77.961380
3889.512540	77.882111
3893.241699	77.915405
3896.970858	78.076180
3900.700016	78.053185
3904.429175	77.523643
3908.158334	77.475975
3911.887493	77.850014
3915.616651	77.945847
3919.345810	77.780838
3923.074969	77.718231
3926.804127	77.712677
3930.533286	77.701454
3934.262445	77.642937
3937.991604	77.651718
3941.720762	77.716133
3945.449921	77.671326
3949.179080	77.622787
3952.908238	77.601418
3956.637397	77.671730
3960.366556	77.688950
3964.095715	77.611603
3967.824873	77.582664
3971.554032	77.603920
3975.283191	77.601532
3979.012349	77.581673
3982.741508	77.575226
3986.470667	77.562241
3990.199826	77.532928
3993.928984	77.523170
3997.658143	77.561394
4001.387302	77.558136
