# Supplementary material for: Investigation of Potential Amorphisation and Co-Amorphisation Behaviour of the Benzene Di-Carboxylic Acids upon Cryo-Milling
Source: Molecules. 2019 Nov 5;24(21):3990. doi: 10.3390/molecules24213990 (PMC6865180; doi:10.3390/molecules24213990)
Supplement: Supplementary file 1 [file molecules-24-03990-s001.zip › SI_pack/Figure_4_FTIR_single_components/Data/Terephthalic acid/Terephthalic acid cryomilled for 60 mins after 3 weeks.csv]

XLabel	Wavenumber
YLabel	%Transmittance
FileType	%Transmittance
DisplayDirection	20300
PeakDirection	20311
648.873616	50.340294
652.602775	49.241840
656.331934	48.289711
660.061093	47.344917
663.790251	46.515694
667.519410	45.117542
671.248569	43.198997
674.977728	41.926666
678.706886	40.361885
682.436045	38.743694
686.165204	37.687656
689.894362	37.914036
693.623521	38.245247
697.352680	36.579002
701.081839	33.808498
704.810997	30.998796
708.540156	28.083921
712.269315	24.971054
715.998473	21.588593
719.727632	17.505316
723.456791	13.012914
727.185950	11.432231
730.915108	16.941513
734.644267	31.194242
738.373426	53.124302
742.102584	69.844345
745.831743	71.431572
749.560902	66.232727
753.290061	60.696293
757.019219	55.378174
760.748378	50.285938
764.477537	44.857338
768.206695	38.749317
771.935854	32.051987
775.665013	25.157787
779.394172	20.726517
783.123330	25.403986
786.852489	40.915413
790.581648	55.757446
794.310806	61.037617
798.039965	60.008522
801.769124	57.548740
805.498283	55.698303
809.227441	54.223431
812.956600	52.731339
816.685759	51.355804
820.414917	50.010559
824.144076	48.501080
827.873235	46.882599
831.602394	45.347397
835.331552	44.195072
839.060711	43.058758
842.789870	41.500813
846.519028	39.708691
850.248187	38.203133
853.977346	37.069180
857.706505	35.722504
861.435663	33.808708
865.164822	31.511299
868.893981	28.788736
872.623139	25.227520
876.352298	21.406511
880.081457	21.503197
883.810616	28.192329
887.539774	37.728340
891.268933	42.699303
894.998092	38.936806
898.727250	33.491085
902.456409	30.639194
906.185568	28.663769
909.914727	27.156176
913.643885	25.843815
917.373044	24.739761
921.102203	23.867182
924.831361	23.474052
928.560520	23.637762
932.289679	24.554794
936.018838	26.092230
939.747996	28.317669
943.477155	31.130898
947.206314	34.567261
950.935472	38.329494
954.664631	42.279823
958.393790	46.183952
962.122949	49.988377
965.852107	53.401810
969.581266	56.345791
973.310425	58.376114
977.039583	59.142368
980.768742	58.484585
984.497901	57.383213
988.227060	57.586597
991.956218	58.380093
995.685377	57.634064
999.414536	58.655506
1003.143694	60.812077
1006.872853	60.851109
1010.602012	59.296883
1014.331171	53.306400
1018.060329	44.678360
1021.789488	51.542603
1025.518647	67.434380
1029.247805	69.967827
1032.976964	67.202339
1036.706123	66.044319
1040.435282	65.251984
1044.164440	64.656090
1047.893599	64.073387
1051.622758	63.360115
1055.351916	62.687290
1059.081075	62.078690
1062.810234	61.475143
1066.539393	60.733238
1070.268551	59.784931
1073.997710	58.513653
1077.726869	57.077156
1081.456027	55.972092
1085.185186	55.577595
1088.914345	55.478012
1092.643504	54.975456
1096.372662	53.655048
1100.101821	51.272682
1103.830980	47.333179
1107.560139	40.738884
1111.289297	34.282780
1115.018456	37.394859
1118.747615	49.152775
1122.476773	55.223202
1126.205932	53.072639
1129.935091	47.180031
1133.664250	39.444244
1137.393408	38.163723
1141.122567	46.765648
1144.851726	55.075592
1148.580884	57.697483
1152.310043	57.835903
1156.039202	57.311111
1159.768361	56.214909
1163.497519	54.625202
1167.226678	52.866516
1170.955837	51.120018
1174.684995	49.312336
1178.414154	47.511288
1182.143313	46.258179
1185.872472	45.761368
1189.601630	45.368984
1193.330789	44.653969
1197.059948	43.583557
1200.789106	42.191082
1204.518265	40.774036
1208.247424	39.632393
1211.976583	38.636570
1215.705741	37.523773
1219.434900	36.168888
1223.164059	34.635040
1226.893217	33.009613
1230.622376	31.312010
1234.351535	29.473753
1238.080694	27.496471
1241.809852	25.385872
1245.539011	23.226629
1249.268170	21.363750
1252.997328	20.250486
1256.726487	19.807535
1260.455646	19.566578
1264.184805	18.916580
1267.913963	17.459166
1271.643122	15.381674
1275.372281	13.553861
1279.101439	12.662508
1282.830598	13.092058
1286.559757	14.668165
1290.288916	16.851542
1294.018074	19.276047
1297.747233	22.348942
1301.476392	26.490328
1305.205550	31.561661
1308.934709	36.212143
1312.663868	38.155102
1316.393027	38.673817
1320.122185	42.403351
1323.851344	47.152721
1327.580503	49.806515
1331.309661	53.315140
1335.038820	58.610695
1338.767979	64.124649
1342.497138	68.750076
1346.226296	71.836693
1349.955455	73.725166
1353.684614	74.623260
1357.413772	74.877747
1361.142931	74.396530
1364.872090	73.137230
1368.601249	71.676392
1372.330407	69.419273
1376.059566	65.593597
1379.788725	61.481667
1383.517883	57.983997
1387.247042	54.772156
1390.976201	52.369183
1394.705360	49.544426
1398.434518	43.665302
1402.163677	37.296478
1405.892836	32.869419
1409.621994	31.428585
1413.351153	31.091261
1417.080312	28.819229
1420.809471	25.501753
1424.538629	27.079042
1428.267788	34.009212
1431.996947	43.771702
1435.726105	54.076279
1439.455264	64.295143
1443.184423	71.070229
1446.913582	75.806801
1450.642740	79.125412
1454.371899	80.853134
1458.101058	81.348145
1461.830216	81.406288
1465.559375	81.255455
1469.288534	81.029198
1473.017693	80.070557
1476.746851	78.490906
1480.476010	77.933418
1484.205169	77.548470
1487.934327	76.150894
1491.663486	73.775017
1495.392645	71.381020
1499.121804	66.526154
1502.850962	61.139671
1506.580121	48.628654
1510.309280	38.207394
1514.038438	51.420380
1517.767597	67.033897
1521.496756	71.351578
1525.225915	69.169144
1528.955073	68.246140
1532.684232	67.305618
1536.413391	66.529663
1540.142550	64.982536
1543.871708	62.274525
1547.600867	62.001053
1551.330026	61.748989
1555.059184	61.009903
1558.788343	56.753555
1562.517502	51.805054
1566.246661	49.911591
1569.975819	44.167446
1573.704978	38.637070
1577.434137	43.194622
1581.163295	53.756496
1584.892454	58.951305
1588.621613	58.579918
1592.350772	56.218643
1596.079930	53.649136
1599.809089	51.000622
1603.538248	48.311245
1607.267406	45.813301
1610.996565	44.345165
1614.725724	43.690521
1618.454883	42.441994
1622.184041	41.087826
1625.913200	39.193684
1629.642359	37.424946
1633.371517	36.076744
1637.100676	32.764656
1640.829835	30.438704
1644.558994	29.233078
1648.288152	27.089317
1652.017311	24.822943
1655.746470	21.560011
1659.475628	19.785133
1663.204787	17.944788
1666.933946	15.593624
1670.663105	13.877207
1674.392263	12.994367
1678.121422	13.797253
1681.850581	15.400835
1685.579739	18.187519
1689.308898	22.044468
1693.038057	26.134670
1696.767216	31.547380
1700.496374	38.670788
1704.225533	45.515812
1707.954692	52.373062
1711.683850	59.570034
1715.413009	67.187035
1719.142168	75.551155
1722.871327	79.963669
1726.600485	82.199860
1730.329644	83.912468
1734.058803	85.130096
1737.787961	85.763275
1741.517120	86.210320
1745.246279	86.696587
1748.975438	87.136909
1752.704596	87.033073
1756.433755	86.652710
1760.162914	86.070595
1763.892072	85.319031
1767.621231	84.638504
1771.350390	83.998138
1775.079549	83.339409
1778.808707	82.821991
1782.537866	82.095070
1786.267025	81.432091
1789.996183	80.966927
1793.725342	80.329964
1797.454501	79.821060
1801.183660	79.444847
1804.912818	79.042480
1808.641977	78.806000
1812.371136	78.544899
1816.100294	78.385803
1819.829453	78.192665
1823.558612	78.029320
1827.287771	77.802498
1831.016929	77.404518
1834.746088	77.215485
1838.475247	77.433220
1842.204405	77.769691
1845.933564	78.007195
1849.662723	78.239845
1853.391882	78.423012
1857.121040	78.426781
1860.850199	78.518547
1864.579358	78.780533
1868.308516	79.042465
1872.037675	79.201241
1875.766834	79.398315
1879.495993	79.507584
1883.225151	79.626259
1886.954310	79.736397
1890.683469	79.826424
1894.412627	79.890900
1898.141786	79.906593
1901.870945	79.937332
1905.600104	79.995796
1909.329262	79.927933
1913.058421	79.928413
1916.787580	80.063980
1920.516738	80.183205
1924.245897	80.350632
1927.975056	80.529045
1931.704215	80.631134
1935.433373	80.705307
1939.162532	80.954544
1942.891691	81.263351
1946.620849	81.274506
1950.350008	81.122498
1954.079167	81.067162
1957.808326	81.200195
1961.537484	81.100182
1965.266643	81.138084
1968.995802	81.926842
1972.724960	83.089653
1976.454119	84.105003
1980.183278	84.314705
1983.912437	84.178429
1987.641595	84.083488
1991.370754	84.174301
1995.099913	84.456390
1998.829072	84.452858
2002.558230	84.349190
2006.287389	84.649483
2010.016548	84.898537
2013.745706	85.083473
2017.474865	85.001831
2021.204024	84.866058
2024.933183	84.714813
2028.662341	84.310066
2032.391500	83.907166
2036.120659	83.787048
2039.849817	84.207611
2043.578976	84.055481
2047.308135	82.101387
2051.037294	80.157806
2054.766452	79.385384
2058.495611	78.985031
2062.224770	78.561012
2065.953928	78.170959
2069.683087	77.794914
2073.412246	77.631706
2077.141405	77.307693
2080.870563	76.959892
2084.599722	76.829811
2088.328881	76.832947
2092.058039	76.850174
2095.787198	76.661133
2099.516357	76.255417
2103.245516	76.180244
2106.974674	76.176170
2110.703833	75.918114
2114.432992	75.650101
2118.162150	75.758720
2121.891309	76.014931
2125.620468	76.242531
2129.349627	76.658432
2133.078785	77.310524
2136.807944	77.564407
2140.537103	77.736137
2144.266261	78.083405
2147.995420	78.716896
2151.724579	79.590744
2155.453738	80.319801
2159.182896	80.013084
2162.912055	79.014847
2166.641214	78.535980
2170.370372	78.473785
2174.099531	78.212746
2177.828690	77.876221
2181.557849	77.309921
2185.287007	76.628288
2189.016166	76.048004
2192.745325	75.864426
2196.474483	75.707970
2200.203642	75.605965
2203.932801	75.375122
2207.661960	75.177948
2211.391118	74.759277
2215.120277	74.320679
2218.849436	74.090614
2222.578594	74.121201
2226.307753	74.063141
2230.036912	74.047966
2233.766071	73.685211
2237.495229	73.016068
2241.224388	72.508293
2244.953547	72.145218
2248.682705	71.640320
2252.411864	71.269386
2256.141023	70.827995
2259.870182	70.363930
2263.599340	70.038887
2267.328499	69.881386
2271.057658	69.597191
2274.786816	69.212517
2278.515975	68.715858
2282.245134	68.157974
2285.974293	67.537827
2289.703451	67.068169
2293.432610	66.732002
2297.161769	66.406960
2300.890927	66.066345
2304.620086	65.899345
2308.349245	65.803741
2312.078404	65.691078
2315.807562	65.504433
2319.536721	65.121841
2323.265880	64.715645
2326.995038	64.848389
2330.724197	64.921730
2334.453356	64.602272
2338.182515	64.192719
2341.911673	63.688404
2345.640832	63.366447
2349.369991	63.765175
2353.099149	64.033913
2356.828308	63.505718
2360.557467	62.743156
2364.286626	62.263660
2368.015784	61.747311
2371.744943	61.291389
2375.474102	60.933399
2379.203260	60.682926
2382.932419	60.499348
2386.661578	60.331131
2390.390737	60.078373
2394.119895	59.788532
2397.849054	59.440567
2401.578213	59.081886
2405.307371	58.729481
2409.036530	58.422184
2412.765689	58.117527
2416.494848	57.861053
2420.224006	57.547489
2423.953165	57.229191
2427.682324	56.886917
2431.411483	56.538837
2435.140641	56.161736
2438.869800	55.819054
2442.598959	55.424522
2446.328117	55.073929
2450.057276	54.691856
2453.786435	54.304119
2457.515594	53.980850
2461.244752	53.729645
2464.973911	53.400631
2468.703070	53.053513
2472.432228	52.739563
2476.161387	52.465988
2479.890546	52.046894
2483.619705	51.591331
2487.348863	51.078144
2491.078022	50.597534
2494.807181	50.157917
2498.536339	49.702927
2502.265498	49.163685
2505.994657	48.659664
2509.723816	48.107418
2513.452974	47.629829
2517.182133	47.229874
2520.911292	46.759548
2524.640450	46.262024
2528.369609	45.911758
2532.098768	45.634529
2535.827927	45.471661
2539.557085	45.380440
2543.286244	45.459686
2547.015403	45.753197
2550.744561	46.250023
2554.473720	46.806992
2558.202879	47.623562
2561.932038	48.707035
2565.661196	49.952553
2569.390355	51.246525
2573.119514	52.474644
2576.848672	53.347088
2580.577831	53.837887
2584.306990	54.043633
2588.036149	54.100540
2591.765307	53.988071
2595.494466	53.887699
2599.223625	53.881390
2602.952783	53.893692
2606.681942	53.750137
2610.411101	53.542618
2614.140260	53.262104
2617.869418	52.932022
2621.598577	52.602352
2625.327736	52.332027
2629.056894	51.970634
2632.786053	51.596615
2636.515212	51.248539
2640.244371	50.889130
2643.973529	50.481457
2647.702688	50.133377
2651.431847	49.835052
2655.161005	49.677185
2658.890164	49.668839
2662.619323	49.850433
2666.348482	50.231987
2670.077640	50.787819
2673.806799	51.527233
2677.535958	52.492786
2681.265116	53.616207
2684.994275	54.835014
2688.723434	56.014370
2692.452593	57.044353
2696.181751	57.880859
2699.910910	58.522564
2703.640069	58.952065
2707.369227	59.155983
2711.098386	59.137749
2714.827545	59.028851
2718.556704	58.912605
2722.285862	58.885342
2726.015021	58.989449
2729.744180	59.152061
2733.473338	59.217888
2737.202497	59.156639
2740.931656	59.039848
2744.660815	58.878181
2748.389973	58.607334
2752.119132	58.285603
2755.848291	57.833332
2759.577449	57.328754
2763.306608	56.851685
2767.035767	56.410103
2770.764926	55.976643
2774.494084	55.526119
2778.223243	55.033344
2781.952402	54.533348
2785.681560	53.990463
2789.410719	53.433121
2793.139878	52.867924
2796.869037	52.357395
2800.598195	51.888988
2804.327354	51.534832
2808.056513	51.315334
2811.785671	51.149231
2815.514830	51.059910
2819.243989	51.141403
2822.973148	51.362019
2826.702306	51.673412
2830.431465	52.111614
2834.160624	52.652748
2837.889782	53.146622
2841.618941	53.557449
2845.348100	54.044914
2849.077259	54.574425
2852.806417	55.031982
2856.535576	55.495415
2860.264735	55.800911
2863.993894	55.927807
2867.723052	56.032356
2871.452211	56.151291
2875.181370	56.219826
2878.910528	56.273632
2882.639687	56.409073
2886.368846	56.628345
2890.098005	56.888645
2893.827163	57.202011
2897.556322	57.522495
2901.285481	57.822212
2905.014639	58.102745
2908.743798	58.401890
2912.472957	58.684647
2916.202116	58.951653
2919.931274	59.144241
2923.660433	59.147453
2927.389592	59.034386
2931.118750	58.947376
2934.847909	58.823772
2938.577068	58.674770
2942.306227	58.551983
2946.035385	58.520283
2949.764544	58.609299
2953.493703	58.708103
2957.222861	58.803070
2960.952020	58.864422
2964.681179	58.902981
2968.410338	58.982750
2972.139496	59.029190
2975.868655	59.125565
2979.597814	59.352543
2983.326972	59.660107
2987.056131	60.011120
2990.785290	60.422619
2994.514449	60.863422
2998.243607	61.299385
3001.972766	61.719124
3005.701925	62.109447
3009.431083	62.499809
3013.160242	62.956478
3016.889401	63.455082
3020.618560	63.998123
3024.347718	64.635895
3028.076877	65.268997
3031.806036	65.793343
3035.535194	66.294891
3039.264353	66.694359
3042.993512	66.941734
3046.722671	67.114662
3050.451829	67.119026
3054.180988	66.835701
3057.910147	66.078773
3061.639305	64.889595
3065.368464	64.269119
3069.097623	65.033066
3072.826782	66.506027
3076.555940	67.932892
3080.285099	69.123505
3084.014258	69.995552
3087.743416	70.646729
3091.472575	71.214447
3095.201734	71.562843
3098.930893	71.507645
3102.660051	70.989418
3106.389210	71.025406
3110.118369	72.550964
3113.847527	74.438713
3117.576686	75.599113
3121.305845	76.098892
3125.035004	76.378853
3128.764162	76.717163
3132.493321	77.038780
3136.222480	77.469498
3139.951638	77.921875
3143.680797	78.189873
3147.409956	78.528465
3151.139115	79.000809
3154.868273	79.393494
3158.597432	79.681412
3162.326591	80.027298
3166.055749	80.359337
3169.784908	80.638298
3173.514067	80.837830
3177.243226	81.125008
3180.972384	81.486076
3184.701543	81.769463
3188.430702	82.024689
3192.159860	82.279541
3195.889019	82.586868
3199.618178	82.931297
3203.347337	83.258591
3207.076495	83.596268
3210.805654	83.868652
3214.534813	84.178467
3218.263971	84.429321
3221.993130	84.640572
3225.722289	84.900955
3229.451448	85.182243
3233.180606	85.544617
3236.909765	85.807198
3240.638924	85.980614
3244.368082	86.207130
3248.097241	86.419746
3251.826400	86.579369
3255.555559	86.784035
3259.284717	86.979782
3263.013876	87.063576
3266.743035	87.299782
3270.472193	87.614571
3274.201352	87.765274
3277.930511	87.705956
3281.659670	87.675415
3285.388828	87.749481
3289.117987	87.948601
3292.847146	88.257072
3296.576305	88.387436
3300.305463	88.413551
3304.034622	88.711601
3307.763781	88.971046
3311.492939	88.890610
3315.222098	88.726982
3318.951257	88.729088
3322.680416	88.949791
3326.409574	89.261459
3330.138733	89.261230
3333.867892	89.222824
3337.597050	89.519485
3341.326209	89.737686
3345.055368	89.680161
3348.784527	89.739014
3352.513685	89.931625
3356.242844	89.911339
3359.972003	89.898094
3363.701161	90.060814
3367.430320	90.263428
3371.159479	90.393280
3374.888638	90.243927
3378.617796	90.162109
3382.346955	90.153099
3386.076114	90.206238
3389.805272	90.384911
3393.534431	90.613640
3397.263590	90.556259
3400.992749	90.667641
3404.721907	90.778397
3408.451066	90.615456
3412.180225	90.551147
3415.909383	90.625809
3419.638542	90.600929
3423.367701	90.582710
3427.096860	90.665276
3430.826018	90.776337
3434.555177	90.926460
3438.284336	90.982002
3442.013494	90.953903
3445.742653	90.942581
3449.471812	90.916794
3453.200971	90.887741
3456.930129	90.934143
3460.659288	91.002579
3464.388447	91.024467
3468.117605	90.983490
3471.846764	90.932022
3475.575923	90.918610
3479.305082	90.927956
3483.034240	90.959106
3486.763399	90.974998
3490.492558	90.974510
3494.221716	90.915535
3497.950875	90.916870
3501.680034	90.899445
3505.409193	90.917221
3509.138351	90.933540
3512.867510	90.917488
3516.596669	90.938354
3520.325827	90.852928
3524.054986	90.736183
3527.784145	90.705154
3531.513304	90.733704
3535.242462	90.685982
3538.971621	90.683197
3542.700780	90.765182
3546.429938	90.814117
3550.159097	90.789001
3553.888256	90.753151
3557.617415	90.730286
3561.346573	90.818855
3565.075732	90.810249
3568.804891	90.554382
3572.534049	90.629593
3576.263208	90.750389
3579.992367	90.700783
3583.721526	90.726067
3587.450684	90.615433
3591.179843	90.542046
3594.909002	90.570480
3598.638160	90.573494
3602.367319	90.633408
3606.096478	90.617081
3609.825637	90.471939
3613.554795	90.430809
3617.283954	90.516037
3621.013113	90.436523
3624.742271	90.545250
3628.471430	90.396431
3632.200589	90.091469
3635.929748	90.230026
3639.658906	90.394341
3643.388065	90.584488
3647.117224	90.505112
3650.846382	89.989883
3654.575541	90.074448
3658.304700	90.301430
3662.033859	90.536591
3665.763017	90.665085
3669.492176	90.545723
3673.221335	90.415894
3676.950493	90.205147
3680.679652	90.302406
3684.408811	90.576454
3688.137970	90.394264
3691.867128	89.998108
3695.596287	90.148628
3699.325446	90.354355
3703.054604	90.296188
3706.783763	90.383980
3710.512922	90.348938
3714.242081	90.151833
3717.971239	90.333321
3721.700398	90.349792
3725.429557	90.342262
3729.158715	90.516975
3732.887874	90.485046
3736.617033	90.075043
3740.346192	90.428207
3744.075350	90.476143
3747.804509	90.002945
3751.533668	89.613579
3755.262827	89.683640
3758.991985	89.971542
3762.721144	89.956314
3766.450303	89.922997
3770.179461	89.770599
3773.908620	89.819214
3777.637779	89.916237
3781.366938	89.777901
3785.096096	89.700447
3788.825255	89.781311
3792.554414	89.906601
3796.283572	89.940872
3800.012731	89.822739
3803.741890	89.636360
3807.471049	89.606445
3811.200207	89.875114
3814.929366	90.017090
3818.658525	89.741119
3822.387683	89.486214
3826.116842	89.651176
3829.846001	89.930153
3833.575160	89.930588
3837.304318	89.722496
3841.033477	89.422119
3844.762636	89.589272
3848.491794	90.006096
3852.220953	89.946457
3855.950112	89.074455
3859.679271	89.501274
3863.408429	89.839813
3867.137588	89.652740
3870.866747	89.383461
3874.595905	89.348824
3878.325064	89.646683
3882.054223	89.659584
3885.783382	89.404465
3889.512540	89.417595
3893.241699	89.479179
3896.970858	89.566345
3900.700016	89.500145
3904.429175	89.037987
3908.158334	88.973404
3911.887493	89.296097
3915.616651	89.433907
3919.345810	89.233383
3923.074969	89.124702
3926.804127	89.193825
3930.533286	89.210205
3934.262445	89.109360
3937.991604	89.114258
3941.720762	89.169510
3945.449921	89.122849
3949.179080	89.082245
3952.908238	89.005173
3956.637397	88.990646
3960.366556	89.045563
3964.095715	89.044975
3967.824873	89.022606
3971.554032	89.039490
3975.283191	88.993477
3979.012349	88.991180
3982.741508	89.030159
3986.470667	88.999451
3990.199826	89.009743
3993.928984	89.005890
3997.658143	88.927391
4001.387302	88.898796
