# Supplementary material for: Investigation of Potential Amorphisation and Co-Amorphisation Behaviour of the Benzene Di-Carboxylic Acids upon Cryo-Milling
Source: Molecules. 2019 Nov 5;24(21):3990. doi: 10.3390/molecules24213990 (PMC6865180; doi:10.3390/molecules24213990)
Supplement: Supplementary file 1 [file molecules-24-03990-s001.zip › SI_pack/Figure_4_FTIR_single_components/Data/Terephthalic acid/Terepthalic acid cryomilled for 60mins at zero weeks.csv]

XLabel	Wavenumber
YLabel	%Transmittance
FileType	%Transmittance
DisplayDirection	20300
PeakDirection	20311
648.873616	41.371998
652.602775	39.875511
656.331934	38.855911
660.061093	37.897179
663.790251	36.991982
667.519410	35.235809
671.248569	32.645809
674.977728	30.910044
678.706886	28.834211
682.436045	27.017288
686.165204	26.127144
689.894362	26.434414
693.623521	26.386629
697.352680	23.894096
701.081839	20.287582
704.810997	16.700481
708.540156	13.290499
712.269315	10.305844
715.998473	7.854460
719.727632	5.565575
723.456791	3.583947
727.185950	4.165832
730.915108	10.405310
734.644267	24.519255
738.373426	47.548920
742.102584	65.049171
745.831743	66.074097
749.560902	60.566570
753.290061	54.768913
757.019219	48.923389
760.748378	42.970913
764.477537	36.414856
768.206695	29.343441
771.935854	22.125696
775.665013	15.506310
779.394172	11.862640
783.123330	17.164276
786.852489	33.520798
790.581648	49.613144
794.310806	55.459766
798.039965	54.079563
801.769124	50.984478
805.498283	48.700127
809.227441	46.879208
812.956600	45.065975
816.685759	43.362728
820.414917	41.693287
824.144076	39.803753
827.873235	37.808964
831.602394	35.929176
835.331552	34.435677
839.060711	32.841888
842.789870	30.806120
846.519028	28.571718
850.248187	26.891457
853.977346	25.578852
857.706505	23.904396
861.435663	21.543200
865.164822	18.876816
868.893981	15.836084
872.623139	12.464589
876.352298	9.698323
880.081457	11.160807
883.810616	18.388863
887.539774	28.530878
891.268933	33.256702
894.998092	27.894419
898.727250	21.638016
902.456409	18.579262
906.185568	16.690735
909.914727	15.367618
913.643885	14.315052
917.373044	13.553656
921.102203	13.070522
924.831361	13.091098
928.560520	13.593588
932.289679	14.758864
936.018838	16.498571
939.747996	18.876833
943.477155	21.763233
947.206314	25.235130
950.935472	29.049450
954.664631	33.137390
958.393790	37.183369
962.122949	41.208748
965.852107	44.918056
969.581266	48.215034
973.310425	50.516117
977.039583	51.431740
980.768742	50.876453
984.497901	49.907356
988.227060	50.117432
991.956218	50.880531
995.685377	50.071815
999.414536	51.696255
1003.143694	54.164482
1006.872853	54.181499
1010.602012	52.296352
1014.331171	45.530186
1018.060329	36.101727
1021.789488	45.489628
1025.518647	63.194111
1029.247805	65.031593
1032.976964	62.080490
1036.706123	60.689861
1040.435282	59.897911
1044.164440	59.245899
1047.893599	58.664108
1051.622758	57.893295
1055.351916	57.225506
1059.081075	56.507622
1062.810234	55.852654
1066.539393	54.995144
1070.268551	53.873539
1073.997710	52.161610
1077.726869	50.119244
1081.456027	48.547127
1085.185186	48.325836
1088.914345	48.731304
1092.643504	48.676888
1096.372662	47.452999
1100.101821	44.832146
1103.830980	40.191940
1107.560139	32.602264
1111.289297	25.525990
1115.018456	29.665943
1118.747615	42.857559
1122.476773	48.884674
1126.205932	46.057198
1129.935091	39.472862
1133.664250	31.358662
1137.393408	30.551756
1141.122567	40.303776
1144.851726	49.618320
1148.580884	52.696449
1152.310043	52.876785
1156.039202	52.184582
1159.768361	50.760448
1163.497519	48.674923
1167.226678	46.481297
1170.955837	44.487595
1174.684995	42.561619
1178.414154	40.656498
1182.143313	39.367397
1185.872472	38.869778
1189.601630	38.444550
1193.330789	37.733997
1197.059948	36.701527
1200.789106	35.206242
1204.518265	33.601173
1208.247424	32.338020
1211.976583	31.302513
1215.705741	30.154533
1219.434900	28.738174
1223.164059	27.145266
1226.893217	25.437485
1230.622376	23.648897
1234.351535	21.692890
1238.080694	19.517208
1241.809852	17.128965
1245.539011	14.698506
1249.268170	12.622453
1252.997328	11.376018
1256.726487	10.839479
1260.455646	10.535285
1264.184805	9.773195
1267.913963	8.302773
1271.643122	6.520900
1275.372281	5.276762
1279.101439	4.949529
1282.830598	5.702877
1286.559757	7.271422
1290.288916	9.347839
1294.018074	11.662818
1297.747233	14.693741
1301.476392	18.797518
1305.205550	23.779766
1308.934709	28.132563
1312.663868	29.727926
1316.393027	30.479143
1320.122185	35.134541
1323.851344	40.287220
1327.580503	43.118019
1331.309661	47.254372
1335.038820	53.364887
1338.767979	59.569233
1342.497138	64.787308
1346.226296	68.344917
1349.955455	70.468086
1353.684614	71.426331
1357.413772	71.666130
1361.142931	71.105186
1364.872090	69.719887
1368.601249	67.977333
1372.330407	65.252068
1376.059566	60.870075
1379.788725	56.100658
1383.517883	51.917007
1387.247042	48.262932
1390.976201	45.517361
1394.705360	42.013317
1398.434518	35.399353
1402.163677	28.500902
1405.892836	23.732025
1409.621994	22.491177
1413.351153	22.051516
1417.080312	19.624466
1420.809471	16.572847
1424.538629	18.659832
1428.267788	26.119549
1431.996947	36.756084
1435.726105	48.183907
1439.455264	59.715046
1443.184423	67.601555
1446.913582	73.260490
1450.642740	77.023438
1454.371899	78.907471
1458.101058	79.574013
1461.830216	79.863556
1465.559375	79.679703
1469.288534	79.340759
1473.017693	78.142471
1476.746851	76.592613
1480.476010	76.019012
1484.205169	75.466103
1487.934327	73.797447
1491.663486	71.204056
1495.392645	68.338669
1499.121804	62.462162
1502.850962	55.312466
1506.580121	39.862774
1510.309280	29.657410
1514.038438	45.782806
1517.767597	63.900478
1521.496756	67.971947
1525.225915	65.835648
1528.955073	64.653030
1532.684232	63.446342
1536.413391	62.287529
1540.142550	60.446934
1543.871708	57.711758
1547.600867	57.552685
1551.330026	56.878101
1555.059184	55.686676
1558.788343	50.812740
1562.517502	45.746239
1566.246661	43.062443
1569.975819	36.174858
1573.704978	30.216631
1577.434137	35.789848
1581.163295	48.123928
1584.892454	54.178421
1588.621613	53.529472
1592.350772	50.721172
1596.079930	47.626793
1599.809089	44.457714
1603.538248	41.161133
1607.267406	38.316402
1610.996565	36.589668
1614.725724	35.901634
1618.454883	34.498802
1622.184041	33.019573
1625.913200	30.839245
1629.642359	28.902609
1633.371517	27.180925
1637.100676	23.719301
1640.829835	21.281618
1644.558994	19.731392
1648.288152	17.260485
1652.017311	15.047860
1655.746470	11.868259
1659.475628	10.049137
1663.204787	8.049690
1666.933946	6.060508
1670.663105	4.950904
1674.392263	4.940670
1678.121422	6.189949
1681.850581	8.097441
1685.579739	11.109414
1689.308898	14.874168
1693.038057	19.160900
1696.767216	25.083551
1700.496374	32.439087
1704.225533	39.433804
1707.954692	46.765347
1711.683850	54.707245
1715.413009	63.384270
1719.142168	72.676056
1722.871327	77.656013
1726.600485	80.112442
1730.329644	81.787300
1734.058803	82.673241
1737.787961	82.846703
1741.517120	82.806915
1745.246279	83.463898
1748.975438	84.690002
1752.704596	85.464325
1756.433755	85.361458
1760.162914	84.750381
1763.892072	83.914055
1767.621231	83.193947
1771.350390	82.431786
1775.079549	81.730675
1778.808707	81.217171
1782.537866	80.465965
1786.267025	79.705307
1789.996183	79.058128
1793.725342	78.229858
1797.454501	77.685760
1801.183660	77.275673
1804.912818	76.827942
1808.641977	76.515594
1812.371136	76.184631
1816.100294	75.984154
1819.829453	75.813789
1823.558612	75.603546
1827.287771	75.285355
1831.016929	74.891319
1834.746088	74.708130
1838.475247	74.935921
1842.204405	75.314766
1845.933564	75.601273
1849.662723	75.984421
1853.391882	76.251022
1857.121040	76.247429
1860.850199	76.368279
1864.579358	76.607101
1868.308516	76.785797
1872.037675	77.014000
1875.766834	77.383270
1879.495993	77.581520
1883.225151	77.731697
1886.954310	77.839645
1890.683469	77.892967
1894.412627	78.000366
1898.141786	78.070168
1901.870945	78.088348
1905.600104	78.075432
1909.329262	78.004929
1913.058421	78.133705
1916.787580	78.269753
1920.516738	78.332184
1924.245897	78.543221
1927.975056	78.786079
1931.704215	78.974960
1935.433373	79.157425
1939.162532	79.405472
1942.891691	79.600388
1946.620849	79.596428
1950.350008	79.587479
1954.079167	79.639572
1957.808326	79.736023
1961.537484	79.518555
1965.266643	79.592278
1968.995802	80.462151
1972.724960	82.106583
1976.454119	83.420738
1980.183278	83.633652
1983.912437	83.399986
1987.641595	83.324051
1991.370754	83.474556
1995.099913	83.663223
1998.829072	83.655937
2002.558230	83.810776
2006.287389	84.027016
2010.016548	84.155914
2013.745706	83.955521
2017.474865	83.900787
2021.204024	84.154305
2024.933183	84.280830
2028.662341	83.767921
2032.391500	83.362068
2036.120659	83.459686
2039.849817	83.949524
2043.578976	83.222412
2047.308135	80.825760
2051.037294	78.814529
2054.766452	78.011749
2058.495611	77.409515
2062.224770	77.038612
2065.953928	76.577133
2069.683087	76.066109
2073.412246	75.800461
2077.141405	75.591393
2080.870563	75.160187
2084.599722	74.846619
2088.328881	74.788155
2092.058039	74.844589
2095.787198	74.598442
2099.516357	74.301163
2103.245516	74.164803
2106.974674	74.081413
2110.703833	73.768478
2114.432992	73.556221
2118.162150	73.531387
2121.891309	73.736198
2125.620468	74.079506
2129.349627	74.579910
2133.078785	74.934113
2136.807944	75.063835
2140.537103	75.377350
2144.266261	76.100998
2147.995420	76.724129
2151.724579	77.485825
2155.453738	78.409294
2159.182896	78.829063
2162.912055	77.722046
2166.641214	76.851158
2170.370372	76.416969
2174.099531	76.044289
2177.828690	75.482567
2181.557849	75.461914
2185.287007	74.926155
2189.016166	74.130508
2192.745325	73.629082
2196.474483	73.575745
2200.203642	73.328949
2203.932801	72.983055
2207.661960	72.722626
2211.391118	72.415909
2215.120277	71.956657
2218.849436	71.689873
2222.578594	71.540421
2226.307753	71.566994
2230.036912	71.425606
2233.766071	71.184769
2237.495229	70.419518
2241.224388	69.668144
2244.953547	69.059677
2248.682705	68.710037
2252.411864	68.403900
2256.141023	67.790451
2259.870182	67.237602
2263.599340	67.033569
2267.328499	66.706367
2271.057658	66.353134
2274.786816	65.952080
2278.515975	65.422951
2282.245134	64.706291
2285.974293	64.000259
2289.703451	63.402584
2293.432610	62.989666
2297.161769	62.615955
2300.890927	62.292683
2304.620086	61.994373
2308.349245	61.861397
2312.078404	61.710598
2315.807562	61.525478
2319.536721	61.172001
2323.265880	60.728294
2326.995038	60.715591
2330.724197	60.792377
2334.453356	60.393639
2338.182515	59.960835
2341.911673	59.336540
2345.640832	58.922230
2349.369991	59.367847
2353.099149	59.730537
2356.828308	59.103355
2360.557467	58.260998
2364.286626	57.547615
2368.015784	56.929527
2371.744943	56.245949
2375.474102	55.745419
2379.203260	55.468967
2382.932419	55.356945
2386.661578	55.158974
2390.390737	54.837734
2394.119895	54.415264
2397.849054	54.027931
2401.578213	53.637711
2405.307371	53.256565
2409.036530	52.818756
2412.765689	52.493996
2416.494848	52.189919
2420.224006	51.901073
2423.953165	51.537193
2427.682324	51.150066
2431.411483	50.699333
2435.140641	50.327229
2438.869800	49.881882
2442.598959	49.441040
2446.328117	48.980442
2450.057276	48.566860
2453.786435	48.151966
2457.515594	47.799171
2461.244752	47.424179
2464.973911	47.059460
2468.703070	46.621548
2472.432228	46.236012
2476.161387	45.806427
2479.890546	45.399635
2483.619705	44.893204
2487.348863	44.333401
2491.078022	43.753586
2494.807181	43.201988
2498.536339	42.570480
2502.265498	42.027683
2505.994657	41.455086
2509.723816	40.898209
2513.452974	40.288094
2517.182133	39.690880
2520.911292	39.118668
2524.640450	38.680424
2528.369609	38.229229
2532.098768	37.899761
2535.827927	37.684814
2539.557085	37.655407
2543.286244	37.717175
2547.015403	38.063007
2550.744561	38.591488
2554.473720	39.330593
2558.202879	40.308239
2561.932038	41.534718
2565.661196	42.886089
2569.390355	44.386387
2573.119514	45.722504
2576.848672	46.798954
2580.577831	47.416290
2584.306990	47.680412
2588.036149	47.682964
2591.765307	47.604774
2595.494466	47.507225
2599.223625	47.512299
2602.952783	47.499756
2606.681942	47.410778
2610.411101	47.154026
2614.140260	46.826935
2617.869418	46.451344
2621.598577	46.032948
2625.327736	45.600555
2629.056894	45.236519
2632.786053	44.860424
2636.515212	44.469837
2640.244371	43.983166
2643.973529	43.494091
2647.702688	43.045227
2651.431847	42.711868
2655.161005	42.488811
2658.890164	42.449482
2662.619323	42.654999
2666.348482	43.115940
2670.077640	43.772640
2673.806799	44.651787
2677.535958	45.785316
2681.265116	47.158207
2684.994275	48.578377
2688.723434	49.936874
2692.452593	51.114452
2696.181751	52.093567
2699.910910	52.862511
2703.640069	53.402077
2707.369227	53.641617
2711.098386	53.656940
2714.827545	53.529087
2718.556704	53.415222
2722.285862	53.410080
2726.015021	53.541183
2729.744180	53.709175
2733.473338	53.786053
2737.202497	53.728733
2740.931656	53.618164
2744.660815	53.369366
2748.389973	53.040897
2752.119132	52.644089
2755.848291	52.129654
2759.577449	51.557152
2763.306608	50.982704
2767.035767	50.404613
2770.764926	49.928604
2774.494084	49.432373
2778.223243	48.869316
2781.952402	48.249485
2785.681560	47.601650
2789.410719	46.922024
2793.139878	46.257473
2796.869037	45.650078
2800.598195	45.138248
2804.327354	44.708412
2808.056513	44.453701
2811.785671	44.266655
2815.514830	44.162785
2819.243989	44.253094
2822.973148	44.527451
2826.702306	44.924953
2830.431465	45.500801
2834.160624	46.102177
2837.889782	46.627617
2841.618941	47.107616
2845.348100	47.678059
2849.077259	48.287956
2852.806417	48.849514
2856.535576	49.322067
2860.264735	49.682251
2863.993894	49.868042
2867.723052	49.983910
2871.452211	50.078514
2875.181370	50.198483
2878.910528	50.299179
2882.639687	50.428802
2886.368846	50.621170
2890.098005	50.944473
2893.827163	51.345676
2897.556322	51.792019
2901.285481	52.194332
2905.014639	52.539394
2908.743798	52.836826
2912.472957	53.133846
2916.202116	53.458954
2919.931274	53.725861
2923.660433	53.744862
2927.389592	53.640205
2931.118750	53.529446
2934.847909	53.390751
2938.577068	53.204113
2942.306227	53.048832
2946.035385	52.995636
2949.764544	53.099228
2953.493703	53.215698
2957.222861	53.347507
2960.952020	53.447937
2964.681179	53.506119
2968.410338	53.566284
2972.139496	53.637939
2975.868655	53.751213
2979.597814	53.965294
2983.326972	54.326847
2987.056131	54.798782
2990.785290	55.222828
2994.514449	55.763493
2998.243607	56.367378
3001.972766	56.836002
3005.701925	57.227867
3009.431083	57.683331
3013.160242	58.214912
3016.889401	58.807816
3020.618560	59.464581
3024.347718	60.271732
3028.076877	61.103020
3031.806036	61.731667
3035.535194	62.202396
3039.264353	62.665554
3042.993512	63.014732
3046.722671	63.233490
3050.451829	63.250988
3054.180988	62.859501
3057.910147	61.810192
3061.639305	60.441292
3065.368464	59.895203
3069.097623	60.860615
3072.826782	62.547569
3076.555940	64.157913
3080.285099	65.531143
3084.014258	66.572350
3087.743416	67.334389
3091.472575	67.993263
3095.201734	68.426979
3098.930893	68.345924
3102.660051	67.790253
3106.389210	67.951431
3110.118369	69.719688
3113.847527	71.915131
3117.576686	73.254517
3121.305845	73.845703
3125.035004	74.168411
3128.764162	74.551353
3132.493321	74.991234
3136.222480	75.500748
3139.951638	76.026459
3143.680797	76.442657
3147.409956	76.837624
3151.139115	77.372627
3154.868273	77.787231
3158.597432	78.085327
3162.326591	78.514725
3166.055749	78.963676
3169.784908	79.337379
3173.514067	79.699860
3177.243226	80.057205
3180.972384	80.429581
3184.701543	80.738808
3188.430702	81.046883
3192.159860	81.428185
3195.889019	81.791008
3199.618178	82.119736
3203.347337	82.511505
3207.076495	82.905823
3210.805654	83.233780
3214.534813	83.570557
3218.263971	84.019897
3221.993130	84.370605
3225.722289	84.656380
3229.451448	84.988480
3233.180606	85.378166
3236.909765	85.621452
3240.638924	85.775581
3244.368082	86.094849
3248.097241	86.458145
3251.826400	86.623047
3255.555559	86.837959
3259.284717	87.102509
3263.013876	87.238243
3266.743035	87.456871
3270.472193	87.923386
3274.201352	88.157013
3277.930511	88.042305
3281.659670	88.046394
3285.388828	88.188522
3289.117987	88.475716
3292.847146	88.867134
3296.576305	88.927986
3300.305463	88.876755
3304.034622	89.310036
3307.763781	89.738556
3311.492939	89.476967
3315.222098	89.255028
3318.951257	89.484261
3322.680416	89.816261
3326.409574	90.079475
3330.138733	90.141663
3333.867892	90.228310
3337.597050	90.559082
3341.326209	90.790405
3345.055368	90.832100
3348.784527	90.932457
3352.513685	91.073296
3356.242844	91.029266
3359.972003	91.093468
3363.701161	91.296524
3367.430320	91.638405
3371.159479	91.815453
3374.888638	91.535210
3378.617796	91.400360
3382.346955	91.513382
3386.076114	91.593697
3389.805272	91.769699
3393.534431	91.957321
3397.263590	92.041397
3400.992749	92.182098
3404.721907	92.145798
3408.451066	92.009193
3412.180225	92.138954
3415.909383	92.192818
3419.638542	92.177574
3423.367701	92.152084
3427.096860	92.253365
3430.826018	92.461617
3434.555177	92.586739
3438.284336	92.609734
3442.013494	92.570679
3445.742653	92.553719
3449.471812	92.604782
3453.200971	92.606804
3456.930129	92.611008
3460.659288	92.631195
3464.388447	92.653564
3468.117605	92.615898
3471.846764	92.601181
3475.575923	92.578552
3479.305082	92.595848
3483.034240	92.605759
3486.763399	92.598328
3490.492558	92.565849
3494.221716	92.545944
3497.950875	92.551826
3501.680034	92.561172
3505.409193	92.482437
3509.138351	92.450150
3512.867510	92.439796
3516.596669	92.404350
3520.325827	92.320190
3524.054986	92.195297
3527.784145	92.098358
3531.513304	92.060860
3535.242462	92.057220
3538.971621	92.079445
3542.700780	92.016014
3546.429938	91.962395
3550.159097	92.027832
3553.888256	92.140114
3557.617415	92.221611
3561.346573	92.336838
3565.075732	92.247574
3568.804891	91.958214
3572.534049	91.972023
3576.263208	92.199036
3579.992367	92.219894
3583.721526	92.178062
3587.450684	91.978043
3591.179843	91.806824
3594.909002	91.937546
3598.638160	92.025070
3602.367319	92.015526
3606.096478	91.986870
3609.825637	91.840134
3613.554795	91.764519
3617.283954	91.768631
3621.013113	91.688576
3624.742271	91.746941
3628.471430	91.686066
3632.200589	91.307777
3635.929748	91.520157
3639.658906	91.752884
3643.388065	91.807915
3647.117224	91.706451
3650.846382	91.167213
3654.575541	91.060822
3658.304700	91.410904
3662.033859	91.594109
3665.763017	91.805099
3669.492176	91.685913
3673.221335	91.241791
3676.950493	90.948311
3680.679652	91.116043
3684.408811	91.510094
3688.137970	91.411568
3691.867128	90.827431
3695.596287	90.956673
3699.325446	91.318489
3703.054604	91.271744
3706.783763	91.291740
3710.512922	91.325111
3714.242081	90.999794
3717.971239	91.177864
3721.700398	91.366959
3725.429557	91.198570
3729.158715	91.193909
3732.887874	91.216988
3736.617033	90.923950
3740.346192	91.041740
3744.075350	91.281693
3747.804509	90.844353
3751.533668	90.432404
3755.262827	90.428490
3758.991985	90.711456
3762.721144	90.875282
3766.450303	90.857758
3770.179461	90.644966
3773.908620	90.559784
3777.637779	90.779839
3781.366938	90.720627
3785.096096	90.629868
3788.825255	90.748894
3792.554414	90.887077
3796.283572	90.928017
3800.012731	90.771957
3803.741890	90.479858
3807.471049	90.419128
3811.200207	90.647575
3814.929366	90.875618
3818.658525	90.596512
3822.387683	90.180359
3826.116842	90.377037
3829.846001	90.716972
3833.575160	90.752464
3837.304318	90.503777
3841.033477	90.158157
3844.762636	90.370811
3848.491794	90.878723
3852.220953	90.793259
3855.950112	89.859360
3859.679271	90.063629
3863.408429	90.646759
3867.137588	90.472610
3870.866747	90.242928
3874.595905	90.138924
3878.325064	90.288322
3882.054223	90.343895
3885.783382	90.209908
3889.512540	90.173576
3893.241699	90.237541
3896.970858	90.359177
3900.700016	90.281784
3904.429175	89.820381
3908.158334	89.734932
3911.887493	90.088745
3915.616651	90.249825
3919.345810	90.049667
3923.074969	89.912651
3926.804127	89.956055
3930.533286	89.985214
3934.262445	89.933113
3937.991604	89.944992
3941.720762	90.012825
3945.449921	89.907875
3949.179080	89.869438
3952.908238	89.874779
3956.637397	89.859383
3960.366556	89.882347
3964.095715	89.857201
3967.824873	89.814766
3971.554032	89.848358
3975.283191	89.834473
3979.012349	89.774490
3982.741508	89.833298
3986.470667	89.933884
3990.199826	89.946587
3993.928984	89.885284
3997.658143	89.803162
4001.387302	89.761551
