# Supplementary material for: Investigation of Potential Amorphisation and Co-Amorphisation Behaviour of the Benzene Di-Carboxylic Acids upon Cryo-Milling
Source: Molecules. 2019 Nov 5;24(21):3990. doi: 10.3390/molecules24213990 (PMC6865180; doi:10.3390/molecules24213990)
Supplement: Supplementary file 1 [file molecules-24-03990-s001.zip › SI_pack/Figure_5_DSC_two_components/Data/Iso and terephthalic acid/I and T physical mixture.txt]

-40.31361	-0.02091658
-40.30985	-0.02106306
-40.30807	-0.02119470
-40.30392	-0.02130014
-40.30157	-0.02137646
-40.29666	-0.02144075
-40.29316	-0.02149800
-40.28884	-0.02154049
-40.28504	-0.02157722
-40.28134	-0.02160666
-40.27772	-0.02163646
-40.27318	-0.02167298
-40.26916	-0.02170046
-40.26375	-0.02169820
-40.25917	-0.02165256
-40.25384	-0.02154448
-40.24896	-0.02135796
-40.24291	-0.02107018
-40.23366	-0.02065906
-40.22747	-0.02008232
-40.21842	-0.01923834
-40.21026	-0.01816860
-40.20059	-0.01693020
-40.18870	-0.01559344
-40.17826	-0.01427204
-40.16667	-0.01287593
-40.15390	-0.01132948
-40.14018	-0.009853438
-40.12496	-0.008621425
-40.11116	-0.007559890
-40.09498	-0.006660913
-40.07959	-0.005950912
-40.06416	-0.005344257
-40.04610	-0.004892324
-40.03048	-0.004568036
-40.01080	-0.004389182
-39.99280	-0.004314063
-39.97530	-0.004297274
-39.95478	-0.004322176
-39.93628	-0.004356902
-39.91760	-0.004377380
-39.89700	-0.004403033
-39.87721	-0.004434806
-39.85510	-0.004484622
-39.83362	-0.004568966
-39.81341	-0.004704067
-39.79238	-0.004969113
-39.76988	-0.005470079
-39.74728	-0.006268750
-39.72381	-0.007410525
-39.70080	-0.008842880
-39.67804	-0.01055858
-39.65308	-0.01270876
-39.62915	-0.01525230
-39.60608	-0.01822056
-39.58114	-0.02152510
-39.55605	-0.02516326
-39.53126	-0.02897003
-39.50546	-0.03278184
-39.47990	-0.03629190
-39.45493	-0.03965141
-39.42828	-0.04296415
-39.40316	-0.04649882
-39.37562	-0.05001190
-39.34964	-0.05379450
-39.32380	-0.05712430
-39.29522	-0.06015668
-39.26952	-0.06268868
-39.24069	-0.06510138
-39.21444	-0.06768855
-39.18796	-0.07037876
-39.15918	-0.07325482
-39.13086	-0.07623960
-39.10359	-0.07891189
-39.07390	-0.08161389
-39.04616	-0.08393782
-39.01851	-0.08594488
-38.99072	-0.08789126
-38.96189	-0.08985184
-38.93281	-0.09181359
-38.90410	-0.09412762
-38.87419	-0.09635891
-38.84563	-0.09880131
-38.81444	-0.1013270
-38.78712	-0.1031242
-38.75836	-0.1046428
-38.72920	-0.1066029
-38.69874	-0.1085134
-38.66933	-0.1104770
-38.63935	-0.1127345
-38.60970	-0.1145672
-38.57932	-0.1160456
-38.54985	-0.1176764
-38.52114	-0.1191822
-38.48989	-0.1206117
-38.46013	-0.1221511
-38.42969	-0.1236658
-38.39995	-0.1252340
-38.36902	-0.1269456
-38.33846	-0.1289365
-38.30880	-0.1309044
-38.27758	-0.1327075
-38.24804	-0.1345266
-38.21638	-0.1360141
-38.18638	-0.1372638
-38.15642	-0.1385126
-38.12592	-0.1397225
-38.09274	-0.1408722
-38.06174	-0.1423074
-38.03172	-0.1439166
-38.00168	-0.1453961
-37.97069	-0.1467260
-37.94034	-0.1479757
-37.90738	-0.1491524
-37.87684	-0.1504496
-37.84534	-0.1516315
-37.81550	-0.1527406
-37.78416	-0.1537922
-37.75316	-0.1549083
-37.72241	-0.1563629
-37.69082	-0.1578150
-37.65855	-0.1592806
-37.62728	-0.1606365
-37.59428	-0.1618360
-37.56454	-0.1631226
-37.53312	-0.1644803
-37.50182	-0.1655531
-37.47080	-0.1667850
-37.43874	-0.1679858
-37.40665	-0.1693736
-37.37720	-0.1705209
-37.34617	-0.1713084
-37.31453	-0.1719450
-37.28176	-0.1727039
-37.24998	-0.1736260
-37.21887	-0.1746404
-37.18640	-0.1756784
-37.15503	-0.1767942
-37.12308	-0.1781067
-37.09167	-0.1793149
-37.06084	-0.1803698
-37.02787	-0.1811777
-36.99743	-0.1821092
-36.96612	-0.1830797
-36.93364	-0.1839227
-36.90167	-0.1846263
-36.87062	-0.1852041
-36.83993	-0.1858900
-36.80613	-0.1869127
-36.77484	-0.1881408
-36.74370	-0.1892670
-36.71217	-0.1901369
-36.68024	-0.1908843
-36.64763	-0.1915943
-36.61620	-0.1925909
-36.58456	-0.1938261
-36.55234	-0.1948128
-36.52172	-0.1957457
-36.48760	-0.1965274
-36.45546	-0.1971142
-36.42426	-0.1978260
-36.39260	-0.1985631
-36.36198	-0.1992834
-36.32939	-0.2002753
-36.29766	-0.2012750
-36.26643	-0.2021220
-36.23422	-0.2029645
-36.20078	-0.2037416
-36.16824	-0.2046804
-36.13740	-0.2057094
-36.10585	-0.2066406
-36.07400	-0.2074133
-36.04337	-0.2080330
-36.01050	-0.2087259
-35.97858	-0.2095867
-35.94672	-0.2104827
-35.91467	-0.2113869
-35.88298	-0.2121426
-35.84951	-0.2128007
-35.81785	-0.2134639
-35.78578	-0.2142602
-35.75320	-0.2152248
-35.72184	-0.2161037
-35.68939	-0.2170220
-35.65882	-0.2177598
-35.62531	-0.2184741
-35.59399	-0.2192644
-35.56236	-0.2199774
-35.52905	-0.2207375
-35.49785	-0.2216829
-35.46567	-0.2225629
-35.43416	-0.2233881
-35.40172	-0.2242059
-35.36912	-0.2250142
-35.33725	-0.2257716
-35.30438	-0.2264682
-35.27236	-0.2269717
-35.24130	-0.2275116
-35.20896	-0.2281346
-35.17578	-0.2288936
-35.14287	-0.2296889
-35.11120	-0.2304130
-35.07981	-0.2311237
-35.04746	-0.2317893
-35.01594	-0.2324770
-34.98406	-0.2331742
-34.95207	-0.2339965
-34.91956	-0.2349446
-34.88631	-0.2359935
-34.85437	-0.2370828
-34.82206	-0.2379448
-34.79065	-0.2384931
-34.75922	-0.2389672
-34.72498	-0.2394383
-34.69348	-0.2399680
-34.66120	-0.2405682
-34.62965	-0.2411980
-34.59622	-0.2418353
-34.56496	-0.2424274
-34.53393	-0.2432584
-34.50080	-0.2441614
-34.46912	-0.2449880
-34.43706	-0.2456552
-34.40415	-0.2462458
-34.37253	-0.2468068
-34.34004	-0.2475008
-34.30795	-0.2482880
-34.27441	-0.2491133
-34.24243	-0.2498699
-34.21080	-0.2505430
-34.17878	-0.2511660
-34.14685	-0.2518616
-34.11589	-0.2526764
-34.08222	-0.2534432
-34.04906	-0.2539956
-34.01765	-0.2545677
-33.98532	-0.2552513
-33.95382	-0.2560870
-33.92082	-0.2571264
-33.88795	-0.2582585
-33.85486	-0.2590767
-33.82454	-0.2596595
-33.79174	-0.2601791
-33.75858	-0.2607215
-33.72656	-0.2612033
-33.69397	-0.2618374
-33.66202	-0.2624484
-33.63059	-0.2630886
-33.59746	-0.2639252
-33.56510	-0.2648300
-33.53425	-0.2655732
-33.50003	-0.2662210
-33.46889	-0.2667830
-33.43388	-0.2673215
-33.40210	-0.2679315
-33.37209	-0.2685016
-33.34014	-0.2690881
-33.30813	-0.2697850
-33.27407	-0.2704828
-33.24122	-0.2713458
-33.20772	-0.2721611
-33.17770	-0.2727364
-33.14668	-0.2731704
-33.11403	-0.2737160
-33.08100	-0.2743147
-33.04731	-0.2750079
-33.01416	-0.2756970
-32.98342	-0.2762646
-32.94961	-0.2767921
-32.91894	-0.2774237
-32.88643	-0.2780318
-32.85484	-0.2786793
-32.82173	-0.2793197
-32.78936	-0.2799080
-32.75617	-0.2804144
-32.72430	-0.2808911
-32.69150	-0.2813252
-32.66016	-0.2819455
-32.62655	-0.2827100
-32.59438	-0.2834977
-32.56230	-0.2842742
-32.52942	-0.2849788
-32.49808	-0.2855654
-32.46580	-0.2860819
-32.43258	-0.2865892
-32.40064	-0.2870420
-32.36770	-0.2875068
-32.33565	-0.2880532
-32.30190	-0.2886509
-32.27050	-0.2893248
-32.23720	-0.2900223
-32.20614	-0.2906914
-32.17246	-0.2912850
-32.14019	-0.2918156
-32.10810	-0.2923197
-32.07654	-0.2928142
-32.04406	-0.2934399
-32.01050	-0.2941746
-31.97740	-0.2949202
-31.94576	-0.2957679
-31.91251	-0.2964530
-31.88171	-0.2970280
-31.84949	-0.2976020
-31.81625	-0.2980638
-31.78314	-0.2985380
-31.75024	-0.2991327
-31.71924	-0.2997272
-31.68698	-0.3004453
-31.65406	-0.3011241
-31.62189	-0.3017411
-31.58916	-0.3022834
-31.55636	-0.3027888
-31.52376	-0.3032696
-31.49090	-0.3037533
-31.45749	-0.3042376
-31.42621	-0.3047552
-31.39371	-0.3053435
-31.36189	-0.3059388
-31.32849	-0.3065560
-31.29670	-0.3072877
-31.26438	-0.3079361
-31.23257	-0.3085461
-31.19960	-0.3091266
-31.16536	-0.3096804
-31.13320	-0.3101465
-31.10022	-0.3106696
-31.06885	-0.3112523
-31.03662	-0.3118495
-31.00353	-0.3123718
-30.97142	-0.3129026
-30.93749	-0.3136574
-30.90613	-0.3143451
-30.87353	-0.3150389
-30.84177	-0.3155830
-30.80897	-0.3159732
-30.77677	-0.3164798
-30.74313	-0.3170966
-30.71034	-0.3176084
-30.67860	-0.3180961
-30.64585	-0.3186363
-30.61363	-0.3191078
-30.58127	-0.3197008
-30.54926	-0.3201764
-30.51546	-0.3206195
-30.48372	-0.3210792
-30.45155	-0.3215404
-30.41902	-0.3221590
-30.38716	-0.3229182
-30.35360	-0.3235178
-30.32006	-0.3239935
-30.28896	-0.3244556
-30.25594	-0.3249506
-30.22196	-0.3256480
-30.19104	-0.3264011
-30.15862	-0.3270581
-30.12566	-0.3277523
-30.09248	-0.3282663
-30.06122	-0.3286440
-30.02878	-0.3290384
-29.99689	-0.3295008
-29.96404	-0.3299866
-29.93106	-0.3306460
-29.89857	-0.3311718
-29.86471	-0.3315118
-29.83246	-0.3318805
-29.80058	-0.3322724
-29.76751	-0.3327278
-29.73446	-0.3332795
-29.70226	-0.3338025
-29.66951	-0.3343660
-29.63682	-0.3350460
-29.60533	-0.3356988
-29.57246	-0.3363430
-29.53860	-0.3369009
-29.50607	-0.3373535
-29.47360	-0.3377974
-29.44022	-0.3383636
-29.40863	-0.3389130
-29.37576	-0.3394675
-29.34326	-0.3400639
-29.31128	-0.3405532
-29.27904	-0.3409839
-29.24687	-0.3414607
-29.21280	-0.3419834
-29.17916	-0.3425224
-29.14670	-0.3430696
-29.11500	-0.3435348
-29.08270	-0.3439464
-29.05041	-0.3443985
-29.01884	-0.3449867
-28.98606	-0.3456559
-28.95255	-0.3462687
-28.91874	-0.3467469
-28.88788	-0.3471452
-28.85432	-0.3475028
-28.82160	-0.3479250
-28.78938	-0.3483691
-28.75756	-0.3487300
-28.72395	-0.3491220
-28.69152	-0.3495222
-28.65875	-0.3498910
-28.62570	-0.3503494
-28.59378	-0.3509624
-28.56142	-0.3515298
-28.52876	-0.3520361
-28.49538	-0.3524816
-28.46416	-0.3528754
-28.43013	-0.3532753
-28.39827	-0.3537107
-28.36534	-0.3542952
-28.33166	-0.3549912
-28.30034	-0.3557193
-28.26667	-0.3562607
-28.23477	-0.3565930
-28.20152	-0.3568723
-28.16980	-0.3572320
-28.13702	-0.3576735
-28.10472	-0.3581826
-28.07193	-0.3586168
-28.03823	-0.3590519
-28.00555	-0.3595471
-27.97312	-0.3601204
-27.94091	-0.3608040
-27.90679	-0.3613153
-27.87547	-0.3616597
-27.84214	-0.3619890
-27.80994	-0.3624210
-27.77837	-0.3629988
-27.74466	-0.3636012
-27.71106	-0.3640564
-27.67775	-0.3645236
-27.64740	-0.3650711
-27.61347	-0.3656918
-27.58170	-0.3662937
-27.54837	-0.3667583
-27.51472	-0.3671452
-27.48133	-0.3675630
-27.44965	-0.3679811
-27.41840	-0.3684288
-27.38648	-0.3687720
-27.35300	-0.3690769
-27.32066	-0.3693910
-27.28638	-0.3698388
-27.25384	-0.3703872
-27.22138	-0.3708500
-27.18874	-0.3711908
-27.15556	-0.3715600
-27.12480	-0.3720108
-27.09139	-0.3726094
-27.05900	-0.3731922
-27.02454	-0.3736585
-26.99260	-0.3740428
-26.96009	-0.3744244
-26.92746	-0.3748639
-26.89482	-0.3754086
-26.86200	-0.3759287
-26.82925	-0.3762760
-26.79689	-0.3765566
-26.76424	-0.3768615
-26.73156	-0.3772549
-26.69842	-0.3777057
-26.66554	-0.3781672
-26.63252	-0.3786966
-26.59968	-0.3793538
-26.56877	-0.3798874
-26.53518	-0.3803474
-26.50230	-0.3806300
-26.47019	-0.3808112
-26.43680	-0.3810448
-26.40436	-0.3813982
-26.37164	-0.3818453
-26.33744	-0.3823274
-26.30587	-0.3827460
-26.27378	-0.3830358
-26.24059	-0.3832868
-26.20791	-0.3836412
-26.17487	-0.3841314
-26.14106	-0.3847383
-26.10944	-0.3853166
-26.07681	-0.3857934
-26.04404	-0.3862136
-26.01133	-0.3866602
-25.97884	-0.3870112
-25.94460	-0.3874687
-25.91262	-0.3878782
-25.87957	-0.3882556
-25.84698	-0.3886598
-25.81400	-0.3890239
-25.78125	-0.3893694
-25.74934	-0.3897324
-25.71626	-0.3900676
-25.68292	-0.3904244
-25.64980	-0.3907495
-25.61885	-0.3910548
-25.58556	-0.3913685
-25.55189	-0.3917466
-25.51930	-0.3921941
-25.48596	-0.3927198
-25.45213	-0.3932160
-25.42089	-0.3936968
-25.38838	-0.3942270
-25.35645	-0.3947576
-25.32304	-0.3951794
-25.28970	-0.3954782
-25.25706	-0.3956865
-25.22451	-0.3959153
-25.19214	-0.3961944
-25.15898	-0.3965464
-25.12692	-0.3969572
-25.09414	-0.3972848
-25.05958	-0.3976404
-25.02636	-0.3980656
-24.99414	-0.3985632
-24.96173	-0.3992198
-24.92978	-0.3999259
-24.89670	-0.4003937
-24.86440	-0.4006541
-24.82995	-0.4008386
-24.79861	-0.4009875
-24.76514	-0.4011928
-24.73313	-0.4014760
-24.69978	-0.4018315
-24.66675	-0.4022098
-24.63438	-0.4026709
-24.60258	-0.4030918
-24.56979	-0.4034363
-24.53620	-0.4037450
-24.50292	-0.4040788
-24.47034	-0.4043717
-24.43733	-0.4047769
-24.40439	-0.4051748
-24.37244	-0.4057236
-24.34077	-0.4063701
-24.30751	-0.4069290
-24.27390	-0.4074020
-24.24186	-0.4077216
-24.20866	-0.4079022
-24.17556	-0.4081162
-24.14276	-0.4084046
-24.10869	-0.4087380
-24.07634	-0.4091094
-24.04395	-0.4094958
-24.01235	-0.4098715
-23.98026	-0.4103122
-23.94617	-0.4106962
-23.91355	-0.4109770
-23.88074	-0.4112576
-23.84599	-0.4116085
-23.81446	-0.4120738
-23.78169	-0.4125977
-23.74896	-0.4130892
-23.71534	-0.4134527
-23.68260	-0.4137500
-23.65024	-0.4139984
-23.61636	-0.4142578
-23.58488	-0.4145619
-23.55089	-0.4149441
-23.51862	-0.4153715
-23.48590	-0.4158271
-23.45257	-0.4162235
-23.42062	-0.4165696
-23.38706	-0.4168840
-23.35526	-0.4172002
-23.32178	-0.4175116
-23.28730	-0.4177222
-23.25512	-0.4179328
-23.22366	-0.4181744
-23.18998	-0.4185003
-23.15698	-0.4189687
-23.12518	-0.4194006
-23.09238	-0.4197846
-23.05915	-0.4202613
-23.02673	-0.4206412
-22.99400	-0.4210062
-22.95935	-0.4213470
-22.92802	-0.4216829
-22.89467	-0.4220362
-22.86220	-0.4224888
-22.82909	-0.4228846
-22.79622	-0.4231449
-22.76448	-0.4233371
-22.73145	-0.4234604
-22.69726	-0.4235702
-22.66525	-0.4237950
-22.63105	-0.4240738
-22.59830	-0.4243344
-22.56480	-0.4247000
-22.53246	-0.4251488
-22.49953	-0.4256776
-22.46703	-0.4262796
-22.43382	-0.4267510
-22.40120	-0.4269976
-22.36832	-0.4273042
-22.33601	-0.4276058
-22.30285	-0.4278998
-22.26956	-0.4281262
-22.23828	-0.4282540
-22.20410	-0.4283717
-22.17078	-0.4285864
-22.13783	-0.4288340
-22.10548	-0.4291074
-22.07315	-0.4293628
-22.04108	-0.4296884
-22.00756	-0.4300430
-21.97475	-0.4304156
-21.94252	-0.4307316
-21.90893	-0.4310530
-21.87456	-0.4312790
-21.84090	-0.4314556
-21.80845	-0.4316650
-21.77665	-0.4319406
-21.74325	-0.4323593
-21.71138	-0.4328731
-21.67678	-0.4331924
-21.64522	-0.4334381
-21.61238	-0.4337219
-21.57928	-0.4340526
-21.54663	-0.4345203
-21.51313	-0.4349210
-21.47990	-0.4352480
-21.44795	-0.4355051
-21.41420	-0.4356550
-21.38098	-0.4357987
-21.34824	-0.4359558
-21.31610	-0.4361496
-21.28300	-0.4364634
-21.24998	-0.4367691
-21.21764	-0.4369709
-21.18438	-0.4371949
-21.15214	-0.4374142
-21.11868	-0.4377289
-21.08531	-0.4382512
-21.05312	-0.4386804
-21.01846	-0.4389646
-20.98720	-0.4391950
-20.95390	-0.4394504
-20.92101	-0.4396482
-20.88850	-0.4399141
-20.85541	-0.4401476
-20.82292	-0.4403560
-20.78970	-0.4406058
-20.75556	-0.4409714
-20.72365	-0.4413750
-20.69053	-0.4417374
-20.65737	-0.4421168
-20.62488	-0.4424474
-20.59108	-0.4427048
-20.55899	-0.4429246
-20.52543	-0.4431394
-20.49212	-0.4434133
-20.45988	-0.4437183
-20.42678	-0.4438945
-20.39564	-0.4440602
-20.36049	-0.4441806
-20.32797	-0.4443210
-20.29382	-0.4446301
-20.26224	-0.4450481
-20.22815	-0.4454798
-20.19718	-0.4459287
-20.16378	-0.4462900
-20.12912	-0.4465152
-20.09642	-0.4466835
-20.06426	-0.4468497
-20.03104	-0.4469826
-19.99858	-0.4471494
-19.96500	-0.4473938
-19.93249	-0.4476722
-19.89953	-0.4479496
-19.86730	-0.4482746
-19.83453	-0.4484734
-19.80088	-0.4486630
-19.76817	-0.4489203
-19.73438	-0.4491344
-19.70135	-0.4493922
-19.66919	-0.4497138
-19.63631	-0.4499659
-19.60243	-0.4502666
-19.57038	-0.4506053
-19.53816	-0.4509217
-19.50503	-0.4512152
-19.47192	-0.4514176
-19.43967	-0.4515476
-19.40532	-0.4516600
-19.37250	-0.4518324
-19.34068	-0.4520390
-19.30806	-0.4523242
-19.27423	-0.4525675
-19.24024	-0.4528188
-19.20818	-0.4531789
-19.17642	-0.4535262
-19.14247	-0.4537488
-19.10948	-0.4539084
-19.07575	-0.4540031
-19.04279	-0.4540933
-19.01023	-0.4542331
-18.97756	-0.4543889
-18.94489	-0.4546081
-18.91146	-0.4547980
-18.87756	-0.4550419
-18.84481	-0.4553500
-18.81151	-0.4557800
-18.77926	-0.4561945
-18.74770	-0.4566170
-18.71376	-0.4568830
-18.68092	-0.4570610
-18.64840	-0.4572100
-18.61538	-0.4573516
-18.58191	-0.4574740
-18.54888	-0.4576221
-18.51616	-0.4577951
-18.48244	-0.4579676
-18.44946	-0.4581562
-18.41664	-0.4583569
-18.38299	-0.4585291
-18.35087	-0.4587008
-18.31774	-0.4589317
-18.28510	-0.4591707
-18.25119	-0.4593805
-18.21745	-0.4595360
-18.18644	-0.4596684
-18.15361	-0.4598717
-18.12070	-0.4601593
-18.08808	-0.4604540
-18.05404	-0.4607378
-18.02151	-0.4610107
-17.98944	-0.4612366
-17.95475	-0.4614656
-17.92309	-0.4617470
-17.88999	-0.4619568
-17.85702	-0.4620996
-17.82278	-0.4622324
-17.78959	-0.4623303
-17.75700	-0.4624770
-17.72300	-0.4627514
-17.69104	-0.4630256
-17.65832	-0.4633180
-17.62534	-0.4636082
-17.59280	-0.4638652
-17.55920	-0.4641022
-17.52605	-0.4642770
-17.49298	-0.4643914
-17.46010	-0.4645012
-17.42714	-0.4646006
-17.39440	-0.4647072
-17.36115	-0.4648758
-17.32887	-0.4650746
-17.29678	-0.4654081
-17.26347	-0.4658066
-17.23024	-0.4660530
-17.19684	-0.4662283
-17.16387	-0.4663398
-17.12948	-0.4664471
-17.09772	-0.4666390
-17.06528	-0.4668892
-17.03209	-0.4670945
-16.99839	-0.4672131
-16.96568	-0.4673396
-16.93163	-0.4674789
-16.89965	-0.4676813
-16.86645	-0.4679794
-16.83426	-0.4682540
-16.79980	-0.4684212
-16.76745	-0.4685932
-16.73380	-0.4687498
-16.70285	-0.4688584
-16.66903	-0.4690176
-16.63529	-0.4691806
-16.60236	-0.4693692
-16.56864	-0.4695743
-16.53625	-0.4697332
-16.50362	-0.4698618
-16.47046	-0.4699963
-16.43668	-0.4701656
-16.40376	-0.4704056
-16.37148	-0.4707034
-16.33831	-0.4709690
-16.30524	-0.4711382
-16.27254	-0.4712602
-16.23971	-0.4713791
-16.20588	-0.4714846
-16.17360	-0.4716274
-16.14010	-0.4718051
-16.10645	-0.4720184
-16.07352	-0.4721897
-16.04106	-0.4723202
-16.00924	-0.4724912
-15.97624	-0.4727152
-15.94296	-0.4729709
-15.90973	-0.4732224
-15.87617	-0.4734254
-15.84293	-0.4735726
-15.81026	-0.4737358
-15.77606	-0.4739750
-15.74410	-0.4741614
-15.71044	-0.4743591
-15.67862	-0.4745697
-15.64561	-0.4747403
-15.61235	-0.4749145
-15.57972	-0.4750619
-15.54506	-0.4751833
-15.51224	-0.4753043
-15.47937	-0.4754522
-15.44648	-0.4756037
-15.41350	-0.4757762
-15.37944	-0.4760019
-15.34728	-0.4763116
-15.31472	-0.4766228
-15.28238	-0.4768022
-15.24864	-0.4769426
-15.21535	-0.4770652
-15.18176	-0.4772096
-15.14924	-0.4773798
-15.11665	-0.4775578
-15.08347	-0.4777230
-15.04883	-0.4779284
-15.01580	-0.4780915
-14.98359	-0.4782054
-14.95164	-0.4783180
-14.91777	-0.4784316
-14.88432	-0.4785883
-14.85035	-0.4787746
-14.81780	-0.4789562
-14.78546	-0.4790795
-14.75299	-0.4792065
-14.71870	-0.4793829
-14.68604	-0.4796515
-14.65206	-0.4799202
-14.62005	-0.4800944
-14.58757	-0.4802115
-14.55371	-0.4803276
-14.52034	-0.4804426
-14.48651	-0.4805588
-14.45380	-0.4806824
-14.42161	-0.4808087
-14.38755	-0.4809828
-14.35616	-0.4812076
-14.32254	-0.4814821
-14.28956	-0.4817119
-14.25716	-0.4819443
-14.22329	-0.4821292
-14.18950	-0.4822693
-14.15675	-0.4823988
-14.12332	-0.4825112
-14.09027	-0.4826238
-14.05684	-0.4827526
-14.02354	-0.4829460
-13.99143	-0.4831583
-13.95818	-0.4834042
-13.92639	-0.4835869
-13.89206	-0.4837094
-13.85968	-0.4838303
-13.82669	-0.4839570
-13.79333	-0.4841102
-13.75974	-0.4843159
-13.72608	-0.4845062
-13.69310	-0.4846874
-13.66088	-0.4848212
-13.62754	-0.4849430
-13.59477	-0.4850744
-13.56084	-0.4852110
-13.52791	-0.4853772
-13.49552	-0.4855280
-13.46224	-0.4856848
-13.42896	-0.4858642
-13.39552	-0.4859856
-13.36274	-0.4861026
-13.32947	-0.4862187
-13.29638	-0.4863394
-13.26439	-0.4865820
-13.23069	-0.4868922
-13.19682	-0.4871110
-13.16324	-0.4872512
-13.12982	-0.4873724
-13.09760	-0.4875139
-13.06385	-0.4877079
-13.03185	-0.4878449
-12.99916	-0.4879644
-12.96562	-0.4880828
-12.93353	-0.4882022
-12.89866	-0.4883434
-12.86571	-0.4886289
-12.83302	-0.4888852
-12.79970	-0.4890594
-12.76753	-0.4892239
-12.73450	-0.4893464
-12.70188	-0.4894676
-12.66795	-0.4895881
-12.63445	-0.4897100
-12.60203	-0.4898333
-12.56774	-0.4899556
-12.53452	-0.4900765
-12.50153	-0.4901985
-12.47024	-0.4903220
-12.43671	-0.4904518
-12.40435	-0.4905869
-12.37017	-0.4907124
-12.33717	-0.4908360
-12.30378	-0.4909585
-12.27124	-0.4910797
-12.23774	-0.4911994
-12.20477	-0.4913178
-12.17273	-0.4914390
-12.13952	-0.4915672
-12.10630	-0.4917076
-12.07202	-0.4919404
-12.03800	-0.4921482
-12.00588	-0.4923304
-11.97269	-0.4925176
-11.93884	-0.4926422
-11.90648	-0.4927624
-11.87405	-0.4928848
-11.84012	-0.4930080
-11.80784	-0.4931592
-11.77466	-0.4932856
-11.74219	-0.4934078
-11.70781	-0.4935295
-11.67526	-0.4936558
-11.64161	-0.4937829
-11.60844	-0.4939080
-11.57549	-0.4940339
-11.54297	-0.4941591
-11.50957	-0.4942860
-11.47724	-0.4944179
-11.44459	-0.4945441
-11.41139	-0.4946708
-11.37771	-0.4947974
-11.34416	-0.4949226
-11.31034	-0.4950611
-11.27791	-0.4951990
-11.24422	-0.4953269
-11.21126	-0.4954504
-11.17826	-0.4955734
-11.14493	-0.4957100
-11.11227	-0.4958835
-11.07974	-0.4960105
-11.04656	-0.4961304
-11.01384	-0.4962446
-10.97983	-0.4963635
-10.94641	-0.4964968
-10.91236	-0.4966298
-10.87991	-0.4967600
-10.84721	-0.4968818
-10.81482	-0.4970012
-10.78110	-0.4971280
-10.74715	-0.4972571
-10.71532	-0.4973820
-10.68190	-0.4975087
-10.64844	-0.4976356
-10.61591	-0.4977653
-10.58199	-0.4979929
-10.54822	-0.4982032
-10.51536	-0.4983402
-10.48251	-0.4984656
-10.44955	-0.4985836
-10.41697	-0.4986967
-10.38384	-0.4988160
-10.35095	-0.4989435
-10.31827	-0.4991067
-10.28463	-0.4992794
-10.25182	-0.4994068
-10.21856	-0.4995312
-10.18484	-0.4996515
-10.15226	-0.4997700
-10.11817	-0.4998926
-10.08450	-0.5000188
-10.05311	-0.5001826
-10.01963	-0.5003569
-9.985744	-0.5004824
-9.954379	-0.5006039
-9.920175	-0.5007270
-9.887245	-0.5008514
-9.853678	-0.5009744
-9.820599	-0.5010998
-9.786499	-0.5012250
-9.754347	-0.5013534
-9.721215	-0.5015122
-9.687610	-0.5016666
-9.654059	-0.5017912
-9.621769	-0.5019130
-9.589381	-0.5020352
-9.555778	-0.5021606
-9.522543	-0.5022899
-9.489280	-0.5024187
-9.455555	-0.5025434
-9.422456	-0.5026630
-9.389618	-0.5027809
-9.356586	-0.5029006
-9.323025	-0.5030254
-9.289624	-0.5032074
-9.257751	-0.5034680
-9.224631	-0.5036672
-9.192997	-0.5037942
-9.159447	-0.5039139
-9.124842	-0.5040290
-9.091946	-0.5041468
-9.058844	-0.5042711
-9.025812	-0.5043953
-8.992999	-0.5045197
-8.958251	-0.5046394
-8.925981	-0.5047534
-8.893359	-0.5048729
-8.859442	-0.5049963
-8.827162	-0.5051224
-8.793316	-0.5052466
-8.762142	-0.5053634
-8.727980	-0.5054786
-8.694337	-0.5055954
-8.660561	-0.5057164
-8.627151	-0.5058470
-8.594231	-0.5059938
-8.560619	-0.5061200
-8.527524	-0.5062447
-8.494556	-0.5063652
-8.462381	-0.5064860
-8.428670	-0.5066081
-8.396298	-0.5067303
-8.361931	-0.5068538
-8.329634	-0.5069742
-8.295681	-0.5070911
-8.263038	-0.5072087
-8.229843	-0.5073234
-8.195968	-0.5074372
-8.162403	-0.5075564
-8.129376	-0.5076756
-8.097439	-0.5078090
-8.064734	-0.5079650
-8.030586	-0.5080875
-7.996520	-0.5082078
-7.964360	-0.5083240
-7.931066	-0.5084393
-7.897806	-0.5085590
-7.863882	-0.5086804
-7.832262	-0.5088004
-7.798020	-0.5089163
-7.765624	-0.5090308
-7.732212	-0.5091472
-7.699321	-0.5092676
-7.666916	-0.5093906
-7.632722	-0.5095110
-7.599194	-0.5096297
-7.566778	-0.5097484
-7.533188	-0.5098687
-7.499312	-0.5099906
-7.465898	-0.5101142
-7.433024	-0.5102356
-7.399626	-0.5103511
-7.367190	-0.5104628
-7.335016	-0.5105722
-7.300879	-0.5106869
-7.267395	-0.5108210
-7.233243	-0.5109783
-7.200589	-0.5111338
-7.168112	-0.5112540
-7.135724	-0.5113690
-7.101616	-0.5114820
-7.067682	-0.5115950
-7.036063	-0.5117054
-7.003394	-0.5118161
-6.969649	-0.5119296
-6.935690	-0.5120463
-6.902140	-0.5121816
-6.868932	-0.5123384
-6.837236	-0.5124582
-6.804088	-0.5125694
-6.771388	-0.5126758
-6.738022	-0.5127838
-6.704178	-0.5128931
-6.671401	-0.5130072
-6.637195	-0.5131190
-6.604169	-0.5132266
-6.570249	-0.5133358
-6.537963	-0.5134507
-6.504234	-0.5135705
-6.471426	-0.5136898
-6.439053	-0.5138066
-6.404848	-0.5139176
-6.371715	-0.5140262
-6.338350	-0.5141354
-6.305700	-0.5142450
-6.273428	-0.5143578
-6.239791	-0.5144697
-6.206638	-0.5145820
-6.172826	-0.5146981
-6.140940	-0.5148158
-6.107002	-0.5149324
-6.073278	-0.5150463
-6.039729	-0.5151543
-6.006766	-0.5152576
-5.974238	-0.5153582
-5.941104	-0.5154602
-5.907320	-0.5155635
-5.873696	-0.5156723
-5.840248	-0.5157872
-5.807807	-0.5159033
-5.775588	-0.5160204
-5.742092	-0.5161360
-5.707222	-0.5162480
-5.675780	-0.5163593
-5.642516	-0.5164657
-5.609450	-0.5165691
-5.575430	-0.5166778
-5.543057	-0.5167877
-5.509012	-0.5168998
-5.475520	-0.5170132
-5.441693	-0.5171225
-5.409258	-0.5172478
-5.375058	-0.5174079
-5.343313	-0.5175313
-5.310610	-0.5176432
-5.277302	-0.5177437
-5.244710	-0.5178398
-5.209864	-0.5179397
-5.177167	-0.5180425
-5.144636	-0.5181456
-5.110520	-0.5182537
-5.077994	-0.5183593
-5.043810	-0.5184679
-5.010795	-0.5185800
-4.977252	-0.5186888
-4.943519	-0.5187965
-4.911389	-0.5189048
-4.877846	-0.5190075
-4.845004	-0.5191092
-4.811665	-0.5192115
-4.779246	-0.5193162
-4.745769	-0.5194233
-4.713594	-0.5195316
-4.679524	-0.5196394
-4.645644	-0.5197451
-4.612731	-0.5198482
-4.579857	-0.5199524
-4.545985	-0.5200567
-4.514387	-0.5201624
-4.480704	-0.5202691
-4.446333	-0.5203784
-4.412966	-0.5204866
-4.379908	-0.5205896
-4.346268	-0.5206894
-4.314430	-0.5207892
-4.281160	-0.5208918
-4.248268	-0.5209984
-4.214280	-0.5211089
-4.181510	-0.5212150
-4.147653	-0.5213165
-4.112942	-0.5214154
-4.081158	-0.5215152
-4.048157	-0.5216180
-4.014031	-0.5217221
-3.981810	-0.5218276
-3.948575	-0.5219321
-3.915490	-0.5220348
-3.882556	-0.5221379
-3.848600	-0.5222388
-3.816003	-0.5223398
-3.782968	-0.5224426
-3.750876	-0.5225455
-3.716081	-0.5226486
-3.683011	-0.5227497
-3.649218	-0.5228490
-3.615960	-0.5229484
-3.583352	-0.5230472
-3.550078	-0.5231465
-3.515982	-0.5232478
-3.482706	-0.5233516
-3.450674	-0.5234584
-3.416853	-0.5235646
-3.384135	-0.5236645
-3.351113	-0.5237572
-3.318205	-0.5238458
-3.285134	-0.5239366
-3.251626	-0.5240336
-3.218848	-0.5241367
-3.185000	-0.5242378
-3.151539	-0.5243355
-3.118104	-0.5244312
-3.084575	-0.5245258
-3.052646	-0.5246195
-3.018360	-0.5247150
-2.986442	-0.5248115
-2.952862	-0.5249114
-2.919128	-0.5250118
-2.886668	-0.5251036
-2.853230	-0.5251891
-2.820678	-0.5252705
-2.787758	-0.5253526
-2.754535	-0.5254389
-2.720052	-0.5255276
-2.686194	-0.5256140
-2.653157	-0.5256989
-2.620333	-0.5257817
-2.587912	-0.5258635
-2.555194	-0.5259498
-2.522102	-0.5260400
-2.487670	-0.5261301
-2.453971	-0.5262134
-2.420978	-0.5262961
-2.387518	-0.5263819
-2.355517	-0.5264722
-2.320740	-0.5266456
-2.287808	-0.5269169
-2.254350	-0.5271200
-2.221684	-0.5272324
-2.189734	-0.5273250
-2.155951	-0.5274280
-2.123804	-0.5276640
-2.090740	-0.5282113
-2.057052	-0.5290256
-2.023672	-0.5296421
-1.992042	-0.5300019
-1.959421	-0.5301855
-1.925225	-0.5302754
-1.891976	-0.5303585
-1.857262	-0.5304464
-1.824068	-0.5305742
-1.791428	-0.5310412
-1.759108	-0.5319587
-1.726594	-0.5326713
-1.692520	-0.5329109
-1.660592	-0.5330410
-1.626543	-0.5331422
-1.593652	-0.5332407
-1.560573	-0.5334188
-1.526622	-0.5335590
-1.494835	-0.5336550
-1.460864	-0.5337464
-1.427048	-0.5338337
-1.393123	-0.5339146
-1.359821	-0.5339959
-1.327108	-0.5340800
-1.293684	-0.5341702
-1.260103	-0.5342657
-1.227125	-0.5343568
-1.192971	-0.5344380
-1.160782	-0.5345136
-1.126769	-0.5345864
-1.093640	-0.5346624
-1.059029	-0.5347445
-1.025415	-0.5348268
-0.9932411	-0.5349072
-0.9595626	-0.5349864
-0.9260016	-0.5350686
-0.8937455	-0.5351520
-0.8599282	-0.5352370
-0.8265344	-0.5353226
-0.7941743	-0.5354006
-0.7608476	-0.5354760
-0.7265072	-0.5355530
-0.6938741	-0.5356336
-0.6603794	-0.5357211
-0.6274551	-0.5358126
-0.5936100	-0.5359030
-0.5602344	-0.5359875
-0.5258770	-0.5360680
-0.4939789	-0.5361486
-0.4604289	-0.5362291
-0.4283188	-0.5363085
-0.3945616	-0.5363870
-0.3605528	-0.5364654
-0.3268890	-0.5365444
-0.2956655	-0.5366242
-0.2624092	-0.5367020
-0.2279964	-0.5367740
-0.1940036	-0.5368466
-0.1602656	-0.5369234
-0.1269566	-0.5369994
-0.09404003	-0.5370753
-0.06188916	-0.5371499
-0.02799498	-0.5372269
0.005741820	-0.5373074
0.03809601	-0.5373902
0.07162490	-0.5374728
0.1045190	-0.5375508
0.1372238	-0.5376268
0.1706067	-0.5377040
0.2037873	-0.5377796
0.2379051	-0.5378509
0.2711633	-0.5379178
0.3049095	-0.5379848
0.3380276	-0.5380554
0.3719311	-0.5381294
0.4041560	-0.5382086
0.4367300	-0.5382860
0.4700746	-0.5383579
0.5047176	-0.5384244
0.5389564	-0.5384893
0.5710478	-0.5385600
0.6034264	-0.5386372
0.6372637	-0.5387139
0.6708808	-0.5387860
0.7039170	-0.5388528
0.7371335	-0.5389172
0.7710558	-0.5389873
0.8035328	-0.5390620
0.8372089	-0.5391382
0.8704952	-0.5392118
0.9030041	-0.5392828
0.9370256	-0.5393482
0.9706608	-0.5394090
1.002712	-0.5394716
1.036222	-0.5395347
1.069717	-0.5395992
1.102803	-0.5396655
1.136328	-0.5397291
1.169880	-0.5397930
1.203444	-0.5398574
1.236231	-0.5399204
1.270217	-0.5399832
1.301968	-0.5400493
1.337176	-0.5401172
1.369699	-0.5401826
1.402092	-0.5402450
1.436385	-0.5403019
1.469796	-0.5403609
1.502476	-0.5404220
1.535001	-0.5404820
1.569454	-0.5405414
1.602396	-0.5405999
1.636402	-0.5406614
1.668694	-0.5407244
1.702082	-0.5407865
1.735494	-0.5408429
1.768524	-0.5408967
1.801478	-0.5409500
1.835388	-0.5410006
1.868724	-0.5410512
1.902108	-0.5411075
1.934374	-0.5411650
1.967452	-0.5412261
2.000528	-0.5412862
2.034102	-0.5413404
2.066908	-0.5413926
2.101415	-0.5414404
2.134423	-0.5414906
2.168408	-0.5415453
2.200398	-0.5415982
2.234712	-0.5416484
2.266861	-0.5416980
2.300858	-0.5417434
2.334050	-0.5417964
2.367883	-0.5418536
2.401408	-0.5419096
2.434655	-0.5419654
2.468335	-0.5420176
2.500470	-0.5420684
2.534125	-0.5421197
2.567021	-0.5421682
2.600078	-0.5422168
2.633215	-0.5422647
2.666272	-0.5423106
2.700096	-0.5423576
2.733892	-0.5424057
2.766794	-0.5424548
2.800904	-0.5425084
2.833163	-0.5425608
2.865801	-0.5426084
2.899960	-0.5426548
2.932629	-0.5426988
2.966194	-0.5427451
2.999274	-0.5427938
3.032832	-0.5428406
3.066536	-0.5428837
3.098600	-0.5429250
3.133248	-0.5429664
3.166192	-0.5430110
3.199272	-0.5430582
3.233176	-0.5431070
3.265300	-0.5431576
3.300024	-0.5432026
3.332571	-0.5432470
3.366925	-0.5432920
3.399262	-0.5433374
3.432792	-0.5433884
3.465218	-0.5434418
3.499420	-0.5434922
3.531382	-0.5435416
3.565922	-0.5435838
3.598389	-0.5436243
3.632507	-0.5436672
3.664812	-0.5437096
3.698288	-0.5437558
3.731470	-0.5438051
3.765637	-0.5438516
3.799076	-0.5438950
3.831506	-0.5439356
3.864905	-0.5439737
3.898600	-0.5440100
3.931528	-0.5440514
3.964491	-0.5440924
3.997933	-0.5441309
4.031173	-0.5441687
4.064948	-0.5442032
4.098725	-0.5442362
4.131624	-0.5442715
4.164028	-0.5443044
4.197269	-0.5443326
4.230332	-0.5443604
4.263951	-0.5443969
4.297706	-0.5444316
4.329834	-0.5444580
4.363111	-0.5444404
4.396040	-0.5442572
4.429718	-0.5437713
4.464351	-0.5429872
4.495940	-0.5421598
4.529118	-0.5413066
4.562104	-0.5404753
4.596398	-0.5398710
4.629361	-0.5394618
4.662518	-0.5389877
4.696652	-0.5382452
4.728790	-0.5363245
4.761013	-0.5318453
4.793725	-0.5263842
4.827036	-0.5231828
4.860190	-0.5225976
4.894081	-0.5228436
4.926410	-0.5233223
4.958680	-0.5257851
4.990868	-0.5306090
5.023342	-0.5370360
5.056367	-0.5431938
5.088762	-0.5477474
5.120776	-0.5518911
5.153933	-0.5551452
5.186392	-0.5576874
5.219222	-0.5597153
5.251132	-0.5612699
5.284104	-0.5626336
5.315818	-0.5641644
5.348463	-0.5657232
5.382687	-0.5667701
5.416035	-0.5672870
5.447539	-0.5675296
5.480548	-0.5676160
5.513393	-0.5677004
5.546229	-0.5678574
5.579986	-0.5681790
5.613992	-0.5686426
5.647521	-0.5692989
5.680210	-0.5697390
5.712818	-0.5700206
5.746342	-0.5702493
5.779160	-0.5705068
5.812152	-0.5708597
5.845470	-0.5711840
5.879035	-0.5714600
5.911878	-0.5717649
5.944448	-0.5720572
5.977758	-0.5724243
6.011590	-0.5727686
6.044162	-0.5729992
6.077937	-0.5731520
6.111509	-0.5732778
6.144986	-0.5733886
6.177716	-0.5735084
6.211128	-0.5736260
6.243618	-0.5737451
6.276482	-0.5738524
6.311010	-0.5739250
6.344184	-0.5739791
6.376694	-0.5740282
6.410613	-0.5740722
6.443549	-0.5741303
6.476982	-0.5742080
6.510871	-0.5742698
6.543222	-0.5743262
6.577510	-0.5743946
6.610259	-0.5744298
6.643884	-0.5744695
6.677515	-0.5745342
6.710126	-0.5745933
6.744278	-0.5746618
6.777405	-0.5747060
6.810674	-0.5747390
6.844188	-0.5747809
6.878116	-0.5748020
6.910818	-0.5748293
6.943945	-0.5748484
6.976837	-0.5748710
7.010711	-0.5748920
7.044496	-0.5749163
7.076997	-0.5749411
7.110761	-0.5749636
7.144210	-0.5749868
7.177520	-0.5750093
7.210835	-0.5750306
7.244194	-0.5750550
7.278259	-0.5750784
7.310981	-0.5751019
7.345200	-0.5751226
7.378461	-0.5751361
7.410880	-0.5751520
7.445019	-0.5751700
7.477606	-0.5751880
7.512353	-0.5752112
7.545746	-0.5752378
7.578032	-0.5752608
7.611957	-0.5752800
7.645928	-0.5752888
7.679536	-0.5752922
7.712480	-0.5752982
7.746015	-0.5753129
7.779888	-0.5753334
7.813034	-0.5753574
7.846187	-0.5753782
7.879571	-0.5753952
7.912995	-0.5754044
7.946536	-0.5754080
7.980416	-0.5754099
8.014770	-0.5754170
8.048249	-0.5754300
8.081081	-0.5754467
8.114100	-0.5754623
8.146919	-0.5754750
8.180098	-0.5754788
8.213045	-0.5754806
8.247336	-0.5754810
8.281195	-0.5754796
8.315264	-0.5754837
8.347824	-0.5754896
8.381738	-0.5754943
8.414847	-0.5755028
8.449411	-0.5755131
8.482080	-0.5755226
8.515926	-0.5755300
8.548959	-0.5755310
8.582416	-0.5755238
8.614804	-0.5755156
8.648894	-0.5755108
8.682716	-0.5755062
8.716244	-0.5755026
8.749624	-0.5754986
8.783688	-0.5754936
8.816574	-0.5754905
8.850180	-0.5754910
8.883530	-0.5754926
8.917434	-0.5754904
8.950441	-0.5754822
8.983931	-0.5754599
9.017319	-0.5754402
9.050397	-0.5754332
9.084124	-0.5754300
9.118112	-0.5754278
9.151400	-0.5754234
9.184813	-0.5754156
9.218350	-0.5754049
9.251098	-0.5753840
9.284022	-0.5753610
9.318205	-0.5753360
9.351708	-0.5753199
9.386203	-0.5753084
9.418843	-0.5752976
9.452450	-0.5752880
9.485137	-0.5752754
9.519024	-0.5752558
9.551792	-0.5752313
9.586075	-0.5752000
9.619838	-0.5751755
9.653019	-0.5751572
9.686256	-0.5751396
9.720582	-0.5751221
9.753920	-0.5751001
9.787421	-0.5750751
9.821102	-0.5750419
9.853374	-0.5750120
9.887695	-0.5749859
9.920226	-0.5749645
9.954595	-0.5749459
9.987538	-0.5749250
10.02130	-0.5748984
10.05388	-0.5748703
10.08828	-0.5748465
10.12186	-0.5748255
10.15504	-0.5748070
10.18655	-0.5747815
10.22132	-0.5747468
10.25462	-0.5746880
10.28863	-0.5746220
10.32247	-0.5745890
10.35574	-0.5745666
10.38861	-0.5745457
10.42178	-0.5745205
10.45592	-0.5744905
10.48941	-0.5744511
10.52326	-0.5744150
10.55556	-0.5743824
10.58938	-0.5743512
10.62377	-0.5743113
10.65754	-0.5742718
10.69009	-0.5742351
10.72450	-0.5742024
10.75643	-0.5741711
10.78940	-0.5741391
10.82314	-0.5741074
10.85692	-0.5740748
10.88998	-0.5740418
10.92464	-0.5740070
10.95736	-0.5739524
10.99213	-0.5738855
11.02596	-0.5738183
11.05781	-0.5737472
11.09068	-0.5737026
11.12366	-0.5736649
11.15738	-0.5736278
11.19209	-0.5735891
11.22484	-0.5735198
11.25719	-0.5734528
11.29195	-0.5734055
11.32590	-0.5733626
11.35972	-0.5733140
11.39211	-0.5732603
11.42569	-0.5732070
11.45870	-0.5731645
11.49237	-0.5731274
11.52571	-0.5730871
11.55892	-0.5730282
11.59198	-0.5729734
11.62588	-0.5729258
11.66006	-0.5728742
11.69300	-0.5728118
11.72658	-0.5727196
11.76058	-0.5726309
11.79422	-0.5725790
11.82664	-0.5725317
11.86028	-0.5724819
11.89341	-0.5724312
11.92660	-0.5723789
11.96003	-0.5723153
11.99402	-0.5722126
12.02739	-0.5721184
12.06092	-0.5720496
12.09578	-0.5719963
12.12777	-0.5719454
12.16068	-0.5718968
12.19497	-0.5718474
12.22747	-0.5717982
12.26129	-0.5717463
12.29550	-0.5716808
12.32763	-0.5715632
12.36210	-0.5714472
12.39448	-0.5713788
12.42822	-0.5713258
12.46165	-0.5712726
12.49588	-0.5712166
12.52798	-0.5711563
12.56198	-0.5710726
12.59530	-0.5709793
12.62924	-0.5708744
12.66289	-0.5707813
12.69682	-0.5707202
12.72971	-0.5706634
12.76372	-0.5706057
12.79729	-0.5705441
12.82790	-0.5704824
12.86294	-0.5704194
12.89642	-0.5703598
12.92967	-0.5702994
12.96363	-0.5702356
12.99676	-0.5701646
13.03006	-0.5700352
13.06434	-0.5699062
13.09826	-0.5698274
13.13081	-0.5697402
13.16304	-0.5696746
13.19752	-0.5696102
13.23053	-0.5695472
13.26373	-0.5694832
13.29626	-0.5694201
13.32990	-0.5693550
13.36336	-0.5692826
13.39819	-0.5691769
13.43070	-0.5690762
13.46442	-0.5689834
13.49816	-0.5689130
13.53126	-0.5688448
13.56350	-0.5687760
13.59858	-0.5687090
13.63159	-0.5686436
13.66473	-0.5685791
13.69846	-0.5685055
13.73095	-0.5684170
13.76447	-0.5683288
13.79872	-0.5682559
13.83237	-0.5681855
13.86476	-0.5681182
13.89830	-0.5680476
13.93191	-0.5679776
13.96539	-0.5678955
13.99766	-0.5677937
14.03303	-0.5676980
14.06497	-0.5676074
14.09918	-0.5675016
14.13358	-0.5674226
14.16617	-0.5673482
14.19983	-0.5672760
14.23228	-0.5672063
14.26556	-0.5671337
14.29944	-0.5670346
14.33350	-0.5668994
14.36646	-0.5668166
14.40016	-0.5667338
14.43411	-0.5666346
14.46739	-0.5665450
14.49993	-0.5664642
14.53352	-0.5663902
14.56766	-0.5663176
14.60038	-0.5662356
14.63347	-0.5661043
14.66778	-0.5660082
14.70030	-0.5659290
14.73448	-0.5658560
14.76677	-0.5657864
14.80059	-0.5657114
14.83381	-0.5656060
14.86744	-0.5654350
14.90040	-0.5652628
14.93409	-0.5651714
14.96786	-0.5650970
15.00078	-0.5650207
15.03416	-0.5649414
15.06756	-0.5648328
15.10099	-0.5646861
15.13469	-0.5645981
15.16702	-0.5645172
15.20117	-0.5644371
15.23518	-0.5643578
15.26877	-0.5642753
15.30098	-0.5641895
15.33411	-0.5640957
15.36796	-0.5639828
15.40190	-0.5638880
15.43433	-0.5638044
15.46830	-0.5637242
15.50219	-0.5636430
15.53509	-0.5635644
15.56804	-0.5634836
15.60293	-0.5634020
15.63516	-0.5633174
15.66863	-0.5632310
15.70236	-0.5631460
15.73656	-0.5630629
15.76881	-0.5629630
15.80197	-0.5628570
15.83609	-0.5627599
15.86928	-0.5626664
15.90232	-0.5625805
15.93518	-0.5624964
15.96910	-0.5623871
16.00256	-0.5622922
16.03600	-0.5621984
16.06903	-0.5620761
16.10316	-0.5619570
16.13577	-0.5618694
16.17039	-0.5617831
16.20248	-0.5616985
16.23587	-0.5616104
16.27028	-0.5614972
16.30455	-0.5613804
16.33819	-0.5612943
16.36987	-0.5612112
16.40336	-0.5611301
16.43729	-0.5610474
16.47057	-0.5609201
16.50390	-0.5607500
16.53816	-0.5606428
16.57098	-0.5605507
16.60480	-0.5604627
16.63786	-0.5603785
16.67111	-0.5602888
16.70509	-0.5601724
16.73811	-0.5600784
16.77080	-0.5599622
16.80400	-0.5598359
16.83812	-0.5597438
16.87167	-0.5596434
16.90545	-0.5595490
16.93828	-0.5594578
16.97179	-0.5593635
17.00618	-0.5592700
17.03921	-0.5591807
17.07194	-0.5590936
17.10521	-0.5590107
17.13797	-0.5589266
17.17242	-0.5588355
17.20615	-0.5587241
17.23899	-0.5585508
17.27214	-0.5584182
17.30635	-0.5583145
17.33961	-0.5582190
17.37308	-0.5581238
17.40682	-0.5580289
17.43944	-0.5579356
17.47335	-0.5578454
17.50532	-0.5577588
17.53834	-0.5576726
17.57218	-0.5575838
17.60666	-0.5574696
17.63944	-0.5572961
17.67284	-0.5571406
17.70622	-0.5570222
17.74074	-0.5569276
17.77460	-0.5568354
17.80790	-0.5567419
17.84011	-0.5566494
17.87427	-0.5565605
17.90686	-0.5564730
17.93949	-0.5563850
17.97342	-0.5562922
18.00694	-0.5561972
18.04045	-0.5561044
18.07482	-0.5560130
18.10760	-0.5559200
18.14111	-0.5558090
18.17398	-0.5556965
18.20712	-0.5555974
18.24089	-0.5555030
18.27449	-0.5554105
18.30646	-0.5553170
18.34106	-0.5552224
18.37375	-0.5551255
18.40847	-0.5550291
18.44070	-0.5549269
18.47541	-0.5548158
18.50864	-0.5547088
18.54175	-0.5546118
18.57540	-0.5545163
18.60806	-0.5544208
18.64232	-0.5543270
18.67514	-0.5542358
18.70689	-0.5541394
18.74146	-0.5540420
18.77434	-0.5538960
18.80808	-0.5537507
18.84231	-0.5536488
18.87521	-0.5535559
18.90949	-0.5534653
18.94075	-0.5533754
18.97527	-0.5532844
19.00842	-0.5531931
19.04182	-0.5531011
19.07470	-0.5530062
19.10862	-0.5529106
19.14181	-0.5528121
19.17535	-0.5526718
19.20944	-0.5525512
19.24325	-0.5524494
19.27498	-0.5523502
19.30831	-0.5522564
19.34194	-0.5521703
19.37478	-0.5520821
19.40875	-0.5519892
19.44264	-0.5518900
19.47599	-0.5517889
19.50990	-0.5516899
19.54195	-0.5515940
19.57604	-0.5514988
19.60951	-0.5514033
19.64210	-0.5513125
19.67714	-0.5512276
19.70963	-0.5511406
19.74210	-0.5510486
19.77621	-0.5509516
19.80885	-0.5508280
19.84262	-0.5507171
19.87562	-0.5505962
19.90866	-0.5504786
19.94136	-0.5503845
19.97624	-0.5502934
20.00972	-0.5502002
20.04266	-0.5501070
20.07640	-0.5500118
20.10997	-0.5499118
20.14240	-0.5498144
20.17542	-0.5497141
20.20945	-0.5496124
20.24284	-0.5495169
20.27678	-0.5494271
20.30944	-0.5493412
20.34288	-0.5492549
20.37576	-0.5491625
20.41012	-0.5490658
20.44376	-0.5489678
20.47733	-0.5488701
20.51012	-0.5487738
20.54330	-0.5486768
20.57698	-0.5485786
20.60928	-0.5484800
20.64358	-0.5483814
20.67626	-0.5482850
20.70967	-0.5481886
20.74353	-0.5480954
20.77719	-0.5480027
20.81033	-0.5479102
20.84294	-0.5478146
20.87707	-0.5477194
20.91010	-0.5476234
20.94294	-0.5475250
20.97554	-0.5474338
21.00981	-0.5473414
21.04324	-0.5472451
21.07664	-0.5471492
21.10982	-0.5470510
21.14316	-0.5469510
21.17623	-0.5468524
21.20932	-0.5467510
21.24393	-0.5466487
21.27708	-0.5465504
21.31021	-0.5464568
21.34437	-0.5463635
21.37629	-0.5462680
21.41042	-0.5461690
21.44349	-0.5460701
21.47710	-0.5459729
21.50983	-0.5458744
21.54364	-0.5457795
21.57619	-0.5456850
21.60950	-0.5455901
21.64330	-0.5454938
21.67706	-0.5453950
21.71006	-0.5452949
21.74341	-0.5451970
21.77705	-0.5451040
21.81056	-0.5450149
21.84375	-0.5449223
21.87750	-0.5448288
21.91122	-0.5447312
21.94358	-0.5446310
21.97725	-0.5445344
22.00986	-0.5444384
22.04425	-0.5443421
22.07714	-0.5442485
22.11011	-0.5441548
22.14438	-0.5440618
22.17760	-0.5439712
22.21139	-0.5438804
22.24413	-0.5437867
22.27832	-0.5436934
22.31044	-0.5435970
22.34526	-0.5434998
22.37812	-0.5433996
22.41125	-0.5432989
22.44340	-0.5431998
22.47703	-0.5431011
22.51006	-0.5430049
22.54438	-0.5429111
22.57786	-0.5428207
22.61094	-0.5427304
22.64434	-0.5426382
22.67660	-0.5425430
22.70985	-0.5424448
22.74358	-0.5423450
22.77763	-0.5422500
22.81023	-0.5421519
22.84371	-0.5420507
22.87640	-0.5419521
22.90978	-0.5418576
22.94383	-0.5417713
22.97679	-0.5416876
23.01063	-0.5415978
23.04352	-0.5415000
23.07644	-0.5413888
23.10999	-0.5412818
23.14470	-0.5411870
23.17616	-0.5410955
23.21151	-0.5410039
23.24276	-0.5409106
23.27690	-0.5408137
23.31031	-0.5407185
23.34364	-0.5406270
23.37754	-0.5405376
23.41143	-0.5404488
23.44424	-0.5403588
23.47726	-0.5402653
23.50945	-0.5401708
23.54263	-0.5400791
23.57632	-0.5399910
23.60927	-0.5399042
23.64333	-0.5398198
23.67665	-0.5397294
23.71014	-0.5396343
23.74352	-0.5395389
23.77688	-0.5394410
23.80996	-0.5393443
23.84346	-0.5392551
23.87671	-0.5391674
23.90982	-0.5390782
23.94314	-0.5389869
23.97618	-0.5388879
24.01038	-0.5387755
24.04260	-0.5386782
24.07610	-0.5385799
24.10954	-0.5384850
24.14328	-0.5383956
24.17624	-0.5383082
24.21006	-0.5382206
24.24287	-0.5381312
24.27563	-0.5380373
24.30845	-0.5379456
24.34346	-0.5378541
24.37560	-0.5377626
[truncated: 9,952 more rows]
