# Supplementary material for: Investigation of Potential Amorphisation and Co-Amorphisation Behaviour of the Benzene Di-Carboxylic Acids upon Cryo-Milling
Source: Molecules. 2019 Nov 5;24(21):3990. doi: 10.3390/molecules24213990 (PMC6865180; doi:10.3390/molecules24213990)
Supplement: Supplementary file 1 [file molecules-24-03990-s001.zip › SI_pack/Figure_5_DSC_two_components/Data/Iso and terephthalic acid/it_CM_separately_ 3 weeks.txt]

-40.14759	-0.09888328
-40.14574	-0.09901319
-40.14240	-0.09914638
-40.14114	-0.09928132
-40.13658	-0.09940957
-40.13296	-0.09951938
-40.13052	-0.09961384
-40.12686	-0.09970656
-40.12575	-0.09983003
-40.12246	-0.09995538
-40.11937	-0.1000787
-40.11612	-0.1002001
-40.11218	-0.1003011
-40.10825	-0.1003812
-40.10388	-0.1004641
-40.10013	-0.1005614
-40.09474	-0.1006904
-40.08824	-0.1010462
-40.08250	-0.1020619
-40.07658	-0.1044422
-40.07008	-0.1088623
-40.06112	-0.1159864
-40.05172	-0.1250516
-40.04171	-0.1352456
-40.02954	-0.1467886
-40.01894	-0.1594058
-40.00717	-0.1737192
-39.99258	-0.1875352
-39.98059	-0.2000142
-39.96588	-0.2106797
-39.95170	-0.2206570
-39.93593	-0.2297011
-39.92102	-0.2379539
-39.90437	-0.2460787
-39.88661	-0.2530954
-39.87061	-0.2591444
-39.85124	-0.2649313
-39.83296	-0.2702103
-39.81425	-0.2762726
-39.79506	-0.2826186
-39.77708	-0.2888472
-39.75632	-0.2955457
-39.73638	-0.3013076
-39.71590	-0.3071218
-39.69453	-0.3127410
-39.67291	-0.3183338
-39.65130	-0.3242068
-39.63044	-0.3304263
-39.60737	-0.3357056
-39.58494	-0.3403461
-39.56098	-0.3459255
-39.53676	-0.3515865
-39.51391	-0.3572818
-39.48990	-0.3626550
-39.46503	-0.3668142
-39.44210	-0.3707063
-39.41647	-0.3755435
-39.39164	-0.3805338
-39.36560	-0.3857560
-39.34069	-0.3903018
-39.31485	-0.3940662
-39.28955	-0.3972559
-39.26208	-0.4003396
-39.23458	-0.4038783
-39.20850	-0.4077488
-39.18230	-0.4114338
-39.15532	-0.4159189
-39.12600	-0.4201634
-39.10055	-0.4241953
-39.07335	-0.4280764
-39.04614	-0.4315156
-39.01756	-0.4345938
-38.99036	-0.4373450
-38.96198	-0.4402646
-38.93396	-0.4438619
-38.90670	-0.4469484
-38.87792	-0.4496475
-38.84759	-0.4520186
-38.81888	-0.4540840
-38.78878	-0.4568342
-38.76084	-0.4607032
-38.73260	-0.4645146
-38.70386	-0.4676213
-38.67431	-0.4706570
-38.64526	-0.4733100
-38.61609	-0.4763856
-38.58611	-0.4803784
-38.55662	-0.4827352
-38.52725	-0.4841390
-38.49672	-0.4854162
-38.46683	-0.4873094
-38.43708	-0.4904062
-38.40648	-0.4935502
-38.37647	-0.4958804
-38.34566	-0.4983909
-38.31620	-0.5008731
-38.28706	-0.5039408
-38.25743	-0.5073328
-38.22598	-0.5092126
-38.19508	-0.5108432
-38.16459	-0.5120926
-38.13469	-0.5133744
-38.10277	-0.5151586
-38.07291	-0.5169831
-38.04178	-0.5191486
-38.01152	-0.5219946
-37.98170	-0.5241776
-37.95056	-0.5260768
-37.91946	-0.5279539
-37.88790	-0.5292344
-37.85754	-0.5304287
-37.82614	-0.5318868
-37.79603	-0.5339746
-37.76461	-0.5365048
-37.73311	-0.5390847
-37.70141	-0.5409304
-37.67070	-0.5422528
-37.64006	-0.5438491
-37.60803	-0.5453022
-37.57761	-0.5466663
-37.54547	-0.5485205
-37.51361	-0.5503958
-37.48366	-0.5526252
-37.45196	-0.5547190
-37.42144	-0.5563188
-37.38887	-0.5576354
-37.35758	-0.5588936
-37.32628	-0.5599703
-37.29430	-0.5608922
-37.26354	-0.5619434
-37.23040	-0.5631312
-37.19772	-0.5652338
-37.16706	-0.5681463
-37.13706	-0.5707627
-37.10585	-0.5728260
-37.07441	-0.5742200
-37.04246	-0.5751418
-37.01019	-0.5759960
-36.97934	-0.5770309
-36.94665	-0.5780227
-36.91612	-0.5792808
-36.88366	-0.5808344
-36.85236	-0.5825502
-36.82090	-0.5840313
-36.79058	-0.5855880
-36.75702	-0.5867724
-36.72552	-0.5880432
-36.69266	-0.5893212
-36.66190	-0.5907168
-36.63140	-0.5922109
-36.59996	-0.5938248
-36.56680	-0.5952780
-36.53500	-0.5965662
-36.50330	-0.5977170
-36.47089	-0.5989586
-36.44050	-0.6005100
-36.40808	-0.6023096
-36.37716	-0.6036149
-36.34481	-0.6044729
-36.31201	-0.6053960
-36.28092	-0.6065093
-36.24900	-0.6080738
-36.21680	-0.6096963
-36.18518	-0.6111712
-36.15324	-0.6123521
-36.12038	-0.6136992
-36.08902	-0.6150644
-36.05796	-0.6164168
-36.02550	-0.6175738
-35.99372	-0.6185559
-35.96118	-0.6195642
-35.92950	-0.6206707
-35.89847	-0.6220899
-35.86693	-0.6234943
-35.83398	-0.6246546
-35.80353	-0.6257139
-35.77047	-0.6268535
-35.73819	-0.6281938
-35.70594	-0.6296672
-35.67477	-0.6311304
-35.64226	-0.6321934
-35.61035	-0.6330634
-35.57894	-0.6340200
-35.54651	-0.6350581
-35.51450	-0.6362750
-35.48342	-0.6377508
-35.45019	-0.6393695
-35.41953	-0.6411193
-35.38664	-0.6426555
-35.35540	-0.6438526
-35.32219	-0.6449514
-35.28998	-0.6459885
-35.25840	-0.6471174
-35.22622	-0.6483093
-35.19475	-0.6493551
-35.16353	-0.6501500
-35.13044	-0.6509720
-35.09828	-0.6520147
-35.06616	-0.6533449
-35.03420	-0.6552194
-35.00266	-0.6568920
-34.96955	-0.6581072
-34.93962	-0.6590531
-34.90604	-0.6598779
-34.87354	-0.6608196
-34.84216	-0.6619609
-34.80960	-0.6631250
-34.77781	-0.6644402
-34.74688	-0.6656850
-34.71390	-0.6667520
-34.67944	-0.6677160
-34.64840	-0.6689571
-34.61654	-0.6702997
-34.58670	-0.6716499
-34.55449	-0.6728980
-34.52157	-0.6738270
-34.48930	-0.6746080
-34.45810	-0.6754370
-34.42452	-0.6765100
-34.39171	-0.6777022
-34.36056	-0.6790229
-34.32841	-0.6803912
-34.29616	-0.6813684
-34.26525	-0.6822519
-34.23181	-0.6831294
-34.19914	-0.6839993
-34.16783	-0.6851005
-34.13508	-0.6863416
-34.10370	-0.6876020
-34.07019	-0.6887885
-34.03820	-0.6900782
-34.00632	-0.6913987
-33.97490	-0.6926114
-33.94314	-0.6937852
-33.91081	-0.6947178
-33.87908	-0.6955274
-33.84600	-0.6964859
-33.81335	-0.6975160
-33.78150	-0.6985310
-33.74881	-0.6996807
-33.71610	-0.7009397
-33.68430	-0.7022480
-33.65245	-0.7035084
-33.62011	-0.7046045
-33.58732	-0.7056594
-33.55676	-0.7067245
-33.52300	-0.7078950
-33.49164	-0.7088150
-33.45996	-0.7097421
-33.42822	-0.7105616
-33.39606	-0.7113328
-33.36351	-0.7122390
-33.32962	-0.7131457
-33.29728	-0.7139220
-33.26550	-0.7148682
-33.23306	-0.7158838
-33.20334	-0.7168030
-33.17017	-0.7178257
-33.13630	-0.7185564
-33.10492	-0.7190988
-33.07146	-0.7197715
-33.03908	-0.7206485
-33.00720	-0.7215980
-32.97484	-0.7227337
-32.94186	-0.7239257
-32.91096	-0.7248582
-32.87946	-0.7258144
-32.84809	-0.7266705
-32.81436	-0.7273301
-32.78142	-0.7279916
-32.74964	-0.7285651
-32.71675	-0.7290384
-32.68348	-0.7294853
-32.65236	-0.7300799
-32.61929	-0.7307140
-32.58751	-0.7316174
-32.55718	-0.7326145
-32.52413	-0.7333690
-32.49222	-0.7339788
-32.45762	-0.7344882
-32.42598	-0.7349875
-32.39356	-0.7356586
-32.36130	-0.7362956
-32.32878	-0.7369235
-32.29657	-0.7376489
-32.26461	-0.7383168
-32.23198	-0.7390381
-32.20048	-0.7396778
-32.16794	-0.7401132
-32.13572	-0.7404736
-32.10210	-0.7407400
-32.06996	-0.7410094
-32.03740	-0.7413486
-32.00530	-0.7417193
-31.97248	-0.7421589
-31.94032	-0.7427626
-31.90756	-0.7434778
-31.87671	-0.7442891
-31.84334	-0.7450071
-31.81129	-0.7454937
-31.77922	-0.7459168
-31.74580	-0.7463189
-31.71349	-0.7466880
-31.68262	-0.7471436
-31.64926	-0.7476352
-31.61653	-0.7480671
-31.58370	-0.7485862
-31.55265	-0.7491836
-31.52074	-0.7497847
-31.48760	-0.7502597
-31.45422	-0.7506572
-31.42196	-0.7511094
-31.38962	-0.7516347
-31.35804	-0.7522622
-31.32578	-0.7529545
-31.29175	-0.7536200
-31.26092	-0.7543792
-31.22775	-0.7551444
-31.19625	-0.7558057
-31.16516	-0.7563562
-31.13074	-0.7566916
-31.09878	-0.7569293
-31.06579	-0.7572384
-31.03300	-0.7577558
-31.00080	-0.7585688
-30.96790	-0.7593731
-30.93706	-0.7600689
-30.90425	-0.7607228
-30.87172	-0.7612950
-30.83878	-0.7619439
-30.80621	-0.7625109
-30.77434	-0.7630835
-30.74166	-0.7637241
-30.70906	-0.7643808
-30.67674	-0.7651128
-30.64526	-0.7658281
-30.61257	-0.7664070
-30.57860	-0.7669716
-30.54665	-0.7674158
-30.51447	-0.7677871
-30.48147	-0.7682170
-30.44878	-0.7686512
-30.41704	-0.7692266
-30.38412	-0.7699864
-30.35217	-0.7706819
-30.31930	-0.7713308
-30.28640	-0.7721630
-30.25416	-0.7729984
-30.22198	-0.7739346
-30.19034	-0.7747570
-30.15836	-0.7753782
-30.12533	-0.7758690
-30.09214	-0.7762694
-30.05890	-0.7767215
-30.02530	-0.7771684
-29.99441	-0.7776913
-29.96144	-0.7783278
-29.92916	-0.7791421
-29.89866	-0.7799488
-29.86585	-0.7808111
-29.83196	-0.7815495
-29.79863	-0.7821600
-29.76726	-0.7827239
-29.73418	-0.7832766
-29.70250	-0.7837156
-29.66982	-0.7841735
-29.63654	-0.7846906
-29.60365	-0.7853181
-29.57227	-0.7861416
-29.53880	-0.7871294
-29.50723	-0.7881831
-29.47410	-0.7889924
-29.44204	-0.7896443
-29.41045	-0.7901306
-29.37732	-0.7905486
-29.34395	-0.7911168
-29.31024	-0.7917906
-29.27837	-0.7926558
-29.24630	-0.7936132
-29.21404	-0.7943580
-29.18325	-0.7949859
-29.14961	-0.7955950
-29.11554	-0.7960229
-29.08376	-0.7964076
-29.05078	-0.7969366
-29.01720	-0.7974454
-28.98558	-0.7980388
-28.95295	-0.7987245
-28.92174	-0.7995352
-28.88892	-0.8002753
-28.85620	-0.8010449
-28.82248	-0.8016934
-28.79000	-0.8022068
-28.75836	-0.8028299
-28.72550	-0.8035507
-28.69388	-0.8041060
-28.66176	-0.8045821
-28.62850	-0.8049918
-28.59596	-0.8053892
-28.56229	-0.8058824
-28.52974	-0.8065338
-28.49650	-0.8074432
-28.46582	-0.8087422
-28.43258	-0.8101204
-28.40105	-0.8110889
-28.36763	-0.8115928
-28.33506	-0.8119300
-28.30219	-0.8123435
-28.27112	-0.8129981
-28.23728	-0.8138238
-28.20598	-0.8146260
-28.17278	-0.8151310
-28.13944	-0.8156630
-28.10655	-0.8163730
-28.07428	-0.8173319
-28.04246	-0.8181122
-28.00974	-0.8186915
-27.97559	-0.8190088
-27.94380	-0.8194586
-27.91111	-0.8204366
-27.87806	-0.8218694
-27.84714	-0.8229728
-27.81394	-0.8238038
-27.78137	-0.8242837
-27.74854	-0.8245578
-27.71626	-0.8249650
-27.68203	-0.8253866
-27.64997	-0.8258056
-27.61735	-0.8263984
-27.58516	-0.8272438
-27.55248	-0.8281582
-27.52051	-0.8291119
-27.48706	-0.8300151
-27.45420	-0.8308306
-27.42242	-0.8315530
-27.39038	-0.8321045
-27.35764	-0.8324975
-27.32380	-0.8327941
-27.29093	-0.8331600
-27.25842	-0.8336353
-27.22600	-0.8342782
-27.19334	-0.8352550
-27.16143	-0.8363402
-27.12976	-0.8372332
-27.09612	-0.8377906
-27.06290	-0.8381848
-27.03030	-0.8386097
-26.99787	-0.8392340
-26.96476	-0.8401176
-26.93130	-0.8410984
-26.89914	-0.8420451
-26.86653	-0.8428418
-26.83498	-0.8433495
-26.80188	-0.8437405
-26.76900	-0.8441640
-26.73655	-0.8447394
-26.70385	-0.8456162
-26.67152	-0.8463492
-26.63869	-0.8469919
-26.60537	-0.8474881
-26.57333	-0.8479882
-26.54077	-0.8485318
-26.50791	-0.8490401
-26.47600	-0.8496235
-26.44271	-0.8502712
-26.41007	-0.8508157
-26.37774	-0.8513535
-26.34515	-0.8519034
-26.31228	-0.8524609
-26.27994	-0.8530934
-26.24754	-0.8536895
-26.21402	-0.8543780
-26.18179	-0.8549921
-26.14902	-0.8556336
-26.11682	-0.8563286
-26.08394	-0.8569318
-26.05095	-0.8574969
-26.01820	-0.8580330
-25.98518	-0.8587300
-25.95210	-0.8594506
-25.92066	-0.8602951
-25.88827	-0.8609519
-25.85515	-0.8613906
-25.82202	-0.8616984
-25.78889	-0.8620526
-25.75556	-0.8626663
-25.72262	-0.8635064
-25.69092	-0.8641722
-25.65918	-0.8648126
-25.62522	-0.8655806
-25.59300	-0.8665172
-25.56138	-0.8675750
-25.52777	-0.8683118
-25.49653	-0.8686601
-25.46314	-0.8688504
-25.43008	-0.8691470
-25.39646	-0.8696781
-25.36475	-0.8702944
-25.33205	-0.8709694
-25.29848	-0.8716028
-25.26567	-0.8720888
-25.23260	-0.8727270
-25.19993	-0.8734585
-25.16742	-0.8742199
-25.13477	-0.8751801
-25.10344	-0.8759296
-25.06989	-0.8764444
-25.03784	-0.8769649
-25.00454	-0.8774015
-24.97298	-0.8780297
-24.94000	-0.8785172
-24.90641	-0.8788126
-24.87308	-0.8790590
-24.84040	-0.8792561
-24.80797	-0.8795234
-24.77402	-0.8799559
-24.74192	-0.8805728
-24.71047	-0.8814813
-24.67816	-0.8822852
-24.64502	-0.8830234
-24.61146	-0.8836025
-24.57805	-0.8840399
-24.54606	-0.8844934
-24.51238	-0.8849811
-24.47982	-0.8854593
-24.44772	-0.8861803
-24.41513	-0.8868478
-24.38230	-0.8874066
-24.35040	-0.8879684
-24.31657	-0.8883564
-24.28417	-0.8887964
-24.25069	-0.8892824
-24.21790	-0.8897864
-24.18516	-0.8903355
-24.15346	-0.8908814
-24.12000	-0.8914475
-24.08737	-0.8919081
-24.05540	-0.8922781
-24.02162	-0.8926561
-23.98902	-0.8932069
-23.95604	-0.8939376
-23.92329	-0.8946953
-23.89050	-0.8951434
-23.85806	-0.8953702
-23.82439	-0.8956311
-23.79215	-0.8961525
-23.75984	-0.8970559
-23.72693	-0.8979031
-23.69418	-0.8984650
-23.66076	-0.8988976
-23.62794	-0.8992858
-23.59571	-0.8996766
-23.56339	-0.9001891
-23.52875	-0.9006953
-23.49664	-0.9012345
-23.46395	-0.9018989
-23.43190	-0.9025422
-23.39934	-0.9031834
-23.36608	-0.9038056
-23.33383	-0.9043118
-23.30083	-0.9046278
-23.26805	-0.9049274
-23.23549	-0.9053330
-23.20339	-0.9057181
-23.17034	-0.9061418
-23.13702	-0.9065324
-23.10374	-0.9068142
-23.07156	-0.9073438
-23.03852	-0.9082312
-23.00527	-0.9090359
-22.97338	-0.9097280
-22.94157	-0.9102281
-22.90812	-0.9106566
-22.87492	-0.9110839
-22.84274	-0.9115503
-22.80912	-0.9118108
-22.77575	-0.9120659
-22.74310	-0.9123803
-22.71086	-0.9128241
-22.67742	-0.9134348
-22.64577	-0.9143266
-22.61214	-0.9152876
-22.58039	-0.9162364
-22.54644	-0.9167780
-22.51460	-0.9170782
-22.48139	-0.9172612
-22.44894	-0.9174668
-22.41512	-0.9176897
-22.38287	-0.9179475
-22.34836	-0.9184381
-22.31658	-0.9191161
-22.28499	-0.9201881
-22.25191	-0.9209614
-22.21894	-0.9215206
-22.18678	-0.9219595
-22.15386	-0.9224374
-22.12059	-0.9228295
-22.08785	-0.9232462
-22.05376	-0.9236249
-22.02148	-0.9239038
-21.98877	-0.9242528
-21.95663	-0.9247906
-21.92389	-0.9253301
-21.89094	-0.9259305
-21.85743	-0.9265547
-21.82402	-0.9269562
-21.79218	-0.9273931
-21.75866	-0.9278275
-21.72609	-0.9284071
-21.69408	-0.9288175
-21.66044	-0.9292821
-21.62688	-0.9297379
-21.59508	-0.9300836
-21.56177	-0.9307034
-21.52831	-0.9315528
-21.49631	-0.9321819
-21.46421	-0.9326804
-21.43116	-0.9329449
-21.39808	-0.9332016
-21.36458	-0.9334051
-21.33170	-0.9335809
-21.29895	-0.9337858
-21.26516	-0.9341340
-21.23355	-0.9344801
-21.20049	-0.9348908
-21.16658	-0.9353392
-21.13402	-0.9358797
-21.10093	-0.9366576
-21.06798	-0.9373152
-21.03637	-0.9378296
-21.00254	-0.9383842
-20.96937	-0.9388818
-20.93886	-0.9394332
-20.90506	-0.9399637
-20.87246	-0.9402556
-20.83938	-0.9404621
-20.80659	-0.9407444
-20.77344	-0.9410046
-20.74114	-0.9412938
-20.70650	-0.9416757
-20.67456	-0.9421686
-20.64167	-0.9426394
-20.60956	-0.9431988
-20.57583	-0.9436242
-20.54348	-0.9440464
-20.50981	-0.9446536
-20.47821	-0.9452228
-20.44621	-0.9455509
-20.41252	-0.9457782
-20.37819	-0.9459778
-20.34528	-0.9462756
-20.31366	-0.9469212
-20.28114	-0.9477765
-20.24816	-0.9485040
-20.21553	-0.9488258
-20.18146	-0.9490556
-20.14898	-0.9494031
-20.11633	-0.9496772
-20.08335	-0.9500066
-20.05019	-0.9504751
-20.01822	-0.9511059
-19.98427	-0.9517157
-19.95136	-0.9522306
-19.91860	-0.9525932
-19.88614	-0.9528392
-19.85341	-0.9531114
-19.81976	-0.9533390
-19.78682	-0.9536522
-19.75552	-0.9542992
-19.72225	-0.9549024
-19.68920	-0.9553621
-19.65622	-0.9556518
-19.62244	-0.9558434
-19.58998	-0.9560814
-19.55734	-0.9564205
-19.52388	-0.9567309
-19.49174	-0.9571066
-19.45788	-0.9575543
-19.42596	-0.9580562
-19.39270	-0.9586118
-19.36121	-0.9592268
-19.32654	-0.9595962
-19.29451	-0.9598804
-19.26092	-0.9601089
-19.22798	-0.9603205
-19.19595	-0.9605386
-19.16222	-0.9608774
-19.12848	-0.9612351
-19.09635	-0.9619152
-19.06343	-0.9625266
-19.03148	-0.9629803
-18.99754	-0.9632707
-18.96443	-0.9634964
-18.93190	-0.9637622
-18.89922	-0.9641587
-18.86626	-0.9645501
-18.83369	-0.9649090
-18.80174	-0.9652839
-18.76786	-0.9655031
-18.73455	-0.9657280
-18.70166	-0.9659741
-18.66811	-0.9662978
-18.63662	-0.9668671
-18.60339	-0.9673647
-18.57126	-0.9676186
-18.53719	-0.9678578
-18.50437	-0.9680691
-18.47143	-0.9683278
-18.43826	-0.9687958
-18.40593	-0.9694922
-18.37369	-0.9702887
-18.34039	-0.9709088
-18.30775	-0.9712070
-18.27523	-0.9714039
-18.24086	-0.9715928
-18.20707	-0.9717759
-18.17461	-0.9719959
-18.14087	-0.9724834
-18.10904	-0.9730642
-18.07713	-0.9736306
-18.04394	-0.9738844
-18.01021	-0.9741144
-17.97634	-0.9745158
-17.94452	-0.9750504
-17.91148	-0.9755309
-17.87859	-0.9757655
-17.84572	-0.9759609
-17.81258	-0.9762089
-17.77870	-0.9765568
-17.74617	-0.9769665
-17.71333	-0.9773999
-17.68101	-0.9777475
-17.64820	-0.9780216
-17.61466	-0.9782759
-17.58185	-0.9786936
-17.54809	-0.9791496
-17.51705	-0.9796187
-17.48322	-0.9799689
-17.45054	-0.9802160
-17.41735	-0.9804082
-17.38417	-0.9806082
-17.35091	-0.9808168
-17.31870	-0.9811993
-17.28488	-0.9817334
-17.25176	-0.9820087
-17.21950	-0.9823991
-17.18573	-0.9828319
-17.15346	-0.9832397
-17.12062	-0.9836691
-17.08816	-0.9839291
-17.05475	-0.9841574
-17.02118	-0.9844428
-16.98991	-0.9847103
-16.95636	-0.9851336
-16.92315	-0.9854264
-16.89086	-0.9856422
-16.85673	-0.9858619
-16.82421	-0.9860782
-16.79156	-0.9862861
-16.75774	-0.9864950
-16.72572	-0.9867066
-16.69153	-0.9869192
-16.65873	-0.9871772
-16.62598	-0.9874232
-16.59384	-0.9877649
-16.56026	-0.9883770
-16.52720	-0.9890111
-16.49496	-0.9894962
-16.46188	-0.9897475
-16.42947	-0.9899561
-16.39581	-0.9902050
-16.36198	-0.9908126
-16.32995	-0.9916962
-16.29702	-0.9923351
-16.26423	-0.9927916
-16.23097	-0.9930431
-16.19845	-0.9932586
-16.16556	-0.9934522
-16.13036	-0.9936590
-16.09834	-0.9940820
-16.06554	-0.9948984
-16.03328	-0.9955775
-16.00008	-0.9958159
-15.96749	-0.9960164
-15.93348	-0.9962195
-15.90105	-0.9965194
-15.86839	-0.9969040
-15.83483	-0.9972049
-15.80162	-0.9975282
-15.76907	-0.9977611
-15.73706	-0.9980186
-15.70344	-0.9982650
-15.67026	-0.9984726
-15.63695	-0.9986778
-15.60305	-0.9988891
-15.57033	-0.9991830
-15.53890	-0.9995169
-15.50575	-0.9998797
-15.47234	-1.000136
-15.44031	-1.000352
-15.40703	-1.000570
-15.37314	-1.000788
-15.34087	-1.001066
-15.30737	-1.001482
-15.27499	-1.001824
-15.24234	-1.002088
-15.20888	-1.002303
-15.17574	-1.002536
-15.14218	-1.002842
-15.10975	-1.003220
-15.07652	-1.003490
-15.04362	-1.003697
-15.01031	-1.003904
-14.97758	-1.004188
-14.94548	-1.004750
-14.91257	-1.005614
-14.87915	-1.006232
-14.84677	-1.006524
-14.81318	-1.006737
-14.77939	-1.006942
-14.74640	-1.007150
-14.71308	-1.007404
-14.68091	-1.007870
-14.64869	-1.008364
-14.61560	-1.008632
-14.58106	-1.008836
-14.54780	-1.009044
-14.51566	-1.009305
-14.48279	-1.009806
-14.45005	-1.010381
-14.41788	-1.010705
-14.38461	-1.010928
-14.35130	-1.011143
-14.31733	-1.011368
-14.28449	-1.011598
-14.25152	-1.011819
-14.21936	-1.012045
-14.18538	-1.012294
-14.15323	-1.012512
-14.11938	-1.012730
-14.08621	-1.012946
-14.05310	-1.013155
-14.02013	-1.013370
-13.98796	-1.013590
-13.95505	-1.013813
-13.92149	-1.014038
-13.88824	-1.014266
-13.85523	-1.014486
-13.82232	-1.014754
-13.78901	-1.015108
-13.75692	-1.015503
-13.72398	-1.015864
-13.68984	-1.016100
-13.65753	-1.016313
-13.62304	-1.016528
-13.59051	-1.016753
-13.55805	-1.017026
-13.52525	-1.017489
-13.49178	-1.017905
-13.45870	-1.018236
-13.42590	-1.018584
-13.39331	-1.018853
-13.36057	-1.019087
-13.32720	-1.019311
-13.29390	-1.019534
-13.26049	-1.019756
-13.22736	-1.019989
-13.19485	-1.020326
-13.16262	-1.020613
-13.12909	-1.020834
-13.09570	-1.021050
-13.06108	-1.021258
-13.03001	-1.021475
-12.99638	-1.021720
-12.96381	-1.022003
-12.93197	-1.022335
-12.89777	-1.022598
-12.86437	-1.022823
-12.83102	-1.023050
-12.79851	-1.023355
-12.76600	-1.023656
-12.73376	-1.023896
-12.69910	-1.024117
-12.66648	-1.024337
-12.63361	-1.024612
-12.60127	-1.025077
-12.56736	-1.025415
-12.53509	-1.025642
-12.50146	-1.025854
-12.46757	-1.026071
-12.43455	-1.026291
-12.40307	-1.026540
-12.36874	-1.026902
-12.33508	-1.027171
-12.30302	-1.027394
-12.26934	-1.027625
-12.23644	-1.027856
-12.20384	-1.028155
-12.16989	-1.028607
-12.13772	-1.028942
-12.10576	-1.029174
-12.07266	-1.029400
-12.03901	-1.029611
-12.00594	-1.029814
-11.97200	-1.030019
-11.93834	-1.030234
-11.90584	-1.030515
-11.87348	-1.031135
-11.84012	-1.031647
-11.80763	-1.032086
-11.77364	-1.032373
-11.74059	-1.032597
-11.70842	-1.032820
-11.67523	-1.033082
-11.64184	-1.033375
-11.60850	-1.033614
-11.57570	-1.033841
-11.54240	-1.034061
-11.50934	-1.034289
-11.47669	-1.034522
-11.44530	-1.034751
-11.41064	-1.034973
-11.37735	-1.035194
-11.34467	-1.035412
-11.31148	-1.035629
-11.27816	-1.035854
-11.24453	-1.036138
-11.21204	-1.036567
-11.18034	-1.037033
-11.14601	-1.037317
-11.11344	-1.037544
-11.07949	-1.037770
-11.04709	-1.038000
-11.01414	-1.038227
-10.98175	-1.038451
-10.94843	-1.038668
-10.91492	-1.038881
-10.88230	-1.039091
-10.84895	-1.039299
-10.81506	-1.039510
-10.78216	-1.039736
-10.74845	-1.040085
-10.71631	-1.040743
-10.68353	-1.041472
-10.65148	-1.041919
-10.61707	-1.042147
-10.58420	-1.042369
-10.55117	-1.042590
-10.51876	-1.042808
-10.48616	-1.043021
-10.45140	-1.043233
-10.41926	-1.043449
-10.38622	-1.043710
-10.35286	-1.044072
-10.32150	-1.044345
-10.28762	-1.044569
-10.25454	-1.044786
-10.22154	-1.044996
-10.18760	-1.045206
-10.15456	-1.045416
-10.12018	-1.045635
-10.08724	-1.045896
-10.05565	-1.046220
-10.02342	-1.046746
-9.989391	-1.047166
-9.957155	-1.047395
-9.923152	-1.047619
-9.889976	-1.047837
-9.856879	-1.048058
-9.823703	-1.048284
-9.790231	-1.048506
-9.757876	-1.048728
-9.725282	-1.048938
-9.691924	-1.049147
-9.658761	-1.049365
-9.625113	-1.049589
-9.592462	-1.049824
-9.559113	-1.050048
-9.526874	-1.050262
-9.493481	-1.050470
-9.459337	-1.050688
-9.426522	-1.050914
-9.393907	-1.051186
-9.360718	-1.051530
-9.327634	-1.051788
-9.295806	-1.052002
-9.263182	-1.052216
-9.229491	-1.052433
-9.196166	-1.052650
-9.163179	-1.052869
-9.128769	-1.053084
-9.096798	-1.053302
-9.063144	-1.053530
-9.029878	-1.053812
-8.998328	-1.054068
-8.963686	-1.054286
-8.931125	-1.054495
-8.895675	-1.054714
-8.863499	-1.054950
-8.832742	-1.055244
-8.798906	-1.055512
-8.764968	-1.055735
-8.731754	-1.055954
-8.699101	-1.056180
-8.666522	-1.056407
-8.634613	-1.056628
-8.600250	-1.056837
-8.565422	-1.057038
-8.532586	-1.057232
-8.499419	-1.057433
-8.466162	-1.057649
-8.432707	-1.057923
-8.399908	-1.058339
-8.366070	-1.058716
-8.333974	-1.058955
-8.300645	-1.059172
-8.268299	-1.059395
-8.234432	-1.059620
-8.201272	-1.059840
-8.167972	-1.060061
-8.134907	-1.060275
-8.102394	-1.060481
-8.068808	-1.060687
-8.034843	-1.060891
-8.002530	-1.061104
-7.969094	-1.061312
-7.937862	-1.061524
-7.902753	-1.061740
-7.869687	-1.061961
-7.835705	-1.062181
-7.804038	-1.062408
-7.770855	-1.062633
-7.737504	-1.062855
-7.705150	-1.063077
-7.670422	-1.063290
-7.638855	-1.063494
-7.604248	-1.063705
-7.572324	-1.063922
-7.538581	-1.064145
-7.505866	-1.064367
-7.472046	-1.064582
-7.440476	-1.064785
-7.406478	-1.064990
-7.372384	-1.065200
-7.339680	-1.065417
-7.306687	-1.065655
-7.274265	-1.065892
-7.240370	-1.066116
-7.207726	-1.066337
-7.175622	-1.066555
-7.142000	-1.066771
-7.108090	-1.066983
-7.073962	-1.067193
-7.042418	-1.067395
-7.009234	-1.067596
-6.974874	-1.067806
-6.942663	-1.068025
-6.909959	-1.068391
-6.877256	-1.068728
-6.844356	-1.068943
-6.810136	-1.069154
-6.778016	-1.069358
-6.744841	-1.069557
-6.711412	-1.069766
-6.678230	-1.069977
-6.645163	-1.070185
-6.611811	-1.070394
-6.578424	-1.070604
-6.545332	-1.070814
-6.513024	-1.071029
-6.480579	-1.071244
-6.447555	-1.071450
-6.414011	-1.071647
-6.380324	-1.071840
-6.347075	-1.072040
-6.313912	-1.072250
-6.281831	-1.072518
-6.249229	-1.072735
-6.214742	-1.072936
-6.181109	-1.073126
-6.147839	-1.073323
-6.113787	-1.073554
-6.082875	-1.073948
-6.049094	-1.074425
-6.015154	-1.074696
-5.983425	-1.074905
-5.951008	-1.075111
-5.916918	-1.075301
-5.883450	-1.075486
-5.849190	-1.075678
-5.816739	-1.075883
-5.783758	-1.076109
-5.751128	-1.076320
-5.717601	-1.076518
-5.683960	-1.076705
-5.650242	-1.076897
-5.616123	-1.077095
-5.584704	-1.077301
-5.550693	-1.077529
-5.518168	-1.077757
-5.485611	-1.077966
-5.452331	-1.078170
-5.418610	-1.078374
-5.385780	-1.078573
-5.353448	-1.078774
-5.320855	-1.078969
-5.288342	-1.079161
-5.253734	-1.079356
-5.220024	-1.079560
-5.186726	-1.079762
-5.153872	-1.079965
-5.120747	-1.080166
-5.088058	-1.080358
-5.055343	-1.080552
-5.021430	-1.080743
-4.988059	-1.080929
-4.954684	-1.081123
-4.921228	-1.081368
-4.888389	-1.081682
-4.857028	-1.081909
-4.823633	-1.082113
-4.790192	-1.082308
-4.757488	-1.082490
-4.723682	-1.082679
-4.689206	-1.082871
-4.655710	-1.083063
-4.623271	-1.083263
-4.590393	-1.083465
-4.557686	-1.083662
-4.525196	-1.083850
-4.491382	-1.084028
-4.458500	-1.084202
-4.424236	-1.084380
-4.390966	-1.084572
-4.357814	-1.084780
-4.325899	-1.085021
-4.292839	-1.085264
-4.260010	-1.085460
-4.226078	-1.085648
-4.192856	-1.085826
-4.160686	-1.085998
-4.126512	-1.086179
-4.093298	-1.086368
-4.060116	-1.086564
-4.027372	-1.086759
-3.994362	-1.086944
-3.960563	-1.087125
-3.928484	-1.087312
-3.893504	-1.087505
-3.861076	-1.087698
-3.827951	-1.087890
-3.794058	-1.088071
-3.762530	-1.088250
-3.729128	-1.088430
-3.695435	-1.088618
-3.662026	-1.088817
-3.628592	-1.089014
-3.595813	-1.089199
-3.563022	-1.089381
-3.530354	-1.089558
-3.496738	-1.089736
-3.463699	-1.089911
-3.431262	-1.090082
-3.397241	-1.090257
-3.363365	-1.090436
-3.330152	-1.090618
-3.296788	-1.090802
-3.263832	-1.090987
-3.230963	-1.091167
-3.198046	-1.091350
-3.165504	-1.091533
-3.131794	-1.091716
-3.098999	-1.091905
-3.066537	-1.092091
-3.033294	-1.092268
-2.999970	-1.092434
-2.966339	-1.092593
-2.931587	-1.092757
-2.899224	-1.092930
-2.866470	-1.093106
-2.832922	-1.093284
-2.800747	-1.093455
-2.767071	-1.093629
-2.733713	-1.093804
-2.702882	-1.093981
-2.667298	-1.094154
-2.634539	-1.094310
-2.600808	-1.094467
-2.566122	-1.094624
-2.534038	-1.094788
-2.501611	-1.094961
-2.468588	-1.095140
-2.435145	-1.095319
-2.402133	-1.095503
-2.369103	-1.095689
-2.335760	-1.095865
-2.302792	-1.096022
-2.269882	-1.096165
-2.235454	-1.096303
-2.202308	-1.096454
-2.169477	-1.096620
-2.136648	-1.096791
-2.103363	-1.096944
-2.070427	-1.097158
-2.036539	-1.097717
-2.004353	-1.098360
-1.970752	-1.098748
-1.936892	-1.099019
-1.904618	-1.101025
-1.871997	-1.105586
-1.838287	-1.108887
-1.805092	-1.109826
-1.771888	-1.110030
-1.739132	-1.110168
-1.706950	-1.110299
-1.673981	-1.110423
-1.639832	-1.110546
-1.607332	-1.110670
-1.573796	-1.110804
-1.541018	-1.110950
-1.508081	-1.111077
-1.474939	-1.111196
-1.439994	-1.111321
-1.406751	-1.111449
-1.374176	-1.111628
-1.340212	-1.111866
-1.307709	-1.112014
-1.275713	-1.112142
-1.241558	-1.112267
-1.207906	-1.112393
-1.175516	-1.112523
-1.141677	-1.112659
-1.110166	-1.112797
-1.075026	-1.112927
-1.042689	-1.113049
-1.008323	-1.113168
-0.9749009	-1.113291
-0.9413402	-1.113422
-0.9085138	-1.113562
-0.8760861	-1.113706
-0.8433300	-1.113843
-0.8103411	-1.113975
-0.7769899	-1.114103
-0.7438222	-1.114227
-0.7103594	-1.114352
-0.6766700	-1.114475
-0.6432889	-1.114597
-0.6105666	-1.114724
-0.5771414	-1.114861
-0.5443458	-1.115000
-0.5113293	-1.115135
-0.4776352	-1.115254
-0.4447569	-1.115365
-0.4112098	-1.115473
-0.3780100	-1.115584
-0.3447472	-1.115705
-0.3108606	-1.115834
-0.2782885	-1.115974
-0.2452333	-1.116136
-0.2122853	-1.116294
-0.1789759	-1.116426
-0.1465903	-1.116551
-0.1130531	-1.116675
-0.07883728	-1.116799
-0.04698406	-1.116923
-0.01348951	-1.117041
0.01973485	-1.117156
0.05319434	-1.117269
0.08649390	-1.117384
0.1203197	-1.117511
0.1532790	-1.117660
0.1858812	-1.117811
0.2196238	-1.117948
0.2516732	-1.118071
0.2846139	-1.118186
0.3179846	-1.118299
0.3511440	-1.118413
0.3859081	-1.118530
0.4192420	-1.118657
0.4517204	-1.118789
0.4848287	-1.119012
0.5177960	-1.119168
0.5508062	-1.119294
0.5850938	-1.119409
0.6180301	-1.119522
0.6509707	-1.119644
0.6837116	-1.119775
0.7161694	-1.119909
0.7494879	-1.120036
0.7833310	-1.120156
0.8169819	-1.120274
0.8493226	-1.120390
0.8825774	-1.120509
0.9166588	-1.120621
0.9494781	-1.120731
0.9840978	-1.120845
1.017210	-1.120971
1.050726	-1.121133
1.083174	-1.121361
1.116037	-1.121542
1.148498	-1.121685
1.181725	-1.121807
1.215939	-1.121924
1.249712	-1.122042
1.282419	-1.122165
1.315474	-1.122297
1.348454	-1.122424
1.381456	-1.122542
1.415578	-1.122659
1.447951	-1.122769
1.480607	-1.122879
1.514234	-1.122998
1.547615	-1.123117
1.580148	-1.123249
1.614031	-1.123380
1.646836	-1.123504
1.680256	-1.123624
1.713465	-1.123736
1.747719	-1.123854
1.779742	-1.123979
1.812771	-1.124109
1.846493	-1.124243
1.878479	-1.124367
1.911781	-1.124488
1.946224	-1.124607
1.979296	-1.124716
2.012761	-1.124832
2.046330	-1.124955
2.079383	-1.125076
2.112394	-1.125203
2.144896	-1.125326
2.178936	-1.125447
2.211720	-1.125574
2.245232	-1.125702
2.278227	-1.125832
2.310659	-1.125965
2.344317	-1.126091
2.377290	-1.126212
2.411957	-1.126318
2.443992	-1.126421
2.478320	-1.126530
2.510647	-1.126651
2.543352	-1.126781
2.576064	-1.126909
2.610148	-1.127026
2.642872	-1.127132
2.676352	-1.127246
2.710513	-1.127376
2.742429	-1.127512
2.776133	-1.127644
2.808849	-1.127761
2.842987	-1.127871
2.875888	-1.127982
2.908524	-1.128105
2.943192	-1.128237
2.976056	-1.128368
3.008465	-1.128507
3.042076	-1.128640
3.073948	-1.128763
3.107538	-1.128875
3.141264	-1.128978
3.175340	-1.129077
3.208030	-1.129186
3.241678	-1.129307
3.273812	-1.129432
3.306796	-1.129568
3.340940	-1.129702
3.373394	-1.129828
3.407370	-1.129947
3.440222	-1.130058
3.472903	-1.130168
3.506916	-1.130291
3.540015	-1.130416
3.572699	-1.130540
3.606210	-1.130660
3.639563	-1.130777
3.672968	-1.130893
3.705942	-1.131010
3.738960	-1.131128
3.772537	-1.131244
3.806344	-1.131356
3.838734	-1.131468
3.872791	-1.131580
3.905022	-1.131700
3.937622	-1.131828
3.971455	-1.131955
4.004546	-1.132070
4.038027	-1.132185
4.071816	-1.132303
4.103183	-1.132423
4.137474	-1.132542
4.170535	-1.132659
4.204051	-1.132782
4.235926	-1.132911
4.268624	-1.133032
4.301211	-1.133133
4.335661	-1.133220
4.370580	-1.133307
4.403239	-1.133404
4.437136	-1.133518
4.469459	-1.133646
4.502864	-1.133778
4.535746	-1.133910
4.569000	-1.134030
4.602193	-1.134137
4.634674	-1.134239
4.669483	-1.134357
4.702414	-1.134494
4.734482	-1.134651
4.767466	-1.134782
4.800762	-1.134896
4.834572	-1.134992
4.868431	-1.135083
4.901541	-1.135180
4.935480	-1.135282
4.967078	-1.135394
5.001362	-1.135516
5.033466	-1.135638
5.067428	-1.135760
5.100422	-1.135878
5.133168	-1.135994
5.165886	-1.136095
5.199547	-1.136191
5.234160	-1.136292
5.268139	-1.136403
5.299792	-1.136523
5.333118	-1.136648
5.365886	-1.136756
5.399348	-1.136851
5.433296	-1.136948
5.465805	-1.137052
5.499340	-1.137169
5.532856	-1.137296
5.565490	-1.137421
5.599358	-1.137540
5.632856	-1.137650
5.664780	-1.137747
5.698934	-1.137840
5.731762	-1.137940
5.764700	-1.138057
5.798169	-1.138211
5.831378	-1.138341
5.863452	-1.138448
5.897771	-1.138547
5.930864	-1.138642
5.963404	-1.138746
5.998139	-1.138856
6.030317	-1.138961
6.063324	-1.139068
6.096631	-1.139178
6.129764	-1.139282
6.162856	-1.139390
6.197792	-1.139503
6.230150	-1.139616
6.263046	-1.139738
6.295598	-1.139860
6.328574	-1.139965
6.361413	-1.140064
6.396444	-1.140160
6.428921	-1.140256
6.461768	-1.140365
6.495293	-1.140485
6.528535	-1.140602
6.561113	-1.140710
6.594308	-1.140807
6.628272	-1.140897
6.661816	-1.140980
6.694616	-1.141066
6.729334	-1.141162
6.761787	-1.141264
6.794353	-1.141375
6.828210	-1.141489
6.861026	-1.141604
6.893600	-1.141720
6.926685	-1.141836
6.959441	-1.141944
6.992651	-1.142034
7.027001	-1.142110
7.060150	-1.142190
7.093569	-1.142291
7.126924	-1.142406
7.159444	-1.142532
7.193006	-1.142649
7.225561	-1.142747
7.259000	-1.142835
7.292561	-1.142917
7.325397	-1.143003
7.359460	-1.143101
7.391750	-1.143206
7.425429	-1.143312
7.458526	-1.143417
7.491710	-1.143523
7.526380	-1.143636
7.558506	-1.143741
7.590612	-1.143840
7.625606	-1.143932
7.658081	-1.144022
7.691151	-1.144124
7.723395	-1.144226
7.755992	-1.144320
7.790141	-1.144405
7.824908	-1.144487
7.857705	-1.144582
7.891070	-1.144690
7.925341	-1.144796
7.957094	-1.144905
7.990548	-1.145010
8.022671	-1.145109
8.056312	-1.145206
8.089551	-1.145297
8.122116	-1.145382
8.156880	-1.145477
8.189630	-1.145576
8.222290	-1.145676
8.256516	-1.145779
8.289937	-1.145874
8.323294	-1.145962
8.355620	-1.146051
8.388314	-1.146145
8.422051	-1.146243
8.455429	-1.146354
8.488650	-1.146459
8.521694	-1.146556
8.555191	-1.146654
8.588098	-1.146743
8.620392	-1.146826
8.654163	-1.146902
8.687408	-1.146980
8.721845	-1.147067
8.753380	-1.147162
8.786453	-1.147260
8.820331	-1.147348
8.852652	-1.147433
8.887050	-1.147532
8.920566	-1.147633
8.952912	-1.147732
8.986244	-1.147828
9.019301	-1.147914
9.052576	-1.148009
9.086444	-1.148114
9.119099	-1.148216
9.152234	-1.148302
9.185637	-1.148371
9.218649	-1.148435
9.253451	-1.148511
9.286376	-1.148622
9.319444	-1.148741
9.351336	-1.148843
9.384272	-1.148942
9.418384	-1.149024
9.451032	-1.149094
9.485603	-1.149173
9.518995	-1.149254
9.551062	-1.149346
9.584100	-1.149452
9.617856	-1.149558
9.649603	-1.149661
9.682394	-1.149748
9.716080	-1.149818
9.751562	-1.149881
9.783437	-1.149952
9.817339	-1.150039
9.849786	-1.150130
9.883184	-1.150220
9.917232	-1.150300
9.950184	-1.150379
9.983686	-1.150466
10.01577	-1.150562
10.04862	-1.150658
10.08271	-1.150756
10.11547	-1.150837
10.14878	-1.150910
10.18325	-1.150992
10.21591	-1.151081
10.24881	-1.151178
10.28209	-1.151276
10.31469	-1.151359
10.34796	-1.151432
10.38142	-1.151516
10.41474	-1.151604
10.44751	-1.151694
10.48166	-1.151778
10.51480	-1.151855
10.54753	-1.151938
10.58092	-1.152039
10.61359	-1.152145
10.64583	-1.152242
10.67865	-1.152320
10.71294	-1.152382
10.74741	-1.152438
10.78104	-1.152502
10.81428	-1.152587
10.84694	-1.152703
10.87957	-1.152822
10.91224	-1.152913
10.94651	-1.152990
10.97889	-1.153059
11.01219	-1.153127
11.04514	-1.153201
11.07819	-1.153278
11.11131	-1.153352
11.14594	-1.153434
11.17828	-1.153512
11.21202	-1.153589
11.24466	-1.153663
11.27743	-1.153737
11.31124	-1.153820
11.34486	-1.153912
11.37741	-1.154002
11.41099	-1.154080
11.44500	-1.154155
11.47771	-1.154229
11.51040	-1.154312
11.54319	-1.154398
11.57716	-1.154476
11.61020	-1.154542
11.64358	-1.154606
11.67650	-1.154673
11.71024	-1.154757
11.74375	-1.154847
11.77624	-1.154928
11.81023	-1.154989
11.84308	-1.155047
11.87706	-1.155117
11.90934	-1.155203
11.94229	-1.155293
11.97630	-1.155377
12.00913	-1.155457
12.04186	-1.155533
12.07470	-1.155612
12.10840	-1.155687
12.14105	-1.155752
12.17569	-1.155812
12.20865	-1.155870
12.24232	-1.155937
12.27494	-1.156013
12.30827	-1.156096
12.34075	-1.156185
12.37514	-1.156269
12.40705	-1.156347
12.44087	-1.156420
12.47378	-1.156482
12.50754	-1.156548
12.54118	-1.156627
12.57310	-1.156717
12.60695	-1.156806
12.63994	-1.156879
12.67317	-1.156935
12.70677	-1.156981
12.74029	-1.157032
12.77393	-1.157090
12.80724	-1.157165
12.84104	-1.157261
12.87323	-1.157404
12.90612	-1.157494
12.93872	-1.157567
12.97308	-1.157628
13.00557	-1.157681
13.03950	-1.157745
13.07340	-1.157816
13.10573	-1.157885
13.13958	-1.157957
13.17208	-1.158028
13.20427	-1.158096
13.23792	-1.158166
13.27231	-1.158231
13.30531	-1.158299
13.33917	-1.158367
13.37240	-1.158438
13.40490	-1.158507
13.43777	-1.158574
13.47130	-1.158648
13.50484	-1.158724
13.53763	-1.158792
13.57117	-1.158859
13.60458	-1.158921
13.63788	-1.158986
13.67093	-1.159067
13.70397	-1.159137
13.73698	-1.159193
13.77047	-1.159251
13.80388	-1.159311
13.83650	-1.159385
13.87061	-1.159467
13.90312	-1.159541
13.93710	-1.159602
13.97060	-1.159652
14.00375	-1.159711
14.03667	-1.159776
14.06932	-1.159855
14.10281	-1.159930
14.13508	-1.159991
14.16965	-1.160046
14.20371	-1.160095
14.23628	-1.160144
14.27042	-1.160196
14.30333	-1.160250
14.33699	-1.160313
14.37004	-1.160388
14.40322	-1.160470
14.43500	-1.160551
14.46860	-1.160637
14.50168	-1.160722
14.53375	-1.160793
14.56759	-1.160846
14.60100	-1.160886
14.63538	-1.160930
14.66844	-1.160981
14.70187	-1.161034
14.73438	-1.161086
14.76772	-1.161137
14.80156	-1.161195
14.83449	-1.161266
14.86744	-1.161335
14.90055	-1.161400
14.93422	-1.161457
14.96731	-1.161514
15.00115	-1.161573
15.03406	-1.161626
15.06710	-1.161676
15.10108	-1.161735
15.13372	-1.161794
15.16676	-1.161866
15.19918	-1.161936
15.23221	-1.161998
15.26674	-1.162047
15.29969	-1.162095
15.33370	-1.162143
15.36570	-1.162192
15.39848	-1.162240
15.43235	-1.162287
15.46618	-1.162342
15.49932	-1.162398
15.53229	-1.162464
15.56621	-1.162527
15.59834	-1.162580
15.63186	-1.162634
15.66558	-1.162689
15.69946	-1.162747
15.73154	-1.162816
15.76589	-1.162872
15.79728	-1.162930
15.83214	-1.162992
15.86453	-1.163055
15.89771	-1.163129
15.93109	-1.163195
15.96304	-1.163246
15.99802	-1.163292
16.03106	-1.163333
16.06461	-1.163378
16.09776	-1.163441
16.12994	-1.163507
16.16281	-1.163567
16.19674	-1.163618
16.23026	-1.163661
16.26489	-1.163712
16.29759	-1.163779
16.33000	-1.163846
16.36287	-1.163909
16.39724	-1.163967
16.43030	-1.164024
16.46315	-1.164090
16.49712	-1.164154
16.52866	-1.164202
16.56285	-1.164244
16.59660	-1.164286
16.62929	-1.164332
16.66196	-1.164386
16.69684	-1.164442
16.72910	-1.164495
16.76311	-1.164557
16.79634	-1.164614
16.82814	-1.164666
16.86300	-1.164721
16.89569	-1.164780
16.92892	-1.164848
16.96140	-1.164919
16.99480	-1.164973
17.02744	-1.165012
17.06144	-1.165048
17.09578	-1.165094
17.12812	-1.165151
17.16110	-1.165218
17.19398	-1.165279
17.22706	-1.165334
17.26091	-1.165385
17.29432	-1.165425
17.32723	-1.165465
17.36081	-1.165517
17.39462	-1.165571
17.42625	-1.165629
17.46123	-1.165686
17.49336	-1.165731
17.52733	-1.165774
17.56074	-1.165835
17.59376	-1.165895
17.62596	-1.165960
17.65975	-1.166020
17.69308	-1.166065
17.72709	-1.166106
17.76046	-1.166146
17.79352	-1.166188
17.82625	-1.166240
17.85878	-1.166293
17.89238	-1.166348
17.92644	-1.166396
17.96008	-1.166440
17.99358	-1.166488
18.02609	-1.166542
18.05875	-1.166598
18.09158	-1.166646
18.12538	-1.166673
18.15933	-1.166701
18.19354	-1.166743
18.22592	-1.166803
18.25822	-1.166871
18.29109	-1.166931
18.32574	-1.166975
18.35893	-1.167011
18.39195	-1.167048
18.42560	-1.167093
18.45844	-1.167140
18.49195	-1.167188
18.52588	-1.167234
18.55871	-1.167285
18.59156	-1.167347
18.62463	-1.167411
18.65745	-1.167464
18.69108	-1.167508
18.72560	-1.167540
18.75812	-1.167569
18.79215	-1.167607
18.82488	-1.167654
18.85828	-1.167716
18.89089	-1.167788
18.92373	-1.167844
18.95726	-1.167893
18.99096	-1.167928
19.02331	-1.167950
19.05784	-1.167984
19.09156	-1.168023
19.12334	-1.168069
19.15648	-1.168125
19.18950	-1.168180
19.22339	-1.168226
19.25787	-1.168268
19.29060	-1.168307
19.32301	-1.168349
19.35704	-1.168400
19.38914	-1.168448
19.42212	-1.168490
19.45637	-1.168519
19.48863	-1.168543
19.52277	-1.168572
19.55602	-1.168610
19.59014	-1.168645
19.62257	-1.168688
19.65703	-1.168740
19.68923	-1.168794
19.72235	-1.168844
19.75519	-1.168889
19.78901	-1.168925
19.82196	-1.168958
19.85473	-1.168993
19.88891	-1.169026
19.92218	-1.169056
19.95643	-1.169092
19.98844	-1.169134
20.02131	-1.169186
20.05462	-1.169240
20.08769	-1.169296
20.12054	-1.169336
20.15415	-1.169364
20.18907	-1.169391
20.22174	-1.169428
20.25427	-1.169473
20.28734	-1.169528
20.32126	-1.169575
20.35303	-1.169621
20.38667	-1.169663
20.41920	-1.169697
20.45443	-1.169723
20.48741	-1.169748
20.52126	-1.169779
20.55417	-1.169830
20.58733	-1.169927
20.62004	-1.170038
20.65288	-1.170100
20.68683	-1.170148
20.72035	-1.170185
20.75345	-1.170217
20.78579	-1.170256
20.81917	-1.170298
20.85228	-1.170337
20.88514	-1.170371
20.92014	-1.170404
20.95210	-1.170440
20.98575	-1.170483
21.01918	-1.170536
21.05180	-1.170586
21.08440	-1.170625
21.11789	-1.170658
21.15228	-1.170685
21.18476	-1.170719
21.21858	-1.170766
21.25209	-1.170812
21.28528	-1.170865
21.31831	-1.170916
21.35086	-1.170956
21.38488	-1.170986
21.41794	-1.171004
21.45082	-1.171018
21.48557	-1.171043
21.51832	-1.171095
21.55037	-1.171169
21.58358	-1.171234
21.61653	-1.171280
21.65043	-1.171306
21.68473	-1.171323
21.71820	-1.171349
21.75084	-1.171373
21.78380	-1.171397
21.81800	-1.171421
21.85082	-1.171458
21.88421	-1.171507
21.91784	-1.171556
21.95014	-1.171604
21.98386	-1.171644
22.01720	-1.171673
22.05025	-1.171700
22.08294	-1.171722
22.11728	-1.171743
22.15115	-1.171776
22.18288	-1.171808
22.21600	-1.171834
22.25049	-1.171855
22.28368	-1.171882
22.31680	-1.171920
22.34934	-1.171970
22.38366	-1.172014
22.41564	-1.172037
22.44960	-1.172048
22.48409	-1.172064
22.51660	-1.172090
22.54989	-1.172130
22.58301	-1.172171
22.61580	-1.172213
22.64938	-1.172254
22.68205	-1.172289
22.71515	-1.172333
22.74901	-1.172361
22.78100	-1.172372
22.81612	-1.172376
22.84914	-1.172378
22.88318	-1.172396
22.91591	-1.172428
22.94913	-1.172467
22.98267	-1.172501
23.01521	-1.172525
23.04879	-1.172545
23.08290	-1.172568
23.11510	-1.172599
23.14898	-1.172643
23.18163	-1.172690
23.21525	-1.172722
23.24814	-1.172734
23.28235	-1.172739
23.31566	-1.172750
23.34835	-1.172774
23.38142	-1.172814
23.41465	-1.172843
23.44718	-1.172866
23.48218	-1.172884
23.51499	-1.172905
23.54842	-1.172935
23.58169	-1.172966
23.61381	-1.172992
23.64736	-1.173011
23.68098	-1.173022
23.71481	-1.173028
23.74750	-1.173032
23.78183	-1.173049
23.81504	-1.173080
23.84706	-1.173118
23.88039	-1.173150
23.91300	-1.173166
23.94751	-1.173181
23.98132	-1.173198
24.01355	-1.173213
24.04688	-1.173227
24.07980	-1.173229
24.11272	-1.173233
24.14740	-1.173246
24.17917	-1.173269
24.21343	-1.173297
24.24672	-1.173314
24.27974	-1.173323
24.31444	-1.173331
24.34585	-1.173332
24.37908	-1.173348
[truncated: 9,952 more rows]
