# Supplementary material for: Investigation of Potential Amorphisation and Co-Amorphisation Behaviour of the Benzene Di-Carboxylic Acids upon Cryo-Milling
Source: Molecules. 2019 Nov 5;24(21):3990. doi: 10.3390/molecules24213990 (PMC6865180; doi:10.3390/molecules24213990)
Supplement: Supplementary file 1 [file molecules-24-03990-s001.zip › SI_pack/Figure_5_DSC_two_components/Data/Iso and terephthalic acid/it_CM_together_ 3 weeks.txt]

-40.28345	-0.2025744
-40.28150	-0.2046032
-40.27826	-0.2066522
-40.27461	-0.2085195
-40.27116	-0.2100167
-40.26752	-0.2113918
-40.26419	-0.2123951
-40.26146	-0.2130754
-40.25813	-0.2134744
-40.25447	-0.2137198
-40.24945	-0.2140361
-40.24424	-0.2141480
-40.24082	-0.2141490
-40.23394	-0.2140894
-40.22696	-0.2135008
-40.22038	-0.2110727
-40.21102	-0.2035948
-40.20153	-0.1869535
-40.19065	-0.1579710
-40.18033	-0.1183913
-40.16716	-0.07535671
-40.15394	-0.03504837
-40.13944	-0.00009580305
-40.12390	0.03302414
-40.10774	0.06576874
-40.09056	0.09897574
-40.07224	0.1306644
-40.05312	0.1594231
-40.03484	0.1875818
-40.01650	0.2146354
-39.99549	0.2394873
-39.97538	0.2624993
-39.95436	0.2832034
-39.93347	0.3019816
-39.91176	0.3183744
-39.88964	0.3323074
-39.86821	0.3436633
-39.84703	0.3535828
-39.82466	0.3630812
-39.80290	0.3725891
-39.77964	0.3799150
-39.75629	0.3872902
-39.73172	0.3926719
-39.70882	0.3966534
-39.68683	0.3988104
-39.66312	0.4016498
-39.63965	0.4047482
-39.61319	0.4073518
-39.58880	0.4101697
-39.56359	0.4119717
-39.53870	0.4133416
-39.51600	0.4130462
-39.48818	0.4118065
-39.46438	0.4097504
-39.43870	0.4088004
-39.41125	0.4082070
-39.38614	0.4082735
-39.35897	0.4065879
-39.33255	0.4034253
-39.30686	0.4003952
-39.27903	0.3983672
-39.25287	0.3952544
-39.22530	0.3917400
-39.19872	0.3820226
-39.17239	0.3762717
-39.14352	0.3722665
-39.11697	0.3686215
-39.09103	0.3646012
-39.06336	0.3610600
-39.03620	0.3580866
-39.00716	0.3559403
-38.97798	0.3544250
-38.94996	0.3536512
-38.92163	0.3534439
-38.89487	0.3532950
-38.86670	0.3527734
-38.83933	0.3517344
-38.81021	0.3500638
-38.78137	0.3475548
-38.75126	0.3442297
-38.72374	0.3393802
-38.69522	0.3325131
-38.66696	0.3241824
-38.63724	0.3146592
-38.60758	0.3044238
-38.57910	0.2939403
-38.54894	0.2833513
-38.52090	0.2720028
-38.49182	0.2600962
-38.46225	0.2488203
-38.43371	0.2387178
-38.40474	0.2305217
-38.37522	0.2236046
-38.34367	0.2175975
-38.31410	0.2112212
-38.28409	0.2030704
-38.25593	0.1940569
-38.22640	0.1850144
-38.19625	0.1774510
-38.16696	0.1715739
-38.13670	0.1664865
-38.10687	0.1616723
-38.07658	0.1565025
-38.04620	0.1514954
-38.01555	0.1463760
-37.98688	0.1415010
-37.95638	0.1365189
-37.92542	0.1304157
-37.89586	0.1248948
-37.86452	0.1197694
-37.83435	0.1147259
-37.80463	0.1092290
-37.77394	0.1035289
-37.74368	0.09832489
-37.71300	0.09460999
-37.68150	0.09151001
-37.65078	0.08745526
-37.62072	0.08215356
-37.59014	0.07595368
-37.56117	0.07015961
-37.52872	0.06613556
-37.49742	0.06292712
-37.46797	0.05907981
-37.43670	0.05505831
-37.40683	0.05009262
-37.37529	0.04506690
-37.34429	0.04158883
-37.31402	0.03857376
-37.28264	0.03522344
-37.25035	0.03092270
-37.22105	0.02562277
-37.18968	0.01996472
-37.15906	0.01670357
-37.12728	0.01464064
-37.09558	0.01285506
-37.06560	0.01063009
-37.03366	0.006443452
-37.00277	0.001903135
-36.97236	-0.002075711
-36.94014	-0.004792075
-36.90872	-0.006767432
-36.87713	-0.009686084
-36.84550	-0.01296496
-36.81609	-0.01665634
-36.78370	-0.02020181
-36.75310	-0.02259259
-36.72122	-0.02501774
-36.68876	-0.02757161
-36.65871	-0.03118508
-36.62695	-0.03541983
-36.59633	-0.03899581
-36.56636	-0.04200488
-36.53366	-0.04416744
-36.50240	-0.04611492
-36.47129	-0.04865438
-36.43938	-0.05166191
-36.40758	-0.05461986
-36.37548	-0.05729086
-36.34472	-0.05996778
-36.31370	-0.06186730
-36.28176	-0.06344346
-36.25018	-0.06514645
-36.21863	-0.06723782
-36.18684	-0.06929626
-36.15540	-0.07160540
-36.12422	-0.07353039
-36.09264	-0.07551324
-36.05942	-0.07783235
-36.02893	-0.07990235
-35.99672	-0.08187605
-35.96521	-0.08393485
-35.93410	-0.08599901
-35.90256	-0.08812937
-35.86984	-0.09035493
-35.83802	-0.09249952
-35.80554	-0.09452764
-35.77365	-0.09626425
-35.74166	-0.09803924
-35.71023	-0.09996612
-35.67878	-0.1020676
-35.64825	-0.1047853
-35.61625	-0.1072905
-35.58491	-0.1092796
-35.55211	-0.1107088
-35.52006	-0.1117507
-35.48774	-0.1133785
-35.45560	-0.1156439
-35.42514	-0.1182644
-35.39229	-0.1205874
-35.36168	-0.1221746
-35.32843	-0.1234142
-35.29584	-0.1248425
-35.26550	-0.1267791
-35.23384	-0.1287420
-35.20263	-0.1302957
-35.17105	-0.1316934
-35.13914	-0.1331073
-35.10562	-0.1342715
-35.07459	-0.1355698
-35.04157	-0.1368256
-35.00864	-0.1380058
-34.97826	-0.1394925
-34.94682	-0.1411132
-34.91411	-0.1422951
-34.88328	-0.1432262
-34.85001	-0.1440878
-34.81770	-0.1449190
-34.78700	-0.1460514
-34.75369	-0.1472901
-34.72300	-0.1486262
-34.69043	-0.1498177
-34.65808	-0.1510358
-34.62598	-0.1522913
-34.59488	-0.1536229
-34.56100	-0.1550226
-34.52946	-0.1564539
-34.49725	-0.1580886
-34.46500	-0.1595138
-34.43259	-0.1608632
-34.40118	-0.1618408
-34.36902	-0.1625891
-34.33744	-0.1635056
-34.30480	-0.1648397
-34.27298	-0.1662358
-34.24078	-0.1678309
-34.20825	-0.1692512
-34.17690	-0.1704505
-34.14489	-0.1716378
-34.11238	-0.1726895
-34.08032	-0.1736487
-34.04701	-0.1746601
-34.01594	-0.1757875
-33.98443	-0.1770373
-33.95255	-0.1780622
-33.92002	-0.1791179
-33.88720	-0.1800439
-33.85433	-0.1809090
-33.82225	-0.1818720
-33.78878	-0.1829071
-33.75850	-0.1839310
-33.72580	-0.1848496
-33.69406	-0.1856078
-33.66142	-0.1864339
-33.62956	-0.1871670
-33.59846	-0.1879322
-33.56514	-0.1887228
-33.53198	-0.1895721
-33.50012	-0.1906287
-33.46892	-0.1921228
-33.43650	-0.1934714
-33.40374	-0.1947379
-33.37160	-0.1957665
-33.34013	-0.1966021
-33.30815	-0.1975529
-33.27495	-0.1984804
-33.24290	-0.1993759
-33.21145	-0.2004676
-33.17870	-0.2014770
-33.14686	-0.2022223
-33.11439	-0.2028725
-33.08185	-0.2032893
-33.04972	-0.2036032
-33.01618	-0.2040198
-32.98492	-0.2045160
-32.95267	-0.2049980
-32.91970	-0.2055224
-32.88770	-0.2061072
-32.85633	-0.2067068
-32.82397	-0.2073212
-32.79138	-0.2079181
-32.75846	-0.2084928
-32.72602	-0.2091846
-32.69358	-0.2098978
-32.66180	-0.2104967
-32.62935	-0.2109760
-32.59685	-0.2113006
-32.56430	-0.2115958
-32.53262	-0.2121114
-32.49975	-0.2129363
-32.46735	-0.2139229
-32.43613	-0.2147486
-32.40390	-0.2153022
-32.37085	-0.2157361
-32.33854	-0.2161226
-32.30585	-0.2165940
-32.27399	-0.2171249
-32.24068	-0.2174742
-32.20873	-0.2178465
-32.17478	-0.2181354
-32.14283	-0.2184822
-32.11200	-0.2189961
-32.07900	-0.2194905
-32.04657	-0.2198799
-32.01402	-0.2201403
-31.98161	-0.2202747
-31.94916	-0.2204570
-31.91668	-0.2208154
-31.88444	-0.2213354
-31.85225	-0.2219000
-31.81847	-0.2223671
-31.78615	-0.2227254
-31.75484	-0.2231196
-31.72398	-0.2234624
-31.69120	-0.2237595
-31.65716	-0.2241674
-31.62511	-0.2246166
-31.59223	-0.2251314
-31.56101	-0.2256058
-31.52865	-0.2258821
-31.49510	-0.2260488
-31.46306	-0.2262945
-31.43028	-0.2266726
-31.39774	-0.2270582
-31.36512	-0.2273737
-31.33354	-0.2275812
-31.29970	-0.2277778
-31.26720	-0.2280760
-31.23550	-0.2286911
-31.20349	-0.2293455
-31.17105	-0.2298448
-31.13875	-0.2301817
-31.10656	-0.2303597
-31.07408	-0.2305056
-31.04020	-0.2307730
-31.00758	-0.2311970
-30.97546	-0.2316950
-30.94397	-0.2322453
-30.91045	-0.2326424
-30.87878	-0.2328734
-30.84535	-0.2331600
-30.81269	-0.2335310
-30.78087	-0.2340487
-30.74825	-0.2346701
-30.71659	-0.2353565
-30.68356	-0.2359285
-30.65130	-0.2364752
-30.61936	-0.2369521
-30.58635	-0.2373381
-30.55285	-0.2377353
-30.51992	-0.2382586
-30.48815	-0.2387584
-30.45690	-0.2392966
-30.42467	-0.2396904
-30.39158	-0.2399287
-30.35822	-0.2401774
-30.32635	-0.2404977
-30.29445	-0.2409098
-30.26100	-0.2412654
-30.22761	-0.2415461
-30.19584	-0.2417828
-30.16268	-0.2420408
-30.13072	-0.2424591
-30.09752	-0.2430306
-30.06556	-0.2436658
-30.03420	-0.2441920
-30.00240	-0.2445760
-29.96933	-0.2448912
-29.93535	-0.2451422
-29.90324	-0.2453880
-29.87119	-0.2456980
-29.83785	-0.2459502
-29.80625	-0.2462236
-29.77285	-0.2466684
-29.74084	-0.2471184
-29.70839	-0.2475536
-29.67551	-0.2479740
-29.64402	-0.2482342
-29.61075	-0.2484978
-29.57798	-0.2486920
-29.54497	-0.2488906
-29.51147	-0.2491525
-29.47917	-0.2495520
-29.44690	-0.2500464
-29.41548	-0.2505448
-29.38212	-0.2510488
-29.34926	-0.2513698
-29.31658	-0.2516563
-29.28408	-0.2518997
-29.25278	-0.2521332
-29.22015	-0.2524490
-29.18696	-0.2527622
-29.15471	-0.2530327
-29.12088	-0.2535466
-29.08910	-0.2542192
-29.05644	-0.2548832
-29.02535	-0.2556988
-28.99195	-0.2563328
-28.96032	-0.2567822
-28.92634	-0.2573286
-28.89312	-0.2578175
-28.86094	-0.2582425
-28.82912	-0.2585996
-28.79678	-0.2587825
-28.76348	-0.2589556
-28.73036	-0.2591756
-28.69797	-0.2595480
-28.66502	-0.2600048
-28.63263	-0.2605442
-28.59932	-0.2609980
-28.56811	-0.2614317
-28.53424	-0.2618789
-28.50228	-0.2623041
-28.46988	-0.2625672
-28.43738	-0.2627701
-28.40338	-0.2629315
-28.37154	-0.2633066
-28.33823	-0.2640041
-28.30788	-0.2648408
-28.27465	-0.2653995
-28.24140	-0.2658566
-28.20890	-0.2661442
-28.17632	-0.2664694
-28.14333	-0.2668994
-28.11051	-0.2674196
-28.07836	-0.2680591
-28.04450	-0.2687966
-28.01305	-0.2693795
-27.98044	-0.2699112
-27.94782	-0.2703176
-27.91591	-0.2706531
-27.88175	-0.2710142
-27.85014	-0.2713161
-27.81708	-0.2714933
-27.78482	-0.2716860
-27.75146	-0.2719135
-27.71844	-0.2721644
-27.68669	-0.2726172
-27.65451	-0.2731815
-27.62191	-0.2736775
-27.58965	-0.2742298
-27.55562	-0.2747932
-27.52332	-0.2752084
-27.49100	-0.2754096
-27.45754	-0.2755768
-27.42499	-0.2757416
-27.39203	-0.2759584
-27.35983	-0.2763614
-27.32750	-0.2770073
-27.29470	-0.2776036
-27.26230	-0.2781545
-27.22941	-0.2786891
-27.19661	-0.2791082
-27.16427	-0.2794682
-27.13094	-0.2798486
-27.09885	-0.2803230
-27.06604	-0.2807826
-27.03274	-0.2811823
-27.00024	-0.2815768
-26.96756	-0.2819154
-26.93600	-0.2822830
-26.90270	-0.2827832
-26.86991	-0.2833072
-26.83718	-0.2836744
-26.80490	-0.2841135
-26.77210	-0.2844948
-26.73958	-0.2848125
-26.70668	-0.2851102
-26.67327	-0.2853444
-26.64065	-0.2855980
-26.60774	-0.2858668
-26.57420	-0.2862954
-26.54300	-0.2869164
-26.51024	-0.2875406
-26.47732	-0.2878867
-26.44531	-0.2881326
-26.41109	-0.2883235
-26.37854	-0.2885128
-26.34546	-0.2887817
-26.31245	-0.2891681
-26.28143	-0.2897451
-26.24856	-0.2904907
-26.21492	-0.2913284
-26.18353	-0.2920149
-26.15108	-0.2923875
-26.11756	-0.2926948
-26.08351	-0.2929793
-26.05202	-0.2933621
-26.01940	-0.2939382
-25.98657	-0.2944241
-25.95519	-0.2947408
-25.92055	-0.2951011
-25.88830	-0.2954607
-25.85678	-0.2957498
-25.82370	-0.2960883
-25.79043	-0.2963372
-25.75764	-0.2965244
-25.72425	-0.2967400
-25.69052	-0.2969869
-25.65719	-0.2972948
-25.62587	-0.2976770
-25.59264	-0.2980290
-25.56041	-0.2983687
-25.52812	-0.2987112
-25.49508	-0.2990750
-25.46335	-0.2993578
-25.42994	-0.2995812
-25.39782	-0.2999122
-25.36436	-0.3004070
-25.33315	-0.3007558
-25.29827	-0.3010146
-25.26466	-0.3012540
-25.23165	-0.3015498
-25.19987	-0.3021460
-25.16728	-0.3027089
-25.13547	-0.3031862
-25.10040	-0.3035763
-25.06790	-0.3039568
-25.03725	-0.3043633
-25.00374	-0.3047373
-24.97118	-0.3050806
-24.93677	-0.3054030
-24.90507	-0.3057935
-24.87296	-0.3063448
-24.84068	-0.3069834
-24.80833	-0.3074572
-24.77386	-0.3077630
-24.74123	-0.3079796
-24.70870	-0.3082444
-24.67701	-0.3087094
-24.64412	-0.3093685
-24.61076	-0.3099188
-24.57780	-0.3102218
-24.54430	-0.3104308
-24.51136	-0.3106320
-24.47937	-0.3108458
-24.44624	-0.3110746
-24.41274	-0.3113223
-24.38036	-0.3116922
-24.34740	-0.3120730
-24.31565	-0.3124228
-24.28286	-0.3127460
-24.25062	-0.3129478
-24.21742	-0.3131850
-24.18266	-0.3134024
-24.15036	-0.3136777
-24.11704	-0.3142021
-24.08563	-0.3147740
-24.05294	-0.3153300
-24.02033	-0.3156200
-23.98782	-0.3158622
-23.95376	-0.3160796
-23.92059	-0.3162968
-23.88813	-0.3165563
-23.85575	-0.3169146
-23.82184	-0.3173676
-23.78984	-0.3178662
-23.75764	-0.3183938
-23.72534	-0.3187790
-23.69196	-0.3190202
-23.65874	-0.3192296
-23.62434	-0.3194356
-23.59306	-0.3196467
-23.56004	-0.3199418
-23.52758	-0.3202638
-23.49486	-0.3205039
-23.46130	-0.3207147
-23.42809	-0.3209485
-23.39443	-0.3213142
-23.36304	-0.3220910
-23.32956	-0.3228567
-23.29772	-0.3232452
-23.26376	-0.3234552
-23.23113	-0.3236672
-23.19846	-0.3240463
-23.16567	-0.3249325
-23.13324	-0.3260550
-23.10105	-0.3267946
-23.06852	-0.3272036
-23.03540	-0.3274327
-23.00215	-0.3276592
-22.96754	-0.3280394
-22.93607	-0.3285039
-22.90328	-0.3290535
-22.87134	-0.3295337
-22.83867	-0.3298667
-22.80592	-0.3301550
-22.77326	-0.3303894
-22.74007	-0.3306195
-22.70676	-0.3308508
-22.67340	-0.3310544
-22.64047	-0.3312639
-22.60839	-0.3314844
-22.57662	-0.3317485
-22.54363	-0.3319763
-22.51110	-0.3321910
-22.47658	-0.3324020
-22.44584	-0.3326125
-22.41102	-0.3328256
-22.37750	-0.3330399
-22.34583	-0.3332556
-22.31244	-0.3336004
-22.27873	-0.3338572
-22.24774	-0.3340784
-22.21418	-0.3342943
-22.18010	-0.3345056
-22.14736	-0.3347226
-22.11478	-0.3349403
-22.08312	-0.3351789
-22.05026	-0.3353965
-22.01630	-0.3356104
-21.98342	-0.3358264
-21.94944	-0.3360727
-21.91778	-0.3363242
-21.88427	-0.3366490
-21.85256	-0.3371116
-21.81890	-0.3376706
-21.78685	-0.3381413
-21.75432	-0.3384362
-21.72085	-0.3386834
-21.68772	-0.3389078
-21.65568	-0.3391289
-21.62219	-0.3393820
-21.58930	-0.3396385
-21.55517	-0.3399114
-21.52373	-0.3403568
-21.49027	-0.3408666
-21.45734	-0.3412022
-21.42586	-0.3415900
-21.39194	-0.3418408
-21.36002	-0.3420664
-21.32660	-0.3422887
-21.29331	-0.3425061
-21.26034	-0.3427260
-21.22705	-0.3429503
-21.19542	-0.3431766
-21.16250	-0.3434090
-21.12886	-0.3436440
-21.09686	-0.3438688
-21.06352	-0.3440925
-21.03044	-0.3443176
-20.99764	-0.3445389
-20.96348	-0.3447796
-20.93073	-0.3452386
-20.89794	-0.3457494
-20.86604	-0.3461346
-20.83359	-0.3463834
-20.80094	-0.3465986
-20.76621	-0.3468124
-20.73319	-0.3470358
-20.70158	-0.3472634
-20.66920	-0.3475348
-20.63553	-0.3477681
-20.60259	-0.3479968
-20.57016	-0.3482250
-20.53725	-0.3484737
-20.50381	-0.3486990
-20.47109	-0.3489267
-20.43792	-0.3491562
-20.40396	-0.3493867
-20.37148	-0.3496315
-20.33911	-0.3499188
-20.30541	-0.3503048
-20.27309	-0.3506936
-20.24091	-0.3509585
-20.20817	-0.3511812
-20.17405	-0.3513958
-20.14011	-0.3516133
-20.10790	-0.3518694
-20.07519	-0.3524441
-20.04303	-0.3531260
-20.01060	-0.3535066
-19.97780	-0.3537693
-19.94458	-0.3540037
-19.91166	-0.3542212
-19.87841	-0.3544424
-19.84562	-0.3546697
-19.81401	-0.3548984
-19.77969	-0.3551269
-19.74701	-0.3553554
-19.71293	-0.3555786
-19.67976	-0.3558030
-19.64580	-0.3560452
-19.61488	-0.3563378
-19.58170	-0.3567820
-19.54953	-0.3572660
-19.51702	-0.3575609
-19.48341	-0.3577856
-19.44998	-0.3580037
-19.41691	-0.3582194
-19.38387	-0.3584384
-19.35122	-0.3586714
-19.31674	-0.3589132
-19.28466	-0.3591622
-19.25087	-0.3594238
-19.21946	-0.3596900
-19.18744	-0.3599261
-19.15332	-0.3601737
-19.12013	-0.3604139
-19.08756	-0.3606467
-19.05517	-0.3608789
-19.02118	-0.3611320
-18.98767	-0.3614516
-18.95543	-0.3618076
-18.92277	-0.3622974
-18.89000	-0.3626653
-18.85692	-0.3629002
-18.82435	-0.3631331
-18.79116	-0.3633660
-18.75779	-0.3635945
-18.72486	-0.3638306
-18.69204	-0.3640648
-18.65952	-0.3642998
-18.62683	-0.3645300
-18.59387	-0.3647530
-18.55947	-0.3649693
-18.52640	-0.3651926
-18.49351	-0.3654348
-18.46078	-0.3658886
-18.42862	-0.3663860
-18.39539	-0.3666800
-18.36271	-0.3669321
-18.32892	-0.3671614
-18.29619	-0.3673796
-18.26358	-0.3675996
-18.22996	-0.3678213
-18.19728	-0.3680570
-18.16439	-0.3684166
-18.13197	-0.3688796
-18.09918	-0.3693802
-18.06636	-0.3697216
-18.03352	-0.3699489
-18.00016	-0.3701739
-17.96635	-0.3703965
-17.93321	-0.3706230
-17.89958	-0.3708582
-17.86801	-0.3710920
-17.83462	-0.3713197
-17.80160	-0.3715379
-17.76888	-0.3717541
-17.73514	-0.3719826
-17.70255	-0.3722290
-17.66954	-0.3724750
-17.63820	-0.3727002
-17.60291	-0.3729060
-17.57098	-0.3731064
-17.53641	-0.3733222
-17.50430	-0.3736440
-17.47119	-0.3742380
-17.43829	-0.3747025
-17.40693	-0.3749714
-17.37332	-0.3752027
-17.33997	-0.3755411
-17.30711	-0.3761270
-17.27513	-0.3766410
-17.24089	-0.3769248
-17.20905	-0.3771410
-17.17534	-0.3773536
-17.14206	-0.3775696
-17.10966	-0.3777854
-17.07611	-0.3780119
-17.04187	-0.3782446
-17.01028	-0.3784765
-16.97836	-0.3787067
-16.94399	-0.3789230
-16.90989	-0.3791325
-16.87654	-0.3793428
-16.84450	-0.3795602
-16.81215	-0.3799132
-16.77893	-0.3803714
-16.74735	-0.3808676
-16.71391	-0.3812328
-16.68071	-0.3814552
-16.64676	-0.3816696
-16.61505	-0.3818838
-16.58146	-0.3820975
-16.54888	-0.3823166
-16.51504	-0.3825328
-16.48134	-0.3827478
-16.44850	-0.3829707
-16.41547	-0.3832797
-16.38398	-0.3836516
-16.35104	-0.3839962
-16.31731	-0.3842402
-16.28499	-0.3844588
-16.25180	-0.3846704
-16.21851	-0.3848826
-16.18453	-0.3850964
-16.15304	-0.3853103
-16.11996	-0.3855214
-16.08688	-0.3857277
-16.05319	-0.3859356
-16.01934	-0.3861526
-15.98716	-0.3863747
-15.95436	-0.3865990
-15.92038	-0.3868169
-15.88837	-0.3870240
-15.85480	-0.3872308
-15.82196	-0.3874428
-15.78938	-0.3876664
-15.75616	-0.3879976
-15.72294	-0.3882618
-15.69068	-0.3884931
-15.65664	-0.3887045
-15.62490	-0.3889098
-15.59054	-0.3891178
-15.55751	-0.3893316
-15.52528	-0.3895461
-15.49135	-0.3897580
-15.45808	-0.3899698
-15.42490	-0.3901890
-15.39195	-0.3904484
-15.35939	-0.3907579
-15.32682	-0.3909857
-15.29390	-0.3912094
-15.26083	-0.3914243
-15.22822	-0.3916375
-15.19442	-0.3918502
-15.16134	-0.3920594
-15.12834	-0.3922702
-15.09537	-0.3924906
-15.06276	-0.3927147
-15.02986	-0.3929390
-14.99697	-0.3931500
-14.96303	-0.3933528
-14.92942	-0.3935484
-14.89722	-0.3937502
-14.86438	-0.3939797
-14.83157	-0.3942785
-14.79924	-0.3945226
-14.76541	-0.3947471
-14.73179	-0.3949529
-14.69822	-0.3951596
-14.66548	-0.3953711
-14.63364	-0.3955855
-14.60069	-0.3958034
-14.56696	-0.3960090
-14.53462	-0.3962057
-14.50052	-0.3964136
-14.46755	-0.3966254
-14.43560	-0.3968390
-14.40271	-0.3970542
-14.36926	-0.3972584
-14.33696	-0.3974563
-14.30268	-0.3976526
-14.27029	-0.3978476
-14.23629	-0.3980478
-14.20308	-0.3982728
-14.16983	-0.3986420
-14.13718	-0.3991284
-14.10435	-0.3994551
-14.07190	-0.3996590
-14.03909	-0.3998487
-14.00621	-0.4000409
-13.97286	-0.4002402
-13.94103	-0.4004492
-13.90656	-0.4006542
-13.87403	-0.4008417
-13.83945	-0.4010261
-13.80612	-0.4012113
-13.77334	-0.4014016
-13.74104	-0.4016021
-13.70847	-0.4018118
-13.67498	-0.4021074
-13.64239	-0.4023375
-13.61066	-0.4025416
-13.57651	-0.4027378
-13.54231	-0.4029253
-13.50951	-0.4031168
-13.47548	-0.4033178
-13.44299	-0.4035233
-13.41056	-0.4037271
-13.37698	-0.4039386
-13.34394	-0.4041577
-13.31195	-0.4043758
-13.27928	-0.4045864
-13.24581	-0.4047844
-13.21301	-0.4049690
-13.17930	-0.4051450
-13.14536	-0.4053312
-13.11126	-0.4055298
-13.07929	-0.4057940
-13.04608	-0.4061152
-13.01346	-0.4063648
-12.98146	-0.4065716
-12.94808	-0.4067786
-12.91536	-0.4069832
-12.88220	-0.4071876
-12.84851	-0.4073804
-12.81599	-0.4075653
-12.78212	-0.4077507
-12.74904	-0.4079424
-12.71592	-0.4081428
-12.68365	-0.4083477
-12.65120	-0.4085520
-12.61748	-0.4087456
-12.58404	-0.4089336
-12.55044	-0.4091178
-12.51844	-0.4093015
-12.48488	-0.4094986
-12.45186	-0.4097003
-12.41967	-0.4098959
-12.38567	-0.4100826
-12.35266	-0.4102640
-12.31945	-0.4104478
-12.28643	-0.4106409
-12.25320	-0.4108352
-12.22016	-0.4110228
-12.18772	-0.4112090
-12.15507	-0.4113992
-12.12064	-0.4115940
-12.08728	-0.4117926
-12.05542	-0.4119858
-12.02223	-0.4121620
-11.98790	-0.4123358
-11.95426	-0.4125183
-11.92042	-0.4127144
-11.88944	-0.4129636
-11.85652	-0.4131682
-11.82350	-0.4133567
-11.78968	-0.4135406
-11.75647	-0.4137302
-11.72362	-0.4139414
-11.69149	-0.4141563
-11.65823	-0.4143535
-11.62531	-0.4145355
-11.59153	-0.4147084
-11.55919	-0.4148789
-11.52584	-0.4150601
-11.49206	-0.4152529
-11.45912	-0.4154526
-11.42615	-0.4156600
-11.39370	-0.4158636
-11.36088	-0.4160579
-11.32673	-0.4162455
-11.29432	-0.4164272
-11.26050	-0.4166018
-11.22810	-0.4167724
-11.19524	-0.4169443
-11.16121	-0.4171230
-11.12911	-0.4173090
-11.09569	-0.4174996
-11.06216	-0.4176794
-11.02996	-0.4178474
-10.99632	-0.4180094
-10.96235	-0.4181692
-10.92828	-0.4183407
-10.89615	-0.4185289
-10.86478	-0.4187280
-10.83075	-0.4189274
-10.79787	-0.4191090
-10.76424	-0.4192808
-10.73137	-0.4194458
-10.69865	-0.4196182
-10.66433	-0.4197924
-10.63199	-0.4199710
-10.59824	-0.4201518
-10.56541	-0.4203311
-10.53268	-0.4205066
-10.49988	-0.4206854
-10.46735	-0.4208586
-10.43400	-0.4210357
-10.40000	-0.4212144
-10.36751	-0.4213922
-10.33389	-0.4215591
-10.30176	-0.4217257
-10.26731	-0.4218920
-10.23390	-0.4220541
-10.20171	-0.4222208
-10.16773	-0.4223868
-10.13462	-0.4225588
-10.10111	-0.4227434
-10.06844	-0.4229348
-10.03642	-0.4231206
-10.00397	-0.4232926
-9.970642	-0.4234522
-9.936859	-0.4236075
-9.903744	-0.4237659
-9.869755	-0.4239399
-9.837563	-0.4241694
-9.804706	-0.4244696
-9.771845	-0.4246798
-9.739559	-0.4248496
-9.707066	-0.4250046
-9.671470	-0.4251581
-9.639653	-0.4253237
-9.606239	-0.4254929
-9.572592	-0.4256607
-9.539899	-0.4258296
-9.506431	-0.4260080
-9.473438	-0.4261898
-9.442447	-0.4263606
-9.407860	-0.4265088
-9.374984	-0.4267344
-9.341005	-0.4269492
-9.307122	-0.4270916
-9.274891	-0.4272547
-9.241812	-0.4274693
-9.207769	-0.4276613
-9.175579	-0.4278228
-9.143272	-0.4279703
-9.109601	-0.4281132
-9.075939	-0.4282506
-9.042531	-0.4283934
-9.009388	-0.4285458
-8.976092	-0.4287104
-8.943275	-0.4290498
-8.910112	-0.4294842
-8.878274	-0.4297675
-8.844995	-0.4299343
-8.811138	-0.4300861
-8.778412	-0.4302336
-8.745360	-0.4303795
-8.711826	-0.4305222
-8.678422	-0.4306653
-8.645492	-0.4308176
-8.612296	-0.4309729
-8.580569	-0.4311289
-8.546768	-0.4312794
-8.512856	-0.4314300
-8.479955	-0.4315826
-8.447632	-0.4317310
-8.414047	-0.4318665
-8.380078	-0.4319982
-8.346453	-0.4321301
-8.312980	-0.4322743
-8.281189	-0.4324278
-8.248749	-0.4325850
-8.215348	-0.4327378
-8.182282	-0.4328852
-8.148690	-0.4330343
-8.115856	-0.4331764
-8.082714	-0.4333089
-8.049190	-0.4334406
-8.014210	-0.4335795
-7.982012	-0.4337290
-7.948874	-0.4339176
-7.915937	-0.4340978
-7.884124	-0.4342520
-7.849726	-0.4343969
-7.817188	-0.4345422
-7.783019	-0.4346842
-7.751679	-0.4348299
-7.716876	-0.4349840
-7.684338	-0.4351337
-7.651328	-0.4352792
-7.618359	-0.4354191
-7.583960	-0.4355500
-7.552579	-0.4356860
-7.518308	-0.4358320
-7.485676	-0.4359854
-7.453150	-0.4361398
-7.420350	-0.4362892
-7.386571	-0.4364409
-7.353001	-0.4365833
-7.320747	-0.4367258
-7.287280	-0.4368624
-7.255347	-0.4369960
-7.220172	-0.4371369
-7.187576	-0.4372776
-7.154359	-0.4374146
-7.120575	-0.4375557
-7.088390	-0.4376904
-7.055831	-0.4378261
-7.022300	-0.4379734
-6.989434	-0.4381108
-6.956611	-0.4382428
-6.922609	-0.4383670
-6.889512	-0.4384819
-6.857116	-0.4386091
-6.823105	-0.4387474
-6.790710	-0.4388820
-6.757916	-0.4390150
-6.723663	-0.4391365
-6.690940	-0.4392553
-6.657993	-0.4393799
-6.623390	-0.4395053
-6.591000	-0.4396284
-6.558509	-0.4397498
-6.524924	-0.4398617
-6.492254	-0.4399717
-6.458326	-0.4400850
-6.424524	-0.4401993
-6.392079	-0.4403162
-6.359195	-0.4404365
-6.325766	-0.4405644
-6.292028	-0.4406960
-6.260304	-0.4408340
-6.226693	-0.4409734
-6.193800	-0.4411120
-6.160515	-0.4412378
-6.128007	-0.4413494
-6.094448	-0.4414491
-6.060411	-0.4415606
-6.027590	-0.4416843
-5.994714	-0.4418116
-5.961274	-0.4419370
-5.928198	-0.4420532
-5.895576	-0.4421644
-5.861069	-0.4422802
-5.828161	-0.4423980
-5.796210	-0.4425158
-5.762630	-0.4426376
-5.730187	-0.4427600
-5.696646	-0.4428780
-5.663079	-0.4429947
-5.629627	-0.4431105
-5.597216	-0.4432226
-5.564116	-0.4433411
-5.530944	-0.4434553
-5.497620	-0.4435635
-5.463467	-0.4436724
-5.431480	-0.4437784
-5.397362	-0.4438934
-5.364692	-0.4440148
-5.332488	-0.4441428
-5.298926	-0.4442641
-5.265455	-0.4443661
-5.232346	-0.4444626
-5.197876	-0.4445618
-5.164924	-0.4446622
-5.132346	-0.4447807
-5.099060	-0.4449024
-5.067094	-0.4450140
-5.033941	-0.4451290
-4.999882	-0.4452419
-4.967468	-0.4453380
-4.935082	-0.4454260
-4.899875	-0.4455192
-4.866098	-0.4456183
-4.833790	-0.4457335
-4.801297	-0.4458502
-4.769096	-0.4459504
-4.735636	-0.4460373
-4.702052	-0.4461306
-4.668154	-0.4462291
-4.635618	-0.4463380
-4.601394	-0.4464447
-4.568813	-0.4465446
-4.535376	-0.4466418
-4.502380	-0.4467438
-4.469803	-0.4468484
-4.437064	-0.4469536
-4.404772	-0.4470552
-4.370040	-0.4471536
-4.336339	-0.4472444
-4.303116	-0.4473288
-4.269691	-0.4474072
-4.236881	-0.4474861
-4.203442	-0.4475730
-4.170355	-0.4476612
-4.137220	-0.4477496
-4.103764	-0.4478424
-4.070921	-0.4479397
-4.037891	-0.4480390
-4.005130	-0.4481440
-3.971288	-0.4482422
-3.938200	-0.4483348
-3.904620	-0.4484262
-3.871719	-0.4485231
-3.839030	-0.4486153
-3.807787	-0.4487100
-3.773288	-0.4488064
-3.739948	-0.4488971
-3.706778	-0.4489876
-3.672319	-0.4490778
-3.639070	-0.4491630
-3.605880	-0.4492512
-3.573240	-0.4493536
-3.540760	-0.4494579
-3.509132	-0.4495614
-3.474563	-0.4496493
-3.442331	-0.4497284
-3.407580	-0.4498056
-3.375002	-0.4498880
-3.340776	-0.4499690
-3.308630	-0.4500466
-3.274642	-0.4501130
-3.241222	-0.4501824
-3.207685	-0.4502644
-3.175586	-0.4503466
-3.141698	-0.4504309
-3.108918	-0.4505108
-3.074548	-0.4505898
-3.041308	-0.4506802
-3.009379	-0.4507824
-2.976942	-0.4508814
-2.944634	-0.4509687
-2.910544	-0.4510416
-2.876389	-0.4511030
-2.843045	-0.4511688
-2.810013	-0.4512406
-2.776854	-0.4513178
-2.744176	-0.4514018
-2.710630	-0.4514937
-2.676678	-0.4515877
-2.644178	-0.4516760
-2.611250	-0.4517547
-2.579309	-0.4518246
-2.545468	-0.4518961
-2.512109	-0.4519693
-2.479344	-0.4520453
-2.446289	-0.4521150
-2.412871	-0.4521735
-2.378984	-0.4522335
-2.344844	-0.4523028
-2.312613	-0.4523760
-2.279084	-0.4524474
-2.245718	-0.4525090
-2.211770	-0.4525642
-2.178716	-0.4526272
-2.146882	-0.4527084
-2.113298	-0.4527862
-2.081131	-0.4528519
-2.047941	-0.4528996
-2.013406	-0.4529450
-1.980841	-0.4529918
-1.947707	-0.4530418
-1.914996	-0.4530850
-1.881981	-0.4531282
-1.848560	-0.4531510
-1.815215	-0.4531801
-1.781264	-0.4532321
-1.748274	-0.4535360
-1.715682	-0.4547705
-1.682423	-0.4568692
-1.649746	-0.4588368
-1.615854	-0.4594684
-1.583508	-0.4595929
-1.550832	-0.4596470
-1.516927	-0.4596809
-1.484192	-0.4597026
-1.450491	-0.4597168
-1.417046	-0.4596948
-1.384104	-0.4596740
-1.350452	-0.4596830
-1.316853	-0.4597044
-1.284461	-0.4597258
-1.252178	-0.4597394
-1.218944	-0.4597428
-1.184631	-0.4597520
-1.151953	-0.4597730
-1.118514	-0.4598056
-1.085334	-0.4598452
-1.052542	-0.4598814
-1.019112	-0.4599172
-0.9859085	-0.4599554
-0.9521211	-0.4599973
-0.9188062	-0.4600346
-0.8860284	-0.4600754
-0.8528614	-0.4601208
-0.8195344	-0.4601788
-0.7863697	-0.4602354
-0.7543712	-0.4602882
-0.7209000	-0.4603271
-0.6868485	-0.4603622
-0.6527780	-0.4604000
-0.6206812	-0.4604433
-0.5872234	-0.4604902
-0.5541476	-0.4605303
-0.5211096	-0.4605631
-0.4878720	-0.4605979
-0.4544494	-0.4606338
-0.4210594	-0.4606730
-0.3885916	-0.4607122
-0.3546074	-0.4607529
-0.3217033	-0.4607925
-0.2890931	-0.4608272
-0.2561380	-0.4608524
-0.2213753	-0.4608697
-0.1878294	-0.4608922
-0.1551220	-0.4609269
-0.1211545	-0.4609879
-0.08825819	-0.4610598
-0.05583524	-0.4611119
-0.02126364	-0.4611554
0.01081007	-0.4611891
0.04362652	-0.4612165
0.07676326	-0.4612453
0.1096421	-0.4612769
0.1436235	-0.4613156
0.1763850	-0.4613694
0.2096922	-0.4614267
0.2423352	-0.4614752
0.2751244	-0.4615106
0.3091159	-0.4615308
0.3424985	-0.4615574
0.3764222	-0.4615934
0.4083790	-0.4616320
0.4426615	-0.4616644
0.4760063	-0.4616943
0.5090537	-0.4617309
0.5427288	-0.4617807
0.5746474	-0.4618276
0.6069176	-0.4618620
0.6414382	-0.4618797
0.6754728	-0.4618876
0.7086440	-0.4618953
0.7412663	-0.4619170
0.7756600	-0.4619544
0.8082382	-0.4620006
0.8409119	-0.4620539
0.8740024	-0.4621026
0.9080103	-0.4621470
0.9395055	-0.4621785
0.9734353	-0.4622059
1.007746	-0.4622397
1.041315	-0.4622860
1.073294	-0.4623365
1.105102	-0.4623838
1.140197	-0.4624178
1.172476	-0.4624414
1.207234	-0.4624728
1.240003	-0.4625172
1.272332	-0.4625598
1.306194	-0.4626007
1.339133	-0.4626374
1.372493	-0.4626672
1.404860	-0.4627028
1.438644	-0.4627438
1.471370	-0.4627792
1.504277	-0.4628102
1.537880	-0.4628402
1.570960	-0.4628584
1.603716	-0.4628709
1.637800	-0.4628889
1.671100	-0.4629086
1.703674	-0.4629374
1.737646	-0.4629609
1.770591	-0.4629793
1.806402	-0.4629964
1.837762	-0.4630194
1.871182	-0.4630524
1.904074	-0.4630926
1.936002	-0.4631328
1.969946	-0.4631731
2.004164	-0.4632007
2.036430	-0.4632150
2.069752	-0.4632250
2.103434	-0.4632406
2.135961	-0.4632740
2.169016	-0.4633120
2.202776	-0.4633373
2.236996	-0.4633608
2.270370	-0.4633854
2.302982	-0.4634170
2.335503	-0.4634581
2.368665	-0.4634958
2.401397	-0.4635250
2.434510	-0.4635530
2.468082	-0.4635815
2.501326	-0.4636164
2.534806	-0.4636485
2.567663	-0.4636732
2.601067	-0.4636852
2.634006	-0.4636889
2.668206	-0.4636944
2.701111	-0.4637100
2.734816	-0.4637373
2.768186	-0.4637762
2.800630	-0.4638118
2.833995	-0.4638476
2.867239	-0.4638720
2.900604	-0.4638873
2.933600	-0.4638981
2.966162	-0.4638976
2.998551	-0.4638930
3.033025	-0.4638962
3.066792	-0.4639106
3.098895	-0.4639392
3.132754	-0.4639884
3.166478	-0.4640307
3.198892	-0.4640761
3.232574	-0.4641063
3.264816	-0.4641297
3.298712	-0.4641479
3.331494	-0.4641598
3.364844	-0.4641778
3.398750	-0.4642011
3.431898	-0.4642250
3.465593	-0.4642600
3.497912	-0.4642940
3.530834	-0.4643216
3.563450	-0.4643414
3.597495	-0.4643474
3.631006	-0.4643485
3.664280	-0.4643574
3.696994	-0.4643740
3.731042	-0.4643954
3.762188	-0.4644195
3.797080	-0.4644452
3.830723	-0.4644672
3.862018	-0.4644854
3.896880	-0.4645019
3.928708	-0.4645134
3.961627	-0.4645239
3.995715	-0.4645434
4.029760	-0.4645678
4.062098	-0.4645944
4.094882	-0.4646167
4.128487	-0.4646293
4.161306	-0.4646347
4.195016	-0.4646420
4.228774	-0.4646488
4.260982	-0.4646554
4.294556	-0.4646638
4.328124	-0.4646774
4.360321	-0.4646978
4.393521	-0.4647144
4.426937	-0.4647309
4.460338	-0.4647402
4.493790	-0.4647449
4.526758	-0.4647464
4.559806	-0.4647381
4.593168	-0.4647293
4.627146	-0.4647270
4.659990	-0.4647315
4.693070	-0.4647387
4.726572	-0.4647430
4.759817	-0.4647480
4.793750	-0.4647623
4.825550	-0.4647763
4.858680	-0.4647832
4.892500	-0.4647826
4.925550	-0.4647812
4.959813	-0.4647941
4.991787	-0.4648190
5.024898	-0.4648416
5.057632	-0.4648531
5.090629	-0.4648537
5.124413	-0.4648464
5.158734	-0.4648391
5.191706	-0.4648434
5.225574	-0.4648596
5.258262	-0.4648822
5.291008	-0.4649050
5.323831	-0.4649213
5.357978	-0.4649304
5.391234	-0.4649444
5.424571	-0.4649650
5.457100	-0.4649844
5.489331	-0.4649906
5.522396	-0.4649887
5.556635	-0.4649848
5.589936	-0.4649899
5.623691	-0.4650017
5.656880	-0.4650184
5.690074	-0.4650434
5.722802	-0.4650646
5.755536	-0.4650744
5.789336	-0.4650793
5.823746	-0.4650778
5.856519	-0.4650873
5.890271	-0.4651074
5.921642	-0.4651313
5.954422	-0.4651500
5.988052	-0.4651633
6.021258	-0.4651670
6.054136	-0.4651660
6.087740	-0.4651571
6.121537	-0.4651541
6.154973	-0.4651580
6.188626	-0.4651697
6.221086	-0.4651909
6.253988	-0.4652148
6.286347	-0.4652254
6.319514	-0.4652291
6.353974	-0.4652294
6.387810	-0.4652250
6.421264	-0.4652290
6.453344	-0.4652391
6.485015	-0.4652436
6.518774	-0.4652414
6.552702	-0.4652358
6.586545	-0.4652290
6.620374	-0.4652213
6.651731	-0.4652156
6.686020	-0.4652089
6.718708	-0.4651915
6.752156	-0.4651717
6.786738	-0.4651626
6.819256	-0.4651590
6.852006	-0.4651691
6.884750	-0.4651776
6.917001	-0.4651709
6.951405	-0.4651596
6.984653	-0.4651470
7.018228	-0.4651440
7.051780	-0.4651504
7.083881	-0.4651503
7.117511	-0.4651450
7.151172	-0.4651334
7.183874	-0.4651188
7.217432	-0.4651071
7.251288	-0.4651004
7.283738	-0.4650916
7.317410	-0.4650824
7.350898	-0.4650784
7.383500	-0.4650748
7.416030	-0.4650700
7.450538	-0.4650634
7.483872	-0.4650503
7.517139	-0.4650363
7.549742	-0.4650386
7.582734	-0.4650424
7.615426	-0.4650356
7.649432	-0.4650232
7.683288	-0.4650012
7.716361	-0.4649808
7.750324	-0.4649753
7.783094	-0.4649790
7.816742	-0.4649910
7.849036	-0.4650146
7.882188	-0.4650306
7.914520	-0.4650317
7.948062	-0.4650204
7.981282	-0.4650122
8.015178	-0.4650030
8.047910	-0.4649980
8.081069	-0.4649966
8.114516	-0.4649926
8.147322	-0.4649931
8.181800	-0.4649915
8.213618	-0.4649788
8.248055	-0.4649617
8.281618	-0.4649549
8.314514	-0.4649586
8.346932	-0.4649692
8.379930	-0.4649711
8.413296	-0.4649594
8.446402	-0.4649354
8.480163	-0.4649022
8.513275	-0.4648802
8.547329	-0.4648724
8.579166	-0.4648770
8.612801	-0.4648820
8.646030	-0.4648807
8.678689	-0.4648618
8.712499	-0.4648340
8.745719	-0.4648228
8.779015	-0.4648202
8.811366	-0.4648166
8.844994	-0.4647979
8.878381	-0.4647653
8.911824	-0.4647369
8.944931	-0.4647148
8.977235	-0.4647054
9.011789	-0.4646948
9.044888	-0.4646714
9.077894	-0.4646516
9.110938	-0.4646325
9.143895	-0.4646106
9.178351	-0.4645859
9.211140	-0.4645592
9.245331	-0.4645447
9.277388	-0.4645338
9.309793	-0.4645180
9.342805	-0.4644896
9.376882	-0.4644510
9.411231	-0.4644250
9.443875	-0.4644120
9.476744	-0.4644039
9.510338	-0.4643910
9.543228	-0.4643616
9.576559	-0.4643282
9.610597	-0.4643009
9.643238	-0.4642760
9.676965	-0.4642524
9.710288	-0.4642344
9.743664	-0.4642238
9.776231	-0.4642262
9.809308	-0.4642261
9.841447	-0.4642168
9.876066	-0.4641900
9.908890	-0.4641682
9.942371	-0.4641529
9.974609	-0.4641444
10.00895	-0.4641296
10.04139	-0.4641002
10.07540	-0.4640784
10.10839	-0.4640714
10.14110	-0.4640672
10.17381	-0.4640552
10.20763	-0.4640303
10.24024	-0.4639976
10.27470	-0.4639687
10.30705	-0.4639504
10.34075	-0.4639338
10.37398	-0.4639180
10.40824	-0.4639036
10.44033	-0.4638820
10.47321	-0.4638622
10.50579	-0.4638446
10.53994	-0.4638186
10.57252	-0.4637850
10.60656	-0.4637530
10.64115	-0.4637160
10.67406	-0.4636930
10.70730	-0.4636818
10.73890	-0.4636720
10.77238	-0.4636589
10.80454	-0.4636336
10.83850	-0.4635894
10.87217	-0.4635504
10.90549	-0.4635115
10.93849	-0.4634737
10.97217	-0.4634400
11.00491	-0.4634081
11.03892	-0.4633860
11.07164	-0.4633731
11.10464	-0.4633606
11.13799	-0.4633389
11.17035	-0.4633032
11.20432	-0.4632416
11.23781	-0.4631941
11.27121	-0.4631537
11.30459	-0.4631248
11.33710	-0.4631026
11.37017	-0.4630722
11.40456	-0.4630340
11.43692	-0.4629971
11.47036	-0.4629692
11.50349	-0.4629343
11.53658	-0.4628974
11.57060	-0.4628580
11.60373	-0.4628217
11.63622	-0.4627874
11.66932	-0.4627604
11.70278	-0.4627331
11.73663	-0.4627059
11.76955	-0.4626774
11.80390	-0.4626419
11.83566	-0.4625950
11.87002	-0.4625440
11.90296	-0.4624971
11.93672	-0.4624590
11.97100	-0.4624350
12.00404	-0.4624212
12.03633	-0.4624150
12.06968	-0.4624040
12.10041	-0.4623747
12.13537	-0.4623318
12.16838	-0.4622816
12.20206	-0.4622306
12.23560	-0.4621960
12.26899	-0.4621740
12.30302	-0.4621519
12.33549	-0.4621348
12.36960	-0.4621232
12.40124	-0.4621078
12.43427	-0.4620987
12.46732	-0.4620813
12.50090	-0.4620572
12.53556	-0.4620290
12.56778	-0.4619953
12.60061	-0.4619598
12.63492	-0.4619287
12.66737	-0.4618947
12.70134	-0.4618557
12.73385	-0.4618140
12.76766	-0.4617753
12.80138	-0.4617496
12.83386	-0.4617278
12.86737	-0.4617070
12.89964	-0.4616810
12.93321	-0.4616516
12.96597	-0.4616219
12.99905	-0.4615929
13.03216	-0.4615570
13.06620	-0.4615120
13.09902	-0.4614708
13.13296	-0.4614247
13.16538	-0.4613750
13.19852	-0.4613280
13.23328	-0.4612820
13.26578	-0.4612400
13.29836	-0.4612004
13.33165	-0.4611553
13.36471	-0.4611056
13.39878	-0.4610590
13.43204	-0.4610169
13.46433	-0.4609762
13.49837	-0.4609266
13.53202	-0.4608722
13.56503	-0.4608200
13.59796	-0.4607704
13.63116	-0.4607247
13.66505	-0.4606738
13.69809	-0.4606218
13.73130	-0.4605668
13.76458	-0.4605180
13.79837	-0.4604641
13.83090	-0.4604117
13.86549	-0.4603660
13.89772	-0.4603259
13.93065	-0.4602924
13.96417	-0.4602576
13.99684	-0.4602045
14.03188	-0.4601511
14.06504	-0.4601066
14.09672	-0.4600733
14.13036	-0.4600481
14.16365	-0.4600313
14.19694	-0.4600051
14.22927	-0.4599672
14.26281	-0.4599175
14.29642	-0.4598568
14.32988	-0.4597988
14.36402	-0.4597503
14.39669	-0.4597097
14.42970	-0.4596694
14.46255	-0.4596326
14.49640	-0.4596000
14.52853	-0.4595661
14.56155	-0.4595278
14.59508	-0.4594796
14.62844	-0.4594204
14.66290	-0.4593686
14.69649	-0.4593180
14.72868	-0.4592704
14.76183	-0.4592196
14.79544	-0.4591704
14.82890	-0.4591211
14.86265	-0.4590748
14.89526	-0.4590318
14.92841	-0.4589861
14.96115	-0.4589424
14.99519	-0.4589053
15.02716	-0.4588550
15.06077	-0.4587944
15.09418	-0.4587350
15.12785	-0.4586804
15.16136	-0.4586396
15.19394	-0.4586116
15.22764	-0.4585816
15.25973	-0.4585421
15.29415	-0.4584858
15.32724	-0.4584000
15.36072	-0.4583204
15.39475	-0.4582650
15.42700	-0.4582176
15.46011	-0.4581664
15.49398	-0.4581178
15.52776	-0.4580623
15.55977	-0.4580062
15.59377	-0.4579624
15.62627	-0.4579176
15.65957	-0.4578680
15.69311	-0.4578078
15.72703	-0.4577408
15.76029	-0.4576746
15.79286	-0.4576126
15.82628	-0.4575764
15.85982	-0.4575525
15.89228	-0.4575234
15.92526	-0.4574870
15.95851	-0.4574364
15.99188	-0.4573846
16.02588	-0.4573461
16.05919	-0.4573085
16.09222	-0.4572574
16.12457	-0.4571984
16.15878	-0.4571310
16.19238	-0.4570642
16.22627	-0.4570011
16.25909	-0.4569443
16.29224	-0.4568888
16.32454	-0.4568432
16.35802	-0.4567976
16.39092	-0.4567478
16.42468	-0.4566963
16.45781	-0.4566426
16.49123	-0.4565841
16.52484	-0.4565172
16.55808	-0.4564498
16.59122	-0.4563886
16.62427	-0.4563324
16.65770	-0.4562820
16.69056	-0.4562334
16.72390	-0.4561844
16.75681	-0.4561346
16.79039	-0.4560838
16.82381	-0.4560167
16.85755	-0.4559478
16.89120	-0.4558898
16.92395	-0.4558378
16.95624	-0.4557842
16.98965	-0.4557358
17.02439	-0.4556722
17.05752	-0.4556080
17.09177	-0.4555481
17.12394	-0.4554974
17.15679	-0.4554473
17.18884	-0.4553977
17.22276	-0.4553497
17.25638	-0.4552957
17.28891	-0.4552420
17.32344	-0.4551916
17.35658	-0.4551306
17.38990	-0.4550668
17.42301	-0.4550180
17.45631	-0.4549752
17.49002	-0.4549316
17.52330	-0.4548820
17.55627	-0.4548297
17.58944	-0.4547816
17.62069	-0.4547467
17.65503	-0.4547047
17.68796	-0.4546484
17.72155	-0.4545890
17.75438	-0.4545316
17.78935	-0.4544769
17.82153	-0.4544330
17.85512	-0.4543822
17.88819	-0.4543272
17.92156	-0.4542692
17.95344	-0.4542050
17.98804	-0.4541417
18.02194	-0.4540890
18.05414	-0.4540261
18.08761	-0.4539626
18.12123	-0.4539018
18.15394	-0.4538359
18.18675	-0.4537775
18.22120	-0.4537247
18.25419	-0.4536660
18.28760	-0.4536082
18.32122	-0.4535473
18.35432	-0.4534820
18.38779	-0.4534119
18.42016	-0.4533432
18.45327	-0.4532822
18.48745	-0.4532256
18.51934	-0.4531636
18.55319	-0.4530946
18.58682	-0.4530276
18.61996	-0.4529621
18.65355	-0.4529074
18.68676	-0.4528594
18.72095	-0.4528094
18.75322	-0.4527546
18.78639	-0.4527004
18.81906	-0.4526422
18.85206	-0.4525770
18.88642	-0.4525060
18.91992	-0.4524389
18.95263	-0.4523722
18.98621	-0.4523070
19.01894	-0.4522415
19.05234	-0.4521723
19.08593	-0.4521090
19.12000	-0.4520561
19.15202	-0.4520086
19.18554	-0.4519600
19.21895	-0.4519050
19.25254	-0.4518453
19.28525	-0.4517820
19.31813	-0.4517240
19.35235	-0.4516660
19.38489	-0.4515992
19.41816	-0.4515377
19.45196	-0.4514797
19.48486	-0.4514304
19.51801	-0.4513740
19.55138	-0.4513090
19.58475	-0.4512381
19.61758	-0.4511668
19.65112	-0.4511037
19.68494	-0.4510467
19.71748	-0.4509811
19.75133	-0.4509102
19.78505	-0.4508363
19.81786	-0.4507799
19.85057	-0.4507324
19.88353	-0.4506816
19.91747	-0.4506259
19.95020	-0.4505606
19.98304	-0.4504956
20.01709	-0.4504379
20.05084	-0.4503708
20.08348	-0.4502950
20.11725	-0.4502232
20.15036	-0.4501630
20.18381	-0.4501036
20.21631	-0.4500459
20.25011	-0.4499791
20.28332	-0.4499024
20.31670	-0.4498242
20.34996	-0.4497563
20.38382	-0.4496946
20.41619	-0.4496320
20.44973	-0.4495743
20.48328	-0.4495214
20.51608	-0.4494624
20.54935	-0.4493986
20.58353	-0.4493282
20.61568	-0.4492447
20.64940	-0.4491682
20.68317	-0.4491047
20.71593	-0.4490453
20.74856	-0.4489904
20.78201	-0.4489348
20.81580	-0.4488696
20.84866	-0.4487924
20.88225	-0.4486970
20.91638	-0.4486124
20.95000	-0.4485414
20.98321	-0.4484910
21.01630	-0.4484509
21.04832	-0.4484094
21.08104	-0.4483567
21.11484	-0.4482838
21.14744	-0.4481668
21.18123	-0.4480844
21.21530	-0.4480088
21.24744	-0.4479389
21.28154	-0.4478714
21.31550	-0.4477968
21.34784	-0.4477222
21.38178	-0.4476513
21.41476	-0.4475879
21.44800	-0.4475140
21.48152	-0.4474310
21.51538	-0.4473429
21.54946	-0.4472546
21.58220	-0.4471752
21.61484	-0.4471044
21.64754	-0.4470391
21.68122	-0.4469680
21.71451	-0.4468940
21.74902	-0.4468232
21.78218	-0.4467522
21.81416	-0.4466772
21.84758	-0.4466056
21.88066	-0.4465313
21.91388	-0.4464604
21.94787	-0.4463913
21.98168	-0.4463156
22.01410	-0.4462453
22.04742	-0.4461783
22.08016	-0.4461218
22.11421	-0.4460624
22.14737	-0.4459946
22.18086	-0.4459168
22.21358	-0.4458378
22.24736	-0.4457584
22.28029	-0.4456886
22.31362	-0.4456210
22.34662	-0.4455532
22.37966	-0.4454795
22.41289	-0.4454024
22.44592	-0.4453261
22.48034	-0.4452538
22.51338	-0.4451832
22.54684	-0.4451143
22.57989	-0.4450428
22.61224	-0.4449674
22.64661	-0.4448877
22.67958	-0.4448113
22.71308	-0.4447274
22.74616	-0.4446468
22.78090	-0.4445603
22.81301	-0.4444770
22.84605	-0.4444016
22.87901	-0.4443294
22.91171	-0.4442506
22.94544	-0.4441680
22.97859	-0.4440809
23.01252	-0.4439889
23.04573	-0.4439083
23.07953	-0.4438409
23.11268	-0.4437750
23.14556	-0.4437071
23.17890	-0.4436310
23.21132	-0.4435402
23.24520	-0.4434516
23.27898	-0.4433646
23.31136	-0.4432794
23.34486	-0.4431970
23.37729	-0.4431156
23.41095	-0.4430396
23.44498	-0.4429550
23.47724	-0.4428600
23.51125	-0.4427570
23.54514	-0.4426090
23.57834	-0.4425094
23.61141	-0.4424254
23.64447	-0.4423444
23.67790	-0.4422608
23.71125	-0.4421661
23.74494	-0.4420722
23.77762	-0.4419918
23.81117	-0.4419140
23.84394	-0.4418379
23.87820	-0.4417568
23.91044	-0.4416716
23.94432	-0.4415859
23.97705	-0.4414896
24.00999	-0.4413500
24.04370	-0.4412094
24.07724	-0.4411135
24.11037	-0.4410298
24.14447	-0.4409537
24.17803	-0.4408800
24.21108	-0.4408048
24.24310	-0.4407359
24.27568	-0.4406619
24.30844	-0.4405789
24.34132	-0.4404878
24.37568	-0.4403860
24.40966	-0.4402728
[truncated: 9,952 more rows]
