# Supplementary material for: Investigation of Potential Amorphisation and Co-Amorphisation Behaviour of the Benzene Di-Carboxylic Acids upon Cryo-Milling
Source: Molecules. 2019 Nov 5;24(21):3990. doi: 10.3390/molecules24213990 (PMC6865180; doi:10.3390/molecules24213990)
Supplement: Supplementary file 1 [file molecules-24-03990-s001.zip › SI_pack/Figure_5_DSC_two_components/Data/Iso and terephthalic acid/it_CM_together_ zero weeks.txt]

-40.07322	0.03916864
-40.07178	0.03893789
-40.06994	0.03861557
-40.06726	0.03818167
-40.06444	0.03780780
-40.05954	0.03763828
-40.05646	0.03748370
-40.05344	0.03735508
-40.05078	0.03723275
-40.04817	0.03711982
-40.04496	0.03701605
-40.04153	0.03691558
-40.03770	0.03675304
-40.03276	0.03654384
-40.02748	0.03633060
-40.02244	0.03619044
-40.01696	0.03623376
-40.01068	0.03665477
-40.00312	0.03779553
-39.99512	0.04034214
-39.98554	0.04473303
-39.97442	0.05203259
-39.96445	0.06103362
-39.95189	0.07214464
-39.94016	0.08483316
-39.92814	0.09675212
-39.91298	0.1080781
-39.89997	0.1189538
-39.88424	0.1295201
-39.86866	0.1392460
-39.85084	0.1479898
-39.83538	0.1539638
-39.81801	0.1583273
-39.80043	0.1618524
-39.78138	0.1647183
-39.76335	0.1664477
-39.74502	0.1672318
-39.72563	0.1669766
-39.70740	0.1662319
-39.68756	0.1653599
-39.66694	0.1646570
-39.64570	0.1639380
-39.62391	0.1630867
-39.60239	0.1621454
-39.58118	0.1611806
-39.55836	0.1597248
-39.53658	0.1570276
-39.51296	0.1551550
-39.49110	0.1541886
-39.46872	0.1537849
-39.44603	0.1536402
-39.42157	0.1535026
-39.39760	0.1533549
-39.37226	0.1531942
-39.34746	0.1529243
-39.32290	0.1522818
-39.29766	0.1510510
-39.27244	0.1493567
-39.24645	0.1471540
-39.22031	0.1443438
-39.19363	0.1404503
-39.16864	0.1350686
-39.14202	0.1284474
-39.11514	0.1214089
-39.08887	0.1139617
-39.06088	0.1061980
-39.03464	0.09759101
-39.00774	0.08787563
-38.98042	0.07738518
-38.95304	0.06742480
-38.92539	0.05769722
-38.89560	0.04866570
-38.86717	0.04009852
-38.83981	0.03210046
-38.81088	0.02459018
-38.78252	0.01765440
-38.75510	0.01005753
-38.72628	0.002199292
-38.69882	-0.004648388
-38.67020	-0.01039410
-38.63926	-0.01567045
-38.61113	-0.02125313
-38.58148	-0.02714708
-38.55250	-0.03210216
-38.52350	-0.03667366
-38.49264	-0.04135004
-38.46423	-0.04633768
-38.43411	-0.05116646
-38.40562	-0.05560570
-38.37500	-0.05970887
-38.34558	-0.06422430
-38.31530	-0.06921565
-38.28395	-0.07364998
-38.25482	-0.07740801
-38.22558	-0.08116804
-38.19480	-0.08483016
-38.16518	-0.08874664
-38.13502	-0.09301331
-38.10367	-0.09738405
-38.07392	-0.1015041
-38.04398	-0.1051828
-38.01249	-0.1080049
-37.98156	-0.1102207
-37.95083	-0.1127916
-37.91914	-0.1168230
-37.89040	-0.1219848
-37.86028	-0.1271373
-37.82969	-0.1306508
-37.79779	-0.1326377
-37.76578	-0.1341521
-37.73594	-0.1364998
-37.70476	-0.1397704
-37.67243	-0.1432510
-37.64240	-0.1468612
-37.61150	-0.1506233
-37.58094	-0.1539442
-37.55175	-0.1575912
-37.52002	-0.1607911
-37.48774	-0.1634191
-37.45630	-0.1650359
-37.42495	-0.1664042
-37.39387	-0.1679490
-37.36184	-0.1699244
-37.33134	-0.1726869
-37.29956	-0.1758928
-37.26787	-0.1790044
-37.23825	-0.1816409
-37.20628	-0.1838469
-37.17298	-0.1854786
-37.14180	-0.1874413
-37.10983	-0.1897951
-37.07922	-0.1925469
-37.04796	-0.1952753
-37.01575	-0.1974822
-36.98360	-0.1993629
-36.95218	-0.2015154
-36.92072	-0.2038836
-36.89020	-0.2061703
-36.85813	-0.2081030
-36.82550	-0.2099842
-36.79402	-0.2121726
-36.76291	-0.2150126
-36.73288	-0.2179635
-36.69928	-0.2201397
-36.66783	-0.2217535
-36.63633	-0.2230453
-36.60464	-0.2242279
-36.57191	-0.2256054
-36.54046	-0.2273001
-36.50915	-0.2292452
-36.47816	-0.2316848
-36.44716	-0.2337227
-36.41474	-0.2353961
-36.38328	-0.2370510
-36.34989	-0.2382903
-36.31844	-0.2395397
-36.28598	-0.2410633
-36.25469	-0.2423775
-36.22309	-0.2438232
-36.19074	-0.2455227
-36.15886	-0.2469190
-36.12697	-0.2485748
-36.09498	-0.2504140
-36.06322	-0.2520388
-36.03055	-0.2534792
-35.99863	-0.2548873
-35.96706	-0.2563398
-35.93576	-0.2580468
-35.90356	-0.2596853
-35.87146	-0.2611204
-35.83880	-0.2624487
-35.80776	-0.2639544
-35.77496	-0.2655356
-35.74409	-0.2670694
-35.71088	-0.2684814
-35.67894	-0.2695446
-35.64786	-0.2709116
-35.61432	-0.2722954
-35.58354	-0.2736480
-35.55280	-0.2751468
-35.51929	-0.2765049
-35.48778	-0.2779006
-35.45483	-0.2794810
-35.42254	-0.2810870
-35.38994	-0.2824710
-35.35807	-0.2835353
-35.32606	-0.2845908
-35.29407	-0.2857573
-35.26285	-0.2873018
-35.23047	-0.2892768
-35.19829	-0.2906300
-35.16574	-0.2915904
-35.13320	-0.2924422
-35.10216	-0.2932179
-35.06918	-0.2943472
-35.03761	-0.2954964
-35.00546	-0.2965140
-34.97244	-0.2975883
-34.94144	-0.2989478
-34.90872	-0.3004638
-34.87790	-0.3020110
-34.84538	-0.3035170
-34.81306	-0.3048981
-34.78134	-0.3061444
-34.74797	-0.3074112
-34.71619	-0.3086018
-34.68497	-0.3096260
-34.65242	-0.3106375
-34.61948	-0.3115484
-34.58830	-0.3125958
-34.55590	-0.3136956
-34.52336	-0.3146468
-34.49100	-0.3157512
-34.45880	-0.3169125
-34.42630	-0.3179940
-34.39502	-0.3188892
-34.36235	-0.3197314
-34.32960	-0.3208279
-34.29796	-0.3222217
-34.26635	-0.3235081
-34.23454	-0.3243594
-34.20137	-0.3250909
-34.16786	-0.3259768
-34.13615	-0.3271665
-34.10361	-0.3288903
-34.07198	-0.3305982
-34.04078	-0.3319788
-34.00864	-0.3331692
-33.97608	-0.3341550
-33.94389	-0.3350445
-33.91133	-0.3359616
-33.87814	-0.3369938
-33.84592	-0.3381674
-33.81381	-0.3394119
-33.78259	-0.3407450
-33.74955	-0.3420511
-33.71770	-0.3431558
-33.68596	-0.3440831
-33.65308	-0.3449695
-33.62078	-0.3459864
-33.58864	-0.3471339
-33.55625	-0.3484223
-33.52459	-0.3496960
-33.49253	-0.3507637
-33.45978	-0.3517350
-33.42712	-0.3525703
-33.39424	-0.3534426
-33.36256	-0.3545317
-33.33000	-0.3559184
-33.29828	-0.3572731
-33.26574	-0.3583356
-33.23359	-0.3591628
-33.20175	-0.3599250
-33.16980	-0.3607110
-33.13687	-0.3616552
-33.10438	-0.3624242
-33.07242	-0.3631476
-33.03851	-0.3638297
-33.00708	-0.3645137
-32.97538	-0.3653660
-32.94314	-0.3663540
-32.91105	-0.3674358
-32.87775	-0.3688185
-32.84555	-0.3699660
-32.81433	-0.3708798
-32.78176	-0.3714410
-32.74921	-0.3718504
-32.71597	-0.3722238
-32.68320	-0.3727364
-32.65111	-0.3735115
-32.61838	-0.3744234
-32.58618	-0.3754075
-32.55550	-0.3763840
-32.52244	-0.3772323
-32.48985	-0.3778518
-32.45670	-0.3784098
-32.42332	-0.3789281
-32.39094	-0.3796208
-32.35951	-0.3807685
-32.32791	-0.3819468
-32.29706	-0.3828662
-32.26398	-0.3833915
-32.23004	-0.3836462
-32.19724	-0.3839248
-32.16444	-0.3843600
-32.13318	-0.3851104
-32.10019	-0.3861195
-32.06972	-0.3870767
-32.03667	-0.3879406
-32.00414	-0.3889062
-31.97084	-0.3901330
-31.93888	-0.3917147
-31.90642	-0.3938467
-31.87543	-0.3961172
-31.84256	-0.3980750
-31.81080	-0.3997269
-31.77846	-0.4009414
-31.74580	-0.4015934
-31.71276	-0.4022408
-31.67980	-0.4028762
-31.64750	-0.4034156
-31.61620	-0.4040320
-31.58276	-0.4044437
-31.55088	-0.4048027
-31.51745	-0.4053967
-31.48505	-0.4059722
-31.45418	-0.4065646
-31.42113	-0.4072632
-31.38772	-0.4077383
-31.35596	-0.4082727
-31.32220	-0.4089431
-31.29097	-0.4095358
-31.25939	-0.4099296
-31.22682	-0.4102444
-31.19397	-0.4105210
-31.16128	-0.4108180
-31.12829	-0.4112772
-31.09609	-0.4120562
-31.06393	-0.4128900
-31.03310	-0.4136528
-30.99882	-0.4143467
-30.96544	-0.4147535
-30.93387	-0.4150889
-30.90181	-0.4156868
-30.86977	-0.4164934
-30.83774	-0.4171949
-30.80552	-0.4177260
-30.77148	-0.4180734
-30.73892	-0.4183550
-30.70581	-0.4188318
-30.67373	-0.4194982
-30.64230	-0.4203719
-30.60878	-0.4210922
-30.57737	-0.4217572
-30.54528	-0.4224194
-30.51290	-0.4230053
-30.47967	-0.4235852
-30.44634	-0.4242022
-30.41430	-0.4246414
-30.38102	-0.4250921
-30.34849	-0.4255536
-30.31600	-0.4261226
-30.28439	-0.4269469
-30.25163	-0.4279000
-30.21962	-0.4288037
-30.18643	-0.4294750
-30.15559	-0.4301120
-30.12206	-0.4306753
-30.08920	-0.4312117
-30.05634	-0.4317735
-30.02428	-0.4324283
-29.99177	-0.4331213
-29.96086	-0.4339044
-29.92810	-0.4346666
-29.89459	-0.4351676
-29.86176	-0.4355230
-29.82840	-0.4361088
-29.79662	-0.4369891
-29.76498	-0.4381231
-29.73262	-0.4390762
-29.69930	-0.4398303
-29.66641	-0.4404280
-29.63399	-0.4410254
-29.60145	-0.4417986
-29.57040	-0.4425284
-29.53749	-0.4431458
-29.50501	-0.4438250
-29.47178	-0.4444604
-29.44043	-0.4449722
-29.40703	-0.4454579
-29.37436	-0.4458730
-29.34172	-0.4464756
-29.30871	-0.4474846
-29.27622	-0.4484200
-29.24451	-0.4491802
-29.21118	-0.4497257
-29.17917	-0.4501034
-29.14704	-0.4506683
-29.11380	-0.4514598
-29.08059	-0.4524301
-29.04820	-0.4533932
-29.01630	-0.4543106
-28.98420	-0.4551156
-28.95260	-0.4556328
-28.91972	-0.4561596
-28.88562	-0.4567662
-28.85303	-0.4573984
-28.82042	-0.4580480
-28.78962	-0.4588391
-28.75620	-0.4594150
-28.72378	-0.4599675
-28.69006	-0.4606590
-28.65711	-0.4614090
-28.62534	-0.4624167
-28.59313	-0.4637373
-28.56126	-0.4646208
-28.52861	-0.4654754
-28.49530	-0.4660414
-28.46404	-0.4665524
-28.42911	-0.4671161
-28.39730	-0.4677492
-28.36416	-0.4684772
-28.33206	-0.4694584
-28.29926	-0.4704812
-28.26819	-0.4715141
-28.23564	-0.4723279
-28.20233	-0.4729426
-28.16907	-0.4735635
-28.13695	-0.4742220
-28.10435	-0.4747864
-28.07166	-0.4752157
-28.04007	-0.4756939
-28.00545	-0.4763494
-27.97554	-0.4771559
-27.94234	-0.4782877
-27.90869	-0.4791288
-27.87666	-0.4797036
-27.84369	-0.4802165
-27.81149	-0.4808410
-27.77896	-0.4816506
-27.74689	-0.4826638
-27.71373	-0.4839292
-27.68096	-0.4848706
-27.64827	-0.4854782
-27.61477	-0.4859916
-27.58225	-0.4864395
-27.54995	-0.4871162
-27.51772	-0.4881612
-27.48578	-0.4892191
-27.45230	-0.4900314
-27.41922	-0.4905526
-27.38771	-0.4910514
-27.35380	-0.4917205
-27.32256	-0.4925306
-27.28955	-0.4933453
-27.25676	-0.4940248
-27.22370	-0.4945480
-27.19148	-0.4950354
-27.15910	-0.4957260
-27.12576	-0.4965028
-27.09433	-0.4974050
-27.06139	-0.4982572
-27.02811	-0.4990447
-26.99498	-0.4996121
-26.96304	-0.5002506
-26.93036	-0.5011492
-26.89832	-0.5023132
-26.86489	-0.5034475
-26.83313	-0.5045790
-26.80037	-0.5052154
-26.76876	-0.5056050
-26.73512	-0.5059225
-26.70230	-0.5062154
-26.66858	-0.5067920
-26.63700	-0.5075840
-26.60390	-0.5086203
-26.57140	-0.5095925
-26.53873	-0.5104570
-26.50664	-0.5111324
-26.47385	-0.5116398
-26.44077	-0.5120893
-26.40825	-0.5125652
-26.37422	-0.5133023
-26.34221	-0.5145124
-26.30970	-0.5157009
-26.27731	-0.5167890
-26.24494	-0.5177202
-26.21257	-0.5183391
-26.18000	-0.5188350
-26.14648	-0.5193344
-26.11382	-0.5197674
-26.08084	-0.5203796
-26.04878	-0.5213660
-26.01590	-0.5224594
-25.98453	-0.5235743
-25.95139	-0.5242669
-25.91837	-0.5248432
-25.88634	-0.5252676
-25.85318	-0.5256350
-25.81997	-0.5261765
-25.78667	-0.5269795
-25.75462	-0.5281581
-25.72223	-0.5295114
-25.69030	-0.5304615
-25.65856	-0.5311652
-25.62440	-0.5317234
-25.59241	-0.5323110
-25.55890	-0.5329928
-25.52701	-0.5335926
-25.49392	-0.5340840
-25.46146	-0.5345312
-25.42817	-0.5349760
-25.39588	-0.5353700
-25.36358	-0.5359165
-25.33080	-0.5365028
-25.29685	-0.5371748
-25.26483	-0.5378907
-25.23140	-0.5385097
-25.19902	-0.5391552
-25.16604	-0.5398574
-25.13254	-0.5407149
-25.10083	-0.5417438
-25.06889	-0.5427778
-25.03610	-0.5435980
-25.00377	-0.5446248
-24.97110	-0.5457618
-24.93884	-0.5465300
-24.90543	-0.5471361
-24.87211	-0.5475945
-24.83959	-0.5479633
-24.80710	-0.5486074
-24.77325	-0.5496588
-24.74106	-0.5506778
-24.70872	-0.5513496
-24.67624	-0.5518448
-24.64278	-0.5521690
-24.61068	-0.5525986
-24.57713	-0.5533780
-24.54540	-0.5543049
-24.51279	-0.5551494
-24.48028	-0.5560946
-24.44822	-0.5569215
-24.41432	-0.5576244
-24.38297	-0.5581226
-24.34898	-0.5586678
-24.31535	-0.5592332
-24.28414	-0.5598750
-24.25112	-0.5605568
-24.21863	-0.5610190
-24.18597	-0.5613461
-24.15337	-0.5618430
-24.12008	-0.5623800
-24.08844	-0.5628289
-24.05454	-0.5633156
-24.02127	-0.5639080
-23.98872	-0.5647802
-23.95557	-0.5660746
-23.92326	-0.5670299
-23.89202	-0.5678649
-23.85820	-0.5686276
-23.82636	-0.5694012
-23.79396	-0.5701347
-23.76153	-0.5706722
-23.72833	-0.5712168
-23.69554	-0.5718012
-23.66285	-0.5724346
-23.63015	-0.5729986
-23.59602	-0.5734821
-23.56364	-0.5739534
-23.53120	-0.5746030
-23.49868	-0.5754500
-23.46585	-0.5762986
-23.43379	-0.5770130
-23.40044	-0.5775671
-23.36726	-0.5780590
-23.33481	-0.5785537
-23.30175	-0.5793165
-23.27012	-0.5802280
-23.23761	-0.5809021
-23.20410	-0.5814085
-23.16890	-0.5820027
-23.13795	-0.5828172
-23.10585	-0.5838224
-23.07431	-0.5849161
-23.04129	-0.5856707
-23.00821	-0.5864490
-22.97436	-0.5872481
-22.94279	-0.5878415
-22.90953	-0.5882190
-22.87690	-0.5886151
-22.84353	-0.5891381
-22.81187	-0.5896850
-22.77845	-0.5901617
-22.74470	-0.5905305
-22.71190	-0.5908730
-22.67934	-0.5917421
-22.64640	-0.5929492
-22.61541	-0.5939422
-22.58256	-0.5948759
-22.54938	-0.5952558
-22.51638	-0.5956794
-22.48324	-0.5964520
-22.45164	-0.5972896
-22.41889	-0.5982378
-22.38536	-0.5988784
-22.35161	-0.5993304
-22.31921	-0.5998650
-22.28696	-0.6005160
-22.25390	-0.6010616
-22.22203	-0.6016622
-22.18904	-0.6025141
-22.15732	-0.6033865
-22.12338	-0.6042547
-22.09064	-0.6050713
-22.05745	-0.6056376
-22.02603	-0.6060593
-21.99340	-0.6063378
-21.95933	-0.6065444
-21.92578	-0.6067754
-21.89147	-0.6073347
-21.86008	-0.6085520
-21.82851	-0.6099808
-21.79650	-0.6112526
-21.76247	-0.6122055
-21.73085	-0.6128350
-21.69768	-0.6132007
-21.66496	-0.6134338
-21.63121	-0.6136628
-21.59802	-0.6140784
-21.56444	-0.6148880
-21.53299	-0.6162494
-21.50106	-0.6175030
-21.46904	-0.6182250
-21.43502	-0.6187915
-21.40115	-0.6191824
-21.37012	-0.6195092
-21.33633	-0.6199108
-21.30322	-0.6203770
-21.27080	-0.6209179
-21.23816	-0.6218316
-21.20476	-0.6225324
-21.17276	-0.6231654
-21.13982	-0.6236915
-21.10668	-0.6239941
-21.07404	-0.6245364
-21.04056	-0.6255495
-21.00883	-0.6266884
-20.97715	-0.6277491
-20.94400	-0.6282660
-20.91163	-0.6285191
-20.87725	-0.6288206
-20.84489	-0.6291752
-20.81172	-0.6296437
-20.77882	-0.6300497
-20.74621	-0.6304575
-20.71323	-0.6309623
-20.68144	-0.6316680
-20.64878	-0.6322369
-20.61539	-0.6327649
-20.58199	-0.6332158
-20.54986	-0.6336643
-20.51754	-0.6342056
-20.48454	-0.6347564
-20.45120	-0.6353370
-20.41791	-0.6358080
-20.38558	-0.6362190
-20.35344	-0.6367200
-20.31982	-0.6374666
-20.28825	-0.6380932
-20.25368	-0.6386266
-20.22042	-0.6389865
-20.18724	-0.6393200
-20.15621	-0.6398524
-20.12225	-0.6405859
-20.09011	-0.6414650
-20.05758	-0.6424475
-20.02417	-0.6435009
-19.99273	-0.6446320
-19.95984	-0.6454706
-19.92687	-0.6460033
-19.89392	-0.6465268
-19.86112	-0.6469469
-19.82828	-0.6475060
-19.79510	-0.6479374
-19.76256	-0.6483011
-19.72908	-0.6486769
-19.69683	-0.6490322
-19.66390	-0.6495880
-19.63072	-0.6501336
-19.59906	-0.6507014
-19.56524	-0.6513390
-19.53190	-0.6517036
-19.49877	-0.6519609
-19.46620	-0.6522035
-19.43430	-0.6524774
-19.39996	-0.6531455
-19.36826	-0.6540688
-19.33594	-0.6548180
-19.30261	-0.6552278
-19.26959	-0.6556822
-19.23679	-0.6564740
-19.20491	-0.6577322
-19.17248	-0.6589718
-19.13963	-0.6597344
-19.10544	-0.6601081
-19.07283	-0.6604848
-19.03983	-0.6608245
-19.00796	-0.6612009
-18.97462	-0.6614795
-18.94078	-0.6617060
-18.90808	-0.6619934
-18.87424	-0.6625403
-18.84286	-0.6633501
-18.81075	-0.6645078
-18.77689	-0.6656347
-18.74469	-0.6662747
-18.71238	-0.6666772
-18.67890	-0.6669949
-18.64581	-0.6672229
-18.61233	-0.6675880
-18.57935	-0.6682022
-18.54734	-0.6689375
-18.51466	-0.6698170
-18.48235	-0.6702949
-18.44824	-0.6706186
-18.41580	-0.6709572
-18.38284	-0.6714725
-18.35092	-0.6724384
-18.31866	-0.6733997
-18.28641	-0.6739930
-18.25273	-0.6742936
-18.21894	-0.6745264
-18.18570	-0.6747898
-18.15336	-0.6751762
-18.12065	-0.6756891
-18.08738	-0.6761838
-18.05486	-0.6766888
-18.02126	-0.6772824
-17.98980	-0.6779968
-17.95555	-0.6785947
-17.92348	-0.6788750
-17.89117	-0.6791972
-17.85737	-0.6796003
-17.82676	-0.6802906
-17.79198	-0.6810337
-17.75908	-0.6815318
-17.72685	-0.6819772
-17.69314	-0.6824446
-17.66141	-0.6828790
-17.62748	-0.6832676
-17.59456	-0.6836280
-17.56163	-0.6839142
-17.52826	-0.6841839
-17.49588	-0.6845918
-17.46265	-0.6849595
-17.42933	-0.6854285
-17.39701	-0.6859176
-17.36434	-0.6864631
-17.33098	-0.6870655
-17.29811	-0.6877786
-17.26565	-0.6885700
-17.23295	-0.6893424
-17.20129	-0.6898687
-17.16712	-0.6904890
-17.13252	-0.6910606
-17.10076	-0.6914424
-17.06810	-0.6918974
-17.03519	-0.6923222
-17.00231	-0.6926015
-16.96831	-0.6934006
-16.93588	-0.6944145
-16.90446	-0.6953863
-16.87074	-0.6961701
-16.83876	-0.6964890
-16.80443	-0.6967328
-16.77100	-0.6970326
-16.73880	-0.6973418
-16.70613	-0.6978614
-16.67397	-0.6985040
-16.64015	-0.6994812
-16.60806	-0.7007447
-16.57570	-0.7017984
-16.54292	-0.7028962
-16.50970	-0.7036944
-16.47630	-0.7051664
-16.44280	-0.7109620
-16.41054	-0.7365560
-16.37971	-0.8086349
-16.34914	-0.8839210
-16.31669	-0.9122382
-16.28447	-0.9064578
-16.25064	-0.8968895
-16.21753	-0.8913072
-16.18471	-0.8848978
-16.15266	-0.8809189
-16.11981	-0.8784858
-16.08735	-0.8774836
-16.05408	-0.8771806
-16.02046	-0.8768874
-15.98676	-0.8766006
-15.95438	-0.8762338
-15.92066	-0.8752384
-15.88908	-0.8745804
-15.85604	-0.8743012
-15.82214	-0.8740070
-15.78869	-0.8737062
-15.75613	-0.8734006
-15.72288	-0.8731249
-15.69095	-0.8727062
-15.65838	-0.8724598
-15.62412	-0.8721978
-15.59120	-0.8719269
-15.55678	-0.8716620
-15.52518	-0.8714080
-15.49246	-0.8711570
-15.45931	-0.8709062
-15.42549	-0.8706566
-15.39492	-0.8704158
-15.36126	-0.8701756
-15.32836	-0.8699306
-15.29562	-0.8696762
-15.26058	-0.8694249
-15.22855	-0.8691882
-15.19543	-0.8689587
-15.16303	-0.8687288
-15.12891	-0.8685082
-15.09543	-0.8682860
-15.06410	-0.8680469
-15.03081	-0.8676901
-14.99903	-0.8673770
-14.96678	-0.8671662
-14.93374	-0.8669465
-14.90041	-0.8667066
-14.86572	-0.8664722
-14.83164	-0.8662584
-14.80066	-0.8660580
-14.76702	-0.8658172
-14.73346	-0.8656038
-14.70167	-0.8654108
-14.66812	-0.8652070
-14.63527	-0.8650056
-14.60194	-0.8648110
-14.56916	-0.8646144
-14.53602	-0.8643761
-14.50400	-0.8641641
-14.47090	-0.8639862
-14.43778	-0.8638078
-14.40421	-0.8636171
-14.37128	-0.8633088
-14.33888	-0.8630352
-14.30728	-0.8627908
-14.27307	-0.8626122
-14.24000	-0.8624462
-14.20700	-0.8622482
-14.17375	-0.8620439
-14.14131	-0.8618641
-14.10745	-0.8617118
-14.07539	-0.8615631
-14.04121	-0.8614081
-14.00933	-0.8612338
-13.97742	-0.8610251
-13.94358	-0.8608316
-13.90981	-0.8606928
-13.87783	-0.8605453
-13.84467	-0.8603449
-13.81104	-0.8601936
-13.77835	-0.8600293
-13.74564	-0.8598921
-13.71317	-0.8597545
-13.67929	-0.8596195
-13.64534	-0.8594980
-13.61319	-0.8593703
-13.58019	-0.8592311
-13.54702	-0.8590986
-13.51450	-0.8589655
-13.48226	-0.8587906
-13.44876	-0.8586291
-13.41478	-0.8585196
-13.38349	-0.8584124
-13.34956	-0.8582706
-13.31684	-0.8581455
-13.28388	-0.8579961
-13.25138	-0.8578660
-13.21863	-0.8577769
-13.18556	-0.8576874
-13.15314	-0.8575941
-13.11941	-0.8575024
-13.08607	-0.8574145
-13.05322	-0.8573285
-13.02111	-0.8572035
-12.98657	-0.8570649
-12.95556	-0.8569291
-12.92280	-0.8568204
-12.89123	-0.8567422
-12.85718	-0.8566624
-12.82295	-0.8565818
-12.78997	-0.8565101
-12.75670	-0.8564408
-12.72327	-0.8563602
-12.69184	-0.8562970
-12.65920	-0.8562272
-12.62570	-0.8561651
-12.59307	-0.8561116
-12.55917	-0.8560601
-12.52624	-0.8560051
-12.49284	-0.8559454
-12.45986	-0.8558910
-12.42743	-0.8558459
-12.39345	-0.8557984
-12.36134	-0.8557571
-12.32825	-0.8557182
-12.29392	-0.8556828
-12.26183	-0.8556503
-12.23044	-0.8556372
-12.19705	-0.8556316
-12.16409	-0.8556098
-12.13036	-0.8555809
-12.09663	-0.8555520
-12.06466	-0.8555319
-12.03104	-0.8555145
-11.99920	-0.8554931
-11.96422	-0.8554664
-11.93110	-0.8554491
-11.89799	-0.8554859
-11.86614	-0.8556766
-11.83481	-0.8557709
-11.80152	-0.8557982
-11.76710	-0.8557949
-11.73537	-0.8557909
-11.70182	-0.8558064
-11.66788	-0.8558512
-11.63596	-0.8558984
-11.60346	-0.8559481
-11.57095	-0.8559676
-11.53790	-0.8559731
-11.50394	-0.8559671
-11.47059	-0.8559556
-11.43761	-0.8559524
-11.40424	-0.8559649
-11.37170	-0.8560066
-11.33901	-0.8561392
-11.30588	-0.8562866
-11.27317	-0.8563921
-11.24066	-0.8564548
-11.20819	-0.8564863
-11.17440	-0.8564980
-11.14244	-0.8565112
-11.10785	-0.8565322
-11.07593	-0.8565568
-11.04175	-0.8565863
-11.00843	-0.8566124
-10.97612	-0.8566674
-10.94268	-0.8567668
-10.91123	-0.8568832
-10.87724	-0.8569961
-10.84403	-0.8570492
-10.81136	-0.8570828
-10.77797	-0.8571203
-10.74511	-0.8571816
-10.71245	-0.8572651
-10.67946	-0.8573412
-10.64642	-0.8573899
-10.61416	-0.8574316
-10.58063	-0.8574696
-10.54702	-0.8575110
-10.51342	-0.8575689
-10.48104	-0.8576899
-10.44919	-0.8579562
-10.41660	-0.8581672
-10.38434	-0.8582528
-10.35019	-0.8583125
-10.31651	-0.8583648
-10.28243	-0.8584195
-10.25088	-0.8585108
-10.21789	-0.8587090
-10.18579	-0.8589782
-10.15388	-0.8591882
-10.12022	-0.8592731
-10.08697	-0.8593399
-10.05224	-0.8593995
-10.01998	-0.8594640
-9.986672	-0.8595342
-9.954901	-0.8596020
-9.921652	-0.8596820
-9.887631	-0.8597728
-9.855079	-0.8598497
-9.822194	-0.8599249
-9.788726	-0.8599976
-9.755694	-0.8600944
-9.723656	-0.8602459
-9.690366	-0.8603699
-9.656900	-0.8604566
-9.624524	-0.8605330
-9.591621	-0.8606118
-9.558880	-0.8607056
-9.524655	-0.8608345
-9.491274	-0.8609538
-9.458706	-0.8610305
-9.425968	-0.8611054
-9.392078	-0.8611942
-9.359320	-0.8612891
-9.327216	-0.8614672
-9.293369	-0.8617478
-9.261100	-0.8619876
-9.228808	-0.8622844
-9.194403	-0.8625162
-9.162805	-0.8626224
-9.129249	-0.8627082
-9.095901	-0.8628024
-9.063124	-0.8629103
-9.030081	-0.8630842
-8.998999	-0.8632870
-8.965431	-0.8634109
-8.932402	-0.8635129
-8.898189	-0.8636001
-8.865253	-0.8636899
-8.830528	-0.8637897
-8.799475	-0.8639072
-8.766512	-0.8640686
-8.733786	-0.8641918
-8.700426	-0.8643022
-8.667192	-0.8644572
-8.633608	-0.8646743
-8.602036	-0.8647895
-8.568420	-0.8648915
-8.534350	-0.8649819
-8.502149	-0.8650769
-8.468353	-0.8651910
-8.436046	-0.8653374
-8.402329	-0.8655092
-8.370386	-0.8657138
-8.336152	-0.8659051
-8.303266	-0.8660751
-8.270980	-0.8662866
-8.237861	-0.8664743
-8.205331	-0.8666192
-8.171544	-0.8667413
-8.138130	-0.8668668
-8.105005	-0.8669946
-8.072114	-0.8671337
-8.039150	-0.8673220
-8.006474	-0.8674820
-7.973444	-0.8677170
-7.940326	-0.8680747
-7.907706	-0.8683616
-7.874342	-0.8687387
-7.840826	-0.8689888
-7.808053	-0.8691309
-7.775644	-0.8692630
-7.742762	-0.8693915
-7.710334	-0.8695099
-7.676704	-0.8696343
-7.641888	-0.8697724
-7.610205	-0.8699170
-7.576653	-0.8701905
-7.543265	-0.8705168
-7.511636	-0.8706559
-7.478204	-0.8707950
-7.444839	-0.8709256
-7.413007	-0.8710606
-7.379626	-0.8712235
-7.346910	-0.8713759
-7.313140	-0.8715080
-7.280026	-0.8716280
-7.246352	-0.8717630
-7.212592	-0.8720636
-7.180536	-0.8728066
-7.147485	-0.8739044
-7.115632	-0.8744839
-7.082944	-0.8746289
-7.048820	-0.8747606
-7.014149	-0.8748834
-6.982574	-0.8750189
-6.948876	-0.8751830
-6.916614	-0.8753538
-6.884502	-0.8755566
-6.851236	-0.8757251
-6.817780	-0.8758712
-6.783822	-0.8760078
-6.750962	-0.8761445
-6.718258	-0.8762925
-6.684976	-0.8764454
-6.652559	-0.8765980
-6.619630	-0.8767462
-6.585493	-0.8768964
-6.552099	-0.8770469
-6.520106	-0.8772586
-6.486424	-0.8774956
-6.454864	-0.8776786
-6.422068	-0.8778361
-6.388110	-0.8779931
-6.354918	-0.8781469
-6.322182	-0.8783028
-6.288601	-0.8784532
-6.256374	-0.8786034
-6.222379	-0.8787574
-6.189373	-0.8789318
-6.155746	-0.8791020
-6.123152	-0.8792640
-6.089554	-0.8794228
-6.056366	-0.8795830
-6.024610	-0.8797482
-5.991682	-0.8799140
-5.958264	-0.8800762
-5.924476	-0.8802342
-5.892010	-0.8803924
-5.857902	-0.8805768
-5.825675	-0.8808672
-5.792974	-0.8810812
-5.759628	-0.8812548
-5.725952	-0.8814259
-5.693911	-0.8815949
-5.661050	-0.8817688
-5.629120	-0.8819422
-5.594589	-0.8821059
-5.561139	-0.8822772
-5.528038	-0.8825011
-5.495321	-0.8828476
-5.463513	-0.8831376
-5.429790	-0.8833341
-5.397700	-0.8835003
-5.363374	-0.8836621
-5.329280	-0.8838232
-5.297600	-0.8839892
-5.264287	-0.8841554
-5.231547	-0.8843175
-5.197220	-0.8844778
-5.164164	-0.8846460
-5.132114	-0.8848344
-5.099199	-0.8851181
-5.065798	-0.8854384
-5.033702	-0.8856168
-4.999946	-0.8857765
-4.966435	-0.8859335
-4.932872	-0.8860931
-4.900420	-0.8862774
-4.866736	-0.8865390
-4.834312	-0.8867792
-4.801856	-0.8869764
-4.769110	-0.8871520
-4.735766	-0.8873145
-4.701988	-0.8874719
-4.668392	-0.8876374
-4.634414	-0.8878228
-4.602129	-0.8880428
-4.570218	-0.8883416
-4.537082	-0.8885879
-4.504085	-0.8887658
-4.472383	-0.8889337
-4.437992	-0.8890856
-4.404634	-0.8892403
-4.370710	-0.8894131
-4.337458	-0.8896210
-4.305660	-0.8898809
-4.271629	-0.8901491
-4.238243	-0.8903338
-4.206258	-0.8905219
-4.172800	-0.8907936
-4.139678	-0.8909907
-4.107141	-0.8912208
-4.073161	-0.8914749
-4.040781	-0.8916614
-4.007778	-0.8918514
-3.974469	-0.8920431
-3.941300	-0.8922306
-3.909458	-0.8924191
-3.875778	-0.8925931
-3.842497	-0.8927486
-3.808119	-0.8929024
-3.775411	-0.8930738
-3.742648	-0.8932694
-3.710982	-0.8935375
-3.677300	-0.8938872
-3.644053	-0.8940965
-3.611476	-0.8942848
-3.576692	-0.8944809
-3.543614	-0.8946753
-3.511512	-0.8948699
-3.478066	-0.8950601
-3.445760	-0.8952515
-3.411934	-0.8954462
-3.380194	-0.8956438
-3.346619	-0.8958319
-3.313341	-0.8960144
-3.279904	-0.8961868
-3.246906	-0.8963639
-3.213775	-0.8965504
-3.180915	-0.8967374
-3.146708	-0.8969269
-3.114313	-0.8971253
-3.082020	-0.8973197
-3.048190	-0.8975181
-3.014483	-0.8977164
-2.981910	-0.8979126
-2.949420	-0.8981094
-2.916970	-0.8983068
-2.883620	-0.8984906
-2.849026	-0.8986676
-2.816530	-0.8988520
-2.784301	-0.8990518
-2.751860	-0.8992561
-2.718142	-0.8994574
-2.683789	-0.8996421
-2.650742	-0.8998078
-2.618068	-0.8999811
-2.584612	-0.9001778
-2.552816	-0.9004831
-2.519493	-0.9007966
-2.486114	-0.9009968
-2.451553	-0.9011851
-2.418699	-0.9013770
-2.386294	-0.9015762
-2.352890	-0.9017890
-2.320154	-0.9019816
-2.287894	-0.9021640
-2.254193	-0.9023495
-2.220680	-0.9025449
-2.187452	-0.9027544
-2.154865	-0.9030359
-2.121309	-0.9032371
-2.088392	-0.9034289
-2.055122	-0.9036188
-2.022140	-0.9038071
-1.989365	-0.9039975
-1.955610	-0.9041718
-1.923801	-0.9043334
-1.890719	-0.9044994
-1.857303	-0.9046936
-1.823489	-0.9052962
-1.790474	-0.9070853
-1.757676	-0.9093121
-1.724376	-0.9105078
-1.692484	-0.9111168
-1.659043	-0.9114159
-1.626994	-0.9116007
-1.594289	-0.9117766
-1.561092	-0.9119389
-1.527024	-0.9120905
-1.493499	-0.9122422
-1.459786	-0.9123988
-1.426950	-0.9125707
-1.393864	-0.9127447
-1.362038	-0.9129158
-1.327356	-0.9130931
-1.294931	-0.9132744
-1.262618	-0.9134626
-1.229420	-0.9136532
-1.195021	-0.9138422
-1.162447	-0.9140281
-1.130215	-0.9142159
-1.097205	-0.9144103
-1.063686	-0.9145938
-1.030504	-0.9147697
-0.9974098	-0.9149421
-0.9639297	-0.9151239
-0.9306039	-0.9153362
-0.8976074	-0.9156457
-0.8647746	-0.9158478
-0.8322702	-0.9160340
-0.7972266	-0.9162234
-0.7646148	-0.9164196
-0.7318874	-0.9166070
-0.6990594	-0.9167950
-0.6656855	-0.9169745
-0.6334142	-0.9171485
-0.5998130	-0.9173321
-0.5652036	-0.9175262
-0.5329865	-0.9177187
-0.5002950	-0.9179532
-0.4669307	-0.9182124
-0.4348026	-0.9184132
-0.4019905	-0.9186120
-0.3679154	-0.9187969
-0.3356025	-0.9189691
-0.3020216	-0.9191379
-0.2678664	-0.9193066
-0.2351700	-0.9194986
-0.2020094	-0.9198142
-0.1696408	-0.9201191
-0.1372632	-0.9203147
-0.1028859	-0.9204945
-0.07006812	-0.9206747
-0.03689702	-0.9208680
-0.004207090	-0.9210594
0.02835331	-0.9212434
0.06284680	-0.9214282
0.09614632	-0.9216132
0.1278486	-0.9218055
0.1618826	-0.9220044
0.1946675	-0.9221981
0.2276368	-0.9224056
0.2612909	-0.9226169
0.2941413	-0.9228194
0.3266754	-0.9230130
0.3600346	-0.9231972
0.3933018	-0.9233741
0.4256122	-0.9235528
0.4600170	-0.9237332
0.4927372	-0.9239316
0.5258757	-0.9241301
0.5581916	-0.9243286
0.5922489	-0.9245294
0.6248022	-0.9247257
0.6574344	-0.9249124
0.6910116	-0.9251072
0.7245820	-0.9252941
0.7585888	-0.9254754
0.7912147	-0.9256712
0.8229062	-0.9258732
0.8562293	-0.9260725
0.8888671	-0.9262687
0.9233618	-0.9264505
0.9570152	-0.9266306
0.9903709	-0.9268182
1.022925	-0.9270539
1.056268	-0.9273956
1.088205	-0.9276430
1.121257	-0.9278444
1.154132	-0.9280292
1.187853	-0.9282144
1.220591	-0.9284051
1.254458	-0.9286059
1.287552	-0.9288118
1.319862	-0.9290200
1.352472	-0.9292218
1.386035	-0.9294244
1.420110	-0.9296286
1.452986	-0.9298618
1.485176	-0.9300675
1.518081	-0.9302730
1.552283	-0.9304687
1.584054	-0.9306509
1.617954	-0.9308280
1.652378	-0.9310034
1.684692	-0.9311855
1.718608	-0.9314532
1.750346	-0.9318849
1.782566	-0.9323986
1.816850	-0.9326624
1.849496	-0.9328631
1.883096	-0.9330603
1.916675	-0.9332589
1.949461	-0.9334569
1.981886	-0.9336506
2.014931	-0.9338382
2.049392	-0.9340256
2.082956	-0.9342231
2.114778	-0.9345770
2.148176	-0.9350969
2.180270	-0.9354109
2.213732	-0.9356216
2.247758	-0.9358176
2.280068	-0.9360019
2.312841	-0.9361996
2.346802	-0.9364041
2.380562	-0.9366092
2.412632	-0.9368100
2.445837	-0.9369994
2.480514	-0.9371850
2.513611	-0.9373858
2.546472	-0.9376239
2.579410	-0.9380306
2.612480	-0.9382751
2.644856	-0.9384644
2.678210	-0.9386586
2.712270	-0.9388653
2.744933	-0.9390756
2.778188	-0.9392945
2.811230	-0.9395236
2.845032	-0.9397394
2.876987	-0.9399520
2.910179	-0.9401630
2.943402	-0.9403652
2.976812	-0.9405606
3.010533	-0.9407736
3.042572	-0.9410078
3.076091	-0.9413215
3.108715	-0.9415332
3.141636	-0.9417238
3.175234	-0.9419137
3.208751	-0.9421028
3.240434	-0.9423016
3.274988	-0.9424997
3.308046	-0.9426997
3.342208	-0.9429062
3.374160	-0.9431226
3.406448	-0.9433398
3.438920	-0.9435475
3.472992	-0.9437476
3.506309	-0.9439496
3.539816	-0.9441547
3.572228	-0.9443658
3.606257	-0.9445668
3.638703	-0.9447606
3.672536	-0.9449555
3.705222	-0.9451649
3.739563	-0.9454082
3.771565	-0.9456734
3.805093	-0.9458930
3.837596	-0.9461009
3.871247	-0.9463189
3.904217	-0.9465387
3.936380	-0.9467524
3.970540	-0.9469534
4.003638	-0.9471418
4.037049	-0.9473394
4.070394	-0.9475540
4.102684	-0.9477668
4.135682	-0.9479791
4.170316	-0.9481905
4.203252	-0.9483985
4.236352	-0.9487074
4.269207	-0.9489631
4.301526	-0.9491937
4.334738	-0.9494303
4.367851	-0.9496542
4.401300	-0.9498631
4.434156	-0.9500670
4.468097	-0.9502606
4.500820	-0.9504632
4.534527	-0.9506847
4.566714	-0.9510188
4.600566	-0.9512756
4.632785	-0.9514836
4.666200	-0.9516842
4.699639	-0.9518924
4.732640	-0.9521551
4.765553	-0.9526734
4.798797	-0.9529562
4.831480	-0.9531691
4.864201	-0.9533712
4.898143	-0.9535718
4.930432	-0.9537731
4.964908	-0.9539829
4.997266	-0.9541861
5.029876	-0.9543980
5.064339	-0.9546082
5.096594	-0.9548090
5.129416	-0.9550035
5.163600	-0.9551982
5.196024	-0.9553884
5.230000	-0.9555844
5.263076	-0.9557749
5.296775	-0.9559775
5.329106	-0.9561909
5.362201	-0.9564819
5.394707	-0.9567778
5.427976	-0.9569961
5.460972	-0.9572045
5.495060	-0.9574066
5.528451	-0.9576041
5.562000	-0.9578090
5.593822	-0.9580972
5.627479	-0.9586289
5.660009	-0.9592231
5.692641	-0.9594759
5.726246	-0.9596798
5.760070	-0.9598679
5.791554	-0.9600574
5.825868	-0.9602668
5.858710	-0.9604828
5.892093	-0.9606874
5.925056	-0.9608906
5.958392	-0.9610871
5.992257	-0.9612732
6.025420	-0.9614707
6.058936	-0.9616774
6.091010	-0.9619247
6.124926	-0.9624028
6.156170	-0.9626953
6.189518	-0.9629111
6.223742	-0.9631110
6.257106	-0.9633078
6.289632	-0.9635155
6.323412	-0.9637259
6.355826	-0.9639282
6.389563	-0.9641278
6.422805	-0.9643238
6.455605	-0.9645176
6.488760	-0.9647186
6.522039	-0.9649269
6.554821	-0.9651401
6.587970	-0.9653553
6.620956	-0.9656980
6.654150	-0.9659691
6.686478	-0.9661759
6.720588	-0.9663582
6.754390	-0.9665352
6.787364	-0.9667090
6.819781	-0.9669019
6.853728	-0.9671066
6.887608	-0.9673054
6.919910	-0.9675158
6.952368	-0.9677274
6.984511	-0.9679371
7.018486	-0.9681505
7.051916	-0.9683544
7.085128	-0.9685548
7.118904	-0.9687636
7.152172	-0.9689722
7.184760	-0.9691868
7.218396	-0.9694070
7.250500	-0.9696160
7.283622	-0.9698105
7.316709	-0.9700090
7.351165	-0.9702102
7.382570	-0.9704116
7.416072	-0.9706105
7.449556	-0.9707996
7.484332	-0.9709805
7.516235	-0.9711778
7.549130	-0.9713820
7.581436	-0.9715869
7.615453	-0.9717966
7.648899	-0.9719945
7.680581	-0.9721818
7.714350	-0.9723719
7.748598	-0.9725609
7.781236	-0.9727600
7.814136	-0.9729588
7.847588	-0.9731530
7.880122	-0.9733391
7.914501	-0.9735305
7.947322	-0.9737389
7.980537	-0.9739606
8.013451	-0.9741584
8.046982	-0.9743564
8.081293	-0.9745575
8.112884	-0.9747794
8.145310	-0.9750482
8.177595	-0.9752668
8.211141	-0.9754494
8.245754	-0.9756202
8.278938	-0.9758007
8.312210	-0.9760680
8.344732	-0.9766688
8.377395	-0.9773139
8.409834	-0.9776086
8.443397	-0.9777774
8.477319	-0.9779304
8.511093	-0.9780898
8.543824	-0.9782745
8.577111	-0.9786328
8.609691	-0.9790703
8.643416	-0.9793224
8.676571	-0.9795207
8.710072	-0.9797081
8.742993	-0.9798968
8.775741	-0.9800951
8.808688	-0.9802972
8.841642	-0.9804922
8.874986	-0.9806818
8.907965	-0.9808637
8.941024	-0.9810491
8.974257	-0.9812430
9.007697	-0.9814416
9.040536	-0.9816320
9.072572	-0.9818195
9.106845	-0.9820028
9.140488	-0.9822046
9.173058	-0.9824274
9.205461	-0.9826413
9.239299	-0.9828210
9.271903	-0.9829816
9.306001	-0.9831446
9.339931	-0.9833218
9.372329	-0.9835124
9.405681	-0.9837216
9.438122	-0.9839445
9.471035	-0.9843500
9.505201	-0.9847180
9.537047	-0.9849152
9.570531	-0.9850999
9.603820	-0.9852714
9.636588	-0.9854509
9.669859	-0.9856495
9.702905	-0.9858516
9.735645	-0.9860587
9.768804	-0.9862666
9.802426	-0.9864696
9.835649	-0.9866797
9.868564	-0.9869539
9.901294	-0.9871570
9.933136	-0.9873504
9.967531	-0.9875253
10.00078	-0.9876895
10.03424	-0.9878671
10.06752	-0.9880610
10.09979	-0.9882626
10.13356	-0.9884668
10.16640	-0.9886528
10.20068	-0.9888241
10.23305	-0.9889952
10.26699	-0.9891663
10.30021	-0.9893460
10.33308	-0.9895399
10.36579	-0.9897340
10.39888	-0.9899303
10.43130	-0.9901312
10.46506	-0.9903228
10.49823	-0.9905181
10.53174	-0.9907129
10.56474	-0.9909059
10.59795	-0.9911006
10.63082	-0.9912897
10.66410	-0.9914728
10.69824	-0.9916500
10.73106	-0.9918281
10.76368	-0.9920208
10.79728	-0.9923101
10.82945	-0.9926501
10.86150	-0.9928468
10.89595	-0.9930226
10.93006	-0.9931835
10.96320	-0.9933619
10.99547	-0.9935968
11.02779	-0.9938480
11.06118	-0.9940484
11.09387	-0.9942322
11.12810	-0.9944038
11.16105	-0.9945844
11.19467	-0.9947800
11.22743	-0.9949725
11.26041	-0.9951637
11.29371	-0.9953461
11.32610	-0.9955195
11.36022	-0.9956976
11.39360	-0.9958809
11.42670	-0.9960764
11.46066	-0.9963722
11.49338	-0.9969894
11.52642	-0.9977218
11.55837	-0.9980914
11.59053	-0.9982830
11.62503	-0.9984620
11.65787	-0.9986395
11.69088	-0.9988156
11.72432	-0.9990008
11.75812	-0.9991832
11.79113	-0.9993704
11.82415	-0.9995656
11.85669	-0.9997514
11.89071	-0.9999266
11.92310	-1.000096
11.95706	-1.000268
11.99030	-1.000446
12.02324	-1.000628
12.05698	-1.000814
12.08964	-1.001004
12.12202	-1.001191
12.15498	-1.001370
12.18871	-1.001541
12.22217	-1.001712
12.25434	-1.001889
12.28806	-1.002064
12.32224	-1.002240
12.35472	-1.002418
12.38804	-1.002596
12.42050	-1.002784
12.45428	-1.002976
12.48617	-1.003160
12.51998	-1.003335
12.55342	-1.003504
12.58694	-1.003665
12.61966	-1.003836
12.65313	-1.004027
12.68689	-1.004213
12.71943	-1.004402
12.75292	-1.004588
12.78456	-1.004763
12.81846	-1.004942
12.85265	-1.005113
12.88526	-1.005274
12.91950	-1.005438
12.95253	-1.005609
12.98593	-1.005793
13.01819	-1.005982
13.05178	-1.006196
13.08454	-1.006410
13.11695	-1.006601
13.14965	-1.006782
13.18364	-1.006962
13.21666	-1.007131
13.25063	-1.007306
13.28251	-1.007475
13.31593	-1.007637
13.34954	-1.007800
13.38285	-1.007985
13.41717	-1.008173
13.44872	-1.008357
13.48148	-1.008538
13.51580	-1.008716
13.54798	-1.008888
13.58165	-1.009074
13.61513	-1.009266
13.64729	-1.009446
13.67920	-1.009616
13.71388	-1.009772
13.74715	-1.009923
13.78052	-1.010089
13.81382	-1.010272
13.84642	-1.010451
13.87897	-1.010618
13.91307	-1.010782
13.94527	-1.010944
13.97938	-1.011105
14.01223	-1.011277
14.04751	-1.011448
14.07873	-1.011622
14.11282	-1.011806
14.14484	-1.011993
14.17789	-1.012167
14.21182	-1.012332
14.24511	-1.012499
14.27839	-1.012680
14.31096	-1.012879
14.34334	-1.013073
14.37660	-1.013254
14.40994	-1.013414
14.44290	-1.013564
14.47787	-1.013716
14.50982	-1.013876
14.54272	-1.014041
14.57576	-1.014221
14.60910	-1.014406
14.64253	-1.014593
14.67595	-1.014771
14.70848	-1.014944
14.74266	-1.015114
14.77516	-1.015287
14.80802	-1.015469
14.84129	-1.015644
14.87364	-1.015799
14.90859	-1.015942
14.94130	-1.016082
14.97482	-1.016225
15.00797	-1.016394
15.04234	-1.016573
15.07460	-1.016759
15.10829	-1.016982
15.14015	-1.017170
15.17262	-1.017341
15.20715	-1.017506
15.24112	-1.017673
15.27391	-1.017839
15.30594	-1.018010
15.34050	-1.018187
15.37294	-1.018364
15.40525	-1.018594
15.43880	-1.018803
15.47124	-1.018978
15.50520	-1.019141
15.53828	-1.019291
15.57179	-1.019452
15.60606	-1.019621
15.63721	-1.019783
15.67074	-1.019936
15.70461	-1.020084
15.73790	-1.020237
15.77180	-1.020412
15.80456	-1.020678
15.83649	-1.021010
15.87035	-1.021252
15.90242	-1.021427
15.93643	-1.021576
15.96991	-1.021706
16.00388	-1.021838
16.03700	-1.021995
16.06936	-1.022195
16.10213	-1.022657
16.13540	-1.023027
16.16898	-1.023191
16.20116	-1.023336
16.23604	-1.023482
16.26866	-1.023632
16.30244	-1.023801
16.33434	-1.024004
16.36776	-1.024284
16.40080	-1.024568
16.43371	-1.024747
16.46610	-1.024910
16.49989	-1.025041
16.53336	-1.025177
16.56721	-1.025323
16.60052	-1.025480
16.63403	-1.025652
16.66736	-1.025825
16.69984	-1.025990
16.73294	-1.026156
16.76566	-1.026330
16.79868	-1.026501
16.83116	-1.026667
16.86495	-1.026829
16.89782	-1.026968
16.93120	-1.027108
16.96546	-1.027256
16.99795	-1.027408
17.03151	-1.027568
17.06481	-1.027733
17.09802	-1.027891
17.13148	-1.028046
17.16392	-1.028202
17.19815	-1.028360
17.23026	-1.028556
17.26433	-1.028759
17.29708	-1.028937
17.32989	-1.029112
17.36245	-1.029282
17.39535	-1.029445
17.42928	-1.029623
17.46303	-1.029790
17.49483	-1.029936
17.52882	-1.030072
17.56354	-1.030201
17.59551	-1.030338
17.62927	-1.030498
17.66262	-1.030669
17.69451	-1.030860
17.72814	-1.031074
17.76083	-1.031244
17.79428	-1.031405
17.82772	-1.031549
17.86022	-1.031697
17.89478	-1.031858
17.92751	-1.032020
17.96118	-1.032187
17.99361	-1.032357
18.02677	-1.032523
18.05906	-1.032688
18.09261	-1.032847
18.12606	-1.033010
18.15938	-1.033176
18.19174	-1.033342
18.22534	-1.033505
18.25902	-1.033652
18.29101	-1.033795
18.32529	-1.033951
18.35846	-1.034108
18.39164	-1.034271
18.42420	-1.034428
18.45670	-1.034593
18.49030	-1.034764
18.52295	-1.034933
18.55639	-1.035084
18.58956	-1.035218
18.62401	-1.035350
18.65638	-1.035495
18.68953	-1.035641
18.72319	-1.035789
18.75710	-1.035940
18.78998	-1.036102
18.82256	-1.036268
18.85498	-1.036428
18.88823	-1.036573
18.92179	-1.036710
18.95476	-1.036847
18.98863	-1.036994
19.02219	-1.037152
19.05508	-1.037310
19.08812	-1.037461
19.12176	-1.037614
19.15495	-1.037768
19.18741	-1.037924
19.22048	-1.038089
19.25260	-1.038249
19.28720	-1.038411
19.32002	-1.038570
19.35266	-1.038718
19.38672	-1.038854
19.42049	-1.038988
19.45383	-1.039136
19.48657	-1.039304
19.51919	-1.039469
19.55260	-1.039620
19.58675	-1.039764
19.61978	-1.039904
19.65201	-1.040065
19.68550	-1.040225
19.71754	-1.040361
19.75168	-1.040479
19.78582	-1.040601
19.81871	-1.040744
19.85224	-1.040938
19.88551	-1.041215
19.91710	-1.041382
19.95083	-1.041532
19.98448	-1.041683
20.01634	-1.041828
20.05091	-1.041968
20.08496	-1.042101
20.11830	-1.042244
20.15076	-1.042450
20.18361	-1.042910
20.21618	-1.043243
20.24906	-1.043408
20.28237	-1.043552
20.31551	-1.043681
20.34925	-1.043814
20.38288	-1.043950
20.41519	-1.044079
20.44850	-1.044213
20.48189	-1.044350
20.51547	-1.044493
20.54869	-1.044658
20.58256	-1.044830
20.61497	-1.044996
20.64744	-1.045160
20.68065	-1.045307
20.71418	-1.045446
20.74754	-1.045579
20.78069	-1.045709
20.81411	-1.045843
20.84678	-1.045982
20.88103	-1.046130
20.91294	-1.046283
20.94673	-1.046426
20.98065	-1.046570
21.01407	-1.046714
21.04699	-1.046860
21.08002	-1.047009
21.11287	-1.047166
21.14613	-1.047364
21.17852	-1.047703
21.21195	-1.048057
21.24454	-1.048206
21.27765	-1.048330
21.31275	-1.048440
21.34514	-1.048554
21.37877	-1.048699
21.41225	-1.048902
21.44445	-1.049061
21.47608	-1.049210
21.51035	-1.049337
21.54285	-1.049454
21.57753	-1.049575
21.61011	-1.049698
21.64386	-1.049821
21.67758	-1.049955
21.71062	-1.050099
21.74329	-1.050285
21.77545	-1.050438
21.80879	-1.050579
21.84293	-1.050703
21.87539	-1.050820
21.90942	-1.050948
21.94348	-1.051083
21.97544	-1.051214
22.00895	-1.051337
22.04270	-1.051453
22.07551	-1.051579
22.10846	-1.051727
22.14172	-1.051911
22.17467	-1.052135
22.20722	-1.052285
22.24071	-1.052404
22.27482	-1.052516
22.30875	-1.052623
22.34032	-1.052727
22.37361	-1.052848
22.40888	-1.052977
22.44084	-1.053111
22.47395	-1.053259
22.50665	-1.053402
22.54038	-1.053537
22.57407	-1.053670
22.60715	-1.053805
22.64042	-1.053948
22.67336	-1.054090
22.70565	-1.054216
22.73968	-1.054330
22.77340	-1.054441
22.80663	-1.054553
22.83956	-1.054682
22.87305	-1.054823
22.90623	-1.054961
22.93896	-1.055093
22.97139	-1.055211
23.00463	-1.055315
23.03901	-1.055419
23.07261	-1.055534
23.10467	-1.055663
23.13872	-1.055802
23.17068	-1.055935
23.20390	-1.056052
23.23808	-1.056156
23.27179	-1.056253
23.30422	-1.056355
23.33812	-1.056473
23.37143	-1.056599
23.40436	-1.056731
23.43738	-1.056852
23.46973	-1.056956
23.50350	-1.057056
23.53850	-1.057153
23.57114	-1.057261
23.60416	-1.057390
23.63661	-1.057521
23.66898	-1.057653
23.70319	-1.057772
23.73640	-1.057875
23.77033	-1.057974
23.80360	-1.058072
23.83602	-1.058182
23.86986	-1.058294
23.90153	-1.058392
23.93623	-1.058490
23.97000	-1.058586
24.00282	-1.058692
24.03569	-1.058810
24.06801	-1.058933
24.10192	-1.059054
24.13484	-1.059179
24.16755	-1.059297
24.20042	-1.059398
24.23520	-1.059489
24.26873	-1.059575
24.30181	-1.059684
24.33410	-1.059799
24.36723	-1.059910
24.40125	-1.059996
[truncated: 9,952 more rows]
