# Supplementary material for: Investigation of Potential Amorphisation and Co-Amorphisation Behaviour of the Benzene Di-Carboxylic Acids upon Cryo-Milling
Source: Molecules. 2019 Nov 5;24(21):3990. doi: 10.3390/molecules24213990 (PMC6865180; doi:10.3390/molecules24213990)
Supplement: Supplementary file 1 [file molecules-24-03990-s001.zip › SI_pack/Figure_5_DSC_two_components/Data/Iso and terephthalic acid/Unmilled isophthalic acid.txt]

-40.37454	-0.07001514
-40.37034	-0.07024049
-40.36712	-0.07055195
-40.36482	-0.07093520
-40.36035	-0.07133418
-40.35759	-0.07174976
-40.35492	-0.07214629
-40.35095	-0.07243384
-40.34680	-0.07266754
-40.34202	-0.07284501
-40.33625	-0.07295121
-40.33170	-0.07300108
-40.32642	-0.07303274
-40.32090	-0.07305860
-40.31470	-0.07297261
-40.30708	-0.07220312
-40.29866	-0.06926938
-40.28756	-0.06179111
-40.27874	-0.04765278
-40.26738	-0.02775206
-40.25450	-0.006492351
-40.24139	0.01217820
-40.22774	0.02832344
-40.21256	0.04441418
-40.19790	0.06063136
-40.18049	0.07654084
-40.16326	0.09215008
-40.14486	0.1068657
-40.12630	0.1204469
-40.10763	0.1331856
-40.08921	0.1446980
-40.06872	0.1549948
-40.04830	0.1646782
-40.02687	0.1727492
-40.00598	0.1804257
-39.98624	0.1870434
-39.96516	0.1920582
-39.94312	0.1969985
-39.92106	0.2010172
-39.90085	0.2047896
-39.87787	0.2073644
-39.85383	0.2099158
-39.83139	0.2114808
-39.81018	0.2137932
-39.78537	0.2150756
-39.76257	0.2166273
-39.74002	0.2174456
-39.71595	0.2174960
-39.69170	0.2176438
-39.66646	0.2180095
-39.64332	0.2183044
-39.61860	0.2183850
-39.59380	0.2181220
-39.56806	0.2172810
-39.54120	0.2159813
-39.51634	0.2148048
-39.48950	0.2132108
-39.46567	0.2113966
-39.43934	0.2100405
-39.41250	0.2092242
-39.38754	0.2078377
-39.36060	0.2048556
-39.33324	0.2012269
-39.30676	0.1988310
-39.27965	0.1968301
-39.25373	0.1950557
-39.22640	0.1930801
-39.19932	0.1913448
-39.17208	0.1900581
-39.14380	0.1892601
-39.11670	0.1888902
-39.08917	0.1887801
-39.06119	0.1887194
-39.03338	0.1886078
-39.00612	0.1882675
-38.97691	0.1874977
-38.95018	0.1861045
-38.92188	0.1838957
-38.89272	0.1809500
-38.86415	0.1775162
-38.83500	0.1735041
-38.80680	0.1688895
-38.77860	0.1639402
-38.75126	0.1586302
-38.72116	0.1530490
-38.69170	0.1472636
-38.66251	0.1413283
-38.63397	0.1360515
-38.60510	0.1313572
-38.57560	0.1269790
-38.54691	0.1226516
-38.51755	0.1185027
-38.48735	0.1146119
-38.45808	0.1110194
-38.42926	0.1077454
-38.39968	0.1045420
-38.37078	0.1014214
-38.34067	0.09836195
-38.31057	0.09521921
-38.28067	0.09195312
-38.25024	0.08876648
-38.22054	0.08615844
-38.19070	0.08393445
-38.16164	0.08192148
-38.13196	0.07973050
-38.10096	0.07734928
-38.07173	0.07428820
-38.04106	0.07120454
-38.00933	0.06851624
-37.98120	0.06599134
-37.95020	0.06362485
-37.92090	0.06128504
-37.88940	0.05887051
-37.86010	0.05636599
-37.82910	0.05395391
-37.79915	0.05158477
-37.76854	0.04895777
-37.73767	0.04686960
-37.70652	0.04527411
-37.67672	0.04358448
-37.64657	0.04177459
-37.61631	0.03983304
-37.58367	0.03753793
-37.55434	0.03556726
-37.52154	0.03394240
-37.49124	0.03228692
-37.46200	0.03023982
-37.43040	0.02812065
-37.39998	0.02610317
-37.36876	0.02477080
-37.33747	0.02332422
-37.30706	0.02128124
-37.27597	0.01894262
-37.24476	0.01655453
-37.21390	0.01478471
-37.18430	0.01328462
-37.15185	0.01200856
-37.12044	0.01062039
-37.08898	0.009132558
-37.05622	0.007639884
-37.02605	0.005892029
-36.99580	0.004200020
-36.96467	0.002960591
-36.93298	0.001594359
-36.90234	0.0003666604
-36.87053	-0.0009801626
-36.83902	-0.002504108
-36.80711	-0.003922267
-36.77705	-0.005356407
-36.74504	-0.006921651
-36.71498	-0.008376094
-36.68255	-0.009424718
-36.65060	-0.01037914
-36.61912	-0.01151477
-36.58788	-0.01316151
-36.55746	-0.01489413
-36.52702	-0.01671320
-36.49545	-0.01811593
-36.46385	-0.01897271
-36.43202	-0.01977961
-36.40115	-0.02055596
-36.36953	-0.02131620
-36.33803	-0.02233646
-36.30652	-0.02356275
-36.27457	-0.02478062
-36.24304	-0.02582774
-36.21225	-0.02677334
-36.17962	-0.02780152
-36.14750	-0.02873944
-36.11675	-0.02982344
-36.08393	-0.03069313
-36.05356	-0.03142634
-36.02104	-0.03206704
-35.99031	-0.03267312
-35.95806	-0.03348095
-35.92602	-0.03436674
-35.89524	-0.03551710
-35.86264	-0.03670678
-35.83138	-0.03770310
-35.79904	-0.03855891
-35.76816	-0.03925221
-35.73586	-0.04010687
-35.70448	-0.04115930
-35.67392	-0.04232528
-35.64238	-0.04342956
-35.61100	-0.04436355
-35.57783	-0.04520279
-35.54544	-0.04601452
-35.51374	-0.04675785
-35.48259	-0.04756484
-35.45124	-0.04833678
-35.42002	-0.04902947
-35.38704	-0.04971382
-35.35544	-0.05036278
-35.32350	-0.05102578
-35.29170	-0.05169224
-35.25965	-0.05239196
-35.22830	-0.05305367
-35.19624	-0.05368953
-35.16483	-0.05424926
-35.13336	-0.05485594
-35.10115	-0.05545776
-35.06960	-0.05605926
-35.03632	-0.05656025
-35.00466	-0.05695320
-34.97219	-0.05752410
-34.94044	-0.05829830
-34.90906	-0.05929832
-34.87714	-0.06026418
-34.84729	-0.06099930
-34.81456	-0.06165316
-34.78240	-0.06229066
-34.74894	-0.06289559
-34.71687	-0.06335606
-34.68617	-0.06377545
-34.65325	-0.06424014
-34.62128	-0.06476205
-34.58959	-0.06535330
-34.55769	-0.06600000
-34.52570	-0.06648584
-34.49429	-0.06697614
-34.46270	-0.06756640
-34.42988	-0.06818518
-34.39784	-0.06886522
-34.36530	-0.06959044
-34.33460	-0.07018170
-34.30178	-0.07071700
-34.26755	-0.07121089
-34.23692	-0.07168470
-34.20530	-0.07229718
-34.17292	-0.07303584
-34.14258	-0.07379072
-34.10891	-0.07437025
-34.07636	-0.07486918
-34.04411	-0.07532202
-34.01347	-0.07577899
-33.98143	-0.07637707
-33.94919	-0.07704726
-33.91650	-0.07764645
-33.88378	-0.07827672
-33.85248	-0.07888368
-33.82056	-0.07939785
-33.78830	-0.07991938
-33.75744	-0.08046239
-33.72440	-0.08100876
-33.69145	-0.08162498
-33.66016	-0.08228494
-33.62800	-0.08289611
-33.59411	-0.08353098
-33.56253	-0.08418881
-33.53102	-0.08477280
-33.50002	-0.08526059
-33.46772	-0.08573554
-33.43520	-0.08622205
-33.40308	-0.08669999
-33.36926	-0.08709336
-33.33725	-0.08739745
-33.30564	-0.08766580
-33.27450	-0.08803588
-33.24246	-0.08865320
-33.21075	-0.08940410
-33.17754	-0.09009958
-33.14600	-0.09066602
-33.11276	-0.09112024
-33.08094	-0.09150719
-33.04901	-0.09189066
-33.01775	-0.09230976
-32.98440	-0.09267119
-32.95246	-0.09308082
-32.91860	-0.09350712
-32.88820	-0.09388184
-32.85600	-0.09430026
-32.82370	-0.09476851
-32.79198	-0.09528022
-32.75963	-0.09573296
-32.72722	-0.09617150
-32.69387	-0.09663918
-32.66253	-0.09715241
-32.63024	-0.09774769
-32.59915	-0.09826996
-32.56712	-0.09856416
-32.53449	-0.09876428
-32.50117	-0.09900626
-32.46928	-0.09933702
-32.43592	-0.09980458
-32.40346	-0.1002953
-32.37186	-0.1007420
-32.34101	-0.1011798
-32.30793	-0.1015325
-32.27525	-0.1018981
-32.24404	-0.1022822
-32.21141	-0.1026808
-32.17802	-0.1031679
-32.14600	-0.1036942
-32.11431	-0.1041586
-32.08155	-0.1045531
-32.04987	-0.1049319
-32.01860	-0.1052720
-31.98477	-0.1056545
-31.95240	-0.1061076
-31.92110	-0.1066668
-31.88815	-0.1072324
-31.85568	-0.1077137
-31.82309	-0.1080800
-31.79122	-0.1084428
-31.75786	-0.1088852
-31.72639	-0.1093975
-31.69458	-0.1099157
-31.66238	-0.1102772
-31.62982	-0.1104909
-31.59738	-0.1107336
-31.56515	-0.1111593
-31.53334	-0.1118231
-31.50010	-0.1124719
-31.46871	-0.1129990
-31.43581	-0.1134069
-31.40425	-0.1137561
-31.37230	-0.1141425
-31.33916	-0.1145717
-31.30684	-0.1149579
-31.27372	-0.1152852
-31.24148	-0.1156348
-31.20974	-0.1159276
-31.17742	-0.1161764
-31.14563	-0.1165440
-31.11305	-0.1168567
-31.07959	-0.1172430
-31.04712	-0.1177062
-31.01601	-0.1181325
-30.98327	-0.1185425
-30.95066	-0.1189600
-30.91790	-0.1193520
-30.88465	-0.1197749
-30.85367	-0.1201846
-30.82170	-0.1205549
-30.78861	-0.1208843
-30.75742	-0.1212494
-30.72438	-0.1217028
-30.69216	-0.1222386
-30.65880	-0.1227003
-30.62760	-0.1230603
-30.59350	-0.1233272
-30.56129	-0.1235781
-30.52994	-0.1238818
-30.49810	-0.1242818
-30.46433	-0.1247531
-30.43248	-0.1252626
-30.39907	-0.1258581
-30.36776	-0.1265284
-30.33559	-0.1271094
-30.30240	-0.1276497
-30.27102	-0.1280484
-30.23745	-0.1284023
-30.20482	-0.1287764
-30.17302	-0.1290799
-30.14150	-0.1293631
-30.10862	-0.1296931
-30.07600	-0.1300901
-30.04350	-0.1306336
-30.01090	-0.1311894
-29.97998	-0.1316089
-29.94548	-0.1320410
-29.91486	-0.1324711
-29.88190	-0.1328385
-29.84985	-0.1331116
-29.81838	-0.1333804
-29.78522	-0.1337632
-29.75248	-0.1342822
-29.71968	-0.1348195
-29.68667	-0.1352675
-29.65503	-0.1355284
-29.62235	-0.1357192
-29.59056	-0.1359312
-29.55789	-0.1361368
-29.52507	-0.1364093
-29.49205	-0.1367664
-29.46050	-0.1371398
-29.42830	-0.1375526
-29.39478	-0.1379169
-29.36315	-0.1381994
-29.33068	-0.1385540
-29.29735	-0.1389869
-29.26535	-0.1393110
-29.23276	-0.1397038
-29.20064	-0.1400065
-29.16891	-0.1403022
-29.13613	-0.1406860
-29.10327	-0.1411026
-29.07110	-0.1415405
-29.03780	-0.1420661
-29.00383	-0.1425620
-28.97238	-0.1431351
-28.93982	-0.1436151
-28.90738	-0.1439825
-28.87703	-0.1443064
-28.84422	-0.1445316
-28.81033	-0.1447229
-28.77820	-0.1449604
-28.74567	-0.1452755
-28.71340	-0.1457237
-28.68057	-0.1462759
-28.64714	-0.1467406
-28.61481	-0.1472056
-28.58272	-0.1476806
-28.55002	-0.1480904
-28.51709	-0.1484126
-28.48524	-0.1486519
-28.45352	-0.1488778
-28.42038	-0.1491538
-28.38852	-0.1494697
-28.35490	-0.1498164
-28.32351	-0.1502559
-28.28993	-0.1507301
-28.25772	-0.1512452
-28.22406	-0.1516381
-28.19287	-0.1519614
-28.16036	-0.1523205
-28.12821	-0.1527333
-28.09623	-0.1530969
-28.06220	-0.1533749
-28.03054	-0.1536324
-27.99685	-0.1539484
-27.96353	-0.1544321
-27.93142	-0.1550547
-27.90032	-0.1556116
-27.86840	-0.1560548
-27.83502	-0.1564219
-27.80206	-0.1567238
-27.77022	-0.1570307
-27.73644	-0.1573589
-27.70418	-0.1576367
-27.67172	-0.1579202
-27.64048	-0.1582473
-27.60695	-0.1584584
-27.57448	-0.1586551
-27.54126	-0.1589099
-27.50885	-0.1591984
-27.47784	-0.1596238
-27.44500	-0.1601756
-27.41130	-0.1606048
-27.37926	-0.1609154
-27.34650	-0.1611757
-27.31287	-0.1613993
-27.27996	-0.1616718
-27.24800	-0.1619642
-27.21746	-0.1621956
-27.18394	-0.1624750
-27.15209	-0.1627533
-27.11878	-0.1630634
-27.08554	-0.1633246
-27.05260	-0.1635578
-27.02072	-0.1637632
-26.98816	-0.1640427
-26.95675	-0.1644023
-26.92328	-0.1648128
-26.89056	-0.1652186
-26.85625	-0.1656018
-26.82566	-0.1659188
-26.79238	-0.1662699
-26.75975	-0.1666242
-26.72760	-0.1669764
-26.69597	-0.1673375
-26.66239	-0.1677446
-26.62967	-0.1680504
-26.59735	-0.1683020
-26.56502	-0.1685396
-26.53285	-0.1687300
-26.50020	-0.1689087
-26.46745	-0.1690813
-26.43391	-0.1693300
-26.40162	-0.1696331
-26.36865	-0.1700190
-26.33568	-0.1704432
-26.30400	-0.1708428
-26.27209	-0.1712018
-26.23795	-0.1715679
-26.20466	-0.1719258
-26.17250	-0.1722323
-26.14131	-0.1724702
-26.10778	-0.1726414
-26.07508	-0.1727938
-26.04128	-0.1729910
-26.00994	-0.1732261
-25.97785	-0.1735898
-25.94540	-0.1739535
-25.91290	-0.1742937
-25.87982	-0.1747386
-25.84693	-0.1752112
-25.81501	-0.1758096
-25.78182	-0.1763744
-25.74965	-0.1768034
-25.71745	-0.1770631
-25.68438	-0.1772706
-25.65085	-0.1774548
-25.61836	-0.1776176
-25.58564	-0.1777826
-25.55293	-0.1779974
-25.52082	-0.1783364
-25.48748	-0.1787399
-25.45566	-0.1790476
-25.42280	-0.1792912
-25.38926	-0.1794619
-25.35624	-0.1795880
-25.32520	-0.1797779
-25.29300	-0.1800396
-25.25945	-0.1804270
-25.22730	-0.1809080
-25.19480	-0.1812692
-25.16073	-0.1815606
-25.12967	-0.1817633
-25.09802	-0.1819348
-25.06458	-0.1821231
-25.03166	-0.1823190
-24.99853	-0.1825369
-24.96470	-0.1828060
-24.93426	-0.1830867
-24.90170	-0.1833359
-24.86869	-0.1835490
-24.83600	-0.1837940
-24.80177	-0.1839886
-24.76969	-0.1841780
-24.73800	-0.1843418
-24.70477	-0.1844511
-24.67260	-0.1845897
-24.63852	-0.1848232
-24.60574	-0.1850965
-24.57470	-0.1853998
-24.54094	-0.1855972
-24.50812	-0.1857459
-24.47584	-0.1858851
-24.44346	-0.1860902
-24.41013	-0.1863067
-24.37816	-0.1866509
-24.34489	-0.1870763
-24.31118	-0.1875792
-24.27974	-0.1879821
-24.24690	-0.1883137
-24.21337	-0.1885771
-24.18135	-0.1888338
-24.14850	-0.1892004
-24.11630	-0.1896664
-24.08285	-0.1900831
-24.05012	-0.1904067
-24.01785	-0.1907351
-23.98545	-0.1909703
-23.95306	-0.1911711
-23.91964	-0.1913784
-23.88729	-0.1915166
-23.85480	-0.1916776
-23.82137	-0.1919088
-23.78860	-0.1922072
-23.75622	-0.1926048
-23.72386	-0.1929872
-23.69060	-0.1933258
-23.65804	-0.1937311
-23.62542	-0.1941027
-23.59344	-0.1944758
-23.56030	-0.1948147
-23.52654	-0.1950273
-23.49420	-0.1951807
-23.46184	-0.1953251
-23.43012	-0.1954716
-23.39674	-0.1956159
-23.36420	-0.1957689
-23.33147	-0.1959156
-23.29813	-0.1961699
-23.26502	-0.1965297
-23.23252	-0.1968516
-23.20045	-0.1971164
-23.16617	-0.1973203
-23.13418	-0.1975012
-23.10143	-0.1976854
-23.06922	-0.1978970
-23.03668	-0.1980720
-23.00398	-0.1982189
-22.97148	-0.1983869
-22.93850	-0.1985922
-22.90593	-0.1987731
-22.87325	-0.1989609
-22.83967	-0.1991450
-22.80762	-0.1994216
-22.77348	-0.1997602
-22.74231	-0.2001798
-22.70992	-0.2005574
-22.67618	-0.2008810
-22.64443	-0.2011716
-22.61119	-0.2013366
-22.57908	-0.2014496
-22.54521	-0.2015695
-22.51167	-0.2017102
-22.47864	-0.2019636
-22.44696	-0.2022156
-22.41520	-0.2024933
-22.38176	-0.2027016
-22.34908	-0.2028246
-22.31650	-0.2029190
-22.28387	-0.2030286
-22.25050	-0.2031977
-22.21761	-0.2034696
-22.18375	-0.2037053
-22.15170	-0.2039251
-22.11958	-0.2041270
-22.08673	-0.2043876
-22.05360	-0.2047426
-22.02095	-0.2050473
-21.98918	-0.2052264
-21.95611	-0.2054002
-21.92255	-0.2055787
-21.89040	-0.2058301
-21.85758	-0.2061334
-21.82612	-0.2063799
-21.79198	-0.2065518
-21.75953	-0.2067731
-21.72522	-0.2070013
-21.69238	-0.2072515
-21.66003	-0.2074864
-21.62768	-0.2076865
-21.59462	-0.2078528
-21.56218	-0.2080712
-21.52912	-0.2082708
-21.49618	-0.2084314
-21.46462	-0.2085658
-21.43025	-0.2086810
-21.39747	-0.2088309
-21.36558	-0.2089763
-21.33299	-0.2091694
-21.29968	-0.2094156
-21.26630	-0.2096939
-21.23400	-0.2099965
-21.20250	-0.2103662
-21.17010	-0.2107120
-21.13518	-0.2111406
-21.10295	-0.2115822
-21.07108	-0.2118994
-21.03664	-0.2120959
-21.00548	-0.2122028
-20.97259	-0.2122922
-20.93824	-0.2123940
-20.90551	-0.2125767
-20.87330	-0.2127694
-20.84052	-0.2129608
-20.80741	-0.2131175
-20.77562	-0.2132313
-20.74121	-0.2133172
-20.70891	-0.2134066
-20.67702	-0.2135172
-20.64380	-0.2136182
-20.61135	-0.2137127
-20.57778	-0.2138460
-20.54424	-0.2140937
-20.51188	-0.2143858
-20.48043	-0.2146864
-20.44800	-0.2149384
-20.41400	-0.2150977
-20.38145	-0.2153100
-20.34850	-0.2156168
-20.31680	-0.2159423
-20.28345	-0.2162741
-20.24941	-0.2165306
-20.21652	-0.2166758
-20.18356	-0.2167675
-20.15186	-0.2168558
-20.11864	-0.2169477
-20.08608	-0.2171076
-20.05288	-0.2173325
-20.02084	-0.2175813
-19.98722	-0.2178762
-19.95396	-0.2181058
-19.92225	-0.2182396
-19.88871	-0.2183338
-19.85611	-0.2184271
-19.82392	-0.2185715
-19.79096	-0.2188476
-19.75784	-0.2191270
-19.72455	-0.2193434
-19.69235	-0.2195512
-19.65887	-0.2196940
-19.62567	-0.2198272
-19.59331	-0.2199896
-19.56175	-0.2201433
-19.52763	-0.2202823
-19.49500	-0.2203906
-19.46170	-0.2204828
-19.42868	-0.2205740
-19.39492	-0.2206728
-19.36269	-0.2207954
-19.32924	-0.2209535
-19.29689	-0.2211144
-19.26587	-0.2212564
-19.23212	-0.2213757
-19.19891	-0.2215044
-19.16591	-0.2216431
-19.13330	-0.2218440
-19.09973	-0.2220305
-19.06758	-0.2222101
-19.03478	-0.2224037
-19.00104	-0.2226140
-18.96724	-0.2228352
-18.93653	-0.2231255
-18.90296	-0.2234022
-18.87096	-0.2236374
-18.83752	-0.2237946
-18.80523	-0.2239216
-18.77147	-0.2240303
-18.73845	-0.2241516
-18.70555	-0.2244088
-18.67355	-0.2247720
-18.63995	-0.2251390
-18.60816	-0.2253964
-18.57420	-0.2255732
-18.54116	-0.2256730
-18.50899	-0.2257698
-18.47578	-0.2258649
-18.44403	-0.2259595
-18.41007	-0.2260665
-18.37738	-0.2261875
-18.34427	-0.2263345
-18.31131	-0.2264962
-18.27810	-0.2266867
-18.24608	-0.2268371
-18.21362	-0.2269435
-18.18008	-0.2270450
-18.14736	-0.2271558
-18.11478	-0.2272778
-18.08189	-0.2274462
-18.04907	-0.2276002
-18.01574	-0.2277520
-17.98270	-0.2278644
-17.94959	-0.2279683
-17.91719	-0.2280749
-17.88426	-0.2281873
-17.85033	-0.2283270
-17.81880	-0.2284388
-17.78570	-0.2285396
-17.75323	-0.2286382
-17.72059	-0.2287363
-17.68776	-0.2288473
-17.65348	-0.2289980
-17.62032	-0.2291835
-17.58804	-0.2293803
-17.55469	-0.2295520
-17.52291	-0.2296855
-17.49010	-0.2297944
-17.45633	-0.2298922
-17.42387	-0.2299913
-17.39128	-0.2301045
-17.35818	-0.2302653
-17.32549	-0.2304245
-17.29234	-0.2305346
-17.25898	-0.2306362
-17.22558	-0.2307377
-17.19401	-0.2309310
-17.15983	-0.2312047
-17.12702	-0.2314435
-17.09406	-0.2316374
-17.06220	-0.2317475
-17.02891	-0.2318485
-16.99566	-0.2319492
-16.96225	-0.2320492
-16.92896	-0.2321598
-16.89700	-0.2322888
-16.86476	-0.2324760
-16.83198	-0.2327244
-16.79758	-0.2329148
-16.76446	-0.2330224
-16.73302	-0.2331272
-16.70002	-0.2332374
-16.66756	-0.2334254
-16.63279	-0.2336971
-16.60171	-0.2339892
-16.56854	-0.2342120
-16.53551	-0.2343594
-16.50286	-0.2344625
-16.46838	-0.2345708
-16.43634	-0.2346736
-16.40330	-0.2347791
-16.37077	-0.2349421
-16.33767	-0.2351593
-16.30339	-0.2353086
-16.27100	-0.2355022
-16.23882	-0.2356355
-16.20657	-0.2357402
-16.17257	-0.2358454
-16.14112	-0.2359446
-16.10756	-0.2360461
-16.07340	-0.2361624
-16.04070	-0.2363814
-16.00786	-0.2366242
-15.97546	-0.2368550
-15.94178	-0.2370042
-15.90878	-0.2371154
-15.87549	-0.2372168
-15.84266	-0.2373152
-15.81093	-0.2374185
-15.77823	-0.2375530
-15.74454	-0.2377297
-15.71188	-0.2378797
-15.67858	-0.2379879
-15.64604	-0.2380996
-15.61356	-0.2382408
-15.58022	-0.2384276
-15.54728	-0.2385649
-15.51446	-0.2386701
-15.48158	-0.2387764
-15.44849	-0.2388816
-15.41563	-0.2389884
-15.38229	-0.2390977
-15.34972	-0.2392063
-15.31586	-0.2393220
-15.28292	-0.2394844
-15.25046	-0.2396638
-15.21819	-0.2398427
-15.18424	-0.2399638
-15.15280	-0.2400700
-15.12053	-0.2401720
-15.08686	-0.2402738
-15.05289	-0.2403769
-15.01982	-0.2404796
-14.98710	-0.2405840
-14.95424	-0.2406900
-14.92097	-0.2407972
-14.88959	-0.2409060
-14.85540	-0.2410192
-14.82200	-0.2411328
-14.78850	-0.2412472
-14.75633	-0.2413572
-14.72352	-0.2414822
-14.69110	-0.2415922
-14.65724	-0.2416999
-14.62396	-0.2418047
-14.59148	-0.2419094
-14.55970	-0.2420134
-14.52696	-0.2421174
-14.49314	-0.2422276
-14.45992	-0.2423399
-14.42643	-0.2424522
-14.39256	-0.2426403
-14.35948	-0.2427814
-14.32790	-0.2429781
-14.29628	-0.2432097
-14.26264	-0.2433384
-14.22979	-0.2434450
-14.19678	-0.2435504
-14.16226	-0.2436606
-14.12929	-0.2438430
-14.09615	-0.2440511
-14.06418	-0.2441740
-14.03121	-0.2442826
-13.99731	-0.2443912
-13.96547	-0.2445000
-13.93151	-0.2446076
-13.89934	-0.2447139
-13.86565	-0.2448218
-13.83238	-0.2449906
-13.79997	-0.2452628
-13.76814	-0.2454606
-13.73409	-0.2455936
-13.70246	-0.2457025
-13.66842	-0.2458081
-13.63547	-0.2459138
-13.60152	-0.2460234
-13.57000	-0.2461334
-13.53752	-0.2462446
-13.50427	-0.2463522
-13.47138	-0.2464585
-13.43751	-0.2465637
-13.40531	-0.2466721
-13.37195	-0.2467828
-13.33832	-0.2468888
-13.30579	-0.2469937
-13.27316	-0.2470992
-13.23907	-0.2472082
-13.20568	-0.2473734
-13.17392	-0.2475139
-13.14166	-0.2476196
-13.10847	-0.2477247
-13.07532	-0.2478281
-13.04133	-0.2479315
-13.00789	-0.2480336
-12.97548	-0.2481317
-12.94201	-0.2482314
-12.90951	-0.2483430
-12.87720	-0.2485458
-12.84402	-0.2486803
-12.81026	-0.2487904
-12.77787	-0.2488977
-12.74496	-0.2490021
-12.71222	-0.2491074
-12.67761	-0.2492119
-12.64727	-0.2493160
-12.61362	-0.2494455
-12.57980	-0.2496862
-12.54673	-0.2498550
-12.51384	-0.2499614
-12.48159	-0.2500648
-12.44785	-0.2501678
-12.41457	-0.2502878
-12.38310	-0.2504538
-12.34920	-0.2505702
-12.31595	-0.2506778
-12.28276	-0.2507842
-12.24894	-0.2508880
-12.21734	-0.2509940
-12.18363	-0.2511023
-12.15157	-0.2512126
-12.11903	-0.2513222
-12.08449	-0.2514265
-12.05196	-0.2515280
-12.01818	-0.2516316
-11.98469	-0.2517670
-11.95281	-0.2519987
-11.92011	-0.2521735
-11.88796	-0.2522837
-11.85490	-0.2523868
-11.82042	-0.2524856
-11.78801	-0.2525864
-11.75465	-0.2526916
-11.72062	-0.2528001
-11.68954	-0.2529086
-11.65610	-0.2530149
-11.62357	-0.2531206
-11.59087	-0.2532269
-11.55741	-0.2533640
-11.52436	-0.2535224
-11.49120	-0.2536317
-11.45866	-0.2537374
-11.42376	-0.2538408
-11.39286	-0.2539436
-11.35969	-0.2540500
-11.32677	-0.2541537
-11.29312	-0.2542560
-11.26004	-0.2543552
-11.22742	-0.2544552
-11.19358	-0.2545559
-11.16046	-0.2546568
-11.12719	-0.2547563
-11.09443	-0.2548534
-11.06245	-0.2549498
-11.02878	-0.2550479
-10.99598	-0.2551453
-10.96214	-0.2552434
-10.92912	-0.2553430
-10.89648	-0.2554480
-10.86348	-0.2555616
-10.83000	-0.2556755
-10.79764	-0.2557842
-10.76442	-0.2558881
-10.73140	-0.2559933
-10.69892	-0.2561011
-10.66570	-0.2562170
-10.63316	-0.2563522
-10.59887	-0.2564586
-10.56649	-0.2565618
-10.53355	-0.2566625
-10.50057	-0.2567602
-10.46667	-0.2568606
-10.43365	-0.2569623
-10.40138	-0.2570692
-10.36800	-0.2572204
-10.33572	-0.2573406
-10.30248	-0.2574418
-10.26965	-0.2575402
-10.23650	-0.2576398
-10.20334	-0.2577395
-10.17007	-0.2578406
-10.13674	-0.2579440
-10.10377	-0.2580459
-10.07049	-0.2581436
-10.03788	-0.2582408
-10.00496	-0.2583356
-9.972351	-0.2584353
-9.938884	-0.2585402
-9.905545	-0.2586462
-9.873195	-0.2587505
-9.839054	-0.2588547
-9.806870	-0.2589582
-9.772413	-0.2590643
-9.739140	-0.2591690
-9.706201	-0.2592696
-9.673534	-0.2593689
-9.641755	-0.2594688
-9.608368	-0.2595680
-9.575324	-0.2596710
-9.542309	-0.2597743
-9.508338	-0.2598743
-9.475902	-0.2599764
-9.442182	-0.2600781
-9.410369	-0.2601777
-9.377580	-0.2602777
-9.343984	-0.2603782
-9.310712	-0.2604785
-9.278230	-0.2605808
-9.245218	-0.2606804
-9.212019	-0.2607756
-9.178481	-0.2608707
-9.147231	-0.2609660
-9.112453	-0.2610620
-9.079942	-0.2611590
-9.046363	-0.2612540
-9.013900	-0.2613463
-8.980608	-0.2614365
-8.946984	-0.2615278
-8.913766	-0.2616196
-8.880274	-0.2617137
-8.847722	-0.2618108
-8.814850	-0.2619062
-8.782782	-0.2620002
-8.749571	-0.2620951
-8.716466	-0.2621873
-8.683722	-0.2622776
-8.649699	-0.2623697
-8.616816	-0.2624600
-8.582882	-0.2625508
-8.549330	-0.2626398
-8.517929	-0.2627280
-8.483624	-0.2628205
-8.451551	-0.2629190
-8.418969	-0.2630190
-8.385086	-0.2631178
-8.350830	-0.2632096
-8.318238	-0.2632987
-8.285509	-0.2633896
-8.253424	-0.2634824
-8.220465	-0.2635768
-8.187272	-0.2636739
-8.153950	-0.2637698
-8.120728	-0.2638639
-8.086293	-0.2639550
-8.052542	-0.2640435
-8.021389	-0.2641336
-7.989188	-0.2642304
-7.955718	-0.2643486
-7.922245	-0.2644470
-7.889760	-0.2645368
-7.855624	-0.2646227
-7.822656	-0.2647090
-7.789918	-0.2648022
-7.757458	-0.2648980
-7.723750	-0.2649962
-7.690803	-0.2650912
-7.658100	-0.2651850
-7.623880	-0.2652781
-7.591804	-0.2653678
-7.557702	-0.2654544
-7.524668	-0.2655412
-7.491553	-0.2656308
-7.458356	-0.2657231
-7.426342	-0.2658148
-7.392456	-0.2659024
-7.360153	-0.2659864
-7.326850	-0.2660738
-7.292962	-0.2661648
-7.261313	-0.2662576
-7.226282	-0.2663497
-7.194434	-0.2664369
-7.160935	-0.2665202
-7.128048	-0.2666022
-7.095390	-0.2666832
-7.062670	-0.2667676
-7.028082	-0.2668546
-6.996828	-0.2669449
-6.962234	-0.2670373
-6.929971	-0.2671291
-6.897997	-0.2672163
-6.864530	-0.2673034
-6.830666	-0.2673867
-6.796728	-0.2674680
-6.762942	-0.2675502
-6.730436	-0.2676299
-6.696907	-0.2677146
-6.664576	-0.2677994
-6.631231	-0.2678845
-6.597214	-0.2679652
-6.566124	-0.2680422
-6.532335	-0.2681194
-6.499145	-0.2681994
-6.466030	-0.2682798
-6.433463	-0.2683630
-6.400367	-0.2684444
-6.367416	-0.2685266
-6.334850	-0.2686100
-6.300460	-0.2686946
-6.267791	-0.2687802
-6.235410	-0.2688655
-6.202638	-0.2689492
-6.169074	-0.2690312
-6.136232	-0.2691136
-6.102738	-0.2691980
-6.070084	-0.2692805
-6.036293	-0.2693618
-6.004488	-0.2694396
-5.970149	-0.2695144
-5.936222	-0.2695907
-5.904411	-0.2696678
-5.871088	-0.2697450
-5.838522	-0.2698198
-5.805598	-0.2698925
-5.771436	-0.2699635
-5.738705	-0.2700354
-5.705434	-0.2701138
-5.672498	-0.2701943
-5.638492	-0.2702755
-5.605572	-0.2703545
-5.572318	-0.2704322
-5.540470	-0.2705090
-5.506830	-0.2705853
-5.473302	-0.2706618
-5.439922	-0.2707382
-5.405910	-0.2708153
-5.373682	-0.2708935
-5.341391	-0.2709708
-5.308087	-0.2710491
-5.274910	-0.2711246
-5.240437	-0.2712004
-5.208378	-0.2712800
-5.175533	-0.2713571
-5.141059	-0.2714362
-5.109189	-0.2715168
-5.075867	-0.2715925
-5.043010	-0.2716720
-5.009750	-0.2717522
-4.975681	-0.2718304
-4.942589	-0.2719062
-4.909713	-0.2719790
-4.876561	-0.2720516
-4.844208	-0.2721252
-4.810250	-0.2721994
-4.776625	-0.2722756
-4.745437	-0.2723539
-4.710649	-0.2724321
-4.678258	-0.2725094
-4.643206	-0.2725854
-4.609776	-0.2726605
-4.579171	-0.2727372
-4.544986	-0.2728160
-4.511664	-0.2728928
-4.478588	-0.2729695
-4.445606	-0.2730462
-4.412090	-0.2731240
-4.379910	-0.2732029
-4.346777	-0.2732786
-4.313486	-0.2733534
-4.279821	-0.2734275
-4.246754	-0.2735010
-4.213578	-0.2735752
-4.180313	-0.2736504
-4.147046	-0.2737249
-4.113312	-0.2737986
-4.081183	-0.2738720
-4.047332	-0.2739462
-4.015269	-0.2740225
-3.982635	-0.2740974
-3.948804	-0.2741684
-3.915576	-0.2742356
-3.882202	-0.2743037
-3.849350	-0.2743715
-3.815784	-0.2744419
-3.782010	-0.2745110
-3.748833	-0.2745799
-3.716241	-0.2746468
-3.683619	-0.2747142
-3.651225	-0.2747842
-3.617592	-0.2748565
-3.583996	-0.2749311
-3.550101	-0.2750046
-3.517945	-0.2750760
-3.484780	-0.2751448
-3.451390	-0.2752140
-3.418930	-0.2752838
-3.385347	-0.2753555
-3.352693	-0.2754290
-3.319078	-0.2755022
-3.285469	-0.2755746
-3.252162	-0.2756436
-3.219588	-0.2757109
-3.186852	-0.2757795
-3.153944	-0.2758424
-3.120396	-0.2759042
-3.086691	-0.2759638
-3.053580	-0.2760245
-3.019970	-0.2760889
-2.986960	-0.2761574
-2.953872	-0.2762294
-2.920844	-0.2763006
-2.888457	-0.2763704
-2.854879	-0.2764375
-2.821914	-0.2765004
-2.788280	-0.2765616
-2.755200	-0.2766230
-2.722596	-0.2766868
-2.689340	-0.2767512
-2.655796	-0.2768174
-2.622988	-0.2768857
-2.590362	-0.2769520
-2.556774	-0.2770184
-2.523751	-0.2770796
-2.490746	-0.2771338
-2.456590	-0.2771872
-2.423766	-0.2772442
-2.390752	-0.2773047
-2.356480	-0.2773692
-2.323623	-0.2774324
-2.289822	-0.2774904
-2.257394	-0.2775433
-2.224152	-0.2775934
-2.191646	-0.2776459
-2.158814	-0.2777033
-2.125161	-0.2777650
-2.091080	-0.2778220
-2.058309	-0.2778726
-2.025435	-0.2779211
-1.992353	-0.2779684
-1.960375	-0.2780210
-1.925729	-0.2780802
-1.893158	-0.2781461
-1.859564	-0.2782110
-1.826194	-0.2782745
-1.793071	-0.2783344
-1.759902	-0.2783902
-1.727197	-0.2784455
-1.694104	-0.2785016
-1.661221	-0.2785536
-1.627263	-0.2786045
-1.593747	-0.2786594
-1.560762	-0.2787188
-1.528375	-0.2787754
-1.496221	-0.2788282
-1.462756	-0.2788755
-1.428166	-0.2789197
-1.395020	-0.2789710
-1.361222	-0.2790251
-1.328842	-0.2790809
-1.295206	-0.2791327
-1.262568	-0.2791803
-1.229976	-0.2792225
-1.196678	-0.2792645
-1.163766	-0.2793074
-1.130543	-0.2793520
-1.096699	-0.2793987
-1.064712	-0.2794444
-1.031305	-0.2794860
-0.9980125	-0.2795260
-0.9647508	-0.2795666
-0.9308495	-0.2796096
-0.8971444	-0.2796583
-0.8636551	-0.2797076
-0.8316044	-0.2797566
-0.7986557	-0.2798030
-0.7658545	-0.2798466
-0.7323662	-0.2798906
-0.6984650	-0.2799375
-0.6651581	-0.2799865
-0.6328118	-0.2800363
-0.6010871	-0.2800833
-0.5664974	-0.2801280
-0.5336627	-0.2801746
-0.5005294	-0.2802230
-0.4673028	-0.2802708
-0.4327066	-0.2803213
-0.4007850	-0.2803692
-0.3670055	-0.2804120
-0.3346240	-0.2804544
-0.3007354	-0.2804978
-0.2671550	-0.2805408
-0.2350836	-0.2805825
-0.2015134	-0.2806212
-0.1689916	-0.2806584
-0.1358053	-0.2807000
-0.1019570	-0.2807474
-0.06922230	-0.2807960
-0.03695452	-0.2808448
-0.003053887	-0.2808867
0.03050386	-0.2809230
0.06450111	-0.2809604
0.09816128	-0.2809995
0.1298845	-0.2810375
0.1633819	-0.2810791
0.1958238	-0.2811186
0.2301523	-0.2811584
0.2634314	-0.2812045
0.2963485	-0.2812492
0.3286460	-0.2812924
0.3618776	-0.2813375
0.3961080	-0.2813799
0.4279959	-0.2814269
0.4611080	-0.2814744
0.4955642	-0.2815178
0.5282334	-0.2815606
0.5610086	-0.2816014
0.5937271	-0.2816415
0.6272450	-0.2816835
0.6607632	-0.2817246
0.6946339	-0.2817630
0.7282324	-0.2817993
0.7609010	-0.2818374
0.7938606	-0.2818778
0.8260845	-0.2819204
0.8599095	-0.2819612
0.8934078	-0.2819969
0.9272681	-0.2820280
0.9602851	-0.2820564
0.9926972	-0.2820844
1.026437	-0.2821132
1.059706	-0.2821434
1.091296	-0.2821781
1.125646	-0.2822145
1.158779	-0.2822500
1.192506	-0.2822900
1.225646	-0.2823318
1.258466	-0.2823710
1.291928	-0.2824045
1.323476	-0.2824311
1.357119	-0.2824551
1.391452	-0.2824816
1.424732	-0.2825094
1.457119	-0.2825402
1.490498	-0.2825704
1.524039	-0.2826006
1.556974	-0.2826304
1.589994	-0.2826612
1.623151	-0.2826917
1.656753	-0.2827202
1.689958	-0.2827448
1.722251	-0.2827677
1.755496	-0.2827896
1.789390	-0.2828126
1.822895	-0.2828366
1.856467	-0.2828611
1.888691	-0.2828821
1.922376	-0.2829032
1.956077	-0.2829250
1.988422	-0.2829467
2.021000	-0.2829681
2.054511	-0.2829883
2.087474	-0.2830052
2.120720	-0.2830236
2.154470	-0.2830450
2.187678	-0.2830700
2.221555	-0.2830926
2.254719	-0.2831120
2.287106	-0.2831279
2.320503	-0.2831425
2.353276	-0.2831625
2.386397	-0.2831831
2.419978	-0.2832033
2.454132	-0.2832201
2.487166	-0.2832330
2.520268	-0.2832446
2.553720	-0.2832608
2.586260	-0.2832814
2.619475	-0.2833032
2.652206	-0.2833209
2.686163	-0.2833370
2.718611	-0.2833530
2.752274	-0.2833712
2.786140	-0.2833883
2.819235	-0.2834031
2.851639	-0.2834191
2.884443	-0.2834364
2.917865	-0.2834584
2.951147	-0.2834787
2.984941	-0.2834964
3.017342	-0.2835114
3.051380	-0.2835250
3.084747	-0.2835398
3.117778	-0.2835598
3.150548	-0.2835782
3.182587	-0.2835935
3.216234	-0.2836057
3.250881	-0.2836134
3.283851	-0.2836218
3.316806	-0.2836345
3.350094	-0.2836424
3.383148	-0.2836516
3.416560	-0.2836612
3.449180	-0.2836729
3.483055	-0.2836852
3.516283	-0.2837032
3.549875	-0.2837184
3.582800	-0.2837321
3.616624	-0.2837439
3.648790	-0.2837540
3.681862	-0.2837620
3.715634	-0.2837740
3.748784	-0.2837889
3.781228	-0.2838034
3.814818	-0.2838131
3.848511	-0.2838200
3.881210	-0.2838275
3.915770	-0.2838364
3.948640	-0.2838498
3.980383	-0.2838639
4.014570	-0.2838760
4.047594	-0.2838894
4.081225	-0.2839001
4.114890	-0.2839055
4.147371	-0.2839057
4.179990	-0.2839097
4.212778	-0.2839156
4.246576	-0.2839215
4.278710	-0.2839270
4.312848	-0.2839297
4.346574	-0.2839334
4.378867	-0.2839417
4.411783	-0.2839497
4.445321	-0.2839578
4.478350	-0.2839660
4.511822	-0.2839722
4.545564	-0.2839740
4.577734	-0.2839740
4.611520	-0.2839732
4.645496	-0.2839728
4.678072	-0.2839737
4.710986	-0.2839744
4.744568	-0.2839745
4.777634	-0.2839755
4.811438	-0.2839752
4.844784	-0.2839720
4.877213	-0.2839672
4.909546	-0.2839639
4.943218	-0.2839636
4.977410	-0.2839691
5.011212	-0.2839802
5.044250	-0.2839907
5.077320	-0.2839961
5.110262	-0.2839978
5.142766	-0.2839992
5.176098	-0.2840064
5.209711	-0.2840140
5.242664	-0.2840201
5.276662	-0.2840221
5.310338	-0.2840230
5.342288	-0.2840252
5.375371	-0.2840295
5.409126	-0.2840292
5.442310	-0.2840271
5.475586	-0.2840252
5.508672	-0.2840242
5.541414	-0.2840220
5.575161	-0.2840231
5.608746	-0.2840268
5.641308	-0.2840326
5.674800	-0.2840363
5.707022	-0.2840340
5.741015	-0.2840304
5.775165	-0.2840274
5.807344	-0.2840263
5.840670	-0.2840262
5.873808	-0.2840232
5.907690	-0.2840181
5.941234	-0.2840132
5.973158	-0.2840105
6.007382	-0.2840095
6.040515	-0.2840076
6.073496	-0.2840027
6.106806	-0.2839990
6.140621	-0.2839977
6.173467	-0.2840017
6.206330	-0.2840050
6.238812	-0.2840020
6.272104	-0.2839948
6.305600	-0.2839860
6.338276	-0.2839811
6.372299	-0.2839773
6.404930	-0.2839694
6.438928	-0.2839531
6.471778	-0.2839360
6.505946	-0.2839241
6.538964	-0.2839189
6.571582	-0.2839180
6.604829	-0.2839150
6.637161	-0.2839090
6.670224	-0.2839013
6.704682	-0.2838908
6.739132	-0.2838779
6.771022	-0.2838631
6.804337	-0.2838511
6.836892	-0.2838445
6.871239	-0.2838400
6.903200	-0.2838340
6.936651	-0.2838256
6.969931	-0.2838135
7.003509	-0.2838050
7.038519	-0.2838048
7.070434	-0.2838029
7.103680	-0.2837983
7.136485	-0.2837919
7.170102	-0.2837832
7.202556	-0.2837750
7.236376	-0.2837692
7.268874	-0.2837628
7.302382	-0.2837570
7.335587	-0.2837535
7.369030	-0.2837500
7.400787	-0.2837472
7.434851	-0.2837422
7.469429	-0.2837329
7.501582	-0.2837222
7.534774	-0.2837105
7.567570	-0.2837014
7.600796	-0.2836952
7.634318	-0.2836882
7.666851	-0.2836759
7.700891	-0.2836593
7.734491	-0.2836450
7.767420	-0.2836339
7.800512	-0.2836245
7.833728	-0.2836159
7.867254	-0.2836023
7.900542	-0.2835862
7.934069	-0.2835704
7.966888	-0.2835551
8.000500	-0.2835440
8.033761	-0.2835350
8.067176	-0.2835258
8.101402	-0.2835162
8.132656	-0.2835040
8.166540	-0.2834948
8.198576	-0.2834848
8.232319	-0.2834750
8.265488	-0.2834616
8.298550	-0.2834457
8.332672	-0.2834303
8.365716	-0.2834163
8.398768	-0.2834050
8.432182	-0.2833970
8.464782	-0.2833867
8.498531	-0.2833722
8.530649	-0.2833547
8.565418	-0.2833390
8.596688	-0.2833244
8.631874	-0.2833123
8.664184	-0.2832992
8.697462	-0.2832822
8.730672	-0.2832642
8.763749	-0.2832484
8.797362	-0.2832346
8.831381	-0.2832178
8.864598	-0.2831960
8.898075	-0.2831604
8.930084	-0.2831114
8.963172	-0.2830894
8.997125	-0.2830742
9.030008	-0.2830611
9.063170	-0.2830469
9.096305	-0.2830291
9.129955	-0.2830104
9.163681	-0.2829889
9.197128	-0.2829691
9.230149	-0.2829531
9.263250	-0.2829399
9.296585	-0.2829285
9.329921	-0.2829146
9.363082	-0.2828978
9.395675	-0.2828836
9.428938	-0.2828706
9.462569	-0.2828578
9.496054	-0.2828440
9.528259	-0.2828281
9.562639	-0.2828080
9.595621	-0.2827888
9.628281	-0.2827674
9.662566	-0.2827482
9.695828	-0.2827329
9.727256	-0.2827176
9.761118	-0.2827005
9.793774	-0.2826834
9.827520	-0.2826638
9.860054	-0.2826463
9.894938	-0.2826314
9.928032	-0.2826147
9.960786	-0.2825960
9.994330	-0.2825748
10.02761	-0.2825479
10.06030	-0.2825207
10.09439	-0.2824981
10.12665	-0.2824737
10.16007	-0.2824510
10.19361	-0.2824266
10.22670	-0.2824019
10.26038	-0.2823828
10.29337	-0.2823668
10.32673	-0.2823520
10.36039	-0.2823383
10.39376	-0.2823262
10.42622	-0.2823108
10.46022	-0.2822922
10.49210	-0.2822721
10.52623	-0.2822484
10.55908	-0.2822294
10.59210	-0.2822150
10.62469	-0.2821958
10.65874	-0.2821703
10.69127	-0.2821351
10.72537	-0.2820944
10.75920	-0.2820660
10.79252	-0.2820437
10.82538	-0.2820210
10.85838	-0.2819948
10.89084	-0.2819682
10.92450	-0.2819417
10.95773	-0.2819156
10.99196	-0.2818920
11.02386	-0.2818689
11.05815	-0.2818434
11.09126	-0.2818165
11.12422	-0.2817895
11.15800	-0.2817642
11.19064	-0.2817367
11.22402	-0.2817061
11.25730	-0.2816756
11.29049	-0.2816466
11.32312	-0.2816218
11.35670	-0.2815980
11.39060	-0.2815734
11.42337	-0.2815496
11.45701	-0.2815304
11.48910	-0.2815093
11.52394	-0.2814819
11.55646	-0.2814459
11.58866	-0.2814028
11.62339	-0.2813692
11.65680	-0.2813435
11.69022	-0.2813203
11.72274	-0.2812954
11.75723	-0.2812681
11.78869	-0.2812390
11.82334	-0.2812131
11.85640	-0.2811890
11.88910	-0.2811626
11.92135	-0.2811316
11.95570	-0.2810993
11.98822	-0.2810696
12.02272	-0.2810416
12.05624	-0.2810158
12.08864	-0.2809932
12.12166	-0.2809734
12.15442	-0.2809560
12.18812	-0.2809336
12.22061	-0.2809061
12.25486	-0.2808777
12.28722	-0.2808447
12.32135	-0.2808080
12.35446	-0.2807710
12.38856	-0.2807356
12.42101	-0.2807046
12.45309	-0.2806774
12.48600	-0.2806462
12.51920	-0.2806134
12.55421	-0.2805814
12.58816	-0.2805490
12.62066	-0.2805122
12.65329	-0.2804600
12.68608	-0.2804184
12.72016	-0.2803850
12.75375	-0.2803543
12.78629	-0.2803232
12.81967	-0.2802871
12.85240	-0.2802479
12.88678	-0.2802104
12.91984	-0.2801742
12.95290	-0.2801342
12.98573	-0.2800943
13.01916	-0.2800562
13.05281	-0.2800212
13.08597	-0.2799925
13.11793	-0.2799636
13.15214	-0.2799326
13.18567	-0.2798965
13.21840	-0.2798578
13.25241	-0.2798195
13.28564	-0.2797850
13.31975	-0.2797530
13.35225	-0.2797201
13.38502	-0.2796848
13.41868	-0.2796472
13.45102	-0.2796068
13.48425	-0.2795706
13.51773	-0.2795320
13.55087	-0.2794787
13.58576	-0.2794300
13.61830	-0.2793900
13.65124	-0.2793552
13.68482	-0.2793244
13.71860	-0.2792915
13.75074	-0.2792559
13.78446	-0.2792207
13.81717	-0.2791828
13.84970	-0.2791411
13.88354	-0.2790965
13.91794	-0.2790540
13.95066	-0.2790175
13.98351	-0.2789823
14.01714	-0.2789480
14.05053	-0.2789129
14.08346	-0.2788744
14.11662	-0.2788357
14.14912	-0.2787978
14.18272	-0.2787608
14.21640	-0.2787256
14.24998	-0.2786894
14.28266	-0.2786498
14.31605	-0.2786080
14.34927	-0.2785656
14.38253	-0.2785240
14.41530	-0.2784828
14.44937	-0.2784411
14.48245	-0.2784008
14.51620	-0.2783594
14.54917	-0.2783208
14.58276	-0.2782836
14.61598	-0.2782464
14.64865	-0.2782116
14.68169	-0.2781728
14.71461	-0.2781303
14.74888	-0.2780884
14.78231	-0.2780398
14.81493	-0.2779931
14.84856	-0.2779500
14.88159	-0.2779105
14.91520	-0.2778747
14.94813	-0.2778376
14.98098	-0.2777947
15.01383	-0.2777480
15.04718	-0.2777000
15.07997	-0.2776558
15.11423	-0.2776165
15.14759	-0.2775836
15.18139	-0.2775550
15.21380	-0.2775220
15.24656	-0.2774799
15.28064	-0.2774328
15.31378	-0.2773818
15.34725	-0.2773226
15.38068	-0.2772634
15.41225	-0.2772137
15.44754	-0.2771674
15.47974	-0.2771265
15.51194	-0.2770840
15.54581	-0.2770299
15.58031	-0.2769380
15.61272	-0.2768479
15.64676	-0.2767996
15.68033	-0.2767562
15.71271	-0.2767108
15.74667	-0.2766635
15.77996	-0.2766160
15.81332	-0.2765753
15.84514	-0.2765361
15.87756	-0.2764895
15.91221	-0.2764102
15.94582	-0.2762300
15.97970	-0.2761113
16.01171	-0.2760625
16.04489	-0.2760179
16.07940	-0.2759778
16.11239	-0.2759438
16.14530	-0.2759084
16.17825	-0.2758692
16.21234	-0.2758215
16.24486	-0.2757694
16.27828	-0.2757077
16.31237	-0.2756518
16.34540	-0.2756010
16.37724	-0.2755498
16.41089	-0.2755004
16.44419	-0.2754553
16.47691	-0.2754102
16.51092	-0.2753659
16.54451	-0.2753230
16.57864	-0.2752779
16.61123	-0.2752306
16.64392	-0.2751786
16.67635	-0.2751265
16.71030	-0.2750752
16.74338	-0.2750265
16.77804	-0.2749814
16.81094	-0.2749362
16.84392	-0.2748930
16.87711	-0.2748453
16.90974	-0.2747948
16.94378	-0.2747425
16.97606	-0.2746873
17.00934	-0.2746349
17.04285	-0.2745814
17.07596	-0.2745270
17.10950	-0.2744754
17.14159	-0.2744262
17.17551	-0.2743793
17.20865	-0.2743355
17.24255	-0.2742892
17.27537	-0.2742390
17.30813	-0.2741845
17.34271	-0.2740911
17.37604	-0.2739766
17.40936	-0.2738796
17.44224	-0.2738244
17.47549	-0.2737775
17.50857	-0.2737299
17.54224	-0.2736750
17.57463	-0.2736133
17.60830	-0.2735494
17.64174	-0.2734926
17.67522	-0.2734368
17.70746	-0.2733798
17.74226	-0.2733234
17.77563	-0.2732672
17.80898	-0.2732164
17.84255	-0.2731678
17.87542	-0.2731168
17.90834	-0.2730644
17.94123	-0.2730128
17.97432	-0.2729618
18.00678	-0.2729115
18.03985	-0.2728610
18.07384	-0.2728065
18.10805	-0.2727478
18.14217	-0.2726858
18.17413	-0.2726276
18.20764	-0.2725729
18.24059	-0.2725182
18.27394	-0.2724642
18.30673	-0.2724119
18.34051	-0.2723591
18.37293	-0.2723044
18.40675	-0.2722454
18.44023	-0.2721644
18.47429	-0.2720519
18.50772	-0.2719846
18.54070	-0.2719346
18.57251	-0.2718863
18.60463	-0.2718336
18.63832	-0.2717662
18.67224	-0.2716446
18.70654	-0.2715684
18.73976	-0.2715080
18.77328	-0.2714514
18.80578	-0.2713966
18.83967	-0.2713408
18.87364	-0.2712834
18.90628	-0.2712280
18.93878	-0.2711714
18.97229	-0.2711155
19.00519	-0.2710564
19.03860	-0.2709945
19.07265	-0.2709328
19.10505	-0.2708720
19.13842	-0.2708138
19.17175	-0.2707577
19.20554	-0.2706994
19.23870	-0.2706387
19.27183	-0.2705780
19.30510	-0.2705167
19.33788	-0.2704600
19.37122	-0.2704070
19.40507	-0.2703520
19.43812	-0.2702915
19.47156	-0.2702295
19.50469	-0.2701679
19.53736	-0.2701068
19.57002	-0.2700458
19.60289	-0.2699862
19.63776	-0.2699267
19.67048	-0.2698664
19.70361	-0.2698052
19.73800	-0.2697443
19.77020	-0.2696861
19.80544	-0.2696264
19.83729	-0.2695652
19.87048	-0.2695012
19.90260	-0.2693921
19.93668	-0.2693016
19.97071	-0.2692242
20.00288	-0.2691467
20.03663	-0.2690816
20.07068	-0.2690170
20.10364	-0.2689555
20.13582	-0.2688980
20.16887	-0.2688414
20.20272	-0.2687826
20.23680	-0.2687172
20.27030	-0.2686394
20.30379	-0.2685340
20.33608	-0.2684620
20.36996	-0.2683956
20.40229	-0.2683284
20.43594	-0.2682582
20.46910	-0.2681690
20.50276	-0.2681000
20.53522	-0.2680342
20.56942	-0.2679707
20.60268	-0.2679090
20.63525	-0.2678480
20.66998	-0.2677906
20.70174	-0.2677324
20.73488	-0.2676676
20.76866	-0.2675986
20.80196	-0.2675274
20.83492	-0.2674578
20.86842	-0.2673926
20.90242	-0.2673284
20.93413	-0.2672610
20.96720	-0.2671944
21.00165	-0.2671228
21.03395	-0.2670522
21.06809	-0.2669823
21.10160	-0.2669083
21.13528	-0.2668348
21.16835	-0.2667640
21.20113	-0.2666940
21.23446	-0.2666296
21.26797	-0.2665640
21.30056	-0.2664963
21.33385	-0.2664285
21.36816	-0.2663604
21.40031	-0.2662926
21.43428	-0.2662243
21.46791	-0.2661558
21.50010	-0.2660850
21.53403	-0.2660156
21.56839	-0.2659478
21.60002	-0.2658780
21.63415	-0.2658086
21.66655	-0.2657392
21.69985	-0.2656659
21.73420	-0.2655938
21.76764	-0.2655213
21.80056	-0.2654488
21.83334	-0.2653772
21.86680	-0.2653104
21.90011	-0.2652422
21.93266	-0.2651720
21.96722	-0.2650988
21.99970	-0.2650280
22.03342	-0.2649609
22.06697	-0.2648963
22.09938	-0.2648289
22.13391	-0.2647544
22.16674	-0.2646581
22.19916	-0.2645795
22.23186	-0.2645075
22.26594	-0.2644363
22.29884	-0.2643564
22.33318	-0.2642770
22.36659	-0.2642008
22.40047	-0.2641272
22.43327	-0.2640582
22.46619	-0.2639888
22.50000	-0.2639187
22.53343	-0.2638463
22.56584	-0.2637730
22.59900	-0.2636982
22.63170	-0.2636252
22.66462	-0.2635516
22.69836	-0.2634762
22.73227	-0.2633976
22.76616	-0.2633081
22.79946	-0.2632299
22.83264	-0.2631552
22.86566	-0.2630804
22.89894	-0.2630069
22.93184	-0.2629375
22.96494	-0.2628676
22.99874	-0.2627955
23.03168	-0.2627185
23.06464	-0.2626093
23.09852	-0.2625081
23.13240	-0.2624311
23.16614	-0.2623543
23.19820	-0.2622790
23.23156	-0.2622037
23.26561	-0.2621270
23.29865	-0.2620518
23.33215	-0.2619757
23.36568	-0.2618990
23.39856	-0.2618245
23.43082	-0.2617533
23.46460	-0.2616775
23.49829	-0.2615990
23.53241	-0.2615234
23.56450	-0.2614450
23.59850	-0.2613704
23.63172	-0.2612977
23.66472	-0.2612242
23.69728	-0.2611551
23.73042	-0.2610858
23.76383	-0.2610090
23.79806	-0.2609322
23.83107	-0.2608585
23.86430	-0.2607862
23.89809	-0.2607136
23.93047	-0.2606152
23.96327	-0.2603188
23.99700	-0.2598112
24.03068	-0.2593626
24.06398	-0.2589394
24.09667	-0.2587870
24.13182	-0.2587129
24.16515	-0.2586454
24.19708	-0.2585774
[truncated: 9,952 more rows]
