# Supplementary material for: Investigation of Potential Amorphisation and Co-Amorphisation Behaviour of the Benzene Di-Carboxylic Acids upon Cryo-Milling
Source: Molecules. 2019 Nov 5;24(21):3990. doi: 10.3390/molecules24213990 (PMC6865180; doi:10.3390/molecules24213990)
Supplement: Supplementary file 1 [file molecules-24-03990-s001.zip › SI_pack/Figure_5_DSC_two_components/Data/Phthalic and isophthalic acid/PI CM together_3 weeks.txt]

-40.33845	-0.07924836
-40.33545	-0.07943713
-40.33130	-0.07963330
-40.32838	-0.07980926
-40.32434	-0.07995134
-40.32068	-0.08005566
-40.31787	-0.08011113
-40.31360	-0.08015006
-40.30887	-0.08018142
-40.30617	-0.08018881
-40.30194	-0.08019212
-40.29734	-0.08019288
-40.29325	-0.08019072
-40.28930	-0.08018768
-40.28584	-0.08018276
-40.27900	-0.08017261
-40.27342	-0.08016046
-40.26770	-0.08014259
-40.26120	-0.08012413
-40.25370	-0.08010986
-40.24465	-0.08009994
-40.23694	-0.08009394
-40.22731	-0.08008994
-40.21744	-0.08008820
-40.20686	-0.08008932
-40.19546	-0.08009338
-40.18352	-0.08010388
-40.17098	-0.08012866
-40.15776	-0.08018639
-40.14344	-0.08029329
-40.12762	-0.08048687
-40.11308	-0.08085129
-40.09715	-0.08152472
-40.08319	-0.08256343
-40.06486	-0.08389709
-40.04918	-0.08577106
-40.02914	-0.08820376
-40.01198	-0.09113046
-39.99422	-0.09441606
-39.97677	-0.09792343
-39.95754	-0.1014299
-39.93750	-0.1050485
-39.91816	-0.1088829
-39.89688	-0.1125609
-39.87640	-0.1158421
-39.85584	-0.1190954
-39.83437	-0.1223413
-39.81403	-0.1253566
-39.79246	-0.1281308
-39.76978	-0.1307344
-39.74654	-0.1333668
-39.72388	-0.1363144
-39.70211	-0.1390936
-39.67960	-0.1419328
-39.65478	-0.1445946
-39.63028	-0.1469215
-39.60518	-0.1490496
-39.58000	-0.1519222
-39.55604	-0.1545751
-39.53098	-0.1573999
-39.50696	-0.1598613
-39.48150	-0.1620366
-39.45637	-0.1646501
-39.43028	-0.1675666
-39.40500	-0.1696553
-39.37781	-0.1717067
-39.35172	-0.1733197
-39.32346	-0.1753376
-39.29812	-0.1774133
-39.27122	-0.1800965
-39.24475	-0.1826052
-39.21732	-0.1847097
-39.18930	-0.1868962
-39.16213	-0.1884624
-39.13475	-0.1899944
-39.10690	-0.1922242
-39.08008	-0.1942305
-39.05044	-0.1960038
-39.02414	-0.1979326
-38.99478	-0.1995358
-38.96619	-0.2014499
-38.93782	-0.2035093
-38.90859	-0.2049959
-38.88163	-0.2064398
-38.85284	-0.2077877
-38.82430	-0.2089851
-38.79458	-0.2102692
-38.76428	-0.2121257
-38.73586	-0.2140446
-38.70560	-0.2158175
-38.67702	-0.2172818
-38.64798	-0.2183832
-38.61798	-0.2192438
-38.58803	-0.2204864
-38.55833	-0.2220532
-38.52866	-0.2238296
-38.49766	-0.2255310
-38.46855	-0.2266477
-38.43944	-0.2277699
-38.40875	-0.2288328
-38.37788	-0.2296555
-38.34848	-0.2309200
-38.31820	-0.2323538
-38.28834	-0.2332668
-38.25710	-0.2342563
-38.22644	-0.2349770
-38.19655	-0.2356848
-38.16662	-0.2370154
-38.13568	-0.2383061
-38.10619	-0.2395584
-38.07460	-0.2407108
-38.04344	-0.2415052
-38.01217	-0.2422014
-37.98278	-0.2431643
-37.95166	-0.2441400
-37.92087	-0.2453582
-37.88976	-0.2463441
-37.85925	-0.2470170
-37.82824	-0.2474912
-37.79719	-0.2479748
-37.76598	-0.2488217
-37.73434	-0.2496362
-37.70334	-0.2505765
-37.67208	-0.2513611
-37.64150	-0.2519756
-37.61046	-0.2526567
-37.57978	-0.2536280
-37.55005	-0.2545460
-37.51840	-0.2554077
-37.48546	-0.2560590
-37.45286	-0.2565520
-37.42170	-0.2570644
-37.39094	-0.2576461
-37.35929	-0.2580933
-37.32959	-0.2585936
-37.29836	-0.2591104
-37.26552	-0.2596235
-37.23388	-0.2603043
-37.20144	-0.2609674
-37.17117	-0.2616648
-37.13972	-0.2623980
-37.10909	-0.2630255
-37.07774	-0.2636316
-37.04480	-0.2641838
-37.01254	-0.2645944
-36.98110	-0.2649765
-36.94860	-0.2654210
-36.91829	-0.2660083
-36.88686	-0.2666691
-36.85570	-0.2672860
-36.82262	-0.2677760
-36.79138	-0.2682701
-36.76078	-0.2687926
-36.72888	-0.2692382
-36.69713	-0.2696156
-36.66486	-0.2699362
-36.63266	-0.2701650
-36.60078	-0.2704853
-36.56906	-0.2709332
-36.53802	-0.2714458
-36.50642	-0.2719917
-36.47500	-0.2724304
-36.44302	-0.2727780
-36.41135	-0.2731662
-36.37886	-0.2735953
-36.34635	-0.2740759
-36.31480	-0.2745800
-36.28328	-0.2749574
-36.25171	-0.2752418
-36.21916	-0.2754890
-36.18784	-0.2757582
-36.15472	-0.2760416
-36.12419	-0.2763697
-36.09115	-0.2767074
-36.06104	-0.2771368
-36.02790	-0.2776305
-35.99594	-0.2782222
-35.96390	-0.2787582
-35.93180	-0.2791682
-35.89950	-0.2794613
-35.86781	-0.2797152
-35.83664	-0.2799468
-35.80441	-0.2802045
-35.77163	-0.2804828
-35.73818	-0.2807577
-35.70656	-0.2810880
-35.67510	-0.2814466
-35.64375	-0.2818134
-35.61305	-0.2821604
-35.58055	-0.2823944
-35.54814	-0.2825885
-35.51534	-0.2828222
-35.48347	-0.2830959
-35.45147	-0.2833955
-35.41992	-0.2836879
-35.38878	-0.2840017
-35.35548	-0.2843612
-35.32445	-0.2846594
-35.29060	-0.2849498
-35.25800	-0.2852300
-35.22685	-0.2854556
-35.19544	-0.2857258
-35.16303	-0.2859650
-35.13014	-0.2862171
-35.09872	-0.2865055
-35.06659	-0.2867672
-35.03498	-0.2870381
-35.00190	-0.2872922
-34.97002	-0.2875510
-34.93894	-0.2878214
-34.90699	-0.2880993
-34.87387	-0.2883465
-34.84020	-0.2885583
-34.80777	-0.2887519
-34.77710	-0.2889371
-34.74456	-0.2891458
-34.71198	-0.2894356
-34.68023	-0.2897787
-34.64852	-0.2901036
-34.61619	-0.2904066
-34.58475	-0.2906822
-34.55223	-0.2909515
-34.51843	-0.2912086
-34.48687	-0.2914763
-34.45459	-0.2917473
-34.42248	-0.2920150
-34.39072	-0.2922540
-34.35769	-0.2924546
-34.32452	-0.2926168
-34.29281	-0.2927927
-34.26050	-0.2929961
-34.22887	-0.2932270
-34.19705	-0.2935326
-34.16472	-0.2938693
-34.13378	-0.2942226
-34.10080	-0.2945466
-34.06784	-0.2947754
-34.03686	-0.2949060
-34.00256	-0.2950056
-33.97106	-0.2951320
-33.93921	-0.2953034
-33.90669	-0.2955047
-33.87406	-0.2957573
-33.84147	-0.2959902
-33.80926	-0.2962564
-33.77646	-0.2966183
-33.74365	-0.2969582
-33.71206	-0.2971960
-33.67994	-0.2973877
-33.64715	-0.2975481
-33.61626	-0.2977246
-33.58550	-0.2979349
-33.55089	-0.2980986
-33.51988	-0.2982378
-33.48607	-0.2983655
-33.45330	-0.2984937
-33.42069	-0.2986549
-33.38738	-0.2988404
-33.35587	-0.2990656
-33.32461	-0.2992949
-33.29278	-0.2995210
-33.25955	-0.2997198
-33.22614	-0.2999046
-33.19485	-0.3001026
-33.16202	-0.3002774
-33.13022	-0.3004272
-33.09865	-0.3005724
-33.06566	-0.3007404
-33.03330	-0.3009122
-33.00028	-0.3011310
-32.96774	-0.3013050
-32.93530	-0.3014982
-32.90375	-0.3016825
-32.87053	-0.3018576
-32.83932	-0.3020274
-32.80615	-0.3022004
-32.77402	-0.3023660
-32.74172	-0.3025228
-32.70924	-0.3026690
-32.67620	-0.3028278
-32.64496	-0.3030012
-32.61195	-0.3031543
-32.57940	-0.3032956
-32.54651	-0.3033856
-32.51486	-0.3034749
-32.48144	-0.3036052
-32.45003	-0.3037954
-32.41600	-0.3040510
-32.38446	-0.3042983
-32.35288	-0.3044642
-32.31902	-0.3045782
-32.28778	-0.3046722
-32.25562	-0.3047540
-32.22220	-0.3048418
-32.19017	-0.3049348
-32.15759	-0.3050300
-32.12403	-0.3050996
-32.09198	-0.3051815
-32.06000	-0.3052717
-32.02664	-0.3053680
-31.99375	-0.3054676
-31.96176	-0.3055670
-31.92826	-0.3056567
-31.89588	-0.3057749
-31.86456	-0.3058782
-31.83234	-0.3059877
-31.79950	-0.3061125
-31.76684	-0.3062525
-31.73469	-0.3064180
-31.70278	-0.3065567
-31.67035	-0.3066555
-31.63792	-0.3067520
-31.60629	-0.3068282
-31.57270	-0.3068924
-31.53899	-0.3069655
-31.50706	-0.3070422
-31.47413	-0.3071420
-31.44137	-0.3072762
-31.40932	-0.3073928
-31.37711	-0.3074972
-31.34510	-0.3076442
-31.31260	-0.3077814
-31.28046	-0.3079055
-31.24797	-0.3080020
-31.21414	-0.3080792
-31.18139	-0.3081647
-31.14867	-0.3082555
-31.11670	-0.3083700
-31.08460	-0.3084884
-31.05295	-0.3085782
-31.02075	-0.3086836
-30.98674	-0.3087848
-30.95373	-0.3089016
-30.92230	-0.3090304
-30.88880	-0.3091370
-30.85614	-0.3092330
-30.82324	-0.3093250
-30.79192	-0.3094586
-30.75861	-0.3096094
-30.72684	-0.3097162
-30.69344	-0.3098113
-30.66062	-0.3099621
-30.62960	-0.3101720
-30.59658	-0.3103610
-30.56416	-0.3104775
-30.53041	-0.3105225
-30.49765	-0.3105664
-30.46528	-0.3106386
-30.43310	-0.3107435
-30.40041	-0.3108692
-30.36836	-0.3110105
-30.33559	-0.3111402
-30.30284	-0.3112940
-30.27120	-0.3114251
-30.23865	-0.3115454
-30.20486	-0.3116657
-30.17271	-0.3117524
-30.14012	-0.3118098
-30.10755	-0.3118843
-30.07544	-0.3119576
-30.04310	-0.3120965
-30.01050	-0.3122778
-29.97870	-0.3124130
-29.94480	-0.3125578
-29.91121	-0.3127132
-29.87921	-0.3128137
-29.84727	-0.3129059
-29.81360	-0.3129706
-29.78196	-0.3130398
-29.74941	-0.3131496
-29.71579	-0.3132809
-29.68407	-0.3133802
-29.65074	-0.3134774
-29.61760	-0.3135945
-29.58627	-0.3137684
-29.55342	-0.3139176
-29.52091	-0.3140259
-29.48831	-0.3140923
-29.45528	-0.3141599
-29.42164	-0.3142422
-29.39012	-0.3143944
-29.35670	-0.3145785
-29.32577	-0.3147334
-29.29105	-0.3148442
-29.25868	-0.3149736
-29.22708	-0.3151084
-29.19460	-0.3152846
-29.16245	-0.3155020
-29.12962	-0.3156777
-29.09672	-0.3157720
-29.06428	-0.3158524
-29.03020	-0.3159152
-28.99883	-0.3159867
-28.96496	-0.3160910
-28.93364	-0.3161844
-28.90015	-0.3163053
-28.86777	-0.3164700
-28.83562	-0.3166033
-28.80258	-0.3167386
-28.76935	-0.3168592
-28.73786	-0.3169422
-28.70450	-0.3170392
-28.67288	-0.3171405
-28.63919	-0.3172336
-28.60740	-0.3173618
-28.57422	-0.3174777
-28.54076	-0.3176175
-28.50824	-0.3177764
-28.47522	-0.3179285
-28.44258	-0.3180748
-28.41031	-0.3181870
-28.37710	-0.3182718
-28.34393	-0.3183649
-28.31125	-0.3184826
-28.27959	-0.3186038
-28.24754	-0.3187462
-28.21493	-0.3188728
-28.18245	-0.3189436
-28.14961	-0.3190178
-28.11644	-0.3191268
-28.08330	-0.3192603
-28.05054	-0.3194373
-28.01800	-0.3195747
-27.98574	-0.3196449
-27.95259	-0.3197047
-27.91809	-0.3197866
-27.88702	-0.3199054
-27.85511	-0.3200489
-27.82141	-0.3201850
-27.78878	-0.3203314
-27.75689	-0.3204639
-27.72419	-0.3205862
-27.69108	-0.3206875
-27.65800	-0.3207836
-27.62600	-0.3209100
-27.59164	-0.3210670
-27.56001	-0.3212027
-27.52881	-0.3213214
-27.49508	-0.3213966
-27.46352	-0.3214542
-27.42943	-0.3215075
-27.39621	-0.3215656
-27.36375	-0.3216446
-27.33082	-0.3218018
-27.29872	-0.3219943
-27.26539	-0.3222053
-27.23345	-0.3223753
-27.20060	-0.3224680
-27.16825	-0.3225324
-27.13442	-0.3226052
-27.10121	-0.3226671
-27.07018	-0.3227803
-27.03724	-0.3229332
-27.00430	-0.3230779
-26.97138	-0.3232262
-26.93825	-0.3233515
-26.90585	-0.3234402
-26.87456	-0.3235176
-26.84148	-0.3235876
-26.80775	-0.3236651
-26.77461	-0.3237322
-26.74094	-0.3238274
-26.70878	-0.3239174
-26.67618	-0.3239900
-26.64304	-0.3241062
-26.61102	-0.3242214
-26.57730	-0.3243159
-26.54572	-0.3244312
-26.51166	-0.3245193
-26.48061	-0.3246276
-26.44734	-0.3247768
-26.41536	-0.3248950
-26.38160	-0.3249727
-26.34746	-0.3250464
-26.31579	-0.3251489
-26.28311	-0.3252606
-26.25061	-0.3253701
-26.21831	-0.3255030
-26.18469	-0.3256900
-26.15336	-0.3258393
-26.11976	-0.3259313
-26.08722	-0.3259895
-26.05470	-0.3260478
-26.02144	-0.3261109
-25.98895	-0.3262164
-25.95596	-0.3263187
-25.92202	-0.3263959
-25.89097	-0.3264539
-25.85610	-0.3265132
-25.82505	-0.3265870
-25.79086	-0.3267242
-25.75796	-0.3268959
-25.72665	-0.3269971
-25.69344	-0.3270648
-25.66092	-0.3271246
-25.62753	-0.3271916
-25.59544	-0.3272784
-25.56240	-0.3273816
-25.53054	-0.3274539
-25.49663	-0.3275158
-25.46388	-0.3275744
-25.43021	-0.3276326
-25.39800	-0.3276921
-25.36478	-0.3277734
-25.33112	-0.3279144
-25.29916	-0.3281286
-25.26784	-0.3283069
-25.23356	-0.3284074
-25.20028	-0.3284665
-25.16862	-0.3285277
-25.13438	-0.3286300
-25.10258	-0.3288452
-25.07111	-0.3290960
-25.03712	-0.3292224
-25.00377	-0.3292922
-24.97102	-0.3293572
-24.93905	-0.3294153
-24.90600	-0.3294998
-24.87253	-0.3296242
-24.84056	-0.3297822
-24.80690	-0.3299220
-24.77489	-0.3300098
-24.74149	-0.3300724
-24.70842	-0.3301306
-24.67554	-0.3301891
-24.64258	-0.3302805
-24.61013	-0.3304434
-24.57807	-0.3306393
-24.54385	-0.3308261
-24.51175	-0.3309278
-24.47965	-0.3309879
-24.44618	-0.3310470
-24.41399	-0.3311054
-24.38009	-0.3311722
-24.34812	-0.3312644
-24.31645	-0.3313774
-24.28168	-0.3314955
-24.25061	-0.3315708
-24.21637	-0.3316306
-24.18306	-0.3316896
-24.15123	-0.3317506
-24.11783	-0.3318381
-24.08432	-0.3319506
-24.05192	-0.3321011
-24.01963	-0.3322246
-23.98753	-0.3323057
-23.95536	-0.3323676
-23.92268	-0.3324276
-23.88787	-0.3324865
-23.85470	-0.3325456
-23.82200	-0.3326070
-23.78987	-0.3326769
-23.75808	-0.3328050
-23.72452	-0.3329756
-23.69062	-0.3330941
-23.65851	-0.3331586
-23.62532	-0.3332208
-23.59282	-0.3332824
-23.56006	-0.3333471
-23.52671	-0.3334314
-23.49314	-0.3335370
-23.46035	-0.3336417
-23.42820	-0.3337478
-23.39439	-0.3338180
-23.36184	-0.3338800
-23.32976	-0.3339514
-23.29648	-0.3340239
-23.26456	-0.3341028
-23.23079	-0.3341762
-23.19844	-0.3342400
-23.16570	-0.3343028
-23.13334	-0.3343665
-23.09956	-0.3344295
-23.06663	-0.3344924
-23.03312	-0.3345566
-23.00070	-0.3346273
-22.96797	-0.3347015
-22.93554	-0.3348067
-22.90277	-0.3349142
-22.87024	-0.3349806
-22.83801	-0.3350467
-22.80349	-0.3351128
-22.77053	-0.3351768
-22.73776	-0.3352512
-22.70440	-0.3353360
-22.67270	-0.3354148
-22.64056	-0.3354889
-22.60693	-0.3355554
-22.57241	-0.3356195
-22.53982	-0.3356840
-22.50623	-0.3357724
-22.47462	-0.3358740
-22.44268	-0.3359547
-22.40904	-0.3360269
-22.37574	-0.3360918
-22.34414	-0.3361566
-22.31040	-0.3362221
-22.27801	-0.3362866
-22.24457	-0.3363528
-22.21267	-0.3364191
-22.17982	-0.3364852
-22.14595	-0.3365500
-22.11326	-0.3366138
-22.07945	-0.3366772
-22.04629	-0.3367438
-22.01418	-0.3368390
-21.98154	-0.3369348
-21.94939	-0.3370250
-21.91656	-0.3370985
-21.88328	-0.3371631
-21.85068	-0.3372322
-21.81604	-0.3373452
-21.78439	-0.3374730
-21.75092	-0.3376100
-21.71829	-0.3376800
-21.68644	-0.3377434
-21.65310	-0.3378065
-21.61930	-0.3378715
-21.58613	-0.3379362
-21.55341	-0.3380017
-21.52062	-0.3380680
-21.48838	-0.3381354
-21.45500	-0.3382400
-21.42235	-0.3383389
-21.38996	-0.3384065
-21.35767	-0.3384736
-21.32412	-0.3385388
-21.29109	-0.3386018
-21.25584	-0.3386666
-21.22328	-0.3387330
-21.19128	-0.3388155
-21.15929	-0.3389326
-21.12660	-0.3390076
-21.09230	-0.3390902
-21.06010	-0.3391615
-21.02715	-0.3392279
-20.99506	-0.3392920
-20.96075	-0.3393560
-20.92919	-0.3394210
-20.89531	-0.3395040
-20.86226	-0.3395943
-20.82916	-0.3396715
-20.79799	-0.3397403
-20.76410	-0.3398074
-20.73166	-0.3398730
-20.69966	-0.3399387
-20.66517	-0.3400037
-20.63276	-0.3400700
-20.59791	-0.3401372
-20.56538	-0.3402048
-20.53356	-0.3402887
-20.50045	-0.3403610
-20.46750	-0.3404292
-20.43463	-0.3404955
-20.40140	-0.3405606
-20.36875	-0.3406250
-20.33552	-0.3406920
-20.30283	-0.3407588
-20.27020	-0.3408261
-20.23682	-0.3408945
-20.20465	-0.3409616
-20.17196	-0.3410294
-20.13819	-0.3410991
-20.10443	-0.3411674
-20.07201	-0.3412339
-20.03877	-0.3413014
-20.00744	-0.3413684
-19.97514	-0.3414360
-19.94128	-0.3415040
-19.90678	-0.3415706
-19.87425	-0.3416366
-19.84151	-0.3417039
-19.80850	-0.3417726
-19.77616	-0.3418409
-19.74339	-0.3419078
-19.70988	-0.3419761
-19.67683	-0.3420431
-19.64387	-0.3421091
-19.61038	-0.3421766
-19.57706	-0.3422446
-19.54472	-0.3423135
-19.51271	-0.3423921
-19.47963	-0.3424634
-19.44626	-0.3425309
-19.41249	-0.3425950
-19.38004	-0.3426570
-19.34748	-0.3427202
-19.31566	-0.3427883
-19.28099	-0.3428633
-19.24768	-0.3429324
-19.21472	-0.3429996
-19.18107	-0.3430659
-19.14980	-0.3431347
-19.11633	-0.3432053
-19.08334	-0.3432732
-19.04977	-0.3433402
-19.01768	-0.3434080
-18.98431	-0.3434754
-18.95117	-0.3435433
-18.91933	-0.3436115
-18.88607	-0.3436795
-18.85290	-0.3437465
-18.81908	-0.3438128
-18.78575	-0.3438764
-18.75222	-0.3439410
-18.72024	-0.3440085
-18.68760	-0.3440762
-18.65569	-0.3441430
-18.62061	-0.3442088
-18.58793	-0.3442731
-18.55524	-0.3443385
-18.52322	-0.3444064
-18.49098	-0.3444720
-18.45634	-0.3445368
-18.42353	-0.3446032
-18.38997	-0.3446704
-18.35786	-0.3447388
-18.32578	-0.3448076
-18.29221	-0.3448830
-18.25948	-0.3449500
-18.22637	-0.3450148
-18.19229	-0.3450780
-18.15987	-0.3451385
-18.12679	-0.3452002
-18.09298	-0.3452668
-18.06050	-0.3453347
-18.02888	-0.3454028
-17.99454	-0.3454692
-17.96157	-0.3455350
-17.92918	-0.3456006
-17.89679	-0.3456671
-17.86385	-0.3457339
-17.83022	-0.3457993
-17.79650	-0.3458642
-17.76301	-0.3459292
-17.73060	-0.3459958
-17.69836	-0.3460632
-17.66531	-0.3461300
-17.63233	-0.3461952
-17.59831	-0.3462601
-17.56590	-0.3463258
-17.53389	-0.3463909
-17.50144	-0.3464554
-17.46638	-0.3465185
-17.43362	-0.3465800
-17.39971	-0.3466422
-17.36704	-0.3467060
-17.33541	-0.3467739
-17.30116	-0.3468451
-17.26888	-0.3469139
-17.23593	-0.3469792
-17.20331	-0.3470410
-17.16926	-0.3471000
-17.13708	-0.3471610
-17.10266	-0.3472232
-17.06948	-0.3472882
-17.03706	-0.3473646
-17.00441	-0.3474640
-16.97178	-0.3475362
-16.93824	-0.3476053
-16.90525	-0.3476696
-16.87291	-0.3477322
-16.83994	-0.3477922
-16.80531	-0.3478512
-16.77287	-0.3479100
-16.74001	-0.3479714
-16.70698	-0.3480358
-16.67438	-0.3481011
-16.64071	-0.3481798
-16.60829	-0.3482464
-16.57622	-0.3483097
-16.54249	-0.3483721
-16.50953	-0.3484335
-16.47495	-0.3484934
-16.44327	-0.3485560
-16.40906	-0.3486205
-16.37649	-0.3486862
-16.34335	-0.3487505
-16.31129	-0.3488132
-16.27815	-0.3488738
-16.24504	-0.3489356
-16.21266	-0.3489994
-16.18018	-0.3490615
-16.14486	-0.3491222
-16.11239	-0.3491824
-16.07778	-0.3492422
-16.04558	-0.3493030
-16.01355	-0.3493670
-15.97962	-0.3494320
-15.94736	-0.3494969
-15.91570	-0.3495600
-15.88180	-0.3496228
-15.84797	-0.3496826
-15.81580	-0.3497440
-15.78253	-0.3498042
-15.74857	-0.3498654
-15.71676	-0.3499273
-15.68430	-0.3499896
-15.65024	-0.3500503
-15.61744	-0.3501107
-15.58461	-0.3501709
-15.55144	-0.3502326
-15.51873	-0.3502946
-15.48498	-0.3503559
-15.45256	-0.3504154
-15.41917	-0.3504746
-15.38641	-0.3505319
-15.35488	-0.3505888
-15.32017	-0.3506449
-15.28759	-0.3507010
-15.25484	-0.3507585
-15.22056	-0.3508178
-15.18768	-0.3508785
-15.15445	-0.3509410
-15.12167	-0.3510082
-15.08995	-0.3510712
-15.05663	-0.3511334
-15.02408	-0.3511930
-14.98945	-0.3512522
-14.95614	-0.3513100
-14.92364	-0.3513680
-14.89155	-0.3514273
-14.85877	-0.3514850
-14.82440	-0.3515430
-14.79147	-0.3516011
-14.75818	-0.3516597
-14.72535	-0.3517208
-14.69268	-0.3517834
-14.65962	-0.3518457
-14.62592	-0.3519046
-14.59451	-0.3519603
-14.56126	-0.3520141
-14.52707	-0.3520698
-14.49366	-0.3521288
-14.46129	-0.3521891
-14.42864	-0.3522504
-14.39486	-0.3523109
-14.36255	-0.3523715
-14.32830	-0.3524322
-14.29560	-0.3524920
-14.26442	-0.3525492
-14.23044	-0.3526063
-14.19777	-0.3526625
-14.16448	-0.3527165
-14.13070	-0.3527727
-14.09763	-0.3528280
-14.06473	-0.3528855
-14.03162	-0.3529469
-13.99925	-0.3530075
-13.96581	-0.3530662
-13.93321	-0.3531256
-13.90040	-0.3531830
-13.86745	-0.3532382
-13.83340	-0.3532941
-13.79999	-0.3533498
-13.76638	-0.3534060
-13.73422	-0.3534678
-13.70201	-0.3535315
-13.66825	-0.3535914
-13.63514	-0.3536506
-13.60196	-0.3537059
-13.57011	-0.3537580
-13.53577	-0.3538102
-13.50345	-0.3538618
-13.46991	-0.3539145
-13.43668	-0.3539700
-13.40407	-0.3540268
-13.37167	-0.3540859
-13.33799	-0.3541436
-13.30543	-0.3542004
-13.27274	-0.3542561
-13.23874	-0.3543117
-13.20485	-0.3543674
-13.17225	-0.3544248
-13.14003	-0.3544810
-13.10630	-0.3545372
-13.07332	-0.3545906
-13.04161	-0.3546424
-13.00788	-0.3546942
-12.97494	-0.3547462
-12.94098	-0.3547990
-12.90771	-0.3548525
-12.87515	-0.3549086
-12.84175	-0.3549681
-12.80883	-0.3550275
-12.77633	-0.3550868
-12.74354	-0.3551430
-12.71003	-0.3551936
-12.67648	-0.3552422
-12.64377	-0.3552898
-12.61097	-0.3553420
-12.57823	-0.3553960
-12.54556	-0.3554515
-12.51075	-0.3555068
-12.47861	-0.3555603
-12.44568	-0.3556142
-12.41192	-0.3556705
-12.37920	-0.3557250
-12.34598	-0.3557797
-12.31295	-0.3558334
-12.27969	-0.3558858
-12.24662	-0.3559360
-12.21410	-0.3559876
-12.18128	-0.3560416
-12.14747	-0.3560965
-12.11514	-0.3561512
-12.08106	-0.3562066
-12.04936	-0.3562580
-12.01519	-0.3563082
-11.98204	-0.3563578
-11.95086	-0.3564076
-11.91654	-0.3564602
-11.88302	-0.3565148
-11.85004	-0.3565698
-11.81610	-0.3566234
-11.78308	-0.3566754
-11.75142	-0.3567262
-11.71813	-0.3567777
-11.68485	-0.3568281
-11.65147	-0.3568787
-11.61846	-0.3569285
-11.58626	-0.3569774
-11.55124	-0.3570255
-11.51873	-0.3570761
-11.48528	-0.3571282
-11.45364	-0.3571808
-11.42030	-0.3572344
-11.38741	-0.3572868
-11.35386	-0.3573372
-11.32144	-0.3573878
-11.28812	-0.3574375
-11.25495	-0.3574869
-11.22183	-0.3575387
-11.18850	-0.3575896
-11.15616	-0.3576391
-11.12160	-0.3576880
-11.09026	-0.3577362
-11.05562	-0.3577853
-11.02228	-0.3578362
-10.98984	-0.3578874
-10.95706	-0.3579381
-10.92340	-0.3579880
-10.89180	-0.3580392
-10.85820	-0.3580898
-10.82438	-0.3581387
-10.79092	-0.3581848
-10.75811	-0.3582301
-10.72484	-0.3582767
-10.69227	-0.3583289
-10.66000	-0.3583966
-10.62579	-0.3584585
-10.59349	-0.3585080
-10.56030	-0.3585526
-10.52629	-0.3585950
-10.49386	-0.3586380
-10.46057	-0.3586845
-10.42812	-0.3587330
-10.39418	-0.3587829
-10.36097	-0.3588334
-10.32919	-0.3588821
-10.29568	-0.3589301
-10.26141	-0.3589774
-10.22860	-0.3590242
-10.19535	-0.3590717
-10.16206	-0.3591192
-10.12788	-0.3591678
-10.09688	-0.3592171
-10.06442	-0.3592668
-10.03044	-0.3593134
-9.997384	-0.3593574
-9.964006	-0.3594024
-9.930411	-0.3594478
-9.898003	-0.3594961
-9.863782	-0.3595458
-9.830775	-0.3595911
-9.798188	-0.3596360
-9.765320	-0.3596795
-9.732455	-0.3597210
-9.698929	-0.3597650
-9.664796	-0.3598108
-9.631951	-0.3598581
-9.599582	-0.3599068
-9.566895	-0.3599549
-9.532691	-0.3600028
-9.500528	-0.3600484
-9.467538	-0.3600924
-9.435086	-0.3601359
-9.401625	-0.3601784
-9.367321	-0.3602213
-9.334156	-0.3602655
-9.300970	-0.3603108
-9.268509	-0.3603562
-9.235592	-0.3604038
-9.202109	-0.3604503
-9.169312	-0.3604959
-9.136899	-0.3605400
-9.103944	-0.3605820
-9.070700	-0.3606239
-9.036676	-0.3606672
-9.003426	-0.3607097
-8.969726	-0.3607520
-8.937964	-0.3607928
-8.905684	-0.3608325
-8.870499	-0.3608746
-8.837518	-0.3609184
-8.804756	-0.3609625
-8.772084	-0.3610070
-8.739918	-0.3610506
-8.705774	-0.3610925
-8.672249	-0.3611326
-8.638516	-0.3611709
-8.606678	-0.3612090
-8.572968	-0.3612496
-8.540332	-0.3612930
-8.507316	-0.3613355
-8.474781	-0.3613776
-8.440968	-0.3614195
-8.406965	-0.3614597
-8.373722	-0.3614997
-8.340890	-0.3615402
-8.308428	-0.3615804
-8.275066	-0.3616216
-8.241192	-0.3616632
-8.207234	-0.3617038
-8.174500	-0.3617450
-8.142125	-0.3617853
-8.109491	-0.3618254
-8.076753	-0.3618667
-8.042449	-0.3619089
-8.008590	-0.3619495
-7.975741	-0.3619878
-7.942468	-0.3620240
-7.910102	-0.3620614
-7.876806	-0.3621036
-7.843701	-0.3621469
-7.811219	-0.3621890
-7.778310	-0.3622297
-7.745389	-0.3622693
-7.711075	-0.3623093
-7.677622	-0.3623504
-7.643744	-0.3623890
-7.611645	-0.3624240
-7.578978	-0.3624602
-7.545121	-0.3624981
-7.512374	-0.3625380
-7.479422	-0.3625794
-7.445706	-0.3626184
-7.413334	-0.3626540
-7.379420	-0.3626905
-7.346687	-0.3627282
-7.313256	-0.3627682
-7.281165	-0.3628084
-7.248068	-0.3628466
-7.214006	-0.3628836
-7.181375	-0.3629212
-7.147849	-0.3629598
-7.114063	-0.3629996
-7.082153	-0.3630403
-7.047900	-0.3630814
-7.014603	-0.3631203
-6.981942	-0.3631567
-6.949687	-0.3631922
-6.916421	-0.3632269
-6.882092	-0.3632628
-6.848489	-0.3633000
-6.815170	-0.3633357
-6.782470	-0.3633719
-6.750439	-0.3634082
-6.717394	-0.3634448
-6.684296	-0.3634817
-6.651422	-0.3635168
-6.617466	-0.3635532
-6.584462	-0.3635904
-6.549656	-0.3636261
-6.517509	-0.3636616
-6.484310	-0.3636965
-6.451557	-0.3637321
-6.418912	-0.3637689
-6.384537	-0.3638054
-6.351856	-0.3638408
-6.319015	-0.3638738
-6.286049	-0.3639064
-6.253485	-0.3639414
-6.219114	-0.3639774
-6.186031	-0.3640148
-6.153252	-0.3640524
-6.119221	-0.3640875
-6.087024	-0.3641217
-6.053530	-0.3641575
-6.020072	-0.3641938
-5.986141	-0.3642296
-5.953870	-0.3642654
-5.921918	-0.3642984
-5.887946	-0.3643285
-5.854745	-0.3643597
-5.821144	-0.3643915
-5.788688	-0.3644248
-5.755480	-0.3644615
-5.722412	-0.3644980
-5.689464	-0.3645340
-5.655732	-0.3645680
-5.622795	-0.3646000
-5.588194	-0.3646324
-5.555264	-0.3646660
-5.523178	-0.3647018
-5.489219	-0.3647380
-5.456809	-0.3647717
-5.424432	-0.3648036
-5.389022	-0.3648339
-5.356190	-0.3648645
-5.324479	-0.3648950
-5.290766	-0.3649250
-5.258369	-0.3649564
-5.224847	-0.3649878
-5.191228	-0.3650210
-5.158361	-0.3650552
-5.125050	-0.3650894
-5.091754	-0.3651205
-5.058117	-0.3651492
-5.025850	-0.3651772
-4.991522	-0.3652062
-4.959459	-0.3652387
-4.925686	-0.3652745
-4.892609	-0.3653096
-4.860243	-0.3653415
-4.826441	-0.3653750
-4.792706	-0.3654090
-4.760238	-0.3654422
-4.726398	-0.3654744
-4.694556	-0.3655041
-4.661398	-0.3655312
-4.628239	-0.3655609
-4.594829	-0.3655918
-4.560787	-0.3656226
-4.528309	-0.3656525
-4.495228	-0.3656810
-4.461539	-0.3657086
-4.429306	-0.3657364
-4.395578	-0.3657661
-4.362383	-0.3657964
-4.329480	-0.3658272
-4.296148	-0.3658592
-4.262820	-0.3658912
-4.229343	-0.3659224
-4.196804	-0.3659515
-4.163918	-0.3659793
-4.130165	-0.3660070
-4.097354	-0.3660357
-4.063891	-0.3660668
-4.030153	-0.3660976
-3.998360	-0.3661280
-3.965253	-0.3661570
-3.930847	-0.3661844
-3.897598	-0.3662130
-3.865105	-0.3662433
-3.831718	-0.3662744
-3.797304	-0.3663046
-3.765258	-0.3663316
-3.732070	-0.3663590
-3.698478	-0.3663876
-3.666570	-0.3664168
-3.633541	-0.3664468
-3.600716	-0.3664759
-3.566628	-0.3665024
-3.532459	-0.3665302
-3.499424	-0.3665605
-3.465750	-0.3665910
-3.433694	-0.3666224
-3.400086	-0.3666529
-3.367611	-0.3666830
-3.334628	-0.3667140
-3.301056	-0.3667446
-3.268171	-0.3667721
-3.234810	-0.3667965
-3.202013	-0.3668194
-3.167868	-0.3668436
-3.134722	-0.3668702
-3.101572	-0.3668965
-3.068113	-0.3669254
-3.035295	-0.3669553
-3.002475	-0.3669867
-2.968570	-0.3670175
-2.936604	-0.3670447
-2.902733	-0.3670697
-2.869532	-0.3670948
-2.836126	-0.3671228
-2.803873	-0.3671520
-2.769064	-0.3671794
-2.736033	-0.3672048
-2.704902	-0.3672292
-2.670900	-0.3672536
-2.637300	-0.3672774
-2.603975	-0.3672990
-2.570217	-0.3673241
-2.537364	-0.3673519
-2.504547	-0.3673824
-2.472333	-0.3674105
-2.439389	-0.3674348
-2.405040	-0.3674569
-2.371648	-0.3674794
-2.337540	-0.3675023
-2.305004	-0.3675258
-2.271476	-0.3675496
-2.238730	-0.3675744
-2.205649	-0.3675988
-2.173471	-0.3676239
-2.139534	-0.3676477
-2.106642	-0.3676708
-2.072219	-0.3676959
-2.039386	-0.3677209
-2.007500	-0.3677424
-1.973867	-0.3677618
-1.940821	-0.3677790
-1.907830	-0.3678000
-1.873474	-0.3678200
-1.840946	-0.3678383
-1.807378	-0.3678705
-1.775220	-0.3679715
-1.740934	-0.3681476
-1.708065	-0.3682910
-1.675018	-0.3683420
-1.642748	-0.3683685
-1.608796	-0.3683914
-1.574870	-0.3684116
-1.541500	-0.3684313
-1.509479	-0.3684533
-1.476653	-0.3684756
-1.442211	-0.3684992
-1.409245	-0.3685238
-1.376244	-0.3685493
-1.343330	-0.3685748
-1.309342	-0.3685989
-1.276193	-0.3686214
-1.244380	-0.3686430
-1.210965	-0.3686650
-1.177212	-0.3686883
-1.144186	-0.3687118
-1.110959	-0.3687328
-1.078098	-0.3687527
-1.043976	-0.3687726
-1.010614	-0.3687936
-0.9775101	-0.3688176
-0.9449299	-0.3688430
-0.9124497	-0.3688668
-0.8787766	-0.3688858
-0.8461363	-0.3689044
-0.8114856	-0.3689239
-0.7784912	-0.3689456
-0.7459288	-0.3689703
-0.7128172	-0.3689938
-0.6798132	-0.3690140
-0.6467524	-0.3690342
-0.6130174	-0.3690550
-0.5792066	-0.3690764
-0.5473898	-0.3690967
-0.5140908	-0.3691162
-0.4800821	-0.3691362
-0.4476341	-0.3691560
-0.4142550	-0.3691752
-0.3816440	-0.3691936
-0.3486320	-0.3692113
-0.3149479	-0.3692298
-0.2818591	-0.3692489
-0.2476260	-0.3692687
-0.2144361	-0.3692872
-0.1804404	-0.3693074
-0.1480062	-0.3693298
-0.1154901	-0.3693530
-0.08161570	-0.3693739
-0.04935526	-0.3693934
-0.01605094	-0.3694124
0.01820266	-0.3694326
0.05087841	-0.3694519
0.08353840	-0.3694712
0.1176119	-0.3694885
0.1504533	-0.3695052
0.1824381	-0.3695244
0.2162169	-0.3695448
0.2487664	-0.3695640
0.2823488	-0.3695835
0.3171534	-0.3696045
0.3495424	-0.3696265
0.3831382	-0.3696490
0.4158834	-0.3696694
0.4487660	-0.3696853
0.4824204	-0.3696988
0.5147875	-0.3697150
0.5484922	-0.3697332
0.5816074	-0.3697522
0.6145138	-0.3697712
0.6482049	-0.3697891
0.6812220	-0.3698054
0.7145776	-0.3698229
0.7486255	-0.3698404
0.7811332	-0.3698572
0.8142585	-0.3698773
0.8476720	-0.3698968
0.8797704	-0.3699139
0.9133754	-0.3699309
0.9464630	-0.3699460
0.9809750	-0.3699606
1.013283	-0.3699772
1.045718	-0.3699942
1.078733	-0.3700097
1.111727	-0.3700249
1.146026	-0.3700404
1.178404	-0.3700555
1.212492	-0.3700722
1.245391	-0.3700896
1.278295	-0.3701056
1.312130	-0.3701208
1.345261	-0.3701364
1.378402	-0.3701536
1.412044	-0.3701709
1.445449	-0.3701863
1.477991	-0.3701996
1.510421	-0.3702124
1.544187	-0.3702254
1.576455	-0.3702408
1.611172	-0.3702561
1.644291	-0.3702693
1.677385	-0.3702801
1.710399	-0.3702925
1.744817	-0.3703076
1.777042	-0.3703250
1.809155	-0.3703418
1.841654	-0.3703570
1.874367	-0.3703694
1.908961	-0.3703818
1.943140	-0.3703952
1.976395	-0.3704081
2.009427	-0.3704199
2.041737	-0.3704314
2.075282	-0.3704436
2.109240	-0.3704546
2.142295	-0.3704648
2.175585	-0.3704760
2.207810	-0.3704878
2.240694	-0.3704992
2.274428	-0.3705122
2.308330	-0.3705239
2.340664	-0.3705335
2.373724	-0.3705454
2.406797	-0.3705589
2.439900	-0.3705711
2.474321	-0.3705832
2.507356	-0.3705950
2.541008	-0.3706058
2.573872	-0.3706175
2.606847	-0.3706295
2.639756	-0.3706431
2.672927	-0.3706560
2.704928	-0.3706682
2.738972	-0.3706780
2.772083	-0.3706878
2.805250	-0.3706975
2.838295	-0.3707097
2.872379	-0.3707214
2.904581	-0.3707320
2.939454	-0.3707424
2.972498	-0.3707542
3.005810	-0.3707670
3.037787	-0.3707820
3.070911	-0.3707957
3.104379	-0.3708046
3.136809	-0.3708098
3.171503	-0.3708148
3.205144	-0.3708232
3.237272	-0.3708363
3.269885	-0.3708534
3.303292	-0.3708698
3.337006	-0.3708830
3.370312	-0.3708929
3.403502	-0.3709006
3.437057	-0.3709078
3.469589	-0.3709171
3.502404	-0.3709278
3.535779	-0.3709390
3.569847	-0.3709500
3.602306	-0.3709588
3.636151	-0.3709710
3.669244	-0.3709838
3.701326	-0.3709964
3.735318	-0.3710081
3.767950	-0.3710184
3.801138	-0.3710268
3.835114	-0.3710366
3.869428	-0.3710461
3.902274	-0.3710542
3.934847	-0.3710630
3.967769	-0.3710700
4.000246	-0.3710769
4.032910	-0.3710840
4.066282	-0.3710918
4.099938	-0.3711018
4.133682	-0.3711160
4.167410	-0.3711316
4.200296	-0.3711471
4.234318	-0.3711579
4.266584	-0.3711633
4.300419	-0.3711690
4.332372	-0.3711774
4.365410	-0.3711885
4.397304	-0.3712039
4.431728	-0.3712194
4.465750	-0.3712326
4.497859	-0.3712433
4.532026	-0.3712494
4.565517	-0.3712532
4.598104	-0.3712576
4.630719	-0.3712636
4.665000	-0.3712712
4.698400	-0.3712800
4.730587	-0.3712912
4.763984	-0.3713040
4.796626	-0.3713170
4.829953	-0.3713318
4.863739	-0.3713454
4.896799	-0.3713556
4.929444	-0.3713626
4.962970	-0.3713672
4.996746	-0.3713708
5.028986	-0.3713779
5.062387	-0.3713870
5.094198	-0.3713976
5.128504	-0.3714085
5.162366	-0.3714200
5.195955	-0.3714303
5.228564	-0.3714387
5.261734	-0.3714456
5.295741	-0.3714531
5.327961	-0.3714609
5.360438	-0.3714709
5.394882	-0.3714820
5.427369	-0.3714950
5.461112	-0.3715066
5.493831	-0.3715172
5.527701	-0.3715255
5.560620	-0.3715310
5.593557	-0.3715378
5.627804	-0.3715464
5.661187	-0.3715555
5.694487	-0.3715666
5.727488	-0.3715791
5.760094	-0.3715918
5.793178	-0.3716040
5.826440	-0.3716138
5.859619	-0.3716204
5.892918	-0.3716260
5.927382	-0.3716328
5.959871	-0.3716389
5.992751	-0.3716468
6.026038	-0.3716571
6.059900	-0.3716690
6.091982	-0.3716828
6.125782	-0.3716965
6.158800	-0.3717094
6.192808	-0.3717224
6.225702	-0.3717326
6.258391	-0.3717424
6.290766	-0.3717490
6.325248	-0.3717550
6.357669	-0.3717628
6.390940	-0.3717724
6.424382	-0.3717815
6.457578	-0.3717897
6.490102	-0.3717966
6.524019	-0.3718057
6.558135	-0.3718172
6.590141	-0.3718280
6.623548	-0.3718360
6.656478	-0.3718420
6.689400	-0.3718497
6.722825	-0.3718606
6.756462	-0.3718726
6.788891	-0.3718822
6.822652	-0.3718894
6.854491	-0.3718956
6.888431	-0.3719031
6.922314	-0.3719120
6.954452	-0.3719219
6.988495	-0.3719319
7.020493	-0.3719394
7.054108	-0.3719470
7.088270	-0.3719536
7.121680	-0.3719588
7.154955	-0.3719656
7.187854	-0.3719739
7.220898	-0.3719830
7.253812	-0.3719898
7.287634	-0.3719952
7.321111	-0.3720020
7.354480	-0.3720112
7.387782	-0.3720230
7.419288	-0.3720346
7.453554	-0.3720435
7.486505	-0.3720500
7.520103	-0.3720569
7.553480	-0.3720655
7.587047	-0.3720734
7.619780	-0.3720801
7.653178	-0.3720859
7.686438	-0.3720912
7.719068	-0.3720976
7.751969	-0.3721042
7.785856	-0.3721107
7.819501	-0.3721184
7.852920	-0.3721273
7.885190	-0.3721380
7.918032	-0.3721480
7.952156	-0.3721578
7.984975	-0.3721668
8.018594	-0.3721733
8.051063	-0.3721777
8.084759	-0.3721809
8.116928	-0.3721848
8.150255	-0.3721902
8.182610	-0.3721981
8.216660	-0.3722072
8.250897	-0.3722156
8.284428	-0.3722234
8.316364	-0.3722308
8.349506	-0.3722368
8.382749	-0.3722427
8.417034	-0.3722470
8.450814	-0.3722516
8.485497	-0.3722568
8.516938	-0.3722620
8.549360	-0.3722690
8.582274	-0.3722769
8.615539	-0.3722848
8.649064	-0.3722938
8.682566	-0.3723029
8.716147	-0.3723086
8.749488	-0.3723123
8.782012	-0.3723158
8.816382	-0.3723193
8.848134	-0.3723254
8.882720	-0.3723313
8.915504	-0.3723363
8.948969	-0.3723415
8.982694	-0.3723462
9.014274	-0.3723506
9.047866	-0.3723552
9.081035	-0.3723588
9.114600	-0.3723619
9.147663	-0.3723665
9.180860	-0.3723721
9.213922	-0.3723777
9.246282	-0.3723838
9.280199	-0.3723894
9.313524	-0.3723953
9.346863	-0.3724000
9.380678	-0.3724044
9.413108	-0.3724085
9.446438	-0.3724125
9.479266	-0.3724172
9.513872	-0.3724237
9.545761	-0.3724290
9.579226	-0.3724358
9.612413	-0.3724446
9.645984	-0.3724518
9.679215	-0.3724563
9.711602	-0.3724580
9.745975	-0.3724585
9.778751	-0.3724620
9.812408	-0.3724664
9.845468	-0.3724706
9.878411	-0.3724755
9.911374	-0.3724820
9.944318	-0.3724904
9.977670	-0.3725000
10.01129	-0.3725059
10.04495	-0.3725093
10.07813	-0.3725128
10.11075	-0.3725164
10.14464	-0.3725231
10.17735	-0.3725330
10.21015	-0.3725422
10.24267	-0.3725493
10.27684	-0.3725522
10.30943	-0.3725511
10.34390	-0.3725524
10.37639	-0.3725574
10.40979	-0.3725644
10.44366	-0.3725710
10.47727	-0.3725747
10.51016	-0.3725770
10.54288	-0.3725819
10.57717	-0.3725869
10.60865	-0.3725917
10.64204	-0.3725948
10.67530	-0.3725978
10.70982	-0.3726034
10.74384	-0.3726103
10.77563	-0.3726157
10.80864	-0.3726197
10.84218	-0.3726238
10.87534	-0.3726294
10.90851	-0.3726356
10.94186	-0.3726410
10.97388	-0.3726435
11.00747	-0.3726456
11.04051	-0.3726486
11.07457	-0.3726517
11.10598	-0.3726520
11.13976	-0.3726509
11.17345	-0.3726480
11.20705	-0.3726454
11.24075	-0.3726467
11.27353	-0.3726516
11.30538	-0.3726546
11.33942	-0.3726570
11.37368	-0.3726591
11.40696	-0.3726636
11.44046	-0.3726714
11.47194	-0.3726794
11.50537	-0.3726854
11.53814	-0.3726868
11.57186	-0.3726870
11.60529	-0.3726869
11.63833	-0.3726850
11.67123	-0.3726850
11.70564	-0.3726863
11.73875	-0.3726890
11.77262	-0.3726940
11.80468	-0.3726965
11.83754	-0.3726964
11.87114	-0.3726958
11.90524	-0.3726962
11.93812	-0.3726996
11.97079	-0.3727038
12.00486	-0.3727074
12.03899	-0.3727111
12.07120	-0.3727134
12.10419	-0.3727154
12.13776	-0.3727172
12.17084	-0.3727170
12.20432	-0.3727186
12.23772	-0.3727214
12.27099	-0.3727258
12.30316	-0.3727319
12.33601	-0.3727354
12.36998	-0.3727367
12.40352	-0.3727367
12.43706	-0.3727350
12.46946	-0.3727342
12.50298	-0.3727348
12.53587	-0.3727363
12.56914	-0.3727398
12.60288	-0.3727432
12.63620	-0.3727441
12.66842	-0.3727426
12.70206	-0.3727396
12.73570	-0.3727387
12.76872	-0.3727387
12.80195	-0.3727392
12.83501	-0.3727411
12.86794	-0.3727444
12.90144	-0.3727472
12.93517	-0.3727487
12.96846	-0.3727481
13.00172	-0.3727445
13.03426	-0.3727399
13.06757	-0.3727388
13.10107	-0.3727382
13.13426	-0.3727400
13.16823	-0.3727434
13.20148	-0.3727440
13.23458	-0.3727450
13.26678	-0.3727475
13.30123	-0.3727501
13.33450	-0.3727528
13.36705	-0.3727548
13.40075	-0.3727562
13.43355	-0.3727560
13.46624	-0.3727552
13.49956	-0.3727535
13.53296	-0.3727516
13.56692	-0.3727512
13.60028	-0.3727515
13.63283	-0.3727528
13.66604	-0.3727550
13.70000	-0.3727565
13.73266	-0.3727578
13.76641	-0.3727585
13.79903	-0.3727594
13.83180	-0.3727589
13.86497	-0.3727572
13.89880	-0.3727571
13.93102	-0.3727570
13.96439	-0.3727582
13.99770	-0.3727582
14.03075	-0.3727550
14.06465	-0.3727530
14.09795	-0.3727516
14.13212	-0.3727493
14.16573	-0.3727482
14.19856	-0.3727490
14.23062	-0.3727500
14.26325	-0.3727529
14.29686	-0.3727544
14.33017	-0.3727532
14.36321	-0.3727504
14.39612	-0.3727483
14.42986	-0.3727449
14.46348	-0.3727410
14.49698	-0.3727359
14.53095	-0.3727320
14.56398	-0.3727312
14.59648	-0.3727320
14.62836	-0.3727325
14.66190	-0.3727329
14.69626	-0.3727328
14.72840	-0.3727334
14.76276	-0.3727361
14.79657	-0.3727399
14.82873	-0.3727413
14.86289	-0.3727405
14.89566	-0.3727372
14.92863	-0.3727345
14.96304	-0.3727332
14.99515	-0.3727332
15.02870	-0.3727319
15.06210	-0.3727294
15.09542	-0.3727274
15.12822	-0.3727252
15.16056	-0.3727235
15.19479	-0.3727226
15.22823	-0.3727206
15.26120	-0.3727195
15.29524	-0.3727188
15.32803	-0.3727172
15.36144	-0.3727183
15.39431	-0.3727188
15.42798	-0.3727200
15.46033	-0.3727206
15.49380	-0.3727180
15.52656	-0.3727139
15.56000	-0.3727094
15.59331	-0.3727036
15.62677	-0.3726990
15.66114	-0.3726953
15.69306	-0.3726924
15.72656	-0.3726906
15.75986	-0.3726886
15.79321	-0.3726860
15.82695	-0.3726819
15.85960	-0.3726770
15.89271	-0.3726728
15.92478	-0.3726706
15.95828	-0.3726694
15.99237	-0.3726654
16.02502	-0.3726596
16.05913	-0.3726530
16.09290	-0.3726477
16.12586	-0.3726438
16.15888	-0.3726413
16.19182	-0.3726389
16.22440	-0.3726347
16.25892	-0.3726309
16.29285	-0.3726262
16.32616	-0.3726206
16.35913	-0.3726162
16.39166	-0.3726145
16.42428	-0.3726130
16.45782	-0.3726106
16.49269	-0.3726080
16.52478	-0.3726039
16.55763	-0.3725977
16.59078	-0.3725921
16.62396	-0.3725856
16.65780	-0.3725792
16.69055	-0.3725736
16.72323	-0.3725666
16.75722	-0.3725600
16.78964	-0.3725534
16.82348	-0.3725466
16.85736	-0.3725410
16.89082	-0.3725366
16.92324	-0.3725331
16.95708	-0.3725306
16.99114	-0.3725275
17.02366	-0.3725242
17.05666	-0.3725232
17.09046	-0.3725224
17.12321	-0.3725207
17.15664	-0.3725170
17.18929	-0.3725087
17.22324	-0.3724985
17.25629	-0.3724900
17.28814	-0.3724832
17.32306	-0.3724782
17.35581	-0.3724738
17.38913	-0.3724698
17.42347	-0.3724649
17.45588	-0.3724619
17.48836	-0.3724569
17.52180	-0.3724495
17.55587	-0.3724412
17.58812	-0.3724324
17.62246	-0.3724246
17.65614	-0.3724184
17.68843	-0.3724115
17.72185	-0.3724044
17.75614	-0.3723996
17.78830	-0.3723961
17.82267	-0.3723940
17.85478	-0.3723895
17.88722	-0.3723811
17.92044	-0.3723727
17.95522	-0.3723675
17.98812	-0.3723648
18.02204	-0.3723614
18.05393	-0.3723537
18.08598	-0.3723420
18.12013	-0.3723272
18.15322	-0.3723146
18.18762	-0.3723070
18.22131	-0.3723028
18.25416	-0.3723022
18.28781	-0.3723003
18.31999	-0.3722970
18.35280	-0.3722913
18.38563	-0.3722820
18.41945	-0.3722698
18.45270	-0.3722587
18.48699	-0.3722488
18.51854	-0.3722408
18.55310	-0.3722350
18.58592	-0.3722286
18.61996	-0.3722222
18.65268	-0.3722150
18.68573	-0.3722072
18.71951	-0.3722010
18.75325	-0.3721946
18.78623	-0.3721870
18.81862	-0.3721771
18.85212	-0.3721642
18.88559	-0.3721534
18.91849	-0.3721472
18.95268	-0.3721421
18.98589	-0.3721362
19.01906	-0.3721289
19.05303	-0.3721200
19.08608	-0.3721118
19.11790	-0.3721046
19.15134	-0.3720960
19.18421	-0.3720860
19.21712	-0.3720750
19.25162	-0.3720638
19.28493	-0.3720544
19.31873	-0.3720481
19.35208	-0.3720422
19.38470	-0.3720352
19.41838	-0.3720264
19.45056	-0.3720163
19.48399	-0.3720064
19.51823	-0.3719976
19.55056	-0.3719906
19.58387	-0.3719840
19.61701	-0.3719775
19.65013	-0.3719681
19.68357	-0.3719553
19.71717	-0.3719337
19.74966	-0.3719087
19.78494	-0.3718953
19.81828	-0.3718870
19.85054	-0.3718804
19.88340	-0.3718738
19.91695	-0.3718645
19.95040	-0.3718552
19.98278	-0.3718467
20.01671	-0.3718368
20.05043	-0.3718274
20.08454	-0.3718179
20.11701	-0.3718091
20.14926	-0.3718036
20.18300	-0.3717969
20.21673	-0.3717865
20.25002	-0.3717735
20.28346	-0.3717582
20.31614	-0.3717428
20.35016	-0.3717306
20.38266	-0.3717195
20.41638	-0.3717108
20.44922	-0.3717050
20.48308	-0.3716986
20.51606	-0.3716891
20.54857	-0.3716781
20.58264	-0.3716640
20.61602	-0.3716504
20.65007	-0.3716389
20.68284	-0.3716272
20.71594	-0.3716160
20.75025	-0.3716052
20.78184	-0.3715936
20.81468	-0.3715830
20.84838	-0.3715722
20.88246	-0.3715611
20.91526	-0.3715500
20.94892	-0.3715394
20.98120	-0.3715279
21.01499	-0.3715141
21.04833	-0.3715000
21.08111	-0.3714840
21.11570	-0.3714684
21.14853	-0.3714563
21.18202	-0.3714462
21.21414	-0.3714364
21.24880	-0.3714261
21.28213	-0.3714138
21.31464	-0.3714001
21.34838	-0.3713876
21.38190	-0.3713763
21.41546	-0.3713658
21.44803	-0.3713558
21.48158	-0.3713436
21.51389	-0.3713303
21.54857	-0.3713160
21.58114	-0.3713008
21.61365	-0.3712874
21.64742	-0.3712762
21.68155	-0.3712659
21.71434	-0.3712548
21.74826	-0.3712412
21.78165	-0.3712265
21.81483	-0.3712128
21.84795	-0.3712006
21.88080	-0.3711877
21.91348	-0.3711746
21.94743	-0.3711597
21.98128	-0.3711459
22.01507	-0.3711325
22.04820	-0.3711197
22.08130	-0.3711094
22.11448	-0.3710994
22.14652	-0.3710881
22.17973	-0.3710746
22.21258	-0.3710594
22.24650	-0.3710425
22.27958	-0.3710244
22.31390	-0.3710078
22.34696	-0.3709922
22.37972	-0.3709804
22.41314	-0.3709707
22.44690	-0.3709594
22.48035	-0.3709468
22.51308	-0.3709346
22.54564	-0.3709219
22.57918	-0.3709097
22.61320	-0.3708974
22.64650	-0.3708828
22.68101	-0.3708684
22.71258	-0.3708534
22.74553	-0.3708394
22.77873	-0.3708274
22.81286	-0.3708163
22.84669	-0.3708025
22.87950	-0.3707878
22.91219	-0.3707704
22.94510	-0.3707536
22.97882	-0.3707363
23.01113	-0.3707174
23.04538	-0.3706984
23.07886	-0.3706813
23.11256	-0.3706665
23.14442	-0.3706528
23.17912	-0.3706387
23.21154	-0.3706222
23.24496	-0.3706028
23.27848	-0.3705863
23.31188	-0.3705696
23.34448	-0.3705514
23.37746	-0.3705322
23.41131	-0.3705107
23.44467	-0.3704890
23.47810	-0.3704726
23.51123	-0.3704572
23.54492	-0.3704428
23.57734	-0.3704270
23.61113	-0.3704111
23.64393	-0.3703955
23.67771	-0.3703787
23.71069	-0.3703620
23.74456	-0.3703444
23.77818	-0.3703274
23.81094	-0.3703118
23.84465	-0.3702963
23.87714	-0.3702816
23.91030	-0.3702660
23.94396	-0.3702490
23.97638	-0.3702304
24.01142	-0.3702114
24.04444	-0.3701932
24.07734	-0.3701772
24.11062	-0.3701615
24.14204	-0.3701450
24.17578	-0.3701252
24.21008	-0.3701036
[truncated: 9,952 more rows]
