# Supplementary material for: Investigation of Potential Amorphisation and Co-Amorphisation Behaviour of the Benzene Di-Carboxylic Acids upon Cryo-Milling
Source: Molecules. 2019 Nov 5;24(21):3990. doi: 10.3390/molecules24213990 (PMC6865180; doi:10.3390/molecules24213990)
Supplement: Supplementary file 1 [file molecules-24-03990-s001.zip › SI_pack/Figure_5_DSC_two_components/Data/Phthalic and isophthalic acid/PI_CM separately_ zero weeks.txt]

-40.01218	0.03764556
-40.01130	0.03745520
-40.00969	0.03721701
-40.00891	0.03699311
-40.00774	0.03676870
-40.00450	0.03662701
-40.00298	0.03650322
-39.99973	0.03640099
-39.99604	0.03631114
-39.99462	0.03622369
-39.99263	0.03612817
-39.99016	0.03601933
-39.98709	0.03587598
-39.98295	0.03569649
-39.97730	0.03550403
-39.97270	0.03531333
-39.96576	0.03515958
-39.95934	0.03512262
-39.95233	0.03529806
-39.94172	0.03588762
-39.93295	0.03718286
-39.92200	0.03941859
-39.91043	0.04269798
-39.89784	0.04757271
-39.88453	0.05388088
-39.87024	0.06148658
-39.85559	0.07014494
-39.84015	0.07908489
-39.82419	0.08764747
-39.80830	0.09526956
-39.79062	0.1018096
-39.77383	0.1069655
-39.75654	0.1108402
-39.73723	0.1144134
-39.71940	0.1171405
-39.69901	0.1193222
-39.67891	0.1212200
-39.65945	0.1223213
-39.63893	0.1225820
-39.61903	0.1224176
-39.59922	0.1218162
-39.57840	0.1210211
-39.55750	0.1202526
-39.53662	0.1195069
-39.51398	0.1188301
-39.49172	0.1170428
-39.46863	0.1154657
-39.44678	0.1144324
-39.42299	0.1138041
-39.40009	0.1135753
-39.37625	0.1134757
-39.35346	0.1133639
-39.32910	0.1132121
-39.30534	0.1127666
-39.28020	0.1119592
-39.25635	0.1106469
-39.23065	0.1087477
-39.20517	0.1061345
-39.18108	0.1026563
-39.15594	0.09836369
-39.12973	0.09364358
-39.10336	0.08812102
-39.07610	0.08113574
-39.05008	0.07298694
-39.02476	0.06374036
-38.99869	0.05441486
-38.97040	0.04552474
-38.94394	0.03690274
-38.91767	0.02795649
-38.89087	0.01948338
-38.86346	0.01176505
-38.83492	0.004344838
-38.80756	-0.002344292
-38.77920	-0.008231861
-38.75088	-0.01477114
-38.72359	-0.02115067
-38.69659	-0.02699530
-38.66902	-0.03197027
-38.64074	-0.03666642
-38.61170	-0.04152510
-38.58188	-0.04573690
-38.55436	-0.05024338
-38.52461	-0.05560914
-38.49625	-0.06144663
-38.46834	-0.06820401
-38.43804	-0.07370415
-38.40956	-0.07764344
-38.38072	-0.08216020
-38.35140	-0.08641290
-38.32329	-0.09085709
-38.29260	-0.09571618
-38.26390	-0.09981709
-38.23402	-0.1050663
-38.20425	-0.1097887
-38.17570	-0.1140333
-38.14556	-0.1175250
-38.11534	-0.1205604
-38.08462	-0.1238237
-38.05594	-0.1274740
-38.02639	-0.1317967
-37.99760	-0.1358532
-37.96597	-0.1387819
-37.93586	-0.1418549
-37.90378	-0.1449588
-37.87435	-0.1487013
-37.84436	-0.1539561
-37.81483	-0.1590497
-37.78554	-0.1629675
-37.75381	-0.1666144
-37.72347	-0.1690759
-37.69340	-0.1716146
-37.66248	-0.1754695
-37.63214	-0.1792675
-37.60124	-0.1821527
-37.56955	-0.1843283
-37.53857	-0.1868081
-37.50833	-0.1900844
-37.47876	-0.1940634
-37.44878	-0.1980267
-37.41766	-0.2012112
-37.38591	-0.2038824
-37.35480	-0.2061836
-37.32370	-0.2092162
-37.29236	-0.2121194
-37.26238	-0.2153355
-37.23135	-0.2186015
-37.20000	-0.2210584
-37.16859	-0.2231667
-37.13711	-0.2254793
-37.10710	-0.2277418
-37.07504	-0.2301148
-37.04422	-0.2331096
-37.01341	-0.2364394
-36.98281	-0.2396710
-36.95197	-0.2424886
-36.92056	-0.2442306
-36.88742	-0.2452875
-36.85606	-0.2468744
-36.82450	-0.2494574
-36.79425	-0.2525913
-36.76425	-0.2563067
-36.73200	-0.2592790
-36.70014	-0.2614392
-36.66915	-0.2633508
-36.63761	-0.2654573
-36.60534	-0.2670856
-36.57572	-0.2685890
-36.54344	-0.2702272
-36.51090	-0.2721779
-36.47979	-0.2749160
-36.44939	-0.2779015
-36.41693	-0.2800049
-36.38582	-0.2815603
-36.35367	-0.2836401
-36.32253	-0.2865444
-36.29083	-0.2893906
-36.25967	-0.2916646
-36.22811	-0.2935408
-36.19640	-0.2951094
-36.16630	-0.2966378
-36.13369	-0.2984866
-36.10170	-0.3003392
-36.07036	-0.3021217
-36.03915	-0.3041925
-36.00708	-0.3059638
-35.97557	-0.3073885
-35.94265	-0.3092041
-35.91013	-0.3114430
-35.88044	-0.3142712
-35.84875	-0.3169680
-35.81855	-0.3191781
-35.78671	-0.3205825
-35.75470	-0.3216825
-35.72172	-0.3225221
-35.69064	-0.3232711
-35.65658	-0.3242795
-35.62468	-0.3256572
-35.59307	-0.3275381
-35.56256	-0.3300788
-35.53032	-0.3326704
-35.49834	-0.3346174
-35.46620	-0.3364265
-35.43508	-0.3378919
-35.40393	-0.3390126
-35.37168	-0.3400741
-35.33937	-0.3412580
-35.30679	-0.3424392
-35.27504	-0.3439775
-35.24226	-0.3460920
-35.21133	-0.3482428
-35.17904	-0.3502636
-35.14787	-0.3522891
-35.11609	-0.3537880
-35.08424	-0.3550623
-35.05242	-0.3562957
-35.02044	-0.3577557
-34.98878	-0.3595685
-34.95635	-0.3616814
-34.92534	-0.3634556
-34.89283	-0.3646575
-34.86026	-0.3655002
-34.82739	-0.3665367
-34.79620	-0.3682114
-34.76455	-0.3701508
-34.73314	-0.3720611
-34.70016	-0.3735168
-34.66916	-0.3747050
-34.63712	-0.3757767
-34.60496	-0.3770660
-34.57195	-0.3782936
-34.54094	-0.3794825
-34.50765	-0.3808142
-34.47633	-0.3822890
-34.44431	-0.3838059
-34.41293	-0.3850885
-34.38046	-0.3862529
-34.34770	-0.3872383
-34.31569	-0.3883820
-34.28391	-0.3899687
-34.25223	-0.3917694
-34.22035	-0.3934982
-34.18801	-0.3951620
-34.15670	-0.3966280
-34.12465	-0.3979579
-34.09082	-0.3991339
-34.05960	-0.4000076
-34.02750	-0.4010844
-33.99522	-0.4024446
-33.96329	-0.4039514
-33.93300	-0.4053484
-33.89929	-0.4065128
-33.86734	-0.4077802
-33.83420	-0.4092340
-33.80260	-0.4107664
-33.77012	-0.4123134
-33.73802	-0.4137156
-33.70502	-0.4150568
-33.67375	-0.4166332
-33.64246	-0.4180953
-33.61120	-0.4195496
-33.57906	-0.4207840
-33.54630	-0.4217522
-33.51336	-0.4226571
-33.48100	-0.4235217
-33.44775	-0.4248019
-33.41578	-0.4262970
-33.38605	-0.4277246
-33.35244	-0.4288130
-33.31958	-0.4297424
-33.28757	-0.4308080
-33.25557	-0.4323162
-33.22404	-0.4340195
-33.19235	-0.4354802
-33.16067	-0.4366120
-33.12805	-0.4377162
-33.09558	-0.4387206
-33.06301	-0.4395392
-33.03037	-0.4402308
-32.99866	-0.4408602
-32.96646	-0.4417398
-32.93294	-0.4429703
-32.90211	-0.4442300
-32.87081	-0.4453860
-32.83847	-0.4464553
-32.80514	-0.4473874
-32.77313	-0.4484668
-32.74095	-0.4495284
-32.70875	-0.4503946
-32.67692	-0.4512250
-32.64425	-0.4521265
-32.61248	-0.4528606
-32.57990	-0.4537143
-32.54751	-0.4546156
-32.51497	-0.4553780
-32.48272	-0.4560396
-32.45110	-0.4565866
-32.41746	-0.4570089
-32.38583	-0.4575347
-32.35410	-0.4583736
-32.32070	-0.4593724
-32.28940	-0.4603774
-32.25720	-0.4614522
-32.22382	-0.4621820
-32.19172	-0.4626780
-32.15866	-0.4633359
-32.12625	-0.4641695
-32.09505	-0.4651819
-32.06357	-0.4661446
-32.03146	-0.4669436
-31.99835	-0.4675376
-31.96504	-0.4682563
-31.93347	-0.4692924
-31.90081	-0.4701741
-31.86992	-0.4707675
-31.83627	-0.4713078
-31.80437	-0.4719866
-31.77160	-0.4727280
-31.74046	-0.4737328
-31.70596	-0.4745547
-31.67518	-0.4750850
-31.64102	-0.4756406
-31.60877	-0.4763058
-31.57794	-0.4771616
-31.54590	-0.4783738
-31.51364	-0.4795620
-31.48083	-0.4803828
-31.44887	-0.4809317
-31.41601	-0.4813568
-31.38414	-0.4818614
-31.35165	-0.4825766
-31.32046	-0.4834820
-31.28690	-0.4844276
-31.25420	-0.4851812
-31.22241	-0.4858628
-31.18926	-0.4865976
-31.15678	-0.4871974
-31.12461	-0.4879519
-31.09136	-0.4886866
-31.06052	-0.4892889
-31.02685	-0.4900395
-30.99559	-0.4910416
-30.96399	-0.4922098
-30.93171	-0.4933520
-30.89888	-0.4941984
-30.86494	-0.4946754
-30.83255	-0.4951024
-30.80075	-0.4957984
-30.76841	-0.4967594
-30.73640	-0.4980082
-30.70410	-0.4990958
-30.67312	-0.4999332
-30.63987	-0.5005921
-30.60625	-0.5013018
-30.57358	-0.5021711
-30.54155	-0.5031266
-30.50952	-0.5040460
-30.47716	-0.5049590
-30.44518	-0.5059184
-30.41191	-0.5066680
-30.38056	-0.5074214
-30.34737	-0.5079720
-30.31470	-0.5085342
-30.28266	-0.5094123
-30.25084	-0.5104348
-30.21904	-0.5114690
-30.18630	-0.5125352
-30.15372	-0.5133238
-30.12118	-0.5140666
-30.08926	-0.5147424
-30.05537	-0.5152868
-30.02276	-0.5160244
-29.99002	-0.5169834
-29.95881	-0.5179744
-29.92726	-0.5187717
-29.89394	-0.5195934
-29.86116	-0.5204680
-29.82995	-0.5216106
-29.79606	-0.5228120
-29.76474	-0.5237299
-29.73195	-0.5243510
-29.69879	-0.5248818
-29.66596	-0.5254932
-29.63294	-0.5264002
-29.60111	-0.5273926
-29.56970	-0.5285940
-29.53710	-0.5294850
-29.50586	-0.5302485
-29.47229	-0.5309192
-29.43813	-0.5316352
-29.40629	-0.5323725
-29.37494	-0.5333649
-29.34265	-0.5345298
-29.31142	-0.5358611
-29.27878	-0.5368739
-29.24574	-0.5376372
-29.21152	-0.5381334
-29.17947	-0.5385571
-29.14708	-0.5391668
-29.11512	-0.5399502
-29.08278	-0.5406382
-29.05112	-0.5414304
-29.01784	-0.5422690
-28.98554	-0.5431266
-28.95248	-0.5440508
-28.91880	-0.5448615
-28.88674	-0.5456846
-28.85468	-0.5466020
-28.82173	-0.5474829
-28.79040	-0.5481578
-28.75734	-0.5489887
-28.72423	-0.5499363
-28.69254	-0.5509248
-28.66030	-0.5516268
-28.62751	-0.5520535
-28.59405	-0.5525878
-28.56056	-0.5535499
-28.52932	-0.5549370
-28.49652	-0.5564652
-28.46349	-0.5575688
-28.43246	-0.5584472
-28.39888	-0.5592500
-28.36685	-0.5602008
-28.33394	-0.5609644
-28.30149	-0.5616965
-28.26868	-0.5623637
-28.23654	-0.5629912
-28.20274	-0.5636200
-28.17182	-0.5643662
-28.13894	-0.5651621
-28.10706	-0.5659379
-28.07400	-0.5666259
-28.04092	-0.5673451
-28.00876	-0.5680717
-27.97552	-0.5688676
-27.94346	-0.5698373
-27.91073	-0.5707680
-27.87896	-0.5716231
-27.84536	-0.5724619
-27.81260	-0.5732324
-27.78048	-0.5739370
-27.74824	-0.5746700
-27.71572	-0.5755020
-27.68297	-0.5765215
-27.65117	-0.5774070
-27.61810	-0.5781954
-27.58478	-0.5790508
-27.55246	-0.5798380
-27.52078	-0.5807124
-27.48800	-0.5816856
-27.45560	-0.5823717
-27.42328	-0.5829275
-27.39082	-0.5833845
-27.35664	-0.5839629
-27.32434	-0.5848110
-27.29266	-0.5860296
-27.26017	-0.5872065
-27.22744	-0.5879158
-27.19368	-0.5884877
-27.16194	-0.5890481
-27.12924	-0.5897320
-27.09808	-0.5907144
-27.06406	-0.5916931
-27.03142	-0.5923304
-26.99921	-0.5928882
-26.96594	-0.5934634
-26.93318	-0.5941135
-26.90065	-0.5949921
-26.86776	-0.5959786
-26.83630	-0.5968566
-26.80351	-0.5977444
-26.76953	-0.5987382
-26.73760	-0.5997043
-26.70546	-0.6006402
-26.67270	-0.6014826
-26.64032	-0.6021988
-26.60764	-0.6028495
-26.57457	-0.6036344
-26.54244	-0.6042043
-26.51028	-0.6048150
-26.47732	-0.6055270
-26.44497	-0.6061328
-26.41200	-0.6067318
-26.37900	-0.6074067
-26.34670	-0.6080322
-26.31398	-0.6087084
-26.28106	-0.6093912
-26.24886	-0.6099967
-26.21525	-0.6106438
-26.18406	-0.6116264
-26.15062	-0.6124630
-26.11926	-0.6133016
-26.08513	-0.6139846
-26.05334	-0.6145428
-26.01894	-0.6151680
-25.98774	-0.6160328
-25.95578	-0.6169294
-25.92312	-0.6178212
-25.88952	-0.6185198
-25.85678	-0.6193028
-25.82490	-0.6201002
-25.79226	-0.6208762
-25.75983	-0.6216540
-25.72742	-0.6222595
-25.69348	-0.6226932
-25.66012	-0.6231588
-25.62748	-0.6237534
-25.59512	-0.6245328
-25.56317	-0.6255961
-25.53175	-0.6264822
-25.49864	-0.6271862
-25.46490	-0.6276676
-25.43299	-0.6281120
-25.40012	-0.6286285
-25.36863	-0.6293676
-25.33588	-0.6303574
-25.30254	-0.6312861
-25.26885	-0.6318777
-25.23652	-0.6325746
-25.20230	-0.6332859
-25.17123	-0.6340309
-25.13877	-0.6349424
-25.10745	-0.6356850
-25.07354	-0.6361874
-25.04142	-0.6367750
-25.00775	-0.6373747
-24.97445	-0.6379922
-24.94244	-0.6387930
-24.90973	-0.6398340
-24.87785	-0.6407118
-24.84540	-0.6412963
-24.81164	-0.6416480
-24.77931	-0.6420465
-24.74594	-0.6426771
-24.71333	-0.6434580
-24.68170	-0.6443142
-24.64806	-0.6451580
-24.61601	-0.6459407
-24.58376	-0.6467652
-24.55168	-0.6473694
-24.51868	-0.6478406
-24.48461	-0.6483438
-24.45268	-0.6490391
-24.41959	-0.6497980
-24.38743	-0.6503552
-24.35484	-0.6508035
-24.32040	-0.6512850
-24.28841	-0.6521536
-24.25673	-0.6533957
-24.22534	-0.6543165
-24.19258	-0.6547900
-24.15766	-0.6551350
-24.12469	-0.6554175
-24.09358	-0.6560139
-24.06030	-0.6569976
-24.02806	-0.6580382
-23.99444	-0.6588235
-23.96237	-0.6592560
-23.92866	-0.6594891
-23.89629	-0.6597848
-23.86302	-0.6600986
-23.82994	-0.6606285
-23.79692	-0.6612758
-23.76548	-0.6620490
-23.73268	-0.6630376
-23.70037	-0.6639716
-23.66668	-0.6646734
-23.63472	-0.6653364
-23.60082	-0.6658829
-23.56944	-0.6664993
-23.53648	-0.6670842
-23.50262	-0.6676936
-23.47006	-0.6682534
-23.43864	-0.6691102
-23.40656	-0.6702136
-23.37357	-0.6710276
-23.33986	-0.6714638
-23.30660	-0.6717042
-23.27340	-0.6720102
-23.24006	-0.6726604
-23.20944	-0.6737238
-23.17602	-0.6749250
-23.14318	-0.6759869
-23.11222	-0.6768696
-23.07830	-0.6776245
-23.04632	-0.6781544
-23.01345	-0.6784966
-22.97983	-0.6787580
-22.94730	-0.6791726
-22.91346	-0.6796406
-22.88224	-0.6802788
-22.84784	-0.6808582
-22.81644	-0.6813515
-22.78268	-0.6819412
-22.74980	-0.6825205
-22.71770	-0.6832931
-22.68497	-0.6841531
-22.65251	-0.6847821
-22.61980	-0.6852375
-22.58668	-0.6854963
-22.55434	-0.6858019
-22.52034	-0.6862336
-22.48734	-0.6867416
-22.45434	-0.6874594
-22.42241	-0.6883470
-22.39023	-0.6891719
-22.35715	-0.6899450
-22.32313	-0.6904343
-22.29201	-0.6908774
-22.25854	-0.6913834
-22.22572	-0.6919415
-22.19224	-0.6924389
-22.16060	-0.6929932
-22.12701	-0.6935084
-22.09561	-0.6940016
-22.06216	-0.6945356
-22.02776	-0.6952134
-21.99546	-0.6959240
-21.96459	-0.6965537
-21.93001	-0.6970131
-21.89739	-0.6972660
-21.86474	-0.6975434
-21.83108	-0.6983162
-21.79902	-0.6993402
-21.76699	-0.7002844
-21.73447	-0.7010175
-21.70108	-0.7014762
-21.66808	-0.7017366
-21.63584	-0.7021261
-21.60161	-0.7025408
-21.56978	-0.7029424
-21.53672	-0.7035370
-21.50408	-0.7042853
-21.47142	-0.7050128
-21.43927	-0.7057858
-21.40595	-0.7063105
-21.37276	-0.7067900
-21.33991	-0.7071765
-21.30646	-0.7074942
-21.27394	-0.7077930
-21.24145	-0.7080299
-21.20730	-0.7084089
-21.17514	-0.7090205
-21.14238	-0.7100190
-21.11005	-0.7111478
-21.07798	-0.7120453
-21.04412	-0.7126528
-21.01063	-0.7130456
-20.97826	-0.7133997
-20.94610	-0.7137882
-20.91276	-0.7142919
-20.87913	-0.7147482
-20.84671	-0.7151050
-20.81371	-0.7155303
-20.78144	-0.7161414
-20.74895	-0.7167571
-20.71593	-0.7173634
-20.68281	-0.7178445
-20.64959	-0.7182276
-20.61793	-0.7187158
-20.58508	-0.7192170
-20.55187	-0.7198481
-20.51912	-0.7205540
-20.48617	-0.7213164
-20.45305	-0.7219868
-20.42038	-0.7224454
-20.38699	-0.7227694
-20.35496	-0.7233522
-20.32240	-0.7240884
-20.28930	-0.7248965
-20.25680	-0.7256674
-20.22420	-0.7260266
-20.19020	-0.7263419
-20.15847	-0.7265360
-20.12500	-0.7267260
-20.09363	-0.7270136
-20.05886	-0.7275205
-20.02579	-0.7280844
-19.99362	-0.7283819
-19.96127	-0.7287150
-19.92768	-0.7290780
-19.89356	-0.7296148
-19.86197	-0.7304050
-19.82991	-0.7313086
-19.79761	-0.7320694
-19.76442	-0.7325650
-19.73048	-0.7329359
-19.69785	-0.7333476
-19.66488	-0.7336382
-19.63204	-0.7338700
-19.59909	-0.7341884
-19.56566	-0.7344618
-19.53371	-0.7349644
-19.50088	-0.7357755
-19.46785	-0.7364711
-19.43495	-0.7369394
-19.40026	-0.7372939
-19.36859	-0.7375165
-19.33594	-0.7377998
-19.30321	-0.7383058
-19.27105	-0.7390770
-19.23799	-0.7399089
-19.20459	-0.7405549
-19.17272	-0.7409458
-19.13886	-0.7411353
-19.10742	-0.7413544
-19.07259	-0.7419160
-19.03916	-0.7426020
-19.00746	-0.7434216
-18.97344	-0.7439353
-18.94281	-0.7442520
-18.90765	-0.7445797
-18.87640	-0.7448718
-18.84322	-0.7451582
-18.80957	-0.7454897
-18.77750	-0.7459430
-18.74348	-0.7465811
-18.71177	-0.7471069
-18.67873	-0.7475371
-18.64581	-0.7479234
-18.61232	-0.7481280
-18.57956	-0.7484961
-18.54554	-0.7489526
-18.51381	-0.7494763
-18.48156	-0.7502676
-18.44904	-0.7509680
-18.41625	-0.7515440
-18.38251	-0.7521082
-18.34978	-0.7526370
-18.31844	-0.7529559
-18.28658	-0.7531503
-18.25180	-0.7533419
-18.21844	-0.7535553
-18.18582	-0.7537866
-18.15259	-0.7541392
-18.11942	-0.7544245
-18.08575	-0.7547410
-18.05255	-0.7552825
-18.02092	-0.7557507
-17.98956	-0.7562112
-17.95551	-0.7566735
-17.92202	-0.7569549
-17.88889	-0.7572260
-17.85630	-0.7577038
-17.82392	-0.7582069
-17.79124	-0.7586566
-17.75784	-0.7589576
-17.72515	-0.7591355
-17.69165	-0.7592900
-17.65862	-0.7594491
-17.62604	-0.7596485
-17.59204	-0.7601440
-17.55994	-0.7609168
-17.52760	-0.7617329
-17.49488	-0.7623257
-17.46159	-0.7626235
-17.42696	-0.7628264
-17.39458	-0.7631162
-17.36201	-0.7635745
-17.32965	-0.7641264
-17.29646	-0.7644765
-17.26332	-0.7648563
-17.23037	-0.7651611
-17.19725	-0.7654782
-17.16539	-0.7659780
-17.13155	-0.7664199
-17.09819	-0.7668242
-17.06679	-0.7671119
-17.03353	-0.7675202
-16.99989	-0.7679062
-16.96834	-0.7684657
-16.93348	-0.7691119
-16.90159	-0.7696672
-16.86834	-0.7703222
-16.83615	-0.7709111
-16.80459	-0.7713165
-16.77066	-0.7715881
-16.73672	-0.7717930
-16.70307	-0.7720430
-16.67071	-0.7722779
-16.63881	-0.7724456
-16.60592	-0.7726085
-16.57265	-0.7727856
-16.53879	-0.7730651
-16.50468	-0.7739053
-16.47244	-0.7748499
-16.44050	-0.7759882
-16.40756	-0.7771103
-16.37550	-0.7776878
-16.34316	-0.7780332
-16.30866	-0.7782450
-16.27651	-0.7784118
-16.24271	-0.7786313
-16.20953	-0.7789545
-16.17648	-0.7796015
-16.14518	-0.7803972
-16.11150	-0.7809245
-16.07845	-0.7811494
-16.04515	-0.7813432
-16.01269	-0.7817334
-15.98065	-0.7823151
-15.94696	-0.7826672
-15.91495	-0.7828430
-15.88042	-0.7830181
-15.84770	-0.7831855
-15.81469	-0.7833724
-15.78141	-0.7835400
-15.74835	-0.7837040
-15.71620	-0.7840006
-15.68236	-0.7845536
-15.65062	-0.7849731
-15.61628	-0.7853540
-15.58280	-0.7856626
-15.55109	-0.7860186
-15.51777	-0.7864444
-15.48550	-0.7867724
-15.45235	-0.7871250
-15.41815	-0.7875006
-15.38510	-0.7878700
-15.35362	-0.7881994
-15.32104	-0.7885522
-15.28724	-0.7888750
-15.25383	-0.7892461
-15.22087	-0.7895596
-15.18753	-0.7898460
-15.15546	-0.7900290
-15.12295	-0.7902172
-15.08896	-0.7904497
-15.05531	-0.7910340
-15.02370	-0.7917281
-14.99159	-0.7923226
-14.95815	-0.7927320
-14.92484	-0.7929485
-14.89234	-0.7931257
-14.85915	-0.7933101
-14.82639	-0.7935395
-14.79221	-0.7937226
-14.75966	-0.7939835
-14.72602	-0.7945757
-14.69302	-0.7952551
-14.66085	-0.7957172
-14.62850	-0.7959156
-14.59538	-0.7960806
-14.56189	-0.7962563
-14.52739	-0.7965732
-14.49554	-0.7972260
-14.46343	-0.7978795
-14.42994	-0.7983298
-14.39666	-0.7986376
-14.36401	-0.7988610
-14.33172	-0.7991444
-14.29758	-0.7993660
-14.26554	-0.7995486
-14.23123	-0.7997345
-14.19833	-0.7999676
-14.16536	-0.8003580
-14.13374	-0.8009176
-14.10047	-0.8014800
-14.06786	-0.8019870
-14.03532	-0.8022349
-14.00202	-0.8024094
-13.96885	-0.8025728
-13.93509	-0.8027530
-13.90122	-0.8031246
-13.86883	-0.8037012
-13.83635	-0.8041731
-13.80388	-0.8044203
-13.77094	-0.8046046
-13.73782	-0.8047881
-13.70551	-0.8049718
-13.67244	-0.8051859
-13.63821	-0.8054134
-13.60518	-0.8055948
-13.57196	-0.8057801
-13.53888	-0.8059949
-13.50720	-0.8062190
-13.47272	-0.8065418
-13.44000	-0.8067749
-13.40681	-0.8069570
-13.37299	-0.8071494
-13.34072	-0.8074997
-13.30850	-0.8079205
-13.27599	-0.8081796
-13.24204	-0.8083735
-13.20810	-0.8085564
-13.17547	-0.8087502
-13.14306	-0.8090230
-13.10996	-0.8093766
-13.07702	-0.8098056
-13.04465	-0.8103062
-13.01138	-0.8107675
-12.97864	-0.8110970
-12.94500	-0.8113359
-12.91224	-0.8115449
-12.87940	-0.8118293
-12.84684	-0.8120421
-12.81257	-0.8122253
-12.77920	-0.8124128
-12.74640	-0.8126720
-12.71433	-0.8131890
-12.68136	-0.8139050
-12.64777	-0.8144266
-12.61486	-0.8146900
-12.58185	-0.8148950
-12.55007	-0.8150951
-12.51592	-0.8152949
-12.48344	-0.8154825
-12.45048	-0.8156731
-12.41781	-0.8159234
-12.38395	-0.8161690
-12.35112	-0.8163619
-12.31728	-0.8165710
-12.28377	-0.8168396
-12.25168	-0.8172212
-12.21867	-0.8176897
-12.18518	-0.8180434
-12.15251	-0.8182585
-12.11999	-0.8184789
-12.08577	-0.8187976
-12.05373	-0.8192312
-12.02093	-0.8198205
-11.98752	-0.8201268
-11.95526	-0.8203234
-11.92170	-0.8205210
-11.88961	-0.8207211
-11.85410	-0.8210181
-11.82294	-0.8212434
-11.78925	-0.8214410
-11.75534	-0.8216356
-11.72399	-0.8218335
-11.69128	-0.8220488
-11.65763	-0.8222874
-11.62478	-0.8224928
-11.59233	-0.8226940
-11.55925	-0.8228968
-11.52589	-0.8230984
-11.49337	-0.8233016
-11.45917	-0.8234986
-11.42738	-0.8236866
-11.39310	-0.8238762
-11.36003	-0.8240669
-11.32763	-0.8242636
-11.29352	-0.8244960
-11.26082	-0.8247280
-11.22678	-0.8249844
-11.19474	-0.8251919
-11.16238	-0.8253968
-11.12898	-0.8256080
-11.09677	-0.8258611
-11.06332	-0.8260851
-11.02994	-0.8262947
-10.99648	-0.8264914
-10.96306	-0.8266864
-10.92962	-0.8269014
-10.89574	-0.8271469
-10.86528	-0.8275472
-10.83262	-0.8280014
-10.79918	-0.8283406
-10.76563	-0.8285514
-10.73231	-0.8287538
-10.69910	-0.8289593
-10.66586	-0.8291658
-10.63287	-0.8293946
-10.60051	-0.8296469
-10.56704	-0.8298647
-10.53412	-0.8300601
-10.49993	-0.8302563
-10.46710	-0.8304843
-10.43386	-0.8308844
-10.40199	-0.8314551
-10.36898	-0.8317738
-10.33589	-0.8319715
-10.30272	-0.8321722
-10.26887	-0.8324432
-10.23673	-0.8327211
-10.20367	-0.8329375
-10.17087	-0.8331395
-10.13715	-0.8333397
-10.10464	-0.8335419
-10.07172	-0.8337489
-10.03773	-0.8339542
-10.00475	-0.8341582
-9.971929	-0.8343603
-9.938806	-0.8345785
-9.905651	-0.8350440
-9.872524	-0.8357000
-9.839684	-0.8361234
-9.806339	-0.8363555
-9.774047	-0.8365536
-9.741062	-0.8367515
-9.707968	-0.8369549
-9.674402	-0.8371610
-9.641674	-0.8373669
-9.607518	-0.8375719
-9.576031	-0.8377782
-9.541741	-0.8379920
-9.509972	-0.8382086
-9.477291	-0.8384337
-9.443778	-0.8386606
-9.410785	-0.8388579
-9.377769	-0.8390512
-9.344480	-0.8392547
-9.310939	-0.8394941
-9.277491	-0.8397678
-9.244422	-0.8402111
-9.211387	-0.8405379
-9.179111	-0.8407892
-9.145550	-0.8409926
-9.112391	-0.8411911
-9.078492	-0.8413888
-9.046828	-0.8415915
-9.014045	-0.8418082
-8.980880	-0.8420188
-8.947735	-0.8422303
-8.913553	-0.8424368
-8.881131	-0.8426388
-8.847187	-0.8428394
-8.814528	-0.8430330
-8.781109	-0.8432316
-8.748286	-0.8434586
-8.715981	-0.8438004
-8.682345	-0.8441044
-8.650019	-0.8443101
-8.617405	-0.8445014
-8.583100	-0.8446938
-8.548908	-0.8448981
-8.516926	-0.8452241
-8.484276	-0.8457532
-8.451722	-0.8460884
-8.419395	-0.8462955
-8.384039	-0.8464991
-8.351382	-0.8466997
-8.317712	-0.8468999
-8.285469	-0.8470976
-8.251663	-0.8473042
-8.217908	-0.8475160
-8.185668	-0.8479088
-8.152981	-0.8487780
-8.119632	-0.8492824
-8.087139	-0.8494903
-8.053931	-0.8496894
-8.020454	-0.8498749
-7.988110	-0.8500569
-7.953169	-0.8502460
-7.921168	-0.8504413
-7.886334	-0.8506430
-7.855032	-0.8509334
-7.821674	-0.8512351
-7.788941	-0.8515705
-7.755855	-0.8517772
-7.723230	-0.8519774
-7.690706	-0.8521746
-7.656606	-0.8523696
-7.622842	-0.8525705
-7.590416	-0.8527751
-7.557134	-0.8529826
-7.524384	-0.8531849
-7.491882	-0.8533838
-7.458243	-0.8535786
-7.424201	-0.8537728
-7.390811	-0.8539719
-7.359194	-0.8541702
-7.325548	-0.8543641
-7.291772	-0.8545656
-7.258832	-0.8547632
-7.226648	-0.8549634
-7.192372	-0.8551808
-7.159616	-0.8555152
-7.126343	-0.8557321
-7.094609	-0.8559334
-7.060350	-0.8561284
-7.026702	-0.8563194
-6.994626	-0.8565141
-6.961806	-0.8567391
-6.927053	-0.8569716
-6.895602	-0.8571762
-6.862561	-0.8573695
-6.829560	-0.8575538
-6.794900	-0.8577309
-6.762271	-0.8579259
-6.729506	-0.8581281
-6.696728	-0.8583275
-6.663032	-0.8585236
-6.629825	-0.8587188
-6.597368	-0.8589266
-6.563844	-0.8592269
-6.530906	-0.8594514
-6.497626	-0.8596541
-6.464685	-0.8598519
-6.431442	-0.8600376
-6.398316	-0.8602196
-6.364832	-0.8603951
-6.331040	-0.8605791
-6.297955	-0.8607851
-6.265532	-0.8611469
-6.232896	-0.8616092
-6.200771	-0.8618786
-6.167141	-0.8620734
-6.133188	-0.8622616
-6.101062	-0.8624526
-6.066374	-0.8626457
-6.033172	-0.8628389
-6.000122	-0.8630303
-5.967822	-0.8632242
-5.934726	-0.8634386
-5.900985	-0.8636876
-5.868081	-0.8638905
-5.834970	-0.8640999
-5.802683	-0.8643038
-5.769211	-0.8644996
-5.736970	-0.8646964
-5.702961	-0.8648908
-5.669382	-0.8650898
-5.636691	-0.8652899
-5.603236	-0.8654819
-5.569856	-0.8656747
-5.536838	-0.8658707
-5.504120	-0.8660796
-5.472293	-0.8662918
-5.437982	-0.8664856
-5.405101	-0.8666578
-5.371597	-0.8668281
-5.338376	-0.8670025
-5.305830	-0.8671906
-5.271380	-0.8673895
-5.239243	-0.8676266
-5.205947	-0.8678906
-5.174030	-0.8680939
-5.139486	-0.8682882
-5.106090	-0.8684809
-5.073285	-0.8686632
-5.040580	-0.8688530
-5.006562	-0.8691342
-4.974570	-0.8695106
-4.942448	-0.8697345
-4.909040	-0.8699280
-4.874118	-0.8701071
-4.841059	-0.8702797
-4.807953	-0.8704691
-4.773580	-0.8706708
-4.741789	-0.8709241
-4.709020	-0.8711553
-4.676476	-0.8713514
-4.642011	-0.8715390
-4.608620	-0.8717309
-4.575710	-0.8719861
-4.542738	-0.8724562
-4.510500	-0.8728488
-4.477331	-0.8730694
-4.444240	-0.8732599
-4.409616	-0.8734476
-4.377429	-0.8736352
-4.344559	-0.8738268
-4.310562	-0.8740200
-4.277541	-0.8742156
-4.244652	-0.8744121
-4.211120	-0.8746136
-4.178163	-0.8748074
-4.145553	-0.8749901
-4.111114	-0.8751722
-4.077650	-0.8753672
-4.045491	-0.8758416
-4.012248	-0.8765530
-3.979744	-0.8772460
-3.946125	-0.8776742
-3.912775	-0.8778781
-3.880471	-0.8780666
-3.847131	-0.8782494
-3.814404	-0.8784259
-3.780739	-0.8786088
-3.746900	-0.8787928
-3.713925	-0.8789868
-3.680300	-0.8793254
-3.648528	-0.8796348
-3.616036	-0.8798976
-3.581964	-0.8801049
-3.548935	-0.8802866
-3.515707	-0.8804611
-3.480852	-0.8806469
-3.448640	-0.8808670
-3.416425	-0.8812591
-3.384250	-0.8816906
-3.350324	-0.8819950
-3.317324	-0.8821856
-3.284586	-0.8823644
-3.251056	-0.8825402
-3.217300	-0.8827137
-3.183883	-0.8828950
-3.150846	-0.8830842
-3.118006	-0.8832757
-3.084797	-0.8834708
-3.052460	-0.8836631
-3.019625	-0.8838469
-2.985266	-0.8840328
-2.951885	-0.8842164
-2.919802	-0.8844016
-2.886366	-0.8845918
-2.852894	-0.8847749
-2.819666	-0.8849458
-2.785780	-0.8851194
-2.752286	-0.8852996
-2.719506	-0.8855040
-2.687620	-0.8858241
-2.654812	-0.8860886
-2.621492	-0.8862769
-2.587708	-0.8864555
-2.553698	-0.8866244
-2.520730	-0.8867964
-2.487542	-0.8869754
-2.453480	-0.8871553
-2.420573	-0.8873363
-2.387688	-0.8875219
-2.354082	-0.8877098
-2.321044	-0.8878937
-2.287433	-0.8880724
-2.253690	-0.8882509
-2.220631	-0.8884316
-2.188525	-0.8886219
-2.155443	-0.8888089
-2.123146	-0.8889891
-2.089178	-0.8891678
-2.055358	-0.8893444
-2.022875	-0.8895245
-1.989487	-0.8897116
-1.957091	-0.8899034
-1.923418	-0.8901478
-1.889539	-0.8904937
-1.857238	-0.8907082
-1.824204	-0.8908902
-1.792603	-0.8910641
-1.758685	-0.8912340
-1.725269	-0.8914069
-1.691472	-0.8915828
-1.658031	-0.8917647
-1.625092	-0.8919426
-1.591983	-0.8921226
-1.558150	-0.8923034
-1.526243	-0.8924844
-1.492753	-0.8926640
-1.459023	-0.8928394
-1.426379	-0.8930161
-1.393846	-0.8931941
-1.360336	-0.8933715
-1.326721	-0.8935426
-1.291923	-0.8937105
-1.260307	-0.8938834
-1.226807	-0.8940675
-1.193739	-0.8942491
-1.162365	-0.8944259
-1.127701	-0.8945937
-1.095076	-0.8947624
-1.060660	-0.8949382
-1.028830	-0.8951155
-0.9959171	-0.8952862
-0.9622349	-0.8954594
-0.9286651	-0.8956353
-0.8959481	-0.8958428
-0.8622009	-0.8960930
-0.8303030	-0.8962762
-0.7969371	-0.8964402
-0.7630253	-0.8965928
-0.7294300	-0.8967453
-0.6958456	-0.8969118
-0.6627956	-0.8970916
-0.6302671	-0.8973024
-0.5982034	-0.8975178
-0.5643635	-0.8976941
-0.5320020	-0.8978582
-0.4977976	-0.8980151
-0.4653336	-0.8981662
-0.4311636	-0.8983141
-0.3976786	-0.8984634
-0.3642892	-0.8986187
-0.3313237	-0.8987792
-0.2977882	-0.8989728
-0.2647152	-0.8991905
-0.2320196	-0.8993687
-0.1993319	-0.8995407
-0.1659872	-0.8997025
-0.1330816	-0.8998624
-0.09829025	-0.9000278
-0.06595325	-0.9001957
-0.03384793	-0.9003644
-0.00007146363	-0.9005313
0.03376755	-0.9006991
0.06608968	-0.9008694
0.09951026	-0.9010419
0.1326039	-0.9012168
0.1656395	-0.9013881
0.1988416	-0.9015476
0.2327561	-0.9017025
0.2660782	-0.9018562
0.2991542	-0.9020157
0.3329263	-0.9021796
0.3654473	-0.9023506
0.3989322	-0.9025268
0.4309980	-0.9027058
0.4636626	-0.9028790
0.4978098	-0.9030370
0.5304074	-0.9031874
0.5648994	-0.9033401
0.5976270	-0.9034989
0.6301640	-0.9036678
0.6633716	-0.9038422
0.6972503	-0.9040147
0.7289846	-0.9041794
0.7627005	-0.9043457
0.7967431	-0.9045062
0.8303311	-0.9046672
0.8635181	-0.9048328
0.8967399	-0.9050079
0.9299181	-0.9051719
0.9609894	-0.9053399
0.9961859	-0.9055024
1.028324	-0.9056515
1.061801	-0.9058086
1.094943	-0.9059722
1.127878	-0.9061231
1.161108	-0.9062816
1.194789	-0.9064429
1.227918	-0.9066031
1.260507	-0.9067680
1.294816	-0.9069355
1.328745	-0.9070984
1.360251	-0.9072700
1.393521	-0.9074454
1.426316	-0.9076212
1.459276	-0.9077920
1.492470	-0.9079528
1.525456	-0.9081024
1.558616	-0.9082441
1.592220	-0.9083847
1.626184	-0.9085342
1.659189	-0.9086855
1.693879	-0.9088387
1.726483	-0.9089947
1.759582	-0.9091732
1.792279	-0.9093762
1.824434	-0.9095445
1.857975	-0.9097089
1.891696	-0.9098585
1.924034	-0.9100076
1.957905	-0.9101668
1.991248	-0.9103257
2.024642	-0.9104892
2.058128	-0.9106468
2.089942	-0.9107960
2.124267	-0.9109526
2.157584	-0.9111174
2.190424	-0.9113922
2.223430	-0.9115975
2.255961	-0.9117494
2.290535	-0.9118869
2.323458	-0.9120269
2.358054	-0.9122031
2.391194	-0.9124493
2.422806	-0.9126405
2.455032	-0.9128056
2.488849	-0.9129581
2.521863	-0.9131046
2.555772	-0.9132608
2.588533	-0.9134254
2.621446	-0.9135906
2.653513	-0.9137499
2.686978	-0.9139008
2.721152	-0.9140295
2.754240	-0.9141559
2.789015	-0.9142920
2.822836	-0.9144457
2.855151	-0.9147766
2.887522	-0.9152625
2.919544	-0.9154809
2.952859	-0.9156382
2.986587	-0.9157821
3.019553	-0.9159194
3.053509	-0.9160526
3.087212	-0.9161884
3.121068	-0.9163342
3.152994	-0.9165125
3.186286	-0.9167345
3.218401	-0.9169444
3.252880	-0.9171028
3.285430	-0.9172491
3.318482	-0.9173956
3.352490	-0.9175442
3.385029	-0.9176905
3.417892	-0.9178437
3.451388	-0.9179994
3.485402	-0.9181549
3.518156	-0.9183051
3.550129	-0.9184485
3.585103	-0.9185870
3.618213	-0.9187332
3.651220	-0.9188874
3.683382	-0.9190389
3.717033	-0.9191952
3.750796	-0.9193469
3.783939	-0.9194976
3.817383	-0.9196445
3.850567	-0.9197914
3.883843	-0.9199426
3.915276	-0.9201039
3.949078	-0.9202606
3.981266	-0.9204042
4.016022	-0.9205324
4.049500	-0.9206656
4.082405	-0.9207894
4.117153	-0.9209281
4.148831	-0.9210978
4.182131	-0.9213424
4.215012	-0.9215624
4.248553	-0.9217164
4.280903	-0.9218644
4.315028	-0.9220124
4.347610	-0.9221632
4.380754	-0.9223186
4.414304	-0.9224682
4.446250	-0.9226053
4.480850	-0.9227413
4.514281	-0.9228826
4.547808	-0.9230289
4.580191	-0.9231825
4.613247	-0.9233319
4.646788	-0.9234788
4.680076	-0.9236222
4.712525	-0.9237597
4.746833	-0.9238962
4.779978	-0.9240268
4.813330	-0.9241660
4.846142	-0.9243125
4.879202	-0.9244611
4.912002	-0.9246116
4.945641	-0.9247590
4.978970	-0.9249016
5.011390	-0.9250406
5.045178	-0.9251831
5.078932	-0.9253222
5.112260	-0.9254640
5.145308	-0.9256086
5.178350	-0.9257569
5.210869	-0.9259149
5.243818	-0.9260734
5.277476	-0.9262116
5.310717	-0.9263378
5.344698	-0.9264630
5.377305	-0.9265995
5.410510	-0.9267566
5.443310	-0.9269852
5.476651	-0.9271392
5.510059	-0.9272889
5.542856	-0.9274359
5.576541	-0.9275812
5.609912	-0.9277174
5.643226	-0.9278478
5.675430	-0.9279874
5.710011	-0.9281242
5.741607	-0.9282691
5.775298	-0.9284149
5.809288	-0.9285449
5.841671	-0.9286712
5.875562	-0.9287994
5.908891	-0.9289241
5.941250	-0.9290580
5.975637	-0.9292034
6.007611	-0.9293518
6.040824	-0.9294991
6.073937	-0.9296418
6.107805	-0.9297686
6.141016	-0.9298920
6.174880	-0.9300256
6.207438	-0.9301661
6.239615	-0.9303131
6.272947	-0.9304571
6.307026	-0.9305945
6.339690	-0.9307324
6.372072	-0.9308621
6.405270	-0.9309950
6.439922	-0.9311207
6.472095	-0.9312491
6.506693	-0.9313939
6.539770	-0.9315411
6.571869	-0.9316806
6.605176	-0.9318210
6.638820	-0.9319469
6.671313	-0.9320609
6.705113	-0.9321746
6.739330	-0.9322891
6.771910	-0.9324139
6.805266	-0.9325444
6.837631	-0.9326832
6.872195	-0.9328132
6.904286	-0.9329353
6.939054	-0.9330624
6.971450	-0.9331871
7.004040	-0.9333139
7.037124	-0.9334519
7.070470	-0.9335812
7.103639	-0.9337086
7.136874	-0.9338296
7.170219	-0.9339496
7.203671	-0.9340747
7.236682	-0.9341991
7.269984	-0.9343231
7.303603	-0.9344561
7.336469	-0.9345938
7.370051	-0.9347291
7.403157	-0.9348571
7.436474	-0.9349804
7.470926	-0.9350988
7.502389	-0.9352243
7.536011	-0.9353556
7.569104	-0.9354789
7.602376	-0.9355932
7.635366	-0.9357103
7.669456	-0.9358266
7.701372	-0.9359491
7.735434	-0.9360790
7.769240	-0.9362134
7.801746	-0.9363562
7.834578	-0.9365001
7.867048	-0.9366351
7.900680	-0.9367626
7.933830	-0.9368741
7.966580	-0.9369829
8.000806	-0.9370920
8.034540	-0.9371978
8.066908	-0.9373066
8.101452	-0.9374259
8.135319	-0.9375609
8.167245	-0.9377447
8.199741	-0.9379097
8.232970	-0.9380368
8.265976	-0.9381538
8.299592	-0.9382755
8.332532	-0.9383930
8.365639	-0.9385041
8.399270	-0.9386018
8.432845	-0.9386944
8.466590	-0.9388040
8.499999	-0.9389200
8.532242	-0.9390438
8.565359	-0.9391636
8.598700	-0.9392699
8.632887	-0.9393808
8.666786	-0.9395035
8.698853	-0.9396239
8.731671	-0.9397509
8.765411	-0.9398735
8.797925	-0.9399909
8.832062	-0.9401108
8.864957	-0.9402292
8.898121	-0.9403382
8.931426	-0.9404432
8.964859	-0.9405449
8.997593	-0.9406536
9.031199	-0.9407719
9.064047	-0.9408856
9.097462	-0.9409939
9.131415	-0.9410984
9.164226	-0.9412063
9.197732	-0.9413415
9.230842	-0.9414968
9.262488	-0.9416155
9.296359	-0.9417182
9.330444	-0.9418156
9.364499	-0.9419186
9.396426	-0.9420255
9.429551	-0.9421410
9.463611	-0.9422539
9.495785	-0.9423562
9.529266	-0.9424634
9.562912	-0.9425778
9.597442	-0.9426957
9.629332	-0.9428203
9.661030	-0.9429358
9.694672	-0.9430343
9.728960	-0.9431228
9.762543	-0.9432141
9.796622	-0.9433214
9.829371	-0.9434305
9.861295	-0.9435476
9.895603	-0.9436632
9.927524	-0.9437703
9.960884	-0.9438812
9.994605	-0.9439946
10.02761	-0.9440991
10.06030	-0.9441980
10.09435	-0.9442866
10.12732	-0.9443661
10.16162	-0.9444519
10.19580	-0.9445592
10.22765	-0.9446874
10.26008	-0.9448125
10.29372	-0.9449137
10.32715	-0.9450005
10.36037	-0.9450848
10.39372	-0.9451789
10.42653	-0.9452972
10.45962	-0.9454148
10.49200	-0.9455231
10.52656	-0.9456201
10.55876	-0.9457009
10.59232	-0.9457816
10.62646	-0.9458706
10.65943	-0.9459705
10.69205	-0.9460749
10.72509	-0.9461814
10.75890	-0.9462803
10.79192	-0.9463736
10.82568	-0.9464601
10.85868	-0.9465491
10.89189	-0.9466418
10.92528	-0.9467489
10.95910	-0.9468616
10.99073	-0.9469676
11.02419	-0.9470626
11.05751	-0.9471441
11.09119	-0.9472272
11.12492	-0.9473199
11.15752	-0.9474151
11.19076	-0.9475084
11.22432	-0.9475969
11.25838	-0.9476825
11.29127	-0.9477711
11.32376	-0.9478642
11.35686	-0.9479566
11.39058	-0.9480526
11.42432	-0.9481506
11.45695	-0.9482449
11.49046	-0.9483338
11.52410	-0.9484155
11.55730	-0.9484989
11.58993	-0.9485898
11.62364	-0.9486897
11.65698	-0.9487888
11.69053	-0.9488772
11.72347	-0.9489590
11.75604	-0.9490447
11.79012	-0.9491330
11.82295	-0.9492249
11.85637	-0.9493172
11.88980	-0.9494062
11.92209	-0.9494926
11.95594	-0.9495812
11.98802	-0.9496709
12.02206	-0.9497676
12.05556	-0.9498609
12.08822	-0.9499532
12.12069	-0.9500361
12.15487	-0.9501082
12.18965	-0.9501830
12.22146	-0.9502670
12.25481	-0.9503616
12.28774	-0.9504626
12.32046	-0.9505571
12.35394	-0.9506421
12.38793	-0.9507130
12.42149	-0.9507785
12.45434	-0.9508441
12.48716	-0.9509171
12.52076	-0.9509958
12.55396	-0.9510774
12.58763	-0.9511622
12.62095	-0.9512528
12.65474	-0.9513422
12.68706	-0.9514390
12.71990	-0.9515281
12.75258	-0.9516066
12.78622	-0.9516869
12.82042	-0.9517578
12.85298	-0.9518234
12.88727	-0.9518968
12.92048	-0.9519629
12.95321	-0.9520397
12.98716	-0.9521274
13.01894	-0.9522106
13.05164	-0.9523003
13.08596	-0.9523819
13.11801	-0.9524551
13.15229	-0.9525295
13.18480	-0.9525956
13.21755	-0.9526650
13.25249	-0.9527371
13.28510	-0.9528058
13.31954	-0.9528732
13.35171	-0.9529456
13.38442	-0.9530121
13.41826	-0.9530793
13.45169	-0.9531432
13.48425	-0.9532031
13.51886	-0.9532720
13.55129	-0.9533553
13.58564	-0.9534378
13.61803	-0.9535292
13.65060	-0.9536234
13.68374	-0.9537043
13.71624	-0.9537795
13.75108	-0.9538421
13.78297	-0.9538995
13.81729	-0.9539588
13.85042	-0.9540207
13.88397	-0.9540931
13.91713	-0.9541709
13.95029	-0.9542528
13.98262	-0.9543309
14.01563	-0.9543975
14.04878	-0.9544571
14.08247	-0.9545276
14.11594	-0.9546020
14.14810	-0.9546738
14.18229	-0.9547418
14.21569	-0.9548007
14.24867	-0.9548634
14.28157	-0.9549311
14.31435	-0.9549910
14.34872	-0.9550457
14.38354	-0.9550994
14.41559	-0.9551639
14.44875	-0.9552411
14.48060	-0.9553258
14.51444	-0.9554062
14.54711	-0.9554741
14.58096	-0.9555297
14.61399	-0.9555832
14.64833	-0.9556336
14.68093	-0.9556961
14.71399	-0.9557628
14.74669	-0.9558375
14.78030	-0.9559141
14.81401	-0.9559856
14.84687	-0.9560551
14.88033	-0.9561200
14.91274	-0.9561712
14.94564	-0.9562116
14.98024	-0.9562518
15.01404	-0.9563045
15.04664	-0.9563720
15.07978	-0.9564438
15.11221	-0.9565080
15.14606	-0.9565639
15.17938	-0.9566159
15.21286	-0.9566738
15.24646	-0.9567368
15.28055	-0.9568043
15.31273	-0.9568592
15.34486	-0.9569076
15.37976	-0.9569549
15.41191	-0.9570059
15.44561	-0.9570564
15.47853	-0.9571144
15.51239	-0.9571671
15.54518	-0.9572188
15.57889	-0.9572735
15.61192	-0.9573249
15.64481	-0.9573746
15.67957	-0.9574336
15.71288	-0.9574884
15.74446	-0.9575414
15.77936	-0.9576022
15.81231	-0.9576661
15.84559	-0.9577362
15.87855	-0.9578066
15.91191	-0.9578782
15.94468	-0.9579441
15.97739	-0.9580095
16.01057	-0.9580778
16.04483	-0.9581356
16.07790	-0.9581870
16.11139	-0.9582316
16.14404	-0.9582715
16.17804	-0.9583170
16.21132	-0.9583716
16.24466	-0.9584344
16.27726	-0.9584999
16.31079	-0.9585582
16.34375	-0.9586172
16.37770	-0.9586724
16.41075	-0.9587262
16.44398	-0.9587726
16.47766	-0.9588187
16.51200	-0.9588665
16.54374	-0.9589145
16.57641	-0.9589625
16.61016	-0.9590142
16.64354	-0.9590634
16.67759	-0.9591188
16.71127	-0.9591705
16.74380	-0.9592129
16.77793	-0.9592584
16.81176	-0.9593092
16.84448	-0.9593796
16.87767	-0.9594624
16.91074	-0.9595282
16.94422	-0.9595795
16.97805	-0.9596241
17.01114	-0.9596600
17.04335	-0.9596959
17.07697	-0.9597309
17.11098	-0.9597681
17.14454	-0.9598110
17.17681	-0.9598549
17.21138	-0.9598992
17.24468	-0.9599481
17.27758	-0.9600019
17.30988	-0.9600692
17.34332	-0.9601330
17.37588	-0.9601869
17.41011	-0.9602319
17.44305	-0.9602711
17.47650	-0.9603056
17.50983	-0.9603407
17.54293	-0.9603711
17.57646	-0.9604062
17.60941	-0.9604511
17.64292	-0.9604968
17.67623	-0.9605439
17.71031	-0.9605892
17.74423	-0.9606304
17.77690	-0.9606762
17.80937	-0.9607258
17.84348	-0.9607705
17.87604	-0.9608070
17.90988	-0.9608368
17.94330	-0.9608655
17.97570	-0.9609003
18.00912	-0.9609412
18.04140	-0.9609799
18.07470	-0.9610218
18.10942	-0.9610684
18.14224	-0.9611131
18.17610	-0.9611595
18.20968	-0.9611972
18.24224	-0.9612282
18.27616	-0.9612613
18.30806	-0.9612964
18.34202	-0.9613329
18.37549	-0.9613628
18.40858	-0.9613880
18.44306	-0.9614125
18.47645	-0.9614434
18.50941	-0.9614946
18.54311	-0.9615489
18.57486	-0.9615888
18.60921	-0.9616187
18.64228	-0.9616411
18.67541	-0.9616691
18.70783	-0.9617196
18.74178	-0.9617756
18.77452	-0.9618152
18.80759	-0.9618475
18.84186	-0.9618725
18.87462	-0.9618951
18.90722	-0.9619309
18.94052	-0.9619649
18.97408	-0.9619908
19.00819	-0.9620201
19.04028	-0.9620575
19.07446	-0.9620931
19.10677	-0.9621288
19.14069	-0.9621622
19.17366	-0.9621903
19.20755	-0.9622188
19.24075	-0.9622418
19.27384	-0.9622606
19.30782	-0.9622812
19.33968	-0.9623139
19.37391	-0.9623511
19.40686	-0.9623870
19.44009	-0.9624205
19.47344	-0.9624541
19.50638	-0.9624874
19.53903	-0.9625145
19.57222	-0.9625281
19.60677	-0.9625362
19.64074	-0.9625522
19.67356	-0.9625799
19.70705	-0.9626092
19.73925	-0.9626339
19.77296	-0.9626519
19.80653	-0.9626689
19.83927	-0.9626840
19.87273	-0.9627011
19.90689	-0.9627303
19.93964	-0.9627651
19.97229	-0.9628056
20.00595	-0.9628509
20.03925	-0.9628900
20.07084	-0.9629225
20.10496	-0.9629457
20.13862	-0.9629518
20.17158	-0.9629522
20.20508	-0.9629645
20.23921	-0.9629825
20.27217	-0.9630035
20.30508	-0.9630314
20.33887	-0.9630605
20.37142	-0.9630988
20.40481	-0.9631337
20.43725	-0.9631580
20.47133	-0.9631691
20.50441	-0.9631750
20.53888	-0.9631897
20.57182	-0.9632242
20.60469	-0.9632564
20.63650	-0.9632812
20.67072	-0.9632965
20.70434	-0.9633062
20.73732	-0.9633159
20.77095	-0.9633255
20.80502	-0.9633360
20.83814	-0.9633546
20.87169	-0.9633828
20.90408	-0.9634222
20.93857	-0.9634668
20.96955	-0.9634901
21.00316	-0.9635022
21.03770	-0.9635016
21.06978	-0.9634864
21.10360	-0.9634985
21.13802	-0.9635266
21.17014	-0.9635571
21.20364	-0.9635894
21.23740	-0.9636136
21.26988	-0.9636242
21.30306	-0.9636368
21.33750	-0.9636506
21.37092	-0.9636651
21.40356	-0.9636791
21.43665	-0.9636964
21.47101	-0.9637157
21.50291	-0.9637274
21.53786	-0.9637384
21.57024	-0.9637434
21.60348	-0.9637512
21.63755	-0.9637726
21.67020	-0.9637958
21.70462	-0.9638178
21.73806	-0.9638300
21.77029	-0.9638368
21.80377	-0.9638492
21.83636	-0.9638620
21.86980	-0.9638711
21.90414	-0.9638832
21.93634	-0.9638915
21.97077	-0.9639032
22.00364	-0.9639251
22.03774	-0.9639465
22.07044	-0.9639657
22.10323	-0.9639835
22.13629	-0.9639871
22.16946	-0.9639843
22.20449	-0.9639820
22.23705	-0.9639862
22.27040	-0.9640084
22.30386	-0.9640361
22.33583	-0.9640598
22.36970	-0.9640772
22.40272	-0.9640855
22.43574	-0.9640929
22.46976	-0.9640975
22.50224	-0.9640957
22.53718	-0.9640941
22.56989	-0.9640938
22.60366	-0.9641126
22.63650	-0.9641406
22.66870	-0.9641539
22.70252	-0.9641618
22.73611	-0.9641598
22.76804	-0.9641528
22.80178	-0.9641548
22.83508	-0.9641488
22.86951	-0.9641419
22.90299	-0.9641369
22.93587	-0.9641381
22.97011	-0.9641519
23.00148	-0.9641659
23.03497	-0.9641828
23.06878	-0.9641922
23.10197	-0.9641853
23.13525	-0.9641847
23.16902	-0.9641879
23.20199	-0.9641908
23.23496	-0.9641972
23.26928	-0.9641968
23.30165	-0.9641895
23.33449	-0.9641952
23.36822	-0.9642018
23.39995	-0.9641981
23.43360	-0.9641890
23.46816	-0.9641785
23.50064	-0.9641659
23.53391	-0.9641636
23.56794	-0.9641599
23.60017	-0.9641548
23.63424	-0.9641571
23.66722	-0.9641726
23.70096	-0.9641801
23.73262	-0.9641728
23.76714	-0.9641470
23.80025	-0.9640688
23.83377	-0.9639853
23.86734	-0.9639638
23.90170	-0.9639543
23.93475	-0.9639476
23.96694	-0.9639464
24.00039	-0.9639496
24.03372	-0.9639478
24.06690	-0.9639420
24.10061	-0.9639299
24.13346	-0.9639141
24.16759	-0.9639056
24.19961	-0.9639082
24.23268	-0.9639130
24.26647	-0.9639064
24.29912	-0.9638908
24.33335	-0.9638801
24.36637	-0.9638769
24.39978	-0.9638781
24.43321	-0.9638788
24.46604	-0.9638731
24.49896	-0.9638588
[truncated: 9,952 more rows]
