# Supplementary material for: Investigation of Potential Amorphisation and Co-Amorphisation Behaviour of the Benzene Di-Carboxylic Acids upon Cryo-Milling
Source: Molecules. 2019 Nov 5;24(21):3990. doi: 10.3390/molecules24213990 (PMC6865180; doi:10.3390/molecules24213990)
Supplement: Supplementary file 1 [file molecules-24-03990-s001.zip › SI_pack/Figure_5_DSC_two_components/Data/Phthalic and isophthalic acid/PI_CM_ separately_ 3 weeks.txt]

-40.22937	-0.1531606
-40.22668	-0.1536260
-40.22410	-0.1541168
-40.22100	-0.1545447
-40.21789	-0.1548516
-40.21510	-0.1550397
-40.21194	-0.1552670
-40.20758	-0.1553864
-40.20522	-0.1554955
-40.20178	-0.1555904
-40.19714	-0.1556748
-40.19430	-0.1557770
-40.18959	-0.1559186
-40.18474	-0.1560706
-40.18025	-0.1562056
-40.17436	-0.1563028
-40.16769	-0.1563034
-40.16132	-0.1560918
-40.15340	-0.1555905
-40.14482	-0.1548307
-40.13587	-0.1537707
-40.12517	-0.1522007
-40.11562	-0.1501369
-40.10270	-0.1472621
-40.09206	-0.1435228
-40.07786	-0.1391958
-40.06425	-0.1347860
-40.04912	-0.1304834
-40.03473	-0.1262968
-40.01921	-0.1224448
-40.00137	-0.1191142
-39.98512	-0.1161927
-39.96875	-0.1138507
-39.94949	-0.1119391
-39.93286	-0.1105839
-39.91385	-0.1097805
-39.89581	-0.1094187
-39.87566	-0.1093569
-39.85737	-0.1094925
-39.83672	-0.1098634
-39.81627	-0.1101393
-39.79646	-0.1102876
-39.77512	-0.1103546
-39.75206	-0.1104314
-39.73294	-0.1105308
-39.70939	-0.1107266
-39.68715	-0.1112608
-39.66480	-0.1125060
-39.64266	-0.1142289
-39.62050	-0.1164868
-39.59508	-0.1193347
-39.57161	-0.1226997
-39.54664	-0.1272530
-39.52196	-0.1329887
-39.49914	-0.1397430
-39.47400	-0.1474264
-39.44984	-0.1555967
-39.42402	-0.1644592
-39.39846	-0.1733128
-39.37311	-0.1819485
-39.34684	-0.1903407
-39.32024	-0.1982269
-39.29459	-0.2061080
-39.26813	-0.2145872
-39.24200	-0.2227878
-39.21376	-0.2312032
-39.18628	-0.2400266
-39.15920	-0.2487310
-39.13313	-0.2566082
-39.10652	-0.2634539
-39.07850	-0.2692896
-39.05074	-0.2741623
-39.02234	-0.2789986
-38.99466	-0.2845414
-38.96564	-0.2905056
-38.93781	-0.2968782
-38.90996	-0.3035183
-38.88128	-0.3093435
-38.85378	-0.3152998
-38.82461	-0.3212696
-38.79516	-0.3266372
-38.76813	-0.3313700
-38.73765	-0.3351809
-38.70792	-0.3384764
-38.67963	-0.3423712
-38.65066	-0.3469188
-38.62054	-0.3524294
-38.59183	-0.3577012
-38.56183	-0.3619788
-38.53182	-0.3654480
-38.50232	-0.3687384
-38.47334	-0.3722432
-38.44264	-0.3767774
-38.41275	-0.3811666
-38.38294	-0.3855630
-38.35270	-0.3894980
-38.32285	-0.3930638
-38.29219	-0.3973418
-38.26231	-0.4013360
-38.23259	-0.4048622
-38.20220	-0.4083096
-38.17192	-0.4116706
-38.14148	-0.4154702
-38.10983	-0.4187122
-38.07984	-0.4213280
-38.04848	-0.4240011
-38.01838	-0.4267145
-37.98758	-0.4300254
-37.95766	-0.4340360
-37.92571	-0.4376644
-37.89678	-0.4415968
-37.86511	-0.4446968
-37.83399	-0.4475660
-37.80256	-0.4506264
-37.77255	-0.4536030
-37.74180	-0.4560686
-37.71015	-0.4588808
-37.67810	-0.4612672
-37.64863	-0.4642093
-37.61867	-0.4667172
-37.58652	-0.4687412
-37.55475	-0.4710641
-37.52332	-0.4736594
-37.49330	-0.4764394
-37.46180	-0.4795258
-37.43060	-0.4818844
-37.39890	-0.4841896
-37.36794	-0.4861820
-37.33652	-0.4879098
-37.30548	-0.4900406
-37.27380	-0.4927162
-37.24200	-0.4955840
-37.20944	-0.4980719
-37.17872	-0.4999733
-37.14759	-0.5015891
-37.11626	-0.5034598
-37.08510	-0.5057153
-37.05292	-0.5081977
-37.02207	-0.5104361
-36.99012	-0.5122605
-36.95742	-0.5141686
-36.92694	-0.5166141
-36.89618	-0.5193304
-36.86548	-0.5219299
-36.83404	-0.5239606
-36.80128	-0.5252053
-36.76917	-0.5263218
-36.73804	-0.5278938
-36.70531	-0.5298313
-36.67537	-0.5325258
-36.64228	-0.5350805
-36.61135	-0.5372944
-36.57862	-0.5387460
-36.54837	-0.5398558
-36.51648	-0.5412799
-36.48452	-0.5430929
-36.45416	-0.5451108
-36.42114	-0.5466662
-36.38890	-0.5479266
-36.35707	-0.5490752
-36.32474	-0.5505286
-36.29319	-0.5525152
-36.26233	-0.5549038
-36.22980	-0.5573078
-36.20031	-0.5595340
-36.16890	-0.5613154
-36.13568	-0.5625321
-36.10275	-0.5633582
-36.07041	-0.5642906
-36.03947	-0.5659930
-36.00795	-0.5680989
-35.97720	-0.5698670
-35.94563	-0.5710182
-35.91244	-0.5719221
-35.88031	-0.5727890
-35.84750	-0.5739928
-35.81574	-0.5755730
-35.78372	-0.5772168
-35.75374	-0.5788322
-35.72110	-0.5804016
-35.68882	-0.5820456
-35.65626	-0.5836308
-35.62470	-0.5849885
-35.59290	-0.5862008
-35.56079	-0.5872641
-35.52800	-0.5884612
-35.49803	-0.5899234
-35.46587	-0.5914444
-35.43240	-0.5927343
-35.40110	-0.5938979
-35.36884	-0.5950898
-35.33674	-0.5962496
-35.30480	-0.5976584
-35.27184	-0.5992402
-35.24060	-0.6006145
-35.20888	-0.6021605
-35.17641	-0.6037160
-35.14432	-0.6049484
-35.11255	-0.6061868
-35.08138	-0.6075137
-35.04864	-0.6087491
-35.01653	-0.6101067
-34.98429	-0.6115678
-34.95144	-0.6130748
-34.91996	-0.6147564
-34.88805	-0.6163512
-34.85730	-0.6177444
-34.82372	-0.6187363
-34.79208	-0.6195470
-34.75850	-0.6203750
-34.72634	-0.6213994
-34.69446	-0.6226160
-34.66283	-0.6238880
-34.63122	-0.6249145
-34.59902	-0.6259521
-34.56652	-0.6269338
-34.53409	-0.6282328
-34.50196	-0.6295118
-34.47024	-0.6307597
-34.43946	-0.6321318
-34.40478	-0.6334160
-34.37390	-0.6346876
-34.34138	-0.6360590
-34.30970	-0.6375439
-34.27766	-0.6390136
-34.24612	-0.6402546
-34.21170	-0.6412250
-34.18102	-0.6420709
-34.14933	-0.6428598
-34.11582	-0.6439092
-34.08386	-0.6450194
-34.05152	-0.6462646
-34.01895	-0.6473217
-33.98672	-0.6485220
-33.95560	-0.6500416
-33.92446	-0.6515832
-33.89188	-0.6530250
-33.86026	-0.6541208
-33.82696	-0.6548615
-33.79426	-0.6554594
-33.76316	-0.6560436
-33.73070	-0.6568420
-33.69697	-0.6578128
-33.66537	-0.6591578
-33.63400	-0.6606879
-33.60127	-0.6618548
-33.56821	-0.6631342
-33.53610	-0.6641804
-33.50497	-0.6650622
-33.47255	-0.6660638
-33.43966	-0.6670495
-33.40753	-0.6678594
-33.37570	-0.6688530
-33.34214	-0.6697871
-33.30971	-0.6707330
-33.27938	-0.6719132
-33.24604	-0.6730356
-33.21464	-0.6741080
-33.18178	-0.6751838
-33.14950	-0.6762398
-33.11527	-0.6772850
-33.08408	-0.6781710
-33.05146	-0.6790136
-33.01897	-0.6797032
-32.98752	-0.6804316
-32.95474	-0.6811776
-32.92362	-0.6821321
-32.89117	-0.6831675
-32.85838	-0.6840552
-32.82630	-0.6847755
-32.79294	-0.6853531
-32.76090	-0.6860475
-32.72890	-0.6870480
-32.69615	-0.6881697
-32.66463	-0.6893824
-32.63303	-0.6902876
-32.59976	-0.6909321
-32.56771	-0.6913306
-32.53442	-0.6916786
-32.50120	-0.6921158
-32.46962	-0.6927261
-32.43642	-0.6936876
-32.40537	-0.6946666
-32.37383	-0.6953309
-32.34018	-0.6958300
-32.30828	-0.6962694
-32.27677	-0.6967415
-32.24455	-0.6973034
-32.21086	-0.6979118
-32.17822	-0.6983999
-32.14675	-0.6988997
-32.11437	-0.6992878
-32.08233	-0.6995378
-32.04978	-0.6997538
-32.01590	-0.7000088
-31.98507	-0.7004322
-31.95214	-0.7009681
-31.91990	-0.7015089
-31.88720	-0.7021079
-31.85470	-0.7027185
-31.82230	-0.7032312
-31.78923	-0.7037658
-31.75760	-0.7041944
-31.72503	-0.7045331
-31.69334	-0.7049043
-31.65967	-0.7052704
-31.62770	-0.7055706
-31.59518	-0.7060122
-31.56194	-0.7065707
-31.53066	-0.7072930
-31.49830	-0.7079616
-31.46537	-0.7084301
-31.43360	-0.7088294
-31.39958	-0.7092868
-31.36762	-0.7098330
-31.33541	-0.7104253
-31.30269	-0.7109788
-31.27116	-0.7114892
-31.23874	-0.7120684
-31.20556	-0.7127650
-31.17370	-0.7133668
-31.13991	-0.7138912
-31.10810	-0.7143987
-31.07604	-0.7148664
-31.04360	-0.7152553
-31.01024	-0.7157778
-30.97854	-0.7163524
-30.94638	-0.7171328
-30.91490	-0.7180750
-30.88154	-0.7186426
-30.84863	-0.7190159
-30.81638	-0.7193066
-30.78258	-0.7197446
-30.75072	-0.7204429
-30.71963	-0.7214242
-30.68689	-0.7223296
-30.65454	-0.7231280
-30.62300	-0.7237592
-30.58876	-0.7241500
-30.55663	-0.7244675
-30.52503	-0.7248103
-30.49160	-0.7252784
-30.45904	-0.7262094
-30.42816	-0.7270520
-30.39466	-0.7274628
-30.36150	-0.7277105
-30.32906	-0.7279731
-30.29580	-0.7283918
-30.26346	-0.7292751
-30.23060	-0.7301080
-30.19956	-0.7308318
-30.16687	-0.7315941
-30.13544	-0.7322688
-30.10291	-0.7331201
-30.06919	-0.7340264
-30.03751	-0.7345847
-30.00468	-0.7350437
-29.97134	-0.7353274
-29.93872	-0.7356618
-29.90670	-0.7362546
-29.87404	-0.7369065
-29.84116	-0.7376519
-29.80854	-0.7383585
-29.77586	-0.7390734
-29.74354	-0.7400420
-29.71186	-0.7411460
-29.68013	-0.7419324
-29.64615	-0.7424765
-29.61412	-0.7427491
-29.58212	-0.7429947
-29.54871	-0.7433435
-29.51564	-0.7438111
-29.48258	-0.7444765
-29.45054	-0.7452030
-29.41715	-0.7460095
-29.38485	-0.7468912
-29.35266	-0.7477268
-29.32032	-0.7486835
-29.28642	-0.7495868
-29.25574	-0.7505261
-29.22182	-0.7515322
-29.19137	-0.7523070
-29.15749	-0.7528632
-29.12486	-0.7532641
-29.09152	-0.7535548
-29.05884	-0.7539959
-29.02738	-0.7547035
-28.99528	-0.7558458
-28.96281	-0.7570710
-28.93018	-0.7581020
-28.89787	-0.7587816
-28.86396	-0.7592075
-28.83088	-0.7595482
-28.79838	-0.7599472
-28.76599	-0.7604364
-28.73434	-0.7611100
-28.70127	-0.7617558
-28.66906	-0.7625858
-28.63628	-0.7634264
-28.60459	-0.7642074
-28.57178	-0.7650251
-28.53863	-0.7658530
-28.50589	-0.7663355
-28.47454	-0.7669478
-28.44061	-0.7676039
-28.40850	-0.7681970
-28.37580	-0.7686258
-28.34126	-0.7690206
-28.30898	-0.7695560
-28.27677	-0.7704284
-28.24452	-0.7715254
-28.21264	-0.7724985
-28.17926	-0.7731050
-28.14657	-0.7735920
-28.11304	-0.7740586
-28.08130	-0.7745724
-28.04824	-0.7752255
-28.01714	-0.7760071
-27.98321	-0.7769690
-27.95052	-0.7780051
-27.91926	-0.7789462
-27.88661	-0.7796381
-27.85470	-0.7803180
-27.82084	-0.7808872
-27.78766	-0.7814839
-27.75482	-0.7820351
-27.72286	-0.7825170
-27.68941	-0.7829780
-27.65690	-0.7836056
-27.62379	-0.7842328
-27.59270	-0.7849066
-27.55989	-0.7852618
-27.52710	-0.7856510
-27.49345	-0.7861680
-27.45991	-0.7868775
-27.42834	-0.7878651
-27.39484	-0.7888718
-27.36360	-0.7899011
-27.33178	-0.7909618
-27.29923	-0.7918286
-27.26648	-0.7923658
-27.23276	-0.7927102
-27.20054	-0.7930844
-27.16675	-0.7934444
-27.13508	-0.7941148
-27.10263	-0.7952292
-27.07025	-0.7962337
-27.03745	-0.7969262
-27.00329	-0.7975970
-26.97026	-0.7982110
-26.93911	-0.7988222
-26.90606	-0.7998734
-26.87482	-0.8007180
-26.84164	-0.8012628
-26.80818	-0.8016391
-26.77577	-0.8018958
-26.74317	-0.8021038
-26.70970	-0.8025022
-26.67578	-0.8031306
-26.64354	-0.8038897
-26.61172	-0.8047921
-26.57953	-0.8056970
-26.54685	-0.8064465
-26.51457	-0.8073440
-26.48100	-0.8080299
-26.45020	-0.8085791
-26.41656	-0.8091106
-26.38401	-0.8094224
-26.35099	-0.8096906
-26.31850	-0.8099957
-26.28454	-0.8103262
-26.25206	-0.8110078
-26.21976	-0.8121899
-26.18778	-0.8135352
-26.15602	-0.8144999
-26.12162	-0.8149680
-26.08875	-0.8152188
-26.05644	-0.8155506
-26.02402	-0.8160364
-25.99210	-0.8168175
-25.95912	-0.8175719
-25.92705	-0.8180905
-25.89458	-0.8186212
-25.86094	-0.8190300
-25.82734	-0.8194530
-25.79498	-0.8201672
-25.76233	-0.8208340
-25.72922	-0.8212416
-25.69708	-0.8217170
-25.66358	-0.8221510
-25.63152	-0.8225486
-25.59884	-0.8232201
-25.56553	-0.8238830
-25.53334	-0.8243798
-25.50011	-0.8249397
-25.46681	-0.8253224
-25.43419	-0.8255906
-25.40149	-0.8260918
-25.36960	-0.8268062
-25.33608	-0.8274828
-25.30315	-0.8282176
-25.27072	-0.8290578
-25.23906	-0.8297556
-25.20691	-0.8303371
-25.17372	-0.8307218
-25.14018	-0.8310878
-25.10740	-0.8316496
-25.07492	-0.8323256
-25.04156	-0.8328609
-25.00770	-0.8333406
-24.97480	-0.8338270
-24.94323	-0.8345672
-24.91039	-0.8356290
-24.87808	-0.8365601
-24.84506	-0.8375756
-24.81240	-0.8383274
-24.77985	-0.8387757
-24.74638	-0.8390797
-24.71320	-0.8392941
-24.68050	-0.8396814
-24.64722	-0.8403834
-24.61558	-0.8410289
-24.58328	-0.8414531
-24.55049	-0.8419188
-24.51621	-0.8423097
-24.48345	-0.8427160
-24.45151	-0.8432676
-24.41807	-0.8438040
-24.38541	-0.8444522
-24.35231	-0.8452235
-24.32092	-0.8459331
-24.28765	-0.8462778
-24.25470	-0.8465415
-24.22202	-0.8468681
-24.18834	-0.8474562
-24.15484	-0.8482838
-24.12233	-0.8488492
-24.09087	-0.8494009
-24.05766	-0.8498799
-24.02546	-0.8502647
-23.99177	-0.8510003
-23.95764	-0.8517468
-23.92744	-0.8524672
-23.89404	-0.8531674
-23.86094	-0.8535544
-23.82816	-0.8538148
-23.79495	-0.8541344
-23.76198	-0.8545993
-23.72944	-0.8553582
-23.69644	-0.8564478
-23.66402	-0.8573922
-23.63285	-0.8581108
-23.59930	-0.8584481
-23.56663	-0.8586816
-23.53279	-0.8589796
-23.49968	-0.8593172
-23.46778	-0.8597203
-23.43371	-0.8601876
-23.40044	-0.8607040
-23.36737	-0.8614216
-23.33478	-0.8622464
-23.30250	-0.8628653
-23.26976	-0.8634058
-23.23710	-0.8638134
-23.20438	-0.8642366
-23.17166	-0.8647874
-23.13846	-0.8654616
-23.10752	-0.8663109
-23.07360	-0.8668969
-23.04137	-0.8672348
-23.00761	-0.8674641
-22.97505	-0.8676830
-22.94212	-0.8681381
-22.90936	-0.8687875
-22.87694	-0.8693598
-22.84456	-0.8699228
-22.81036	-0.8704202
-22.77833	-0.8707402
-22.74550	-0.8711171
-22.71236	-0.8714478
-22.67992	-0.8719322
-22.64728	-0.8727591
-22.61472	-0.8735670
-22.58127	-0.8739801
-22.54889	-0.8742961
-22.51556	-0.8745679
-22.48189	-0.8748492
-22.44956	-0.8756608
-22.41704	-0.8767480
-22.38490	-0.8773707
-22.35189	-0.8776194
-22.31827	-0.8778572
-22.28532	-0.8781890
-22.25286	-0.8788238
-22.22015	-0.8796712
-22.18778	-0.8803608
-22.15394	-0.8810616
-22.12114	-0.8816545
-22.08898	-0.8819824
-22.05614	-0.8822405
-22.02382	-0.8824741
-21.98944	-0.8827862
-21.95684	-0.8833699
-21.92383	-0.8839114
-21.89115	-0.8843266
-21.85888	-0.8845944
-21.82632	-0.8848929
-21.79433	-0.8854028
-21.76074	-0.8861694
-21.72660	-0.8869664
-21.69382	-0.8875098
-21.66278	-0.8877892
-21.62848	-0.8880207
-21.59538	-0.8883884
-21.56250	-0.8889200
-21.52975	-0.8898576
-21.49768	-0.8904481
-21.46486	-0.8908156
-21.43112	-0.8910715
-21.39850	-0.8913286
-21.36605	-0.8915626
-21.33313	-0.8918058
-21.29974	-0.8920525
-21.26678	-0.8923939
-21.23338	-0.8929278
-21.20050	-0.8937130
-21.16867	-0.8943985
-21.13609	-0.8947762
-21.10281	-0.8950870
-21.06976	-0.8953509
-21.03642	-0.8956485
-21.00402	-0.8960741
-20.97033	-0.8965097
-20.93850	-0.8972068
-20.90544	-0.8980035
-20.87289	-0.8985108
-20.83948	-0.8989215
-20.80624	-0.8992694
-20.77351	-0.8995444
-20.74088	-0.8998084
-20.70772	-0.9000751
-20.67461	-0.9003616
-20.64234	-0.9006458
-20.60934	-0.9010151
-20.57741	-0.9013790
-20.54426	-0.9018144
-20.51109	-0.9022032
-20.47781	-0.9027012
-20.44360	-0.9030640
-20.41150	-0.9033836
-20.37876	-0.9036774
-20.34568	-0.9039432
-20.31239	-0.9042008
-20.27966	-0.9045094
-20.24748	-0.9049869
-20.21479	-0.9055098
-20.18168	-0.9059461
-20.14853	-0.9062872
-20.11494	-0.9067397
-20.08266	-0.9074749
-20.05027	-0.9083164
-20.01716	-0.9090353
-19.98394	-0.9094499
-19.95091	-0.9097472
-19.91931	-0.9102332
-19.88529	-0.9107369
-19.85327	-0.9113672
-19.81975	-0.9116895
-19.78650	-0.9119905
-19.75298	-0.9122274
-19.72106	-0.9124986
-19.68614	-0.9133429
-19.65408	-0.9144766
-19.62335	-0.9153124
-19.59052	-0.9157655
-19.55604	-0.9160129
-19.52339	-0.9162594
-19.49078	-0.9166822
-19.45754	-0.9173031
-19.42400	-0.9176515
-19.39246	-0.9178969
-19.35858	-0.9181406
-19.32641	-0.9183754
-19.29295	-0.9186238
-19.25984	-0.9189132
-19.22720	-0.9192442
-19.19334	-0.9198876
-19.16035	-0.9206965
-19.12900	-0.9213319
-19.09584	-0.9216455
-19.06364	-0.9219036
-19.02987	-0.9221438
-18.99702	-0.9225482
-18.96328	-0.9233162
-18.93070	-0.9242905
-18.89744	-0.9250309
-18.86465	-0.9254238
-18.83331	-0.9256689
-18.79925	-0.9259159
-18.76546	-0.9261672
-18.73257	-0.9265805
-18.69938	-0.9274155
-18.66730	-0.9280914
-18.63476	-0.9284320
-18.60124	-0.9287247
-18.56750	-0.9290200
-18.53594	-0.9292785
-18.50284	-0.9295236
-18.46928	-0.9297656
-18.43656	-0.9300158
-18.40322	-0.9304019
-18.36988	-0.9308351
-18.33761	-0.9311944
-18.30438	-0.9316820
-18.27118	-0.9321180
-18.23956	-0.9325712
-18.20636	-0.9329734
-18.17270	-0.9333206
-18.13898	-0.9337785
-18.10816	-0.9341895
-18.07544	-0.9345203
-18.04070	-0.9347746
-18.00842	-0.9350158
-17.97435	-0.9352613
-17.94233	-0.9355144
-17.90900	-0.9357739
-17.87570	-0.9361581
-17.84337	-0.9367432
-17.81037	-0.9373003
-17.77795	-0.9376272
-17.74430	-0.9378964
-17.71072	-0.9381584
-17.67794	-0.9384606
-17.64550	-0.9388491
-17.61289	-0.9391624
-17.58005	-0.9394238
-17.54736	-0.9396900
-17.51344	-0.9400309
-17.48052	-0.9403045
-17.44864	-0.9405991
-17.41466	-0.9408632
-17.38249	-0.9411288
-17.34839	-0.9414116
-17.31642	-0.9417047
-17.28315	-0.9420970
-17.25012	-0.9424251
-17.21756	-0.9427106
-17.18425	-0.9429797
-17.15024	-0.9432413
-17.11866	-0.9435020
-17.08488	-0.9437691
-17.05207	-0.9440705
-17.01964	-0.9445129
-16.98587	-0.9449921
-16.95312	-0.9452925
-16.91984	-0.9455616
-16.88632	-0.9458291
-16.85355	-0.9460962
-16.82094	-0.9463910
-16.78861	-0.9469062
-16.75638	-0.9474981
-16.72381	-0.9480606
-16.69044	-0.9484871
-16.65672	-0.9487534
-16.62392	-0.9490058
-16.59098	-0.9492545
-16.55716	-0.9495064
-16.52390	-0.9497715
-16.49205	-0.9502438
-16.45887	-0.9509955
-16.42639	-0.9517286
-16.39299	-0.9521585
-16.35979	-0.9524380
-16.32664	-0.9526997
-16.29305	-0.9529679
-16.26059	-0.9532332
-16.22790	-0.9534994
-16.19495	-0.9537712
-16.16084	-0.9540397
-16.12845	-0.9543066
-16.09604	-0.9545758
-16.06206	-0.9548466
-16.02848	-0.9551622
-15.99473	-0.9554344
-15.96238	-0.9557056
-15.92883	-0.9559750
-15.89666	-0.9562447
-15.86447	-0.9565426
-15.83041	-0.9569358
-15.79768	-0.9573251
-15.76555	-0.9580059
-15.73275	-0.9586770
-15.70120	-0.9592324
-15.66622	-0.9596981
-15.63268	-0.9600103
-15.59998	-0.9602801
-15.56584	-0.9605484
-15.53406	-0.9608132
-15.50200	-0.9610876
-15.46859	-0.9615587
-15.43572	-0.9619598
-15.40382	-0.9622735
-15.36963	-0.9625351
-15.33549	-0.9627905
-15.30340	-0.9630581
-15.26947	-0.9635222
-15.23830	-0.9640647
-15.20406	-0.9644132
-15.17091	-0.9646789
-15.13658	-0.9649399
-15.10494	-0.9652018
-15.07276	-0.9655363
-15.03855	-0.9659039
-15.00617	-0.9662139
-14.97282	-0.9664882
-14.94051	-0.9667652
-14.90696	-0.9670424
-14.87378	-0.9673108
-14.84016	-0.9675746
-14.80774	-0.9678402
-14.77406	-0.9681294
-14.74260	-0.9685241
-14.70992	-0.9688461
-14.67546	-0.9691180
-14.64290	-0.9693898
-14.60959	-0.9696838
-14.57712	-0.9700561
-14.54424	-0.9703736
-14.51034	-0.9706543
-14.47705	-0.9709235
-14.44410	-0.9711887
-14.41117	-0.9714469
-14.37755	-0.9717082
-14.34466	-0.9719835
-14.31223	-0.9724022
-14.27985	-0.9728559
-14.24678	-0.9732031
-14.21275	-0.9734699
-14.18059	-0.9737468
-14.14704	-0.9740286
-14.11531	-0.9743172
-14.08166	-0.9746207
-14.04854	-0.9748981
-14.01504	-0.9751700
-13.98173	-0.9754371
-13.94842	-0.9756951
-13.91538	-0.9759524
-13.88243	-0.9762137
-13.85066	-0.9765030
-13.81593	-0.9768139
-13.78425	-0.9771111
-13.75116	-0.9775054
-13.71792	-0.9778084
-13.68481	-0.9780918
-13.65136	-0.9784786
-13.61756	-0.9788840
-13.58513	-0.9791835
-13.55292	-0.9794674
-13.52001	-0.9797441
-13.48628	-0.9800128
-13.45400	-0.9802784
-13.41990	-0.9805449
-13.38635	-0.9808126
-13.35366	-0.9810882
-13.32001	-0.9814254
-13.28734	-0.9817306
-13.25696	-0.9821397
-13.22325	-0.9825031
-13.18989	-0.9827786
-13.15620	-0.9830516
-13.12310	-0.9833259
-13.09036	-0.9835969
-13.05694	-0.9838722
-13.02396	-0.9841400
-12.99029	-0.9844051
-12.95680	-0.9846955
-12.92466	-0.9852101
-12.89286	-0.9857637
-12.86082	-0.9861712
-12.82651	-0.9864441
-12.79411	-0.9867082
-12.75982	-0.9869728
-12.72642	-0.9872400
-12.69357	-0.9875134
-12.66038	-0.9877814
-12.62724	-0.9880492
-12.59573	-0.9883241
-12.56233	-0.9886011
-12.52847	-0.9888800
-12.49420	-0.9891688
-12.46133	-0.9894379
-12.42929	-0.9897049
-12.39492	-0.9899699
-12.36282	-0.9902405
-12.32937	-0.9906012
-12.29624	-0.9909191
-12.26303	-0.9913405
-12.23001	-0.9916772
-12.19723	-0.9919608
-12.16378	-0.9922352
-12.13105	-0.9924981
-12.09749	-0.9927599
-12.06429	-0.9930274
-12.03184	-0.9933043
-11.99708	-0.9937007
-11.96501	-0.9940111
-11.93114	-0.9943066
-11.89801	-0.9946080
-11.86613	-0.9948864
-11.83210	-0.9951614
-11.79899	-0.9954398
-11.76579	-0.9957124
-11.73312	-0.9959789
-11.70005	-0.9962401
-11.66656	-0.9964991
-11.63338	-0.9967660
-11.60030	-0.9970436
-11.56672	-0.9973235
-11.53506	-0.9976047
-11.50198	-0.9978809
-11.46810	-0.9981587
-11.43514	-0.9984424
-11.40257	-0.9987452
-11.36944	-0.9990281
-11.33713	-0.9993038
-11.30291	-0.9995715
-11.27046	-0.9998429
-11.23691	-1.000118
-11.20470	-1.000393
-11.17215	-1.000669
-11.13786	-1.000944
-11.10564	-1.001220
-11.07326	-1.001491
-11.03946	-1.001757
-11.00559	-1.002012
-10.97292	-1.002267
-10.93912	-1.002537
-10.90534	-1.002830
-10.87387	-1.003346
-10.84100	-1.003974
-10.80774	-1.004359
-10.77571	-1.004638
-10.74224	-1.004898
-10.70871	-1.005142
-10.67440	-1.005383
-10.64149	-1.005633
-10.60775	-1.005907
-10.57549	-1.006241
-10.54191	-1.006613
-10.50957	-1.006899
-10.47589	-1.007177
-10.44422	-1.007496
-10.41096	-1.007777
-10.37816	-1.008032
-10.34347	-1.008270
-10.31058	-1.008509
-10.27751	-1.008761
-10.24444	-1.009027
-10.21206	-1.009298
-10.17837	-1.009564
-10.14486	-1.009833
-10.11287	-1.010106
-10.07926	-1.010421
-10.04693	-1.010691
-10.01406	-1.010958
-9.979556	-1.011220
-9.946671	-1.011479
-9.914035	-1.011749
-9.881196	-1.012022
-9.848663	-1.012292
-9.815468	-1.012565
-9.781700	-1.012833
-9.748936	-1.013101
-9.716272	-1.013367
-9.682824	-1.013628
-9.648759	-1.013884
-9.616844	-1.014128
-9.583009	-1.014385
-9.550331	-1.014656
-9.517960	-1.015014
-9.484444	-1.015343
-9.451345	-1.015607
-9.417905	-1.015850
-9.384397	-1.016080
-9.352144	-1.016310
-9.318278	-1.016564
-9.284750	-1.016882
-9.252884	-1.017368
-9.219055	-1.017807
-9.186707	-1.018103
-9.154044	-1.018368
-9.120822	-1.018632
-9.087218	-1.018891
-9.054199	-1.019139
-9.020012	-1.019395
-8.987051	-1.019656
-8.954749	-1.019924
-8.921906	-1.020188
-8.888207	-1.020449
-8.854828	-1.020701
-8.821691	-1.020952
-8.788650	-1.021199
-8.755447	-1.021458
-8.722820	-1.021771
-8.689949	-1.022240
-8.656974	-1.022757
-8.624344	-1.023052
-8.590858	-1.023296
-8.558715	-1.023524
-8.524849	-1.023742
-8.491313	-1.023963
-8.457162	-1.024201
-8.424766	-1.024462
-8.392024	-1.024831
-8.359320	-1.025253
-8.326666	-1.025551
-8.293184	-1.025853
-8.259902	-1.026110
-8.227140	-1.026367
-8.193770	-1.026619
-8.160288	-1.026850
-8.126843	-1.027078
-8.094042	-1.027313
-8.060768	-1.027557
-8.027350	-1.027810
-7.994254	-1.028066
-7.960716	-1.028320
-7.928532	-1.028571
-7.896155	-1.028816
-7.863280	-1.029065
-7.829331	-1.029311
-7.795620	-1.029555
-7.762638	-1.029804
-7.729195	-1.030051
-7.697660	-1.030297
-7.664264	-1.030546
-7.631430	-1.030791
-7.598000	-1.031028
-7.564312	-1.031269
-7.530961	-1.031509
-7.497845	-1.031747
-7.464536	-1.031990
-7.431743	-1.032237
-7.398087	-1.032511
-7.365551	-1.032951
-7.333016	-1.033347
-7.301057	-1.033618
-7.267320	-1.033852
-7.234595	-1.034072
-7.200150	-1.034297
-7.166732	-1.034532
-7.133668	-1.034776
-7.101600	-1.035021
-7.067156	-1.035260
-7.034011	-1.035492
-7.001111	-1.035727
-6.967325	-1.035978
-6.936228	-1.036266
-6.901850	-1.036518
-6.870254	-1.036753
-6.836418	-1.036983
-6.802097	-1.037223
-6.769872	-1.037472
-6.737740	-1.037746
-6.704613	-1.037992
-6.671728	-1.038206
-6.637599	-1.038414
-6.602702	-1.038612
-6.569830	-1.038818
-6.536443	-1.039048
-6.503209	-1.039307
-6.472480	-1.039664
-6.439213	-1.040009
-6.405578	-1.040246
-6.371690	-1.040468
-6.338691	-1.040688
-6.305016	-1.040913
-6.273172	-1.041141
-6.239700	-1.041377
-6.206650	-1.041613
-6.173047	-1.041837
-6.139873	-1.042062
-6.106700	-1.042288
-6.073640	-1.042519
-6.040250	-1.042754
-6.007865	-1.042985
-5.975391	-1.043214
-5.940950	-1.043438
-5.908574	-1.043667
-5.874910	-1.043900
-5.843067	-1.044130
-5.810176	-1.044358
-5.776655	-1.044580
-5.742714	-1.044788
-5.709632	-1.044996
-5.675958	-1.045210
-5.643280	-1.045435
-5.611126	-1.045674
-5.577300	-1.045913
-5.544150	-1.046142
-5.511160	-1.046360
-5.477198	-1.046569
-5.445051	-1.046781
-5.410626	-1.047005
-5.378800	-1.047237
-5.345943	-1.047483
-5.312695	-1.047710
-5.279363	-1.047921
-5.245252	-1.048122
-5.212517	-1.048320
-5.178019	-1.048539
-5.146007	-1.048772
-5.113174	-1.049030
-5.080282	-1.049252
-5.047848	-1.049460
-5.013106	-1.049669
-4.980117	-1.049890
-4.947911	-1.050122
-4.915639	-1.050349
-4.882011	-1.050557
-4.848545	-1.050751
-4.814250	-1.050952
-4.780503	-1.051166
-4.747964	-1.051391
-4.715904	-1.051619
-4.683252	-1.051840
-4.648641	-1.052051
-4.615631	-1.052259
-4.582526	-1.052474
-4.549145	-1.052687
-4.517730	-1.052898
-4.482860	-1.053106
-4.450896	-1.053312
-4.417288	-1.053520
-4.384981	-1.053730
-4.351332	-1.053938
-4.317947	-1.054149
-4.284781	-1.054350
-4.251278	-1.054546
-4.217918	-1.054747
-4.185168	-1.054942
-4.152192	-1.055133
-4.118804	-1.055330
-4.085689	-1.055528
-4.053090	-1.055740
-4.019602	-1.055946
-3.986762	-1.056147
-3.953412	-1.056341
-3.920508	-1.056531
-3.886570	-1.056723
-3.853054	-1.056919
-3.820255	-1.057116
-3.787671	-1.057320
-3.754086	-1.057512
-3.720914	-1.057697
-3.686745	-1.057879
-3.653679	-1.058065
-3.620981	-1.058266
-3.588936	-1.058478
-3.555378	-1.058684
-3.522232	-1.058878
-3.488714	-1.059062
-3.455010	-1.059244
-3.421493	-1.059429
-3.388910	-1.059610
-3.355490	-1.059792
-3.322880	-1.059972
-3.289592	-1.060159
-3.257004	-1.060360
-3.224200	-1.060551
-3.190510	-1.060739
-3.155909	-1.060931
-3.123996	-1.061119
-3.090759	-1.061321
-3.057080	-1.061519
-3.025558	-1.061698
-2.991794	-1.061874
-2.958130	-1.062050
-2.925365	-1.062231
-2.891278	-1.062421
-2.857954	-1.062610
-2.825836	-1.062798
-2.791990	-1.062986
-2.758489	-1.063169
-2.725212	-1.063348
-2.692514	-1.063525
-2.659889	-1.063704
-2.626562	-1.063882
-2.593342	-1.064069
-2.560006	-1.064251
-2.525730	-1.064428
-2.492856	-1.064607
-2.459791	-1.064788
-2.425576	-1.064976
-2.393214	-1.065161
-2.361023	-1.065334
-2.327372	-1.065494
-2.293923	-1.065672
-2.259660	-1.065857
-2.228012	-1.066054
-2.194334	-1.066254
-2.161250	-1.066429
-2.128770	-1.066593
-2.094467	-1.066752
-2.061438	-1.066907
-2.028356	-1.067069
-1.995705	-1.067242
-1.963396	-1.067532
-1.929762	-1.067755
-1.895471	-1.067906
-1.863886	-1.068476
-1.830056	-1.070884
-1.796386	-1.073538
-1.763727	-1.075183
-1.731701	-1.075773
-1.697310	-1.075947
-1.664357	-1.076090
-1.631036	-1.076234
-1.597584	-1.076374
-1.566386	-1.076519
-1.531248	-1.076666
-1.498591	-1.076814
-1.464186	-1.076968
-1.431848	-1.077133
-1.399633	-1.077298
-1.366683	-1.077459
-1.333088	-1.077603
-1.299974	-1.077741
-1.264908	-1.077872
-1.232195	-1.078019
-1.199295	-1.078200
-1.167496	-1.078416
-1.134045	-1.078576
-1.101125	-1.078724
-1.066624	-1.078864
-1.033474	-1.079004
-1.000090	-1.079151
-0.9673280	-1.079304
-0.9338928	-1.079466
-0.9003625	-1.079714
-0.8686972	-1.079923
-0.8360688	-1.080082
-0.8016858	-1.080228
-0.7679218	-1.080371
-0.7350640	-1.080519
-0.7024441	-1.080674
-0.6698150	-1.080817
-0.6351502	-1.080940
-0.6023150	-1.081058
-0.5680178	-1.081194
-0.5354111	-1.081350
-0.5019250	-1.081620
-0.4705185	-1.081943
-0.4373330	-1.082119
-0.4034820	-1.082266
-0.3693485	-1.082397
-0.3363211	-1.082528
-0.3031545	-1.082660
-0.2698984	-1.082800
-0.2369037	-1.082952
-0.2045715	-1.083109
-0.1711000	-1.083267
-0.1381076	-1.083419
-0.1045589	-1.083554
-0.07090405	-1.083691
-0.03802102	-1.083820
-0.005226074	-1.083964
0.02829232	-1.084108
0.06153870	-1.084238
0.09551629	-1.084364
0.1279934	-1.084482
0.1619324	-1.084613
0.1954063	-1.084759
0.2272191	-1.084908
0.2604390	-1.085068
0.2945916	-1.085218
0.3268502	-1.085358
0.3603584	-1.085496
0.3935907	-1.085630
0.4268081	-1.085771
0.4598448	-1.085918
0.4929041	-1.086052
0.5264453	-1.086171
0.5604564	-1.086285
0.5933363	-1.086407
0.6269947	-1.086547
0.6587472	-1.086736
0.6924638	-1.086906
0.7246420	-1.087047
0.7586518	-1.087174
0.7921680	-1.087298
0.8250976	-1.087434
0.8581259	-1.087578
0.8909039	-1.087716
0.9241868	-1.087840
0.9580894	-1.087954
0.9913956	-1.088076
1.025362	-1.088216
1.057930	-1.088365
1.090514	-1.088520
1.124103	-1.088676
1.157890	-1.088813
1.190705	-1.088939
1.224000	-1.089062
1.256915	-1.089180
1.290590	-1.089328
1.324787	-1.089594
1.355476	-1.089787
1.389064	-1.089940
1.423509	-1.090065
1.455551	-1.090178
1.488980	-1.090286
1.522969	-1.090399
1.555821	-1.090520
1.589691	-1.090656
1.623492	-1.090792
1.655096	-1.090919
1.688756	-1.091050
1.722843	-1.091186
1.755410	-1.091327
1.787946	-1.091480
1.821136	-1.091622
1.854778	-1.091747
1.888476	-1.091865
1.922207	-1.091987
1.954910	-1.092146
1.988098	-1.092394
2.019964	-1.092545
2.052448	-1.092676
2.086456	-1.092779
2.120285	-1.092887
2.154800	-1.092995
2.187706	-1.093116
2.219941	-1.093251
2.253984	-1.093398
2.286489	-1.093544
2.318990	-1.093686
2.351827	-1.093823
2.385874	-1.093952
2.419594	-1.094079
2.452280	-1.094200
2.485112	-1.094313
2.519732	-1.094414
2.551864	-1.094526
2.585624	-1.094654
2.617952	-1.094804
2.651918	-1.094954
2.684500	-1.095085
2.717218	-1.095200
2.751328	-1.095306
2.784378	-1.095416
2.817636	-1.095542
2.851509	-1.095675
2.884694	-1.095821
2.916560	-1.095954
2.949164	-1.096076
2.984104	-1.096200
3.016565	-1.096322
3.050141	-1.096448
3.084280	-1.096570
3.116844	-1.096682
3.150118	-1.096798
3.183283	-1.096916
3.215535	-1.097033
3.249226	-1.097163
3.283536	-1.097292
3.315478	-1.097437
3.349641	-1.097589
3.381564	-1.097726
3.414798	-1.097848
3.448455	-1.097960
3.482578	-1.098065
3.515018	-1.098178
3.547903	-1.098302
3.581285	-1.098431
3.614394	-1.098553
3.648123	-1.098661
3.681982	-1.098766
3.715246	-1.098879
3.748575	-1.099009
3.780617	-1.099141
3.813098	-1.099280
3.848368	-1.099417
3.880009	-1.099542
3.912477	-1.099656
3.945910	-1.099759
3.980132	-1.099855
4.013338	-1.099961
4.046933	-1.100085
4.079150	-1.100217
4.112968	-1.100353
4.146372	-1.100480
4.178489	-1.100603
4.212296	-1.100726
4.244926	-1.100844
4.278276	-1.100950
4.312302	-1.101057
4.345004	-1.101168
4.377868	-1.101272
4.411588	-1.101382
4.444950	-1.101498
4.477353	-1.101616
4.509926	-1.101745
4.543890	-1.101870
4.576278	-1.101980
4.610356	-1.102087
4.644367	-1.102192
4.677215	-1.102289
4.710049	-1.102395
4.744607	-1.102505
4.776908	-1.102617
4.809692	-1.102736
4.843186	-1.102847
4.876733	-1.102958
4.909424	-1.103072
4.942000	-1.103200
4.975943	-1.103338
5.008969	-1.103466
5.041878	-1.103579
5.075040	-1.103676
5.108254	-1.103756
5.141804	-1.103840
5.176268	-1.103937
5.209590	-1.104047
5.241667	-1.104166
5.275200	-1.104286
5.307395	-1.104407
5.341660	-1.104532
5.374093	-1.104648
5.406989	-1.104757
5.440864	-1.104863
5.473599	-1.104972
5.507534	-1.105093
5.539976	-1.105213
5.571557	-1.105332
5.606933	-1.105445
5.639236	-1.105547
5.673480	-1.105646
5.706916	-1.105747
5.739778	-1.105845
5.772420	-1.105952
5.805232	-1.106064
5.840252	-1.106173
5.871719	-1.106287
5.905559	-1.106406
5.938450	-1.106528
5.972382	-1.106641
6.004528	-1.106735
6.037708	-1.106831
6.072352	-1.106939
6.104221	-1.107060
6.136350	-1.107190
6.170622	-1.107310
6.204332	-1.107409
6.237492	-1.107496
6.270627	-1.107587
6.304581	-1.107680
6.336612	-1.107772
6.370799	-1.107869
6.404248	-1.107964
6.437761	-1.108068
6.470727	-1.108186
6.503442	-1.108304
6.535430	-1.108431
6.569146	-1.108554
6.602325	-1.108656
6.635456	-1.108741
6.669296	-1.108816
6.703679	-1.108896
6.736684	-1.108995
6.769031	-1.109108
6.802265	-1.109227
6.835366	-1.109334
6.868220	-1.109441
6.901898	-1.109547
6.933970	-1.109641
6.967744	-1.109744
7.001474	-1.109848
7.035247	-1.109949
7.067442	-1.110042
7.100593	-1.110128
7.135400	-1.110205
7.167716	-1.110288
7.200831	-1.110386
7.234839	-1.110491
7.266875	-1.110587
7.300764	-1.110686
7.334009	-1.110775
7.367038	-1.110870
7.401660	-1.110970
7.433556	-1.111064
7.466522	-1.111156
7.500634	-1.111252
7.532900	-1.111350
7.566921	-1.111458
7.599708	-1.111564
7.631978	-1.111653
7.665884	-1.111743
7.700302	-1.111831
7.733138	-1.111917
7.766012	-1.112016
7.799081	-1.112121
7.831332	-1.112214
7.865192	-1.112307
7.899019	-1.112391
7.931907	-1.112476
7.965345	-1.112570
7.997466	-1.112671
8.031932	-1.112773
8.064747	-1.112868
8.097869	-1.112955
8.132262	-1.113040
8.166378	-1.113121
8.198434	-1.113212
8.231422	-1.113319
8.264194	-1.113428
8.297611	-1.113539
8.331194	-1.113640
8.363898	-1.113721
8.397858	-1.113811
8.431426	-1.113899
8.463360	-1.113984
8.497411	-1.114064
8.530097	-1.114144
8.564171	-1.114228
8.597069	-1.114325
8.630328	-1.114439
8.663860	-1.114555
8.696124	-1.114663
8.729408	-1.114761
8.763416	-1.114842
8.796036	-1.114919
8.829887	-1.115001
8.861991	-1.115088
8.895294	-1.115170
8.928888	-1.115236
8.962720	-1.115304
8.997219	-1.115384
9.028720	-1.115480
9.061645	-1.115586
9.094799	-1.115688
9.128366	-1.115779
9.161758	-1.115868
9.194720	-1.115958
9.228600	-1.116044
9.260785	-1.116136
9.294178	-1.116224
9.327397	-1.116319
9.360644	-1.116414
9.392993	-1.116496
9.426724	-1.116567
9.460669	-1.116635
9.494256	-1.116707
9.527436	-1.116793
9.559852	-1.116880
9.593569	-1.116964
9.627191	-1.117041
9.659834	-1.117121
9.693496	-1.117196
9.726891	-1.117277
9.759947	-1.117365
9.792045	-1.117451
9.824616	-1.117530
9.859069	-1.117606
9.893020	-1.117677
9.925720	-1.117743
9.959068	-1.117815
9.992694	-1.117896
10.02575	-1.117983
10.05828	-1.118079
10.09154	-1.118170
10.12495	-1.118236
10.15844	-1.118301
10.19167	-1.118371
10.22467	-1.118442
10.25847	-1.118522
10.29188	-1.118616
10.32492	-1.118710
10.35690	-1.118797
10.39120	-1.118880
10.42338	-1.118949
10.45679	-1.119013
10.48966	-1.119079
10.52425	-1.119145
10.55798	-1.119202
10.59080	-1.119266
10.62406	-1.119347
10.65647	-1.119439
10.68993	-1.119529
10.72278	-1.119610
10.75692	-1.119680
10.78954	-1.119741
10.82298	-1.119812
10.85548	-1.119892
10.88915	-1.119970
10.92210	-1.120056
10.95554	-1.120150
10.98883	-1.120243
11.02160	-1.120318
11.05442	-1.120377
11.08862	-1.120426
11.12134	-1.120482
11.15430	-1.120553
11.18726	-1.120625
11.22093	-1.120693
11.25432	-1.120759
11.28787	-1.120825
11.32070	-1.120896
11.35399	-1.120969
11.38758	-1.121038
11.42076	-1.121114
11.45418	-1.121197
11.48715	-1.121288
11.51978	-1.121379
11.55269	-1.121457
11.58559	-1.121518
11.61907	-1.121564
11.65324	-1.121604
11.68686	-1.121659
11.72052	-1.121720
11.75244	-1.121787
11.78568	-1.121856
11.81900	-1.121917
11.85267	-1.121973
11.88618	-1.122033
11.92004	-1.122093
11.95221	-1.122160
11.98512	-1.122233
12.01830	-1.122306
12.05159	-1.122374
12.08578	-1.122445
12.11782	-1.122506
12.15078	-1.122564
12.18509	-1.122621
12.21801	-1.122682
12.25037	-1.122746
12.28385	-1.122824
12.31680	-1.122898
12.35016	-1.122972
12.38396	-1.123036
12.41638	-1.123095
12.45089	-1.123151
12.48408	-1.123202
12.51729	-1.123248
12.55076	-1.123300
12.58389	-1.123360
12.61701	-1.123434
12.64960	-1.123516
12.68281	-1.123593
12.71596	-1.123660
12.74937	-1.123721
12.78264	-1.123786
12.81577	-1.123856
12.84908	-1.123924
12.88223	-1.123990
12.91553	-1.124051
12.94754	-1.124094
12.98092	-1.124134
13.01561	-1.124181
13.04844	-1.124226
13.08190	-1.124280
13.11536	-1.124345
13.14827	-1.124416
13.18137	-1.124491
13.21454	-1.124560
13.24754	-1.124611
13.28117	-1.124660
13.31498	-1.124722
13.34749	-1.124788
13.38000	-1.124859
13.41374	-1.124922
13.44682	-1.124966
13.48011	-1.125014
13.51329	-1.125063
13.54657	-1.125100
13.57941	-1.125139
13.61299	-1.125178
13.64686	-1.125217
13.68024	-1.125277
13.71389	-1.125348
13.74595	-1.125420
13.77911	-1.125494
13.81234	-1.125550
13.84560	-1.125598
13.87921	-1.125642
13.91208	-1.125694
13.94566	-1.125747
13.97875	-1.125798
14.01209	-1.125849
14.04508	-1.125897
14.07859	-1.125947
14.11216	-1.126009
14.14399	-1.126070
14.17807	-1.126125
14.21145	-1.126176
14.24519	-1.126220
14.27861	-1.126274
14.31182	-1.126329
14.34376	-1.126388
14.37764	-1.126437
14.41118	-1.126487
14.44474	-1.126547
14.47665	-1.126611
14.51007	-1.126669
14.54399	-1.126711
14.57642	-1.126735
14.61072	-1.126765
14.64417	-1.126811
14.67848	-1.126874
14.70953	-1.126937
14.74270	-1.127000
14.77624	-1.127067
14.80955	-1.127125
14.84149	-1.127178
14.87562	-1.127212
14.91013	-1.127235
14.94259	-1.127261
14.97573	-1.127298
15.00980	-1.127352
15.04265	-1.127416
15.07525	-1.127479
15.10815	-1.127541
15.14202	-1.127594
15.17592	-1.127633
15.20942	-1.127672
15.24208	-1.127714
15.27500	-1.127752
15.30819	-1.127801
15.34155	-1.127849
15.37461	-1.127901
15.40817	-1.127960
15.44131	-1.128010
15.47426	-1.128062
15.50759	-1.128111
15.53990	-1.128151
15.57395	-1.128190
15.60700	-1.128233
15.64053	-1.128279
15.67316	-1.128325
15.70682	-1.128363
15.74080	-1.128389
15.77302	-1.128411
15.80684	-1.128454
15.84070	-1.128524
15.87289	-1.128590
15.90580	-1.128646
15.93939	-1.128683
15.97317	-1.128708
16.00676	-1.128741
16.03921	-1.128780
16.07199	-1.128828
16.10585	-1.128876
16.13874	-1.128919
16.17242	-1.128956
16.20536	-1.128982
16.23796	-1.129014
16.27222	-1.129063
16.30506	-1.129108
16.33822	-1.129157
16.37177	-1.129209
16.40388	-1.129249
16.43780	-1.129293
16.47195	-1.129343
16.50409	-1.129386
16.53752	-1.129424
16.57047	-1.129444
16.60540	-1.129460
16.63868	-1.129489
16.67129	-1.129538
16.70487	-1.129599
16.73738	-1.129656
16.77036	-1.129714
16.80492	-1.129761
16.83612	-1.129801
16.87051	-1.129840
16.90292	-1.129873
16.93700	-1.129906
16.96992	-1.129950
17.00299	-1.129995
17.03680	-1.130036
17.07062	-1.130067
17.10320	-1.130095
17.13690	-1.130123
17.17018	-1.130156
17.20278	-1.130210
17.23639	-1.130272
17.26920	-1.130326
17.30225	-1.130373
17.33578	-1.130408
17.36940	-1.130435
17.40211	-1.130471
17.43593	-1.130519
17.46897	-1.130562
17.50242	-1.130608
17.53523	-1.130651
17.56822	-1.130684
17.60090	-1.130712
17.63621	-1.130747
17.66959	-1.130785
17.70259	-1.130837
17.73572	-1.130903
17.76797	-1.130960
17.80092	-1.131001
17.83446	-1.131034
17.86813	-1.131054
17.90100	-1.131077
17.93489	-1.131112
17.96825	-1.131154
18.00134	-1.131204
18.03520	-1.131254
18.06761	-1.131304
18.10099	-1.131349
18.13289	-1.131382
18.16741	-1.131411
18.20180	-1.131437
18.23358	-1.131460
18.26600	-1.131491
18.29966	-1.131518
18.33339	-1.131551
18.36752	-1.131594
18.40067	-1.131638
18.43321	-1.131690
18.46703	-1.131753
18.49958	-1.131803
18.53182	-1.131839
18.56588	-1.131851
18.60038	-1.131852
18.63312	-1.131865
18.66644	-1.131902
18.69955	-1.131947
18.73203	-1.131986
18.76530	-1.132014
18.79893	-1.132030
18.83266	-1.132046
18.86658	-1.132066
18.90013	-1.132091
18.93242	-1.132120
18.96578	-1.132148
18.99892	-1.132177
19.03275	-1.132210
19.06636	-1.132246
19.09834	-1.132284
19.13171	-1.132320
19.16482	-1.132352
19.19814	-1.132376
19.23156	-1.132399
19.26542	-1.132422
19.29838	-1.132444
19.33196	-1.132479
19.36472	-1.132524
19.39846	-1.132576
19.43064	-1.132630
19.46384	-1.132669
19.49693	-1.132685
19.53076	-1.132695
19.56351	-1.132710
19.59633	-1.132732
19.63015	-1.132761
19.66432	-1.132775
19.69635	-1.132782
19.73153	-1.132798
19.76571	-1.132830
19.79713	-1.132869
19.83009	-1.132912
19.86354	-1.132937
19.89625	-1.132949
19.92999	-1.132958
19.96386	-1.132973
19.99808	-1.132995
20.03054	-1.133030
20.06382	-1.133076
20.09679	-1.133124
20.12978	-1.133163
20.16310	-1.133194
20.19674	-1.133210
20.23021	-1.133218
20.26290	-1.133233
20.29748	-1.133258
20.32924	-1.133293
20.36242	-1.133335
20.39642	-1.133368
20.42876	-1.133384
20.46216	-1.133403
20.49538	-1.133425
20.52846	-1.133444
20.56166	-1.133467
20.59584	-1.133484
20.62898	-1.133501
20.66216	-1.133528
20.69452	-1.133560
20.72826	-1.133589
20.76074	-1.133612
20.79496	-1.133632
20.82840	-1.133646
20.86166	-1.133652
20.89536	-1.133662
20.92810	-1.133676
20.96158	-1.133692
20.99440	-1.133716
21.02882	-1.133742
21.06152	-1.133775
21.09399	-1.133808
21.12660	-1.133832
21.16038	-1.133833
21.19435	-1.133813
21.22874	-1.133809
21.26138	-1.133827
21.29389	-1.133858
21.32702	-1.133900
21.36088	-1.133936
21.39365	-1.133965
21.42662	-1.133988
21.46011	-1.134004
21.49308	-1.134009
21.52633	-1.134009
21.56014	-1.134007
21.59375	-1.134012
21.62642	-1.134031
21.65935	-1.134066
21.69320	-1.134101
21.72604	-1.134124
21.75963	-1.134128
21.79342	-1.134124
21.82699	-1.134119
21.85973	-1.134128
21.89369	-1.134143
21.92622	-1.134155
21.95937	-1.134164
21.99270	-1.134170
22.02591	-1.134183
22.06005	-1.134213
22.09248	-1.134249
22.12471	-1.134285
22.15818	-1.134311
22.19158	-1.134312
22.22534	-1.134303
22.25958	-1.134302
22.29230	-1.134308
22.32518	-1.134324
22.35852	-1.134334
22.39132	-1.134330
22.42534	-1.134330
22.45899	-1.134343
22.49092	-1.134363
22.52393	-1.134386
22.55808	-1.134401
22.59113	-1.134403
22.62466	-1.134408
22.65838	-1.134418
22.69110	-1.134417
22.72502	-1.134411
22.75877	-1.134399
22.79143	-1.134385
22.82518	-1.134397
22.85836	-1.134428
22.89053	-1.134459
22.92392	-1.134479
22.95734	-1.134471
22.99094	-1.134400
23.02480	-1.134320
23.05801	-1.134309
23.09164	-1.134322
23.12433	-1.134370
23.15686	-1.134403
23.18984	-1.134415
23.22366	-1.134412
23.25648	-1.134407
23.28979	-1.134398
23.32340	-1.134403
23.35642	-1.134408
23.39022	-1.134403
23.42297	-1.134401
23.45633	-1.134401
23.48918	-1.134390
23.52242	-1.134384
23.55703	-1.134386
23.58983	-1.134385
23.62250	-1.134380
23.65628	-1.134376
23.69020	-1.134373
23.72264	-1.134381
23.75438	-1.134387
23.78804	-1.134381
23.82247	-1.134357
23.85660	-1.134331
23.88960	-1.134318
23.92340	-1.134324
23.95615	-1.134336
23.98850	-1.134344
24.02176	-1.134348
24.05537	-1.134351
24.08824	-1.134341
24.12108	-1.134324
24.15568	-1.134312
24.18809	-1.134296
24.22120	-1.134288
24.25494	-1.134279
24.28841	-1.134264
24.32277	-1.134248
24.35537	-1.134236
[truncated: 9,952 more rows]
