# Supplementary material for: Investigation of Potential Amorphisation and Co-Amorphisation Behaviour of the Benzene Di-Carboxylic Acids upon Cryo-Milling
Source: Molecules. 2019 Nov 5;24(21):3990. doi: 10.3390/molecules24213990 (PMC6865180; doi:10.3390/molecules24213990)
Supplement: Supplementary file 1 [file molecules-24-03990-s001.zip › SI_pack/Figure_5_DSC_two_components/Data/Phthalic and isophthalic acid/PI_CM_ together_ 3 weeks_2 run.txt]

-40.22500	-0.09546106
-40.22178	-0.09562004
-40.22084	-0.09578869
-40.21630	-0.09596420
-40.21475	-0.09610934
-40.21042	-0.09620045
-40.20770	-0.09627525
-40.20480	-0.09632265
-40.20196	-0.09636344
-40.19861	-0.09639795
-40.19464	-0.09642834
-40.18972	-0.09646418
-40.18469	-0.09650082
-40.18146	-0.09652554
-40.17450	-0.09653688
-40.17054	-0.09654410
-40.16430	-0.09654296
-40.15698	-0.09651493
-40.14778	-0.09643342
-40.13895	-0.09628632
-40.12960	-0.09603162
-40.11932	-0.09568585
-40.10842	-0.09529188
-40.09610	-0.09485898
-40.08423	-0.09440782
-40.07148	-0.09400769
-40.05587	-0.09363829
-40.04222	-0.09326786
-40.02656	-0.09293041
-40.01162	-0.09271575
-39.99590	-0.09258766
-39.98019	-0.09250816
-39.96306	-0.09246749
-39.94498	-0.09244422
-39.92692	-0.09242629
-39.90834	-0.09243097
-39.89064	-0.09244894
-39.87194	-0.09250790
-39.85330	-0.09270274
-39.83250	-0.09305370
-39.81206	-0.09371446
-39.79056	-0.09466481
-39.76995	-0.09615676
-39.74938	-0.09849566
-39.72714	-0.1017039
-39.70645	-0.1055013
-39.68381	-0.1100077
-39.66165	-0.1149517
-39.63960	-0.1204478
-39.61588	-0.1265182
-39.59217	-0.1328925
-39.56820	-0.1390919
-39.54516	-0.1447616
-39.52176	-0.1503062
-39.49684	-0.1556800
-39.47268	-0.1606474
-39.44791	-0.1655872
-39.42296	-0.1707424
-39.39641	-0.1755669
-39.37160	-0.1804669
-39.34582	-0.1851114
-39.31994	-0.1894289
-39.29494	-0.1939648
-39.26910	-0.1984521
-39.24048	-0.2020231
-39.21380	-0.2058451
-39.18708	-0.2099536
-39.16113	-0.2146849
-39.13463	-0.2194558
-39.10750	-0.2237430
-39.07887	-0.2266067
-39.05186	-0.2294868
-39.02383	-0.2334936
-38.99660	-0.2379878
-38.96819	-0.2422837
-38.93946	-0.2456296
-38.91144	-0.2486078
-38.88296	-0.2524876
-38.85550	-0.2557320
-38.82732	-0.2582312
-38.79794	-0.2604820
-38.76728	-0.2634243
-38.73991	-0.2674600
-38.71017	-0.2714326
-38.68155	-0.2750546
-38.65351	-0.2775341
-38.62357	-0.2799568
-38.59366	-0.2824894
-38.56450	-0.2853367
-38.53425	-0.2881338
-38.50503	-0.2906415
-38.47637	-0.2942157
-38.44650	-0.2977821
-38.41816	-0.3006710
-38.38648	-0.3030712
-38.35628	-0.3050525
-38.32542	-0.3069148
-38.29608	-0.3098755
-38.26720	-0.3127374
-38.23746	-0.3154104
-38.20627	-0.3176455
-38.17520	-0.3196238
-38.14587	-0.3219661
-38.11592	-0.3241147
-38.08460	-0.3260572
-38.05371	-0.3282128
-38.02322	-0.3299856
-37.99332	-0.3315788
-37.96408	-0.3335994
-37.93253	-0.3360503
-37.90070	-0.3386476
-37.87148	-0.3411296
-37.83832	-0.3432962
-37.80800	-0.3451800
-37.77738	-0.3470862
-37.74665	-0.3491496
-37.71661	-0.3511044
-37.68594	-0.3528070
-37.65580	-0.3545027
-37.62270	-0.3564350
-37.59238	-0.3580096
-37.56219	-0.3594550
-37.53036	-0.3609418
-37.49907	-0.3624964
-37.46770	-0.3644491
-37.43692	-0.3665947
-37.40562	-0.3684150
-37.37571	-0.3701855
-37.34350	-0.3716812
-37.31135	-0.3732234
-37.28060	-0.3747994
-37.24884	-0.3763422
-37.21740	-0.3777351
-37.18597	-0.3789730
-37.15426	-0.3802200
-37.12258	-0.3816969
-37.09156	-0.3834618
-37.06016	-0.3852090
-37.02937	-0.3867416
-36.99656	-0.3881203
-36.96594	-0.3895300
-36.93428	-0.3911402
-36.90384	-0.3929240
-36.87266	-0.3943060
-36.83981	-0.3954079
-36.80798	-0.3962374
-36.77758	-0.3973737
-36.74528	-0.3989448
-36.71504	-0.4002106
-36.68236	-0.4011505
-36.64959	-0.4018066
-36.61754	-0.4024610
-36.58679	-0.4036792
-36.55600	-0.4054224
-36.52325	-0.4073319
-36.49318	-0.4089832
-36.46132	-0.4103462
-36.42795	-0.4112988
-36.39672	-0.4121716
-36.36440	-0.4131824
-36.33347	-0.4140724
-36.30254	-0.4150002
-36.26946	-0.4160102
-36.23828	-0.4170160
-36.20498	-0.4182869
-36.17534	-0.4198166
-36.14332	-0.4211032
-36.11111	-0.4221127
-36.07987	-0.4229816
-36.04645	-0.4237541
-36.01432	-0.4248106
-35.98235	-0.4261550
-35.95102	-0.4274075
-35.92087	-0.4285232
-35.88760	-0.4295484
-35.85647	-0.4304148
-35.82412	-0.4314243
-35.79184	-0.4323497
-35.76098	-0.4330103
-35.72728	-0.4336726
-35.69544	-0.4344038
-35.66350	-0.4352096
-35.63215	-0.4362758
-35.60080	-0.4375548
-35.56794	-0.4389016
-35.53627	-0.4401478
-35.50544	-0.4411158
-35.47244	-0.4418590
-35.44102	-0.4424822
-35.40742	-0.4431538
-35.37640	-0.4440930
-35.34446	-0.4450826
-35.31180	-0.4459208
-35.28054	-0.4466652
-35.24628	-0.4474566
-35.21602	-0.4484000
-35.18483	-0.4496486
-35.15277	-0.4510066
-35.12156	-0.4520530
-35.08872	-0.4528510
-35.05518	-0.4534805
-35.02402	-0.4540600
-34.99214	-0.4548050
-34.96011	-0.4556783
-34.92885	-0.4566874
-34.89653	-0.4578304
-34.86386	-0.4587172
-34.83218	-0.4595528
-34.79909	-0.4602990
-34.76821	-0.4609182
-34.73682	-0.4616843
-34.70346	-0.4624484
-34.67136	-0.4631018
-34.64003	-0.4638834
-34.60662	-0.4646106
-34.57484	-0.4652780
-34.54185	-0.4662424
-34.50925	-0.4673920
-34.47820	-0.4683750
-34.44624	-0.4692514
-34.41447	-0.4699966
-34.38141	-0.4705220
-34.35056	-0.4709542
-34.31622	-0.4714362
-34.28375	-0.4720383
-34.25187	-0.4728945
-34.22086	-0.4742134
-34.18875	-0.4754402
-34.15729	-0.4764800
-34.12341	-0.4773207
-34.09180	-0.4779852
-34.05950	-0.4786309
-34.02707	-0.4793272
-33.99530	-0.4799688
-33.96287	-0.4806220
-33.93088	-0.4813238
-33.89925	-0.4820154
-33.86684	-0.4826880
-33.83506	-0.4833432
-33.80152	-0.4841187
-33.77042	-0.4849480
-33.73830	-0.4859051
-33.70503	-0.4867841
-33.67262	-0.4873396
-33.63900	-0.4878702
-33.60774	-0.4884906
-33.57644	-0.4893641
-33.54450	-0.4904918
-33.51268	-0.4916568
-33.47981	-0.4924654
-33.44797	-0.4930222
-33.41498	-0.4934772
-33.38187	-0.4937478
-33.35036	-0.4941694
-33.31722	-0.4948922
-33.28607	-0.4958441
-33.25420	-0.4968592
-33.22258	-0.4975878
-33.19003	-0.4979231
-33.15628	-0.4982604
-33.12357	-0.4986804
-33.09226	-0.4993004
-33.05906	-0.4999460
-33.02784	-0.5006248
-32.99355	-0.5013070
-32.96289	-0.5019580
-32.93033	-0.5025854
-32.89786	-0.5031547
-32.86565	-0.5036637
-32.83399	-0.5041626
-32.80112	-0.5046262
-32.76840	-0.5050216
-32.73572	-0.5054163
-32.70234	-0.5058160
-32.66999	-0.5062778
-32.63724	-0.5067969
-32.60568	-0.5073117
-32.57347	-0.5079187
-32.54209	-0.5084791
-32.50987	-0.5089754
-32.47674	-0.5093956
-32.44503	-0.5097638
-32.41189	-0.5101406
-32.37985	-0.5105596
-32.34730	-0.5109558
-32.31519	-0.5114488
-32.28158	-0.5119530
-32.24907	-0.5124576
-32.21716	-0.5128632
-32.18389	-0.5132110
-32.15246	-0.5134812
-32.12063	-0.5137616
-32.08749	-0.5140502
-32.05585	-0.5144097
-32.02306	-0.5147195
-31.99022	-0.5150281
-31.95810	-0.5152739
-31.92569	-0.5155388
-31.89340	-0.5159116
-31.85976	-0.5163284
-31.82776	-0.5167282
-31.79578	-0.5170664
-31.76404	-0.5174124
-31.73016	-0.5177351
-31.69826	-0.5180664
-31.66540	-0.5184038
-31.63373	-0.5186696
-31.60160	-0.5189477
-31.56972	-0.5192556
-31.53611	-0.5195498
-31.50386	-0.5198884
-31.47131	-0.5202060
-31.43907	-0.5205085
-31.40624	-0.5208222
-31.37338	-0.5211153
-31.34138	-0.5214235
-31.30898	-0.5218212
-31.27784	-0.5221992
-31.24450	-0.5225750
-31.21306	-0.5229606
-31.18019	-0.5233309
-31.14800	-0.5236812
-31.11594	-0.5240286
-31.08257	-0.5243220
-31.04853	-0.5245444
-31.01644	-0.5247680
-30.98388	-0.5250139
-30.95176	-0.5253797
-30.91980	-0.5258750
-30.88766	-0.5265180
-30.85415	-0.5270720
-30.82216	-0.5274012
-30.79004	-0.5276949
-30.75618	-0.5279309
-30.72464	-0.5282549
-30.69244	-0.5287769
-30.65909	-0.5293904
-30.62615	-0.5298809
-30.59528	-0.5301932
-30.56173	-0.5304556
-30.52878	-0.5308037
-30.49716	-0.5312590
-30.46606	-0.5317302
-30.43393	-0.5321119
-30.39963	-0.5323910
-30.36690	-0.5327434
-30.33392	-0.5333180
-30.30144	-0.5339630
-30.26960	-0.5345463
-30.23690	-0.5349188
-30.20530	-0.5351570
-30.17235	-0.5354360
-30.13988	-0.5357937
-30.10734	-0.5361250
-30.07519	-0.5364801
-30.04092	-0.5368540
-30.00856	-0.5372970
-29.97530	-0.5379492
-29.94378	-0.5386426
-29.91136	-0.5391809
-29.87964	-0.5396132
-29.84630	-0.5399549
-29.81286	-0.5403310
-29.77998	-0.5407400
-29.74820	-0.5411509
-29.71675	-0.5415516
-29.68454	-0.5419056
-29.65123	-0.5422320
-29.61822	-0.5425516
-29.58519	-0.5428822
-29.55258	-0.5432457
-29.52113	-0.5436768
-29.48822	-0.5442164
-29.45537	-0.5448547
-29.42248	-0.5455317
-29.38997	-0.5462713
-29.35752	-0.5468886
-29.32533	-0.5473526
-29.29342	-0.5477213
-29.26096	-0.5479568
-29.22746	-0.5481635
-29.19397	-0.5484642
-29.16168	-0.5488384
-29.13002	-0.5493688
-29.09742	-0.5498846
-29.06485	-0.5502404
-29.03274	-0.5505400
-28.99921	-0.5508015
-28.96637	-0.5510359
-28.93231	-0.5513385
-28.89975	-0.5516918
-28.86890	-0.5522049
-28.83570	-0.5528116
-28.80353	-0.5533204
-28.77138	-0.5537690
-28.73765	-0.5541586
-28.70535	-0.5545739
-28.67402	-0.5550783
-28.64083	-0.5554614
-28.60816	-0.5557663
-28.57550	-0.5560676
-28.54251	-0.5564348
-28.50946	-0.5567475
-28.47718	-0.5570724
-28.44332	-0.5574555
-28.41232	-0.5579191
-28.37930	-0.5585980
-28.34713	-0.5591717
-28.31438	-0.5595481
-28.28042	-0.5598325
-28.24694	-0.5601262
-28.21659	-0.5606691
-28.18350	-0.5614156
-28.15181	-0.5619758
-28.12014	-0.5623326
-28.08620	-0.5625152
-28.05262	-0.5626553
-28.01970	-0.5629853
-27.98704	-0.5634780
-27.95526	-0.5639530
-27.92302	-0.5643359
-27.89004	-0.5647400
-27.85682	-0.5651412
-27.82440	-0.5655640
-27.79120	-0.5658780
-27.75841	-0.5660425
-27.72533	-0.5662461
-27.69331	-0.5666600
-27.66113	-0.5673153
-27.62817	-0.5681441
-27.59542	-0.5686980
-27.56311	-0.5690536
-27.52974	-0.5693218
-27.49659	-0.5695715
-27.46488	-0.5699146
-27.43193	-0.5703232
-27.40048	-0.5706687
-27.36706	-0.5710776
-27.33395	-0.5715278
-27.30178	-0.5719870
-27.26912	-0.5724094
-27.23637	-0.5726451
-27.20288	-0.5728199
-27.17037	-0.5730857
-27.13768	-0.5735032
-27.10556	-0.5741368
-27.07286	-0.5747063
-27.04082	-0.5750436
-27.00677	-0.5753010
-26.97310	-0.5755576
-26.94116	-0.5758436
-26.90906	-0.5762452
-26.87550	-0.5766534
-26.84332	-0.5770264
-26.81008	-0.5774511
-26.77646	-0.5779224
-26.74564	-0.5782770
-26.71309	-0.5786915
-26.67814	-0.5791040
-26.64608	-0.5794449
-26.61420	-0.5798081
-26.58197	-0.5801032
-26.54940	-0.5803704
-26.51540	-0.5807764
-26.48268	-0.5812270
-26.44951	-0.5816956
-26.41706	-0.5821354
-26.38381	-0.5826628
-26.35260	-0.5833229
-26.32047	-0.5840168
-26.28843	-0.5844242
-26.25556	-0.5845832
-26.22276	-0.5847685
-26.18870	-0.5849540
-26.15612	-0.5851474
-26.12268	-0.5854507
-26.09070	-0.5857854
-26.05776	-0.5861620
-26.02483	-0.5865508
-25.99246	-0.5869807
-25.95969	-0.5875054
-25.92730	-0.5879136
-25.89558	-0.5881464
-25.86167	-0.5882755
-25.82753	-0.5884304
-25.79473	-0.5886974
-25.76175	-0.5891804
-25.73100	-0.5897403
-25.69758	-0.5902018
-25.66445	-0.5905434
-25.63178	-0.5910100
-25.59868	-0.5914671
-25.56755	-0.5919048
-25.53434	-0.5922344
-25.50133	-0.5923650
-25.46908	-0.5924918
-25.43433	-0.5926443
-25.40230	-0.5928995
-25.36860	-0.5933695
-25.33762	-0.5939994
-25.30620	-0.5947090
-25.27328	-0.5952220
-25.23879	-0.5954084
-25.20484	-0.5955291
-25.17150	-0.5956456
-25.14022	-0.5959230
-25.10830	-0.5962578
-25.07686	-0.5965645
-25.04260	-0.5967688
-25.00826	-0.5969631
-24.97620	-0.5973034
-24.94353	-0.5977738
-24.91177	-0.5982099
-24.87863	-0.5985309
-24.84540	-0.5987751
-24.81187	-0.5990910
-24.77865	-0.5994172
-24.74744	-0.5996730
-24.71318	-0.5999133
-24.68010	-0.6002102
-24.64780	-0.6008668
-24.61616	-0.6015272
-24.58400	-0.6019545
-24.54985	-0.6021254
-24.51702	-0.6022657
-24.48376	-0.6024115
-24.45162	-0.6026974
-24.41886	-0.6031590
-24.38575	-0.6037100
-24.35244	-0.6041374
-24.32046	-0.6044092
-24.28803	-0.6046754
-24.25485	-0.6050112
-24.22185	-0.6053570
-24.18882	-0.6057324
-24.15612	-0.6061024
-24.12331	-0.6064722
-24.09139	-0.6067398
-24.05774	-0.6069512
-24.02553	-0.6071350
-23.99123	-0.6072906
-23.95892	-0.6075846
-23.92686	-0.6078979
-23.89460	-0.6081679
-23.86049	-0.6083347
-23.82788	-0.6084389
-23.79534	-0.6085579
-23.76129	-0.6088470
-23.72930	-0.6093120
-23.69702	-0.6099172
-23.66506	-0.6104380
-23.63147	-0.6108365
-23.59927	-0.6110943
-23.56562	-0.6113446
-23.53261	-0.6115309
-23.50012	-0.6117310
-23.46590	-0.6119250
-23.43398	-0.6120850
-23.40166	-0.6122790
-23.36842	-0.6125006
-23.33552	-0.6127434
-23.30277	-0.6131316
-23.26964	-0.6135855
-23.23796	-0.6139109
-23.20484	-0.6142385
-23.17210	-0.6145898
-23.13922	-0.6149530
-23.10689	-0.6153240
-23.07294	-0.6156033
-23.04118	-0.6157770
-23.00748	-0.6158884
-22.97482	-0.6160186
-22.94215	-0.6161240
-22.90789	-0.6163013
-22.87406	-0.6167221
-22.84316	-0.6173474
-22.81069	-0.6180234
-22.77692	-0.6183940
-22.74420	-0.6185359
-22.71092	-0.6186996
-22.67846	-0.6188990
-22.64581	-0.6190984
-22.61299	-0.6193250
-22.57974	-0.6195288
-22.54629	-0.6197314
-22.51428	-0.6200205
-22.48134	-0.6203901
-22.44812	-0.6207671
-22.41504	-0.6211528
-22.38306	-0.6214794
-22.35040	-0.6217402
-22.31720	-0.6219072
-22.28293	-0.6220205
-22.25080	-0.6221328
-22.21750	-0.6223144
-22.18451	-0.6226256
-22.15222	-0.6230831
-22.11952	-0.6234002
-22.08554	-0.6235535
-22.05253	-0.6236703
-22.01992	-0.6238396
-21.98708	-0.6241582
-21.95478	-0.6245772
-21.92165	-0.6248770
-21.88906	-0.6250992
-21.85480	-0.6252854
-21.82170	-0.6255337
-21.79030	-0.6260025
-21.75787	-0.6263682
-21.72589	-0.6267066
-21.69195	-0.6268821
-21.65910	-0.6270635
-21.62575	-0.6272000
-21.59328	-0.6273318
-21.55920	-0.6274776
-21.52674	-0.6278769
-21.49400	-0.6283518
-21.46134	-0.6287902
-21.42828	-0.6291801
-21.39575	-0.6293335
-21.36304	-0.6294712
-21.32967	-0.6296866
-21.29706	-0.6298296
-21.26393	-0.6299807
-21.23057	-0.6301399
-21.19729	-0.6302652
-21.16472	-0.6304514
-21.13202	-0.6308062
-21.09868	-0.6311382
-21.06725	-0.6313672
-21.03428	-0.6315532
-21.00022	-0.6316748
-20.96768	-0.6318078
-20.93341	-0.6319496
-20.90161	-0.6321070
-20.86864	-0.6323276
-20.83706	-0.6325720
-20.80332	-0.6327750
-20.76931	-0.6329180
-20.73655	-0.6330453
-20.70361	-0.6332622
-20.67188	-0.6337210
-20.63878	-0.6341932
-20.60689	-0.6345822
-20.57309	-0.6347385
-20.53974	-0.6348584
-20.50630	-0.6349768
-20.47391	-0.6351004
-20.44018	-0.6352387
-20.40790	-0.6354252
-20.37444	-0.6356916
-20.34041	-0.6361250
-20.30905	-0.6366631
-20.27607	-0.6371351
-20.24334	-0.6375049
-20.21164	-0.6376446
-20.17727	-0.6377685
-20.14339	-0.6378952
-20.11063	-0.6380208
-20.07908	-0.6381454
-20.04508	-0.6382710
-20.01287	-0.6384239
-19.97926	-0.6386559
-19.94622	-0.6389262
-19.91368	-0.6391475
-19.88161	-0.6393040
-19.84771	-0.6394326
-19.81502	-0.6396081
-19.78132	-0.6398354
-19.74888	-0.6399958
-19.71569	-0.6401612
-19.68265	-0.6403985
-19.65063	-0.6406625
-19.61725	-0.6408662
-19.58441	-0.6410854
-19.55125	-0.6412308
-19.51957	-0.6413610
-19.48642	-0.6414880
-19.45225	-0.6416187
-19.41804	-0.6417450
-19.38619	-0.6418945
-19.35270	-0.6421433
-19.32108	-0.6425042
-19.28794	-0.6426925
-19.25510	-0.6428254
-19.22060	-0.6429587
-19.18797	-0.6431113
-19.15623	-0.6433542
-19.12341	-0.6435434
-19.09032	-0.6436858
-19.05523	-0.6438272
-19.02310	-0.6439624
-18.99020	-0.6440968
-18.95701	-0.6442292
-18.92279	-0.6443734
-18.89064	-0.6445761
-18.85837	-0.6449262
-18.82582	-0.6452924
-18.79204	-0.6455497
-18.75971	-0.6457111
-18.72641	-0.6458472
-18.69364	-0.6459801
-18.66034	-0.6461116
-18.62696	-0.6462454
-18.59394	-0.6464273
-18.56095	-0.6468045
-18.52924	-0.6472911
-18.49592	-0.6476174
-18.46244	-0.6477746
-18.42889	-0.6479104
-18.39578	-0.6481147
-18.36308	-0.6482882
-18.33216	-0.6484336
-18.29684	-0.6485678
-18.26466	-0.6487008
-18.23097	-0.6488575
-18.19878	-0.6490654
-18.16599	-0.6492520
-18.13312	-0.6493938
-18.09901	-0.6495273
-18.06630	-0.6496598
-18.03404	-0.6497943
-18.00017	-0.6499351
-17.96752	-0.6501293
-17.93555	-0.6504615
-17.90214	-0.6508560
-17.86928	-0.6510318
-17.83711	-0.6511660
-17.80246	-0.6512976
-17.76894	-0.6514338
-17.73579	-0.6516224
-17.70284	-0.6519609
-17.66974	-0.6522390
-17.63840	-0.6523845
-17.60483	-0.6525206
-17.57076	-0.6526524
-17.53718	-0.6527840
-17.50525	-0.6529235
-17.47211	-0.6531450
-17.43970	-0.6534420
-17.40787	-0.6536048
-17.37486	-0.6537441
-17.34121	-0.6538801
-17.30812	-0.6540196
-17.27443	-0.6541620
-17.24135	-0.6543036
-17.20877	-0.6544430
-17.17573	-0.6545812
-17.14147	-0.6547180
-17.10924	-0.6548587
-17.07596	-0.6550270
-17.04341	-0.6553035
-17.01146	-0.6555799
-16.97898	-0.6557949
-16.94504	-0.6559350
-16.91184	-0.6560732
-16.87888	-0.6562104
-16.84522	-0.6563468
-16.81256	-0.6564788
-16.77927	-0.6566140
-16.74583	-0.6567686
-16.71352	-0.6570766
-16.68036	-0.6575243
-16.64799	-0.6577820
-16.61542	-0.6579224
-16.58238	-0.6580570
-16.54852	-0.6581908
-16.51490	-0.6583562
-16.48135	-0.6585754
-16.44930	-0.6588098
-16.41622	-0.6590374
-16.38301	-0.6591985
-16.35044	-0.6593413
-16.31726	-0.6594856
-16.28479	-0.6596320
-16.25106	-0.6597931
-16.21836	-0.6599364
-16.18614	-0.6600812
-16.15213	-0.6602251
-16.11953	-0.6603660
-16.08597	-0.6605102
-16.05312	-0.6606489
-16.02061	-0.6607850
-15.98692	-0.6609246
-15.95407	-0.6610660
-15.92114	-0.6613169
-15.88825	-0.6615655
-15.85548	-0.6617090
-15.82207	-0.6618499
-15.78815	-0.6619901
-15.75467	-0.6621322
-15.72239	-0.6623702
-15.68919	-0.6625940
-15.65684	-0.6627656
-15.62334	-0.6629078
-15.59039	-0.6630469
-15.55622	-0.6631837
-15.52403	-0.6633210
-15.49142	-0.6634628
-15.45728	-0.6636074
-15.42507	-0.6637515
-15.39066	-0.6639259
-15.35795	-0.6641210
-15.32527	-0.6643344
-15.29287	-0.6645095
-15.25981	-0.6646705
-15.22657	-0.6648560
-15.19337	-0.6650339
-15.16109	-0.6652235
-15.12760	-0.6653691
-15.09441	-0.6655088
-15.06149	-0.6656478
-15.02808	-0.6657886
-14.99508	-0.6659336
-14.96276	-0.6660808
-14.92874	-0.6662276
-14.89465	-0.6663736
-14.86252	-0.6665189
-14.83039	-0.6666653
-14.79699	-0.6668130
-14.76381	-0.6669831
-14.73142	-0.6671340
-14.69783	-0.6672836
-14.66386	-0.6674274
-14.63222	-0.6675680
-14.59731	-0.6677089
-14.56606	-0.6678544
-14.53167	-0.6680095
-14.49968	-0.6682000
-14.46706	-0.6684434
-14.43342	-0.6686687
-14.40064	-0.6688147
-14.36810	-0.6689572
-14.33272	-0.6690948
-14.30028	-0.6692321
-14.26793	-0.6693750
-14.23484	-0.6695234
-14.20166	-0.6696726
-14.16915	-0.6698212
-14.13648	-0.6699664
-14.10228	-0.6701100
-14.06921	-0.6702541
-14.03662	-0.6704024
-14.00239	-0.6705531
-13.97017	-0.6706975
-13.93669	-0.6708394
-13.90261	-0.6709812
-13.87153	-0.6711291
-13.83790	-0.6712901
-13.80458	-0.6714764
-13.77155	-0.6716314
-13.73869	-0.6717795
-13.70451	-0.6719240
-13.67176	-0.6720700
-13.63835	-0.6722169
-13.60605	-0.6723756
-13.57322	-0.6726289
-13.53984	-0.6728602
-13.50764	-0.6730111
-13.47559	-0.6731589
-13.44170	-0.6733020
-13.40873	-0.6734419
-13.37464	-0.6735778
-13.34151	-0.6737153
-13.30694	-0.6738600
-13.27479	-0.6740097
-13.24365	-0.6742426
-13.20954	-0.6744380
-13.17650	-0.6745850
-13.14346	-0.6747286
-13.11136	-0.6748750
-13.07759	-0.6750222
-13.04448	-0.6751695
-13.01118	-0.6753362
-12.97772	-0.6755058
-12.94586	-0.6756530
-12.91317	-0.6757935
-12.87911	-0.6759278
-12.84608	-0.6760638
-12.81175	-0.6762056
-12.78045	-0.6763530
-12.74660	-0.6765012
-12.71298	-0.6766486
-12.68055	-0.6767974
-12.64782	-0.6769607
-12.61455	-0.6771274
-12.58194	-0.6772768
-12.54830	-0.6774184
-12.51491	-0.6775574
-12.48108	-0.6776975
-12.44844	-0.6778411
-12.41551	-0.6779908
-12.38303	-0.6781350
-12.35000	-0.6782775
-12.31608	-0.6784203
-12.28328	-0.6785615
-12.24939	-0.6787055
-12.21654	-0.6788494
-12.18352	-0.6789970
-12.15076	-0.6791688
-12.11837	-0.6793318
-12.08500	-0.6795072
-12.05142	-0.6796515
-12.01920	-0.6797944
-11.98544	-0.6799431
-11.95297	-0.6800924
-11.91924	-0.6802405
-11.88638	-0.6803880
-11.85285	-0.6805280
-11.82028	-0.6806670
-11.78697	-0.6808066
-11.75308	-0.6809468
-11.71954	-0.6810880
-11.68694	-0.6812337
-11.65292	-0.6813826
-11.62131	-0.6815312
-11.58801	-0.6816810
-11.55435	-0.6818261
-11.52272	-0.6819710
-11.48784	-0.6821158
-11.45528	-0.6822618
-11.42151	-0.6824295
-11.38872	-0.6825985
-11.35566	-0.6827457
-11.32250	-0.6828874
-11.28931	-0.6830268
-11.25648	-0.6831678
-11.22348	-0.6833120
-11.19099	-0.6834574
-11.15643	-0.6836016
-11.12367	-0.6837397
-11.09136	-0.6838738
-11.05736	-0.6840050
-11.02376	-0.6841392
-10.98967	-0.6842834
-10.95660	-0.6845184
-10.92520	-0.6848845
-10.89191	-0.6851320
-10.85906	-0.6852784
-10.82486	-0.6854196
-10.79212	-0.6855593
-10.75918	-0.6857008
-10.72598	-0.6858466
-10.69336	-0.6859899
-10.66025	-0.6861322
-10.62642	-0.6862782
-10.59396	-0.6864192
-10.56156	-0.6865553
-10.52701	-0.6866919
-10.49374	-0.6868280
-10.46073	-0.6869678
-10.42754	-0.6871119
-10.39368	-0.6872515
-10.36162	-0.6873892
-10.32952	-0.6875266
-10.29518	-0.6876672
-10.26150	-0.6878118
-10.22950	-0.6879516
-10.19574	-0.6880900
-10.16153	-0.6882281
-10.12955	-0.6883655
-10.09676	-0.6885044
-10.06308	-0.6886456
-10.03033	-0.6887884
-9.997401	-0.6889344
-9.964528	-0.6890757
-9.931410	-0.6892090
-9.897684	-0.6893396
-9.864801	-0.6894738
-9.831774	-0.6896160
-9.798028	-0.6897598
-9.766300	-0.6898999
-9.732449	-0.6900366
-9.698500	-0.6901721
-9.665631	-0.6903103
-9.632191	-0.6904488
-9.600356	-0.6905887
-9.566156	-0.6907431
-9.533949	-0.6909132
-9.501049	-0.6910660
-9.469244	-0.6912139
-9.434882	-0.6913474
-9.401624	-0.6914806
-9.368750	-0.6916138
-9.335262	-0.6917500
-9.302222	-0.6918932
-9.269669	-0.6920356
-9.236746	-0.6921710
-9.203751	-0.6923003
-9.169036	-0.6924249
-9.135422	-0.6925506
-9.103214	-0.6926849
-9.069276	-0.6928822
-9.037350	-0.6930399
-9.005004	-0.6931800
-8.971546	-0.6933194
-8.938953	-0.6934534
-8.904929	-0.6935826
-8.871622	-0.6937132
-8.838253	-0.6938372
-8.805181	-0.6939610
-8.771666	-0.6940870
-8.739074	-0.6942163
-8.706684	-0.6943472
-8.672391	-0.6944784
-8.638641	-0.6946099
-8.605309	-0.6947461
-8.572836	-0.6949035
-8.541165	-0.6950760
-8.507094	-0.6952220
-8.473549	-0.6953612
-8.440888	-0.6955008
-8.408819	-0.6956332
-8.375092	-0.6957631
-8.341605	-0.6958924
-8.308666	-0.6960170
-8.274844	-0.6961441
-8.241400	-0.6962793
-8.208699	-0.6964142
-8.176900	-0.6965491
-8.142304	-0.6966826
-8.109032	-0.6968139
-8.075641	-0.6969453
-8.043012	-0.6970770
-8.009668	-0.6972085
-7.975831	-0.6973398
-7.944053	-0.6974718
-7.910538	-0.6976060
-7.877780	-0.6977349
-7.843780	-0.6978626
-7.810159	-0.6979918
-7.778084	-0.6981192
-7.744601	-0.6982468
-7.711679	-0.6983796
-7.678282	-0.6985066
-7.646026	-0.6986350
-7.611064	-0.6987671
-7.578290	-0.6988969
-7.546068	-0.6990488
-7.511658	-0.6992185
-7.480372	-0.6993522
-7.447595	-0.6994852
-7.413480	-0.6996139
-7.380197	-0.6997358
-7.347384	-0.6998584
-7.313897	-0.6999814
-7.280450	-0.7001063
-7.247122	-0.7002356
-7.214251	-0.7003684
-7.180630	-0.7005047
-7.148262	-0.7006335
-7.115085	-0.7007564
-7.081558	-0.7008748
-7.048662	-0.7009924
-7.015132	-0.7011128
-6.982025	-0.7012376
-6.948762	-0.7013618
-6.916244	-0.7014922
-6.881753	-0.7016272
-6.849938	-0.7017628
-6.816753	-0.7018928
-6.784389	-0.7020114
-6.750644	-0.7021250
-6.717455	-0.7022387
-6.682952	-0.7023609
-6.649518	-0.7024921
-6.617176	-0.7026244
-6.584451	-0.7027563
-6.551891	-0.7028835
-6.517658	-0.7030081
-6.485480	-0.7031335
-6.452700	-0.7032558
-6.419049	-0.7033776
-6.385527	-0.7035000
-6.351950	-0.7036240
-6.319846	-0.7037494
-6.286016	-0.7038772
-6.252253	-0.7040058
-6.220227	-0.7041282
-6.186455	-0.7042425
-6.153103	-0.7043513
-6.118856	-0.7044626
-6.086062	-0.7045856
-6.053726	-0.7047944
-6.021262	-0.7049910
-5.988589	-0.7051168
-5.955028	-0.7052352
-5.920512	-0.7053456
-5.887546	-0.7054597
-5.853801	-0.7055840
-5.821908	-0.7057134
-5.789606	-0.7058932
-5.756496	-0.7060202
-5.723299	-0.7061360
-5.689172	-0.7062422
-5.654937	-0.7063509
-5.622492	-0.7064652
-5.590102	-0.7065826
-5.556864	-0.7066995
-5.523508	-0.7068175
-5.489434	-0.7069351
-5.457482	-0.7070572
-5.424530	-0.7071794
-5.390539	-0.7072964
-5.358028	-0.7074094
-5.324219	-0.7075260
-5.291108	-0.7076409
-5.258326	-0.7077612
-5.224856	-0.7078862
-5.192433	-0.7080034
-5.159000	-0.7081184
-5.125000	-0.7082345
-5.092590	-0.7083479
-5.058933	-0.7084665
-5.025586	-0.7085896
-4.992252	-0.7087104
-4.960087	-0.7088272
-4.926810	-0.7089414
-4.892539	-0.7090547
-4.859154	-0.7091699
-4.826790	-0.7092847
-4.794484	-0.7093955
-4.760996	-0.7095046
-4.728070	-0.7096134
-4.694867	-0.7097218
-4.660538	-0.7098339
-4.627378	-0.7099457
-4.594328	-0.7100608
-4.562393	-0.7101810
-4.528215	-0.7102997
-4.496244	-0.7104120
-4.462560	-0.7105206
-4.428211	-0.7106301
-4.395824	-0.7107369
-4.363152	-0.7108489
-4.329726	-0.7109647
-4.296398	-0.7110753
-4.263373	-0.7111842
-4.230654	-0.7112918
-4.197208	-0.7113951
-4.163596	-0.7114985
-4.129368	-0.7116038
-4.096697	-0.7117112
-4.063672	-0.7118238
-4.030917	-0.7119318
-3.998152	-0.7120350
-3.964170	-0.7121343
-3.930482	-0.7122310
-3.897000	-0.7123398
-3.863567	-0.7124963
-3.832478	-0.7127168
-3.799228	-0.7129565
-3.765875	-0.7130774
-3.733822	-0.7131774
-3.699112	-0.7132701
-3.665650	-0.7133589
-3.632530	-0.7134503
-3.598735	-0.7135452
-3.566239	-0.7136422
-3.532470	-0.7137456
-3.498901	-0.7138562
-3.466529	-0.7140415
-3.433186	-0.7142376
-3.400498	-0.7143655
-3.368296	-0.7144672
-3.333822	-0.7145631
-3.300110	-0.7146538
-3.267913	-0.7147466
-3.233982	-0.7148407
-3.200839	-0.7149304
-3.167047	-0.7150274
-3.133492	-0.7151318
-3.102398	-0.7152394
-3.068339	-0.7153458
-3.034595	-0.7154485
-3.000764	-0.7155420
-2.967873	-0.7156360
-2.935180	-0.7157350
-2.902229	-0.7158434
-2.868510	-0.7159519
-2.836870	-0.7160570
-2.801564	-0.7161534
-2.768489	-0.7162500
-2.735796	-0.7163451
-2.703301	-0.7164388
-2.669543	-0.7165268
-2.637234	-0.7166178
-2.603194	-0.7167103
-2.570598	-0.7168055
-2.537310	-0.7168999
-2.502946	-0.7169900
-2.469852	-0.7170830
-2.436180	-0.7171915
-2.403458	-0.7173020
-2.372083	-0.7174075
-2.338146	-0.7175020
-2.304719	-0.7175903
-2.270102	-0.7176801
-2.237094	-0.7177789
-2.204158	-0.7178789
-2.171998	-0.7179785
-2.139244	-0.7180700
-2.105848	-0.7181594
-2.071433	-0.7182456
-2.037956	-0.7183313
-2.004706	-0.7184179
-1.972711	-0.7184966
-1.939640	-0.7185722
-1.904928	-0.7186518
-1.872764	-0.7187426
-1.839560	-0.7189524
-1.806920	-0.7194294
-1.773626	-0.7199592
-1.740028	-0.7201611
-1.708572	-0.7202570
-1.674044	-0.7203464
-1.639953	-0.7204330
-1.607678	-0.7205210
-1.575036	-0.7206051
-1.541322	-0.7206870
-1.507874	-0.7207672
-1.474563	-0.7208481
-1.441192	-0.7209326
-1.407961	-0.7210169
-1.375431	-0.7211038
-1.341673	-0.7211948
-1.309207	-0.7212824
-1.275029	-0.7213700
-1.241717	-0.7214540
-1.208211	-0.7215415
-1.174782	-0.7216310
-1.143330	-0.7217187
-1.109030	-0.7218047
-1.076091	-0.7218932
-1.042601	-0.7219928
-1.010272	-0.7221042
-0.9776106	-0.7221985
-0.9444812	-0.7222828
-0.9102418	-0.7223645
-0.8760172	-0.7224444
-0.8430578	-0.7225311
-0.8098261	-0.7226226
-0.7771437	-0.7227178
-0.7449613	-0.7228112
-0.7101056	-0.7229039
-0.6774274	-0.7229941
-0.6436821	-0.7230839
-0.6116446	-0.7231726
-0.5791875	-0.7232618
-0.5452337	-0.7233507
-0.5121402	-0.7234361
-0.4783617	-0.7235208
-0.4444260	-0.7236061
-0.4118631	-0.7236878
-0.3785347	-0.7237720
-0.3443650	-0.7238618
-0.3130895	-0.7239538
-0.2799326	-0.7240546
-0.2462433	-0.7241556
-0.2134227	-0.7242426
-0.1796170	-0.7243250
-0.1463492	-0.7244081
-0.1133705	-0.7244874
-0.08060790	-0.7245703
-0.04705567	-0.7246536
-0.01356148	-0.7247349
0.01941922	-0.7248150
0.05334057	-0.7248980
0.08606884	-0.7249819
0.1186011	-0.7250645
0.1528905	-0.7251476
0.1868717	-0.7252295
0.2195924	-0.7253099
0.2525600	-0.7253906
0.2865315	-0.7254728
0.3195257	-0.7255571
0.3521694	-0.7256462
0.3854908	-0.7257380
0.4181289	-0.7258253
0.4518150	-0.7259040
0.4850034	-0.7259753
0.5187150	-0.7260440
0.5521093	-0.7261190
0.5858099	-0.7262018
0.6187456	-0.7262950
0.6516006	-0.7263966
0.6835972	-0.7264880
0.7174960	-0.7265738
0.7507245	-0.7266511
0.7840844	-0.7267265
0.8166019	-0.7268071
0.8498444	-0.7268872
0.8835368	-0.7269684
0.9174222	-0.7270500
0.9509820	-0.7271322
0.9829145	-0.7272172
1.015948	-0.7273025
1.049517	-0.7273840
1.083690	-0.7274634
1.116234	-0.7275422
1.149965	-0.7276240
1.182379	-0.7277070
1.215737	-0.7277912
1.249843	-0.7278726
1.281910	-0.7279568
1.315405	-0.7280328
1.348530	-0.7281079
1.382561	-0.7281832
1.415914	-0.7282595
1.449464	-0.7283424
1.481237	-0.7284265
1.513838	-0.7285028
1.547889	-0.7285822
1.582425	-0.7286616
1.614427	-0.7287500
1.647609	-0.7288388
1.679817	-0.7289185
1.714178	-0.7289897
1.747442	-0.7290639
1.780866	-0.7291412
1.812832	-0.7292286
1.845972	-0.7293144
1.879215	-0.7293916
1.913016	-0.7294669
1.946262	-0.7295422
1.979476	-0.7296166
2.012411	-0.7296907
2.045706	-0.7297618
2.079357	-0.7298303
2.112314	-0.7299035
2.145082	-0.7299868
2.179275	-0.7300749
2.210944	-0.7301553
2.244420	-0.7302286
2.278820	-0.7302911
2.312588	-0.7303522
2.345577	-0.7304224
2.378048	-0.7304982
2.411990	-0.7305790
2.445322	-0.7306638
2.477900	-0.7307472
2.510083	-0.7308332
2.543229	-0.7309126
2.576850	-0.7309802
2.610476	-0.7310480
2.644415	-0.7311138
2.676250	-0.7311842
2.711092	-0.7312588
2.744144	-0.7313310
2.777602	-0.7314012
2.810258	-0.7314732
2.843998	-0.7315479
2.876284	-0.7316274
2.910026	-0.7317095
2.942942	-0.7317908
2.975682	-0.7318625
3.009288	-0.7319306
3.042796	-0.7319963
3.075767	-0.7320690
3.109530	-0.7321462
3.142657	-0.7322232
3.175850	-0.7323012
3.208891	-0.7323797
3.241838	-0.7324586
3.275083	-0.7325369
3.308232	-0.7326124
3.341895	-0.7326874
3.375211	-0.7327636
3.408040	-0.7328354
3.441090	-0.7329088
3.475403	-0.7329780
3.507212	-0.7330492
3.541069	-0.7331250
3.573567	-0.7331970
3.607610	-0.7332640
3.641294	-0.7333318
3.674550	-0.7333994
3.707372	-0.7334722
3.740512	-0.7335494
3.773841	-0.7336218
3.806215	-0.7336926
3.840339	-0.7337590
3.872288	-0.7338222
3.906707	-0.7338925
3.940544	-0.7339630
3.972369	-0.7340325
4.006624	-0.7341010
4.039055	-0.7341674
4.073192	-0.7342352
4.106250	-0.7343072
4.139743	-0.7343800
4.171791	-0.7344519
4.205680	-0.7345206
4.238570	-0.7345918
4.272198	-0.7346646
4.305226	-0.7347362
4.337710	-0.7348070
4.371054	-0.7348732
4.404368	-0.7349329
4.437678	-0.7349990
4.471076	-0.7350695
4.504890	-0.7351389
4.537259	-0.7352062
4.571708	-0.7352710
4.604047	-0.7353330
4.637619	-0.7353982
4.670716	-0.7354687
4.704674	-0.7355401
4.736694	-0.7356163
4.770042	-0.7356925
4.803258	-0.7357609
4.837172	-0.7358225
4.871154	-0.7358785
4.904236	-0.7359350
4.937493	-0.7359980
4.970560	-0.7360666
5.003414	-0.7361384
5.036118	-0.7362082
5.069582	-0.7362757
5.102903	-0.7363364
5.136044	-0.7363956
5.170398	-0.7364602
5.203285	-0.7365340
5.236086	-0.7366119
5.268308	-0.7366895
5.301361	-0.7367610
5.335212	-0.7368226
5.369549	-0.7368808
5.401415	-0.7369388
5.435938	-0.7369911
5.468428	-0.7370480
5.503926	-0.7371149
5.535603	-0.7372086
5.568109	-0.7373494
5.600634	-0.7374399
5.634335	-0.7375078
5.667610	-0.7375682
5.700649	-0.7376257
5.735403	-0.7376880
5.768183	-0.7377525
5.800326	-0.7378244
5.833590	-0.7378989
5.865668	-0.7379678
5.899452	-0.7380331
5.933619	-0.7380980
5.966532	-0.7381597
6.000214	-0.7382202
6.033935	-0.7382826
6.066437	-0.7383442
6.099824	-0.7384130
6.132420	-0.7384849
6.164944	-0.7385535
6.199434	-0.7386157
6.232740	-0.7386705
6.266120	-0.7387268
6.299704	-0.7387912
6.332665	-0.7388580
6.365227	-0.7389258
6.398689	-0.7389934
6.431524	-0.7390590
6.464966	-0.7391234
6.498180	-0.7391837
6.531707	-0.7392374
6.564772	-0.7392884
6.598495	-0.7393424
6.631338	-0.7394049
6.663985	-0.7394766
6.697910	-0.7395438
6.730416	-0.7396012
6.763632	-0.7396526
6.797390	-0.7397037
6.831001	-0.7397579
6.863824	-0.7398240
6.897858	-0.7398956
6.929080	-0.7399672
6.963470	-0.7400376
6.996361	-0.7400995
7.028937	-0.7401484
7.063437	-0.7401962
7.096864	-0.7402422
7.129675	-0.7402955
7.163281	-0.7403558
7.196184	-0.7404168
7.229138	-0.7404770
7.263488	-0.7405359
7.296526	-0.7405930
7.328913	-0.7406500
7.362756	-0.7407056
7.395821	-0.7407648
7.429321	-0.7408214
7.461485	-0.7408750
7.493979	-0.7409306
7.528199	-0.7409844
7.561168	-0.7410419
7.594960	-0.7411004
7.628058	-0.7411578
7.661618	-0.7412147
7.695624	-0.7412790
7.728700	-0.7413451
7.760978	-0.7414088
7.793590	-0.7414676
7.827239	-0.7415164
7.860562	-0.7415644
7.893532	-0.7416187
7.926856	-0.7416782
7.960232	-0.7417454
7.994016	-0.7418110
8.026606	-0.7418738
8.059826	-0.7419321
8.092466	-0.7419843
8.125731	-0.7420344
8.159850	-0.7420825
8.192814	-0.7421300
8.226863	-0.7421729
8.259976	-0.7422169
8.293556	-0.7422680
8.325762	-0.7423264
8.359769	-0.7424030
8.392578	-0.7425165
8.424712	-0.7425821
8.458080	-0.7426438
8.492120	-0.7427008
8.525462	-0.7427495
8.558266	-0.7427999
8.592780	-0.7428472
8.625064	-0.7428928
8.658684	-0.7429381
8.691874	-0.7429804
8.724836	-0.7430286
8.758316	-0.7430820
8.791559	-0.7431426
8.824939	-0.7432182
8.857175	-0.7432800
8.890639	-0.7433336
8.924920	-0.7433756
8.957947	-0.7434187
8.991562	-0.7434699
9.023719	-0.7435340
9.056926	-0.7435956
9.089269	-0.7436480
9.123572	-0.7436924
9.157555	-0.7437412
9.190719	-0.7437966
9.223049	-0.7438560
9.256176	-0.7439111
9.289188	-0.7439526
9.322736	-0.7439890
9.356844	-0.7440341
9.389692	-0.7440860
9.421962	-0.7441369
9.455553	-0.7441858
9.488738	-0.7442226
9.522419	-0.7442641
9.556501	-0.7443232
9.589051	-0.7443904
9.621814	-0.7444522
9.655484	-0.7445045
9.688319	-0.7445496
9.722453	-0.7445947
9.755030	-0.7446460
9.788059	-0.7447074
9.820516	-0.7447631
9.853613	-0.7448157
9.888116	-0.7448636
9.920937	-0.7449045
9.954352	-0.7449429
9.987561	-0.7449830
10.02019	-0.7450214
10.05293	-0.7450639
10.08734	-0.7451084
10.12112	-0.7451574
10.15475	-0.7452106
10.18719	-0.7452720
10.22114	-0.7453421
10.25370	-0.7454038
10.28600	-0.7454580
10.31908	-0.7455006
10.35249	-0.7455390
10.38688	-0.7455769
10.41900	-0.7456192
10.45302	-0.7456684
10.48593	-0.7457212
10.51868	-0.7457696
10.55206	-0.7458155
10.58583	-0.7458630
10.61852	-0.7459122
10.65108	-0.7459670
10.68424	-0.7460198
10.71733	-0.7460628
10.75077	-0.7460968
10.78494	-0.7461272
10.81862	-0.7461620
10.85118	-0.7462025
10.88562	-0.7462491
10.91841	-0.7462978
10.95148	-0.7463438
10.98378	-0.7463898
11.01754	-0.7464365
11.05064	-0.7464916
11.08436	-0.7465571
11.11510	-0.7466030
11.14925	-0.7466348
11.18417	-0.7466656
11.21790	-0.7466950
11.25138	-0.7467346
11.28420	-0.7467841
11.31613	-0.7468354
11.34921	-0.7468878
11.38312	-0.7469353
11.41572	-0.7469805
11.44883	-0.7470226
11.48318	-0.7470609
11.51535	-0.7470978
11.55032	-0.7471342
11.58218	-0.7471728
11.61627	-0.7472152
11.64882	-0.7472571
11.68112	-0.7472962
11.71597	-0.7473328
11.74967	-0.7473745
11.78193	-0.7474244
11.81474	-0.7474762
11.84765	-0.7475192
11.88207	-0.7475524
11.91560	-0.7475854
11.94809	-0.7476213
11.98096	-0.7476675
12.01492	-0.7477088
12.04764	-0.7477480
12.08219	-0.7477876
12.11514	-0.7478269
12.14666	-0.7478682
12.18021	-0.7479119
12.21336	-0.7479524
12.24670	-0.7479938
12.28083	-0.7480332
12.31437	-0.7480698
12.34748	-0.7481040
12.38048	-0.7481408
12.41380	-0.7481855
12.44704	-0.7482415
12.48076	-0.7482944
12.51219	-0.7483438
12.54621	-0.7483840
12.57906	-0.7484150
12.61240	-0.7484450
12.64614	-0.7484757
12.67865	-0.7485053
12.71218	-0.7485394
12.74525	-0.7485761
12.77919	-0.7486140
12.81341	-0.7486526
12.84554	-0.7486894
12.87985	-0.7487231
12.91227	-0.7487588
12.94575	-0.7487915
12.97851	-0.7488256
13.01219	-0.7488637
13.04591	-0.7489088
13.07848	-0.7489534
13.11160	-0.7489937
13.14576	-0.7490265
13.17783	-0.7490530
13.21284	-0.7490888
13.24586	-0.7491257
13.27716	-0.7491638
13.31144	-0.7491980
13.34446	-0.7492304
13.37812	-0.7492676
13.41153	-0.7493150
13.44284	-0.7493563
13.47748	-0.7493918
13.51123	-0.7494205
13.54452	-0.7494490
13.57831	-0.7494822
13.61052	-0.7495214
13.64339	-0.7495564
13.67617	-0.7495906
13.71007	-0.7496250
13.74410	-0.7496652
13.77763	-0.7497101
13.80966	-0.7497522
13.84235	-0.7497888
13.87607	-0.7498190
13.90912	-0.7498422
13.94276	-0.7498652
13.97647	-0.7498874
14.00950	-0.7499118
14.04323	-0.7499454
14.07676	-0.7499875
14.10912	-0.7500292
14.14241	-0.7500626
14.17520	-0.7500910
14.20948	-0.7501236
14.24334	-0.7501570
14.27565	-0.7502001
14.30904	-0.7502449
14.34136	-0.7502826
14.37488	-0.7503194
14.40829	-0.7503490
14.44172	-0.7503762
14.47557	-0.7504062
14.50768	-0.7504319
14.54194	-0.7504534
14.57561	-0.7504735
14.60856	-0.7504974
14.64156	-0.7505324
14.67410	-0.7505746
14.70794	-0.7506106
14.74028	-0.7506360
14.77439	-0.7506576
14.80825	-0.7506757
14.84146	-0.7506970
14.87511	-0.7507306
14.90751	-0.7507710
14.94027	-0.7508144
14.97320	-0.7508562
15.00620	-0.7508853
15.04096	-0.7509047
15.07490	-0.7509234
15.10784	-0.7509526
15.14080	-0.7509805
15.17283	-0.7510070
15.20723	-0.7510332
15.24096	-0.7510576
15.27442	-0.7510860
15.30775	-0.7511153
15.34025	-0.7511466
15.37354	-0.7511806
15.40569	-0.7512098
15.43916	-0.7512338
15.47248	-0.7512522
15.50684	-0.7512659
15.54033	-0.7512847
15.57338	-0.7513175
15.60675	-0.7513566
15.63910	-0.7513953
15.67272	-0.7514301
15.70658	-0.7514644
15.73934	-0.7515006
15.77182	-0.7515384
15.80518	-0.7515689
15.83745	-0.7515845
15.87224	-0.7515984
15.90606	-0.7516156
15.93812	-0.7516431
15.97339	-0.7516822
16.00495	-0.7517166
16.03814	-0.7517480
16.07221	-0.7517761
16.10563	-0.7518008
16.13762	-0.7518247
16.17049	-0.7518466
16.20476	-0.7518674
16.23714	-0.7518872
16.27207	-0.7519046
16.30644	-0.7519225
16.33919	-0.7519426
16.37220	-0.7519724
16.40517	-0.7520139
16.43806	-0.7520574
16.47000	-0.7520928
16.50402	-0.7521204
16.53810	-0.7521390
16.57187	-0.7521549
16.60432	-0.7521741
16.63844	-0.7521949
16.67108	-0.7522201
16.70500	-0.7522488
16.73675	-0.7522714
16.77059	-0.7522895
16.80526	-0.7523080
16.83922	-0.7523306
16.87116	-0.7523671
16.90474	-0.7524063
16.93669	-0.7524368
16.96990	-0.7524626
17.00367	-0.7524866
17.03641	-0.7525144
17.07030	-0.7525420
17.10266	-0.7525656
17.13767	-0.7525858
17.17083	-0.7526036
17.20311	-0.7526197
17.23580	-0.7526405
17.27052	-0.7526666
17.30253	-0.7526939
17.33542	-0.7527201
17.36916	-0.7527441
17.40328	-0.7527610
17.43570	-0.7527745
17.46991	-0.7527898
17.50219	-0.7528076
17.53557	-0.7528224
17.56889	-0.7528430
17.60376	-0.7528640
17.63536	-0.7528862
17.66960	-0.7529116
17.70216	-0.7529385
17.73481	-0.7529638
17.76855	-0.7529866
17.80221	-0.7530103
17.83496	-0.7530322
17.86687	-0.7530430
17.90089	-0.7530519
17.93591	-0.7530630
17.96858	-0.7530716
18.00142	-0.7530881
18.03548	-0.7531131
18.06892	-0.7531326
18.10052	-0.7531521
18.13509	-0.7531714
18.16815	-0.7531860
18.20097	-0.7532012
18.23541	-0.7532265
18.26820	-0.7532532
18.30030	-0.7532751
18.33388	-0.7532922
18.36825	-0.7533032
18.40056	-0.7533106
18.43498	-0.7533210
18.46836	-0.7533374
18.50119	-0.7533522
18.53452	-0.7533692
18.56882	-0.7533909
18.60112	-0.7534162
18.63373	-0.7534366
18.66693	-0.7534561
18.70058	-0.7534718
18.73318	-0.7534862
18.76699	-0.7534998
18.80044	-0.7535132
18.83424	-0.7535224
18.86654	-0.7535332
18.90049	-0.7535497
18.93319	-0.7535722
18.96625	-0.7535914
18.99958	-0.7536094
19.03302	-0.7536268
19.06576	-0.7536363
19.09900	-0.7536431
19.13311	-0.7536514
19.16718	-0.7536581
19.19960	-0.7536699
19.23301	-0.7536882
19.26592	-0.7537079
19.29941	-0.7537242
19.33139	-0.7537385
19.36525	-0.7537432
19.39907	-0.7537446
19.43302	-0.7537528
19.46604	-0.7537651
19.49976	-0.7537774
19.53256	-0.7537870
19.56609	-0.7537962
19.59886	-0.7538072
19.63162	-0.7538211
19.66559	-0.7538381
19.69836	-0.7538524
19.73215	-0.7538624
19.76511	-0.7538742
19.79812	-0.7538824
19.83202	-0.7538891
19.86534	-0.7538970
19.89896	-0.7539063
19.93170	-0.7539203
19.96506	-0.7539356
19.99758	-0.7539460
20.03144	-0.7539526
20.06549	-0.7539581
20.09894	-0.7539692
20.13194	-0.7539861
20.16498	-0.7540030
20.19750	-0.7540166
20.23172	-0.7540220
20.26474	-0.7540269
20.29764	-0.7540292
20.33135	-0.7540353
20.36494	-0.7540435
20.39763	-0.7540536
20.43191	-0.7540628
20.46545	-0.7540718
20.49779	-0.7540839
20.53082	-0.7540991
20.56425	-0.7541168
20.59764	-0.7541284
20.63012	-0.7541394
20.66384	-0.7541431
20.69656	-0.7541442
20.73059	-0.7541485
20.76342	-0.7541540
20.79729	-0.7541612
20.83094	-0.7541736
20.86369	-0.7541843
20.89627	-0.7541960
20.92996	-0.7542020
20.96323	-0.7542005
20.99689	-0.7541949
21.03073	-0.7541936
21.06430	-0.7542010
21.09688	-0.7542163
21.13008	-0.7542300
21.16380	-0.7542351
21.19720	-0.7542382
21.23098	-0.7542380
21.26268	-0.7542444
21.29720	-0.7542534
21.32977	-0.7542630
21.36262	-0.7542694
21.39627	-0.7542759
21.43042	-0.7542818
21.46230	-0.7542876
21.49580	-0.7542884
21.52908	-0.7542810
21.56300	-0.7542718
21.59628	-0.7542666
21.63010	-0.7542697
21.66368	-0.7542815
21.69494	-0.7542984
21.72861	-0.7543096
21.76198	-0.7543099
21.79515	-0.7543068
21.82989	-0.7543022
21.86196	-0.7543007
21.89545	-0.7543057
21.92901	-0.7543072
21.96223	-0.7543124
21.99553	-0.7543247
22.02792	-0.7543364
22.06182	-0.7543432
22.09438	-0.7543393
22.12792	-0.7543056
22.16208	-0.7542436
22.19607	-0.7542160
22.22956	-0.7542075
22.26231	-0.7542128
22.29571	-0.7542238
22.32722	-0.7542334
22.36184	-0.7542358
22.39480	-0.7542326
22.42865	-0.7542284
22.46212	-0.7542234
22.49551	-0.7542257
22.52892	-0.7542311
22.56078	-0.7542341
22.59518	-0.7542329
22.62754	-0.7542298
22.66189	-0.7542266
22.69434	-0.7542260
22.72810	-0.7542205
22.76167	-0.7542136
22.79505	-0.7542071
22.82819	-0.7541950
22.86177	-0.7541853
22.89560	-0.7541835
22.92834	-0.7541845
22.96060	-0.7541861
22.99395	-0.7541822
23.02812	-0.7541702
23.06044	-0.7541619
23.09378	-0.7541592
23.12782	-0.7541600
23.16179	-0.7541582
23.19418	-0.7541501
23.22746	-0.7541403
23.26032	-0.7541306
23.29403	-0.7541238
23.32762	-0.7541232
23.36082	-0.7541236
23.39390	-0.7541199
23.42760	-0.7541103
23.46000	-0.7540942
23.49380	-0.7540780
23.52748	-0.7540682
23.56060	-0.7540639
23.59470	-0.7540612
23.62799	-0.7540561
23.66012	-0.7540500
23.69390	-0.7540478
23.72596	-0.7540464
23.75974	-0.7540494
23.79358	-0.7540450
23.82581	-0.7540306
23.85969	-0.7540118
23.89396	-0.7539900
23.92688	-0.7539788
23.96006	-0.7539780
23.99312	-0.7539750
24.02692	-0.7539669
24.05911	-0.7539505
24.09319	-0.7539370
24.12678	-0.7539301
24.15955	-0.7539275
24.19256	-0.7539268
24.22596	-0.7539160
24.25898	-0.7538955
24.29338	-0.7538772
24.32623	-0.7538563
24.36011	-0.7538270
24.39424	-0.7538068
[truncated: 9,952 more rows]
