# Supplementary material for: Investigation of Potential Amorphisation and Co-Amorphisation Behaviour of the Benzene Di-Carboxylic Acids upon Cryo-Milling
Source: Molecules. 2019 Nov 5;24(21):3990. doi: 10.3390/molecules24213990 (PMC6865180; doi:10.3390/molecules24213990)
Supplement: Supplementary file 1 [file molecules-24-03990-s001.zip › SI_pack/Figure_5_DSC_two_components/Data/Phthalic and isophthalic acid/PI_CM_ together_ zero weeks.txt]

-39.98046	0.03396914
-39.97967	0.03379818
-39.97934	0.03362340
-39.97719	0.03344145
-39.97485	0.03326880
-39.97406	0.03310208
-39.97119	0.03294632
-39.97073	0.03280266
-39.96805	0.03267167
-39.96476	0.03251892
-39.96352	0.03232584
-39.96045	0.03211360
-39.95887	0.03190906
-39.95516	0.03173366
-39.95216	0.03158164
-39.94767	0.03144870
-39.94380	0.03133912
-39.93811	0.03122120
-39.93429	0.03109314
-39.92752	0.03095760
-39.92085	0.03080835
-39.91218	0.03064056
-39.90460	0.03037314
-39.89528	0.02989836
-39.88378	0.02917556
-39.87272	0.02812192
-39.86138	0.02655890
-39.85074	0.02450401
-39.83628	0.02204524
-39.82262	0.01922754
-39.80788	0.01614818
-39.79306	0.01248497
-39.77762	0.008065556
-39.76135	0.003008564
-39.74381	-0.002530513
-39.72734	-0.008341876
-39.71030	-0.01497739
-39.69248	-0.02216719
-39.67435	-0.02967982
-39.65528	-0.03744834
-39.63594	-0.04566728
-39.61590	-0.05421549
-39.59689	-0.06311250
-39.57711	-0.07167053
-39.55521	-0.07909424
-39.53328	-0.08613944
-39.51249	-0.09298344
-39.49033	-0.1002244
-39.46936	-0.1077538
-39.44635	-0.1148630
-39.42319	-0.1215573
-39.40020	-0.1276876
-39.37735	-0.1336546
-39.35252	-0.1391293
-39.32833	-0.1449909
-39.30310	-0.1506649
-39.27930	-0.1558889
-39.25519	-0.1607036
-39.22934	-0.1652104
-39.20372	-0.1697151
-39.17791	-0.1746008
-39.15208	-0.1796734
-39.12658	-0.1848992
-39.10056	-0.1896845
-39.07317	-0.1944776
-39.04683	-0.1981789
-39.01863	-0.2021596
-38.99176	-0.2067290
-38.96500	-0.2118352
-38.93692	-0.2164061
-38.91040	-0.2203589
-38.88359	-0.2239473
-38.85509	-0.2270392
-38.82776	-0.2301460
-38.79852	-0.2340910
-38.76965	-0.2376386
-38.74194	-0.2411028
-38.71395	-0.2449858
-38.68515	-0.2482040
-38.65729	-0.2520507
-38.62752	-0.2559616
-38.59916	-0.2596616
-38.56859	-0.2632657
-38.54103	-0.2667496
-38.51280	-0.2699756
-38.48316	-0.2728380
-38.45258	-0.2751494
-38.42276	-0.2778250
-38.39265	-0.2808146
-38.36313	-0.2841544
-38.33214	-0.2874918
-38.30244	-0.2907540
-38.27262	-0.2938867
-38.24363	-0.2967944
-38.21361	-0.2988352
-38.18376	-0.3006938
-38.15195	-0.3027016
-38.12296	-0.3056736
-38.09100	-0.3092516
-38.06210	-0.3127242
-38.03156	-0.3155176
-38.00134	-0.3173164
-37.97072	-0.3188038
-37.94044	-0.3206434
-37.90808	-0.3226224
-37.87794	-0.3249172
-37.84740	-0.3275052
-37.81582	-0.3298271
-37.78534	-0.3317392
-37.75456	-0.3342081
-37.72305	-0.3369406
-37.69305	-0.3396396
-37.66217	-0.3423470
-37.62982	-0.3444617
-37.60044	-0.3465900
-37.56828	-0.3489182
-37.53836	-0.3506484
-37.50731	-0.3522591
-37.47494	-0.3537717
-37.44414	-0.3555850
-37.41195	-0.3573100
-37.38144	-0.3594115
-37.35004	-0.3616398
-37.31875	-0.3640134
-37.28725	-0.3662493
-37.25666	-0.3681764
-37.22425	-0.3695244
-37.19236	-0.3707344
-37.16216	-0.3723524
-37.13056	-0.3740748
-37.09906	-0.3757148
-37.06536	-0.3772412
-37.03402	-0.3787018
-37.00310	-0.3805875
-36.97388	-0.3828439
-36.94178	-0.3848331
-36.91061	-0.3864163
-36.87808	-0.3877368
-36.84616	-0.3890446
-36.81549	-0.3906980
-36.78398	-0.3923265
-36.75264	-0.3937080
-36.71902	-0.3948405
-36.68698	-0.3960468
-36.65600	-0.3975471
-36.62519	-0.3992940
-36.59367	-0.4010774
-36.56308	-0.4025817
-36.53029	-0.4040332
-36.49838	-0.4050687
-36.46689	-0.4062302
-36.43414	-0.4075778
-36.40234	-0.4090300
-36.37134	-0.4105832
-36.33970	-0.4123518
-36.30859	-0.4143186
-36.27618	-0.4161411
-36.24444	-0.4175240
-36.21159	-0.4187838
-36.17916	-0.4197913
-36.14852	-0.4209116
-36.11590	-0.4221756
-36.08500	-0.4233843
-36.05282	-0.4247726
-36.02103	-0.4262844
-35.99000	-0.4278328
-35.95700	-0.4291247
-35.92543	-0.4302092
-35.89285	-0.4314450
-35.86148	-0.4328230
-35.83032	-0.4342878
-35.79882	-0.4358572
-35.76644	-0.4371479
-35.73505	-0.4384382
-35.70240	-0.4396949
-35.67044	-0.4408421
-35.63890	-0.4420122
-35.60611	-0.4433213
-35.57480	-0.4447878
-35.54300	-0.4462622
-35.51104	-0.4475894
-35.47915	-0.4488606
-35.44686	-0.4501498
-35.41560	-0.4515828
-35.38325	-0.4528178
-35.35099	-0.4540050
-35.31809	-0.4551096
-35.28744	-0.4562683
-35.25450	-0.4575449
-35.22282	-0.4587167
-35.19142	-0.4595541
-35.15841	-0.4604475
-35.12640	-0.4614602
-35.09444	-0.4625930
-35.06360	-0.4637969
-35.03044	-0.4649082
-34.99996	-0.4658267
-34.96768	-0.4667378
-34.93463	-0.4677478
-34.90216	-0.4688185
-34.87094	-0.4699019
-34.83953	-0.4709571
-34.80637	-0.4721838
-34.77563	-0.4736127
-34.74537	-0.4752578
-34.71072	-0.4766140
-34.67910	-0.4775248
-34.64656	-0.4780553
-34.61336	-0.4785074
-34.58148	-0.4792237
-34.55047	-0.4803750
-34.51755	-0.4818498
-34.48652	-0.4834460
-34.45442	-0.4847502
-34.42163	-0.4858370
-34.38868	-0.4867734
-34.35747	-0.4877494
-34.32520	-0.4887978
-34.29319	-0.4898309
-34.26114	-0.4906752
-34.23010	-0.4912765
-34.19641	-0.4919693
-34.16388	-0.4928238
-34.13194	-0.4941422
-34.10052	-0.4957088
-34.06775	-0.4969028
-34.03712	-0.4978485
-34.00317	-0.4987516
-33.97055	-0.4998412
-33.93818	-0.5012390
-33.90736	-0.5026530
-33.87545	-0.5037076
-33.84294	-0.5045685
-33.81134	-0.5054496
-33.77881	-0.5064832
-33.74717	-0.5074710
-33.71464	-0.5084234
-33.68170	-0.5092821
-33.65008	-0.5101904
-33.61775	-0.5113017
-33.58571	-0.5125589
-33.55415	-0.5137641
-33.52138	-0.5148687
-33.49031	-0.5158840
-33.45752	-0.5167166
-33.42462	-0.5174175
-33.39267	-0.5180640
-33.36026	-0.5187685
-33.32781	-0.5196731
-33.29498	-0.5207554
-33.26322	-0.5220678
-33.23052	-0.5233556
-33.19876	-0.5244907
-33.16670	-0.5254800
-33.13557	-0.5264402
-33.10303	-0.5273218
-33.07087	-0.5283350
-33.03837	-0.5291611
-33.00620	-0.5298516
-32.97288	-0.5305157
-32.94134	-0.5311225
-32.90912	-0.5319199
-32.87721	-0.5328037
-32.84430	-0.5335713
-32.81184	-0.5344678
-32.77909	-0.5354110
-32.74790	-0.5361960
-32.71578	-0.5370332
-32.68414	-0.5378094
-32.65103	-0.5384615
-32.61780	-0.5391668
-32.58605	-0.5400190
-32.55469	-0.5405804
-32.52256	-0.5410700
-32.48886	-0.5415824
-32.45571	-0.5421352
-32.42496	-0.5428795
-32.39272	-0.5436863
-32.35978	-0.5443258
-32.32755	-0.5448365
-32.29444	-0.5453615
-32.26144	-0.5460786
-32.22968	-0.5468835
-32.19854	-0.5476649
-32.16550	-0.5484282
-32.13338	-0.5490838
-32.10094	-0.5496734
-32.06901	-0.5502391
-32.03656	-0.5507924
-32.00346	-0.5513220
-31.97194	-0.5518865
-31.94050	-0.5524220
-31.90747	-0.5528976
-31.87488	-0.5534277
-31.84242	-0.5540058
-31.81036	-0.5546139
-31.77681	-0.5551914
-31.74545	-0.5556287
-31.71372	-0.5560000
-31.68030	-0.5564506
-31.64731	-0.5568880
-31.61600	-0.5575459
-31.58228	-0.5582974
-31.55178	-0.5590179
-31.51908	-0.5596978
-31.48611	-0.5602344
-31.45383	-0.5606943
-31.42136	-0.5611868
-31.38904	-0.5617456
-31.35732	-0.5623408
-31.32484	-0.5628240
-31.29166	-0.5632660
-31.25956	-0.5637380
-31.22684	-0.5644220
-31.19417	-0.5652042
-31.16270	-0.5660362
-31.12942	-0.5666847
-31.09717	-0.5673118
-31.06531	-0.5681157
-31.03314	-0.5690884
-31.00150	-0.5702200
-30.96850	-0.5712829
-30.93643	-0.5719951
-30.90430	-0.5727358
-30.87074	-0.5733266
-30.83912	-0.5737217
-30.80779	-0.5741049
-30.77460	-0.5744950
-30.74222	-0.5748494
-30.70954	-0.5752354
-30.67601	-0.5758793
-30.64293	-0.5767865
-30.61291	-0.5780635
-30.58098	-0.5793570
-30.54890	-0.5801458
-30.51552	-0.5806298
-30.48189	-0.5811806
-30.45047	-0.5819185
-30.41905	-0.5828015
-30.38670	-0.5835993
-30.35416	-0.5842786
-30.32084	-0.5848217
-30.28940	-0.5851931
-30.25522	-0.5856550
-30.22153	-0.5862057
-30.19016	-0.5869309
-30.15960	-0.5879362
-30.12695	-0.5891703
-30.09462	-0.5901294
-30.06257	-0.5912300
-30.02955	-0.5920597
-29.99682	-0.5927532
-29.96520	-0.5934114
-29.93125	-0.5940247
-29.89896	-0.5945876
-29.86680	-0.5952904
-29.83364	-0.5960168
-29.80246	-0.5967660
-29.76950	-0.5975652
-29.73640	-0.5983410
-29.70364	-0.5990730
-29.67089	-0.5998520
-29.63980	-0.6004006
-29.60605	-0.6009010
-29.57356	-0.6015500
-29.54106	-0.6025376
-29.50819	-0.6037886
-29.47684	-0.6047926
-29.44409	-0.6056792
-29.41096	-0.6063350
-29.37944	-0.6069623
-29.34641	-0.6078520
-29.31396	-0.6087350
-29.28104	-0.6098100
-29.24860	-0.6106440
-29.21736	-0.6112545
-29.18384	-0.6117266
-29.15066	-0.6122706
-29.11786	-0.6131485
-29.08547	-0.6142255
-29.05475	-0.6152264
-29.02178	-0.6160874
-28.98951	-0.6165972
-28.95620	-0.6170864
-28.92282	-0.6177705
-28.89058	-0.6186704
-28.85941	-0.6196220
-28.82676	-0.6204610
-28.79375	-0.6211978
-28.76080	-0.6219812
-28.72829	-0.6228349
-28.69511	-0.6236348
-28.66409	-0.6244421
-28.63137	-0.6250572
-28.59780	-0.6256356
-28.56622	-0.6263447
-28.53281	-0.6271834
-28.50170	-0.6280320
-28.46802	-0.6287628
-28.43542	-0.6294645
-28.40334	-0.6300966
-28.37094	-0.6308769
-28.33925	-0.6318061
-28.30632	-0.6326250
-28.27302	-0.6332144
-28.24006	-0.6339343
-28.20709	-0.6348519
-28.17562	-0.6360085
-28.14211	-0.6373274
-28.11090	-0.6383316
-28.07881	-0.6392589
-28.04605	-0.6399840
-28.01306	-0.6404410
-27.98016	-0.6410942
-27.94687	-0.6419449
-27.91552	-0.6427972
-27.88343	-0.6436386
-27.85138	-0.6442080
-27.81804	-0.6445714
-27.78583	-0.6451503
-27.75420	-0.6460930
-27.72026	-0.6473278
-27.68844	-0.6484160
-27.65510	-0.6491041
-27.62316	-0.6497186
-27.59000	-0.6504420
-27.55785	-0.6512938
-27.52525	-0.6520990
-27.49210	-0.6527361
-27.45905	-0.6531372
-27.42750	-0.6536699
-27.39390	-0.6546848
-27.36218	-0.6559500
-27.32965	-0.6573918
-27.29736	-0.6587012
-27.26600	-0.6597168
-27.23259	-0.6605859
-27.19940	-0.6613903
-27.16766	-0.6621022
-27.13532	-0.6626837
-27.10238	-0.6632330
-27.06990	-0.6637470
-27.03781	-0.6642797
-27.00513	-0.6651671
-26.97151	-0.6661420
-26.94022	-0.6670581
-26.90727	-0.6679566
-26.87334	-0.6687288
-26.84011	-0.6692220
-26.80656	-0.6699751
-26.77540	-0.6707050
-26.74429	-0.6715929
-26.71185	-0.6725590
-26.68010	-0.6732789
-26.64652	-0.6738458
-26.61248	-0.6744447
-26.58082	-0.6749706
-26.54765	-0.6755889
-26.51460	-0.6763956
-26.48189	-0.6774290
-26.44996	-0.6787225
-26.41762	-0.6798889
-26.38486	-0.6806481
-26.35259	-0.6810218
-26.32020	-0.6814800
-26.28659	-0.6821620
-26.25476	-0.6829675
-26.22102	-0.6836840
-26.18867	-0.6842668
-26.15640	-0.6847588
-26.12442	-0.6855640
-26.09166	-0.6867010
-26.05961	-0.6879981
-26.02702	-0.6889978
-25.99344	-0.6896924
-25.95991	-0.6901455
-25.92790	-0.6905679
-25.89529	-0.6910562
-25.86302	-0.6918631
-25.82955	-0.6929682
-25.79864	-0.6938335
-25.76508	-0.6946066
-25.73227	-0.6954321
-25.69984	-0.6963830
-25.66810	-0.6972949
-25.63522	-0.6980038
-25.60205	-0.6985309
-25.56938	-0.6990501
-25.53599	-0.6996705
-25.50336	-0.7004025
-25.47114	-0.7011519
-25.43840	-0.7018129
-25.40750	-0.7025510
-25.37344	-0.7033031
-25.34150	-0.7038481
-25.30934	-0.7043488
-25.27528	-0.7048192
-25.24294	-0.7053966
-25.21001	-0.7062840
-25.17852	-0.7075182
-25.14430	-0.7084522
-25.11280	-0.7089531
-25.07942	-0.7093909
-25.04757	-0.7099526
-25.01449	-0.7105788
-24.98173	-0.7112942
-24.94842	-0.7119093
-24.91570	-0.7124134
-24.88363	-0.7130624
-24.85164	-0.7139661
-24.81892	-0.7148895
-24.78514	-0.7155902
-24.75187	-0.7161866
-24.71973	-0.7168500
-24.68763	-0.7175616
-24.65546	-0.7186402
-24.62294	-0.7200292
-24.58999	-0.7212021
-24.55893	-0.7220593
-24.52481	-0.7224524
-24.49156	-0.7228362
-24.45863	-0.7230455
-24.42704	-0.7234961
-24.39404	-0.7241784
-24.36086	-0.7250230
-24.32944	-0.7261135
-24.29541	-0.7273118
-24.26328	-0.7281425
-24.23131	-0.7288288
-24.19772	-0.7294110
-24.16501	-0.7299705
-24.13288	-0.7307374
-24.10140	-0.7314947
-24.06744	-0.7319729
-24.03396	-0.7325542
-24.00110	-0.7333044
-23.96925	-0.7341993
-23.93640	-0.7354556
-23.90276	-0.7364418
-23.87217	-0.7370850
-23.83879	-0.7378856
-23.80602	-0.7386246
-23.77356	-0.7392170
-23.74062	-0.7398981
-23.70811	-0.7403384
-23.67545	-0.7406985
-23.64243	-0.7412222
-23.60891	-0.7417793
-23.57603	-0.7426082
-23.54446	-0.7435920
-23.51205	-0.7446671
-23.47854	-0.7453865
-23.44773	-0.7458393
-23.41283	-0.7462099
-23.38097	-0.7466189
-23.34980	-0.7471821
-23.31662	-0.7480946
-23.28308	-0.7489156
-23.24986	-0.7496943
-23.21751	-0.7504682
-23.18476	-0.7511231
-23.15225	-0.7518262
-23.11990	-0.7526111
-23.08738	-0.7532905
-23.05454	-0.7538256
-23.02141	-0.7542697
-22.98863	-0.7546632
-22.95620	-0.7551252
-22.92287	-0.7556294
-22.88961	-0.7561380
-22.85612	-0.7569750
-22.82523	-0.7578561
-22.79323	-0.7589190
-22.75976	-0.7598276
-22.72726	-0.7603956
-22.69493	-0.7608282
-22.66140	-0.7613738
-22.62923	-0.7618938
-22.59596	-0.7627253
-22.56210	-0.7635680
-22.52987	-0.7642350
-22.49700	-0.7649043
-22.46550	-0.7655704
-22.43362	-0.7660175
-22.39982	-0.7665557
-22.36580	-0.7669231
-22.33428	-0.7672036
-22.29953	-0.7676864
-22.26797	-0.7683530
-22.23487	-0.7693500
-22.20258	-0.7708484
-22.17038	-0.7722150
-22.13882	-0.7731687
-22.10528	-0.7739891
-22.07249	-0.7744231
-22.03990	-0.7747200
-22.00702	-0.7749021
-21.97352	-0.7752452
-21.94075	-0.7759106
-21.90850	-0.7770926
-21.87570	-0.7782197
-21.84337	-0.7788772
-21.81044	-0.7794160
-21.77638	-0.7798040
-21.74434	-0.7802251
-21.71125	-0.7809106
-21.67826	-0.7818256
-21.64634	-0.7828718
-21.61362	-0.7834931
-21.58102	-0.7837765
-21.54796	-0.7840088
-21.51543	-0.7843416
-21.48275	-0.7847295
-21.44995	-0.7851570
-21.41586	-0.7855620
-21.38252	-0.7860205
-21.35068	-0.7867597
-21.31917	-0.7875593
-21.28497	-0.7883160
-21.25253	-0.7891022
-21.21996	-0.7899732
-21.18686	-0.7907062
-21.15369	-0.7911236
-21.12048	-0.7913760
-21.08726	-0.7917225
-21.05494	-0.7921438
-21.02319	-0.7928906
-20.99046	-0.7939124
-20.95826	-0.7952060
-20.92461	-0.7961325
-20.89244	-0.7967675
-20.85935	-0.7972138
-20.82674	-0.7974663
-20.79365	-0.7976812
-20.76100	-0.7981694
-20.72731	-0.7989328
-20.69518	-0.7998338
-20.66269	-0.8005581
-20.63024	-0.8011602
-20.59732	-0.8015100
-20.56443	-0.8018562
-20.53131	-0.8023838
-20.49956	-0.8028584
-20.46638	-0.8034749
-20.43297	-0.8041716
-20.40061	-0.8048244
-20.36793	-0.8055655
-20.33622	-0.8062346
-20.30316	-0.8064894
-20.27020	-0.8067200
-20.23502	-0.8069141
-20.20341	-0.8072842
-20.17030	-0.8078968
-20.13881	-0.8084370
-20.10659	-0.8088288
-20.07272	-0.8093921
-20.03935	-0.8100499
-20.00709	-0.8105612
-19.97508	-0.8111603
-19.94112	-0.8117249
-19.90892	-0.8121880
-19.87640	-0.8126580
-19.84274	-0.8129507
-19.81050	-0.8131788
-19.77684	-0.8135140
-19.74368	-0.8140518
-19.71179	-0.8147606
-19.67920	-0.8153139
-19.64478	-0.8160751
-19.61272	-0.8170728
-19.58023	-0.8179205
-19.54801	-0.8183392
-19.51495	-0.8187449
-19.48084	-0.8192120
-19.44967	-0.8200371
-19.41636	-0.8209564
-19.38380	-0.8214782
-19.35079	-0.8218324
-19.31727	-0.8220345
-19.28436	-0.8222499
-19.25124	-0.8227020
-19.21874	-0.8236297
-19.18690	-0.8247082
-19.15285	-0.8256043
-19.12071	-0.8259830
-19.08812	-0.8262389
-19.05477	-0.8264594
-19.02159	-0.8267256
-18.98887	-0.8271532
-18.95558	-0.8278528
-18.92383	-0.8289258
-18.89073	-0.8298828
-18.85902	-0.8304510
-18.82474	-0.8308472
-18.79137	-0.8310844
-18.75859	-0.8312452
-18.72632	-0.8314476
-18.69341	-0.8317768
-18.65918	-0.8323360
-18.62665	-0.8330014
-18.59526	-0.8337090
-18.56192	-0.8341284
-18.52905	-0.8344655
-18.49495	-0.8347955
-18.46194	-0.8350314
-18.42980	-0.8352656
-18.39599	-0.8355868
-18.36348	-0.8360336
-18.33006	-0.8364725
-18.29717	-0.8369344
-18.26534	-0.8372089
-18.23177	-0.8374550
-18.19914	-0.8380072
-18.16600	-0.8388746
-18.13349	-0.8400569
-18.10013	-0.8411506
-18.06775	-0.8415528
-18.03505	-0.8418009
-18.00201	-0.8421066
-17.97008	-0.8422751
-17.93643	-0.8427718
-17.90261	-0.8434578
-17.87092	-0.8440278
-17.83817	-0.8444000
-17.80395	-0.8447197
-17.77148	-0.8450735
-17.73817	-0.8455781
-17.70573	-0.8459061
-17.67260	-0.8461386
-17.63936	-0.8463594
-17.60568	-0.8469926
-17.57423	-0.8480457
-17.54247	-0.8490608
-17.51022	-0.8497162
-17.47504	-0.8499962
-17.44314	-0.8501714
-17.40862	-0.8503661
-17.37602	-0.8505512
-17.34420	-0.8509234
-17.31166	-0.8516670
-17.27860	-0.8523361
-17.24662	-0.8531493
-17.21162	-0.8538418
-17.18043	-0.8543168
-17.14690	-0.8546249
-17.11398	-0.8548859
-17.08066	-0.8551284
-17.04866	-0.8553749
-17.01541	-0.8555936
-16.98286	-0.8558084
-16.94834	-0.8560918
-16.91549	-0.8566634
-16.88338	-0.8574342
-16.85115	-0.8582582
-16.81946	-0.8587070
-16.78552	-0.8589980
-16.75214	-0.8591766
-16.71925	-0.8595410
-16.68703	-0.8601837
-16.65486	-0.8609005
-16.62152	-0.8615078
-16.58861	-0.8618407
-16.55533	-0.8621769
-16.52275	-0.8624603
-16.48937	-0.8626434
-16.45628	-0.8629296
-16.42324	-0.8633328
-16.39039	-0.8639019
-16.35794	-0.8647795
-16.32506	-0.8656359
-16.29334	-0.8662603
-16.25967	-0.8666984
-16.22582	-0.8669470
-16.19301	-0.8671493
-16.16011	-0.8674828
-16.12768	-0.8678629
-16.09531	-0.8681374
-16.06171	-0.8683319
-16.02801	-0.8685320
-15.99584	-0.8690380
-15.96289	-0.8701476
-15.93154	-0.8712843
-15.89935	-0.8718397
-15.86439	-0.8721363
-15.83135	-0.8723097
-15.79736	-0.8725204
-15.76514	-0.8727624
-15.73284	-0.8731731
-15.70060	-0.8737641
-15.66593	-0.8744141
-15.63380	-0.8751199
-15.60233	-0.8756072
-15.56886	-0.8759731
-15.53504	-0.8761598
-15.50267	-0.8763519
-15.46919	-0.8765988
-15.43584	-0.8769507
-15.40414	-0.8775079
-15.37174	-0.8780313
-15.33844	-0.8783051
-15.30498	-0.8786541
-15.27086	-0.8790087
-15.23967	-0.8796720
-15.20695	-0.8803866
-15.17512	-0.8808648
-15.14099	-0.8811095
-15.10652	-0.8812982
-15.07434	-0.8814924
-15.04077	-0.8817553
-15.00947	-0.8821481
-14.97658	-0.8827884
-14.94254	-0.8832351
-14.90951	-0.8834314
-14.87625	-0.8836235
-14.84282	-0.8838234
-14.81042	-0.8842225
-14.77827	-0.8849374
-14.74588	-0.8854562
-14.71288	-0.8858255
-14.67906	-0.8860447
-14.64702	-0.8862619
-14.61340	-0.8865551
-14.58090	-0.8868356
-14.54774	-0.8870941
-14.51428	-0.8874894
-14.48140	-0.8878670
-14.44990	-0.8884652
-14.41564	-0.8889039
-14.38240	-0.8891389
-14.34949	-0.8893351
-14.31636	-0.8895338
-14.28320	-0.8897894
-14.25000	-0.8901634
-14.21813	-0.8905938
-14.18424	-0.8911545
-14.15198	-0.8918848
-14.11899	-0.8925205
-14.08591	-0.8932595
-14.05289	-0.8938419
-14.02104	-0.8941187
-13.98772	-0.8943246
-13.95397	-0.8945045
-13.92041	-0.8946906
-13.88853	-0.8949311
-13.85565	-0.8952632
-13.82379	-0.8956947
-13.79044	-0.8961476
-13.75708	-0.8965796
-13.72377	-0.8970032
-13.69216	-0.8973761
-13.65696	-0.8975800
-13.62369	-0.8978438
-13.59139	-0.8985012
-13.55935	-0.8993063
-13.52667	-0.8999780
-13.49341	-0.9003778
-13.46096	-0.9005958
-13.42798	-0.9007959
-13.39378	-0.9010187
-13.36104	-0.9012638
-13.32854	-0.9015575
-13.29659	-0.9018282
-13.26403	-0.9020462
-13.22886	-0.9022525
-13.19523	-0.9024428
-13.16204	-0.9027589
-13.12953	-0.9033172
-13.09748	-0.9040874
-13.06407	-0.9045642
-13.03302	-0.9048211
-12.99849	-0.9050228
-12.96500	-0.9052270
-12.93154	-0.9055492
-12.89871	-0.9061632
-12.86662	-0.9068801
-12.83469	-0.9075480
-12.80085	-0.9078484
-12.76815	-0.9080532
-12.73418	-0.9082694
-12.70173	-0.9084843
-12.66904	-0.9087153
-12.63574	-0.9090652
-12.60275	-0.9094298
-12.56989	-0.9099516
-12.53596	-0.9105932
-12.50255	-0.9109656
-12.47149	-0.9113195
-12.43747	-0.9116358
-12.40623	-0.9118432
-12.37242	-0.9120706
-12.33774	-0.9123420
-12.30488	-0.9125816
-12.27198	-0.9131008
-12.23971	-0.9136726
-12.20648	-0.9141645
-12.17461	-0.9144751
-12.14158	-0.9146851
-12.10781	-0.9148907
-12.07543	-0.9151001
-12.04175	-0.9153113
-12.00835	-0.9155285
-11.97535	-0.9158359
-11.94311	-0.9161728
-11.91064	-0.9164430
-11.87745	-0.9166571
-11.84483	-0.9168634
-11.81098	-0.9170746
-11.77698	-0.9172982
-11.74523	-0.9177606
-11.71146	-0.9184856
-11.67867	-0.9193048
-11.64611	-0.9196481
-11.61330	-0.9198601
-11.57968	-0.9200666
-11.54641	-0.9203070
-11.51321	-0.9206282
-11.48183	-0.9209772
-11.44675	-0.9212274
-11.41445	-0.9214484
-11.38191	-0.9217851
-11.34904	-0.9224124
-11.31645	-0.9230781
-11.28332	-0.9238126
-11.25075	-0.9242555
-11.21681	-0.9244688
-11.18358	-0.9246574
-11.15013	-0.9248455
-11.11654	-0.9251150
-11.08395	-0.9258508
-11.05215	-0.9267556
-11.01960	-0.9272629
-10.98441	-0.9274754
-10.95313	-0.9276795
-10.92029	-0.9278855
-10.88573	-0.9280952
-10.85292	-0.9283036
-10.81914	-0.9285356
-10.78602	-0.9289349
-10.75403	-0.9293472
-10.72242	-0.9297993
-10.68878	-0.9300714
-10.65626	-0.9302842
-10.62144	-0.9304941
-10.58898	-0.9307080
-10.55540	-0.9309353
-10.52284	-0.9313241
-10.48951	-0.9317959
-10.45773	-0.9323251
-10.42390	-0.9325924
-10.39081	-0.9328336
-10.35731	-0.9330496
-10.32459	-0.9332606
-10.29205	-0.9334747
-10.25835	-0.9336862
-10.22590	-0.9339008
-10.19413	-0.9342372
-10.15935	-0.9347084
-10.12607	-0.9355005
-10.09354	-0.9365669
-10.06155	-0.9369644
-10.03066	-0.9371734
-9.995978	-0.9373579
-9.961466	-0.9375343
-9.926340	-0.9377290
-9.894379	-0.9380770
-9.862124	-0.9386298
-9.830543	-0.9392704
-9.797034	-0.9395782
-9.764062	-0.9397928
-9.730246	-0.9400093
-9.697741	-0.9402569
-9.664478	-0.9404912
-9.631371	-0.9407525
-9.598218	-0.9409649
-9.565095	-0.9411759
-9.531715	-0.9413894
-9.498840	-0.9416045
-9.466454	-0.9418231
-9.432997	-0.9421358
-9.400489	-0.9426124
-9.366890	-0.9429153
-9.334384	-0.9431366
-9.301132	-0.9433590
-9.267594	-0.9435754
-9.235046	-0.9437882
-9.202831	-0.9440024
-9.169579	-0.9442120
-9.135230	-0.9444181
-9.102228	-0.9446991
-9.068781	-0.9452222
-9.036629	-0.9459262
-9.003452	-0.9467316
-8.971318	-0.9471590
-8.939312	-0.9473691
-8.906051	-0.9475709
-8.871814	-0.9477715
-8.838999	-0.9479749
-8.805344	-0.9481863
-8.771856	-0.9484001
-8.739525	-0.9486176
-8.706535	-0.9488336
-8.673874	-0.9490535
-8.639519	-0.9492724
-8.607736	-0.9494928
-8.574731	-0.9498618
-8.540887	-0.9501501
-8.508344	-0.9503714
-8.475330	-0.9506111
-8.441894	-0.9508959
-8.408878	-0.9512868
-8.376345	-0.9516305
-8.343225	-0.9518803
-8.311090	-0.9521005
-8.277452	-0.9523113
-8.244495	-0.9525164
-8.210336	-0.9527157
-8.177451	-0.9529186
-8.143912	-0.9531650
-8.111699	-0.9537238
-8.078732	-0.9543988
-8.047049	-0.9548972
-8.013424	-0.9551665
-7.980010	-0.9553755
-7.946812	-0.9555845
-7.912765	-0.9558000
-7.880425	-0.9560162
-7.847289	-0.9562278
-7.813662	-0.9564347
-7.780432	-0.9566468
-7.747950	-0.9568832
-7.714747	-0.9573016
-7.681644	-0.9577550
-7.648600	-0.9580016
-7.615952	-0.9582176
-7.582564	-0.9584380
-7.549049	-0.9586574
-7.516750	-0.9588738
-7.483209	-0.9590834
-7.450303	-0.9592874
-7.416668	-0.9594970
-7.383935	-0.9597546
-7.350728	-0.9601746
-7.317361	-0.9607556
-7.285410	-0.9612000
-7.252222	-0.9614174
-7.219251	-0.9616169
-7.184820	-0.9618160
-7.152215	-0.9620197
-7.120226	-0.9622509
-7.086132	-0.9624871
-7.053970	-0.9626992
-7.020090	-0.9629050
-6.985946	-0.9631349
-6.953369	-0.9634820
-6.921013	-0.9640959
-6.888610	-0.9646612
-6.856132	-0.9649420
-6.821782	-0.9651374
-6.788570	-0.9653293
-6.754419	-0.9655262
-6.722690	-0.9657368
-6.689562	-0.9660082
-6.655997	-0.9662438
-6.623595	-0.9664554
-6.589776	-0.9666711
-6.555909	-0.9669059
-6.524464	-0.9671988
-6.491794	-0.9675438
-6.458215	-0.9677741
-6.424982	-0.9679790
-6.391448	-0.9681845
-6.357440	-0.9683912
-6.324902	-0.9686235
-6.292498	-0.9688588
-6.259804	-0.9690853
-6.225900	-0.9692961
-6.193886	-0.9695015
-6.160424	-0.9697114
-6.126954	-0.9699249
-6.094102	-0.9701386
-6.061260	-0.9703531
-6.028122	-0.9705600
-5.994458	-0.9707628
-5.961365	-0.9709716
-5.926982	-0.9712426
-5.895007	-0.9720226
-5.861528	-0.9726134
-5.830879	-0.9728754
-5.796260	-0.9730811
-5.762722	-0.9732806
-5.729224	-0.9734803
-5.697261	-0.9736934
-5.663858	-0.9739098
-5.631860	-0.9741119
-5.598441	-0.9743124
-5.564425	-0.9745170
-5.530354	-0.9747226
-5.497506	-0.9749353
-5.464265	-0.9753205
-5.432270	-0.9757254
-5.399852	-0.9759994
-5.366860	-0.9762137
-5.332256	-0.9764251
-5.299068	-0.9766332
-5.266872	-0.9768525
-5.233887	-0.9771582
-5.200608	-0.9773778
-5.167988	-0.9775715
-5.134817	-0.9777569
-5.100340	-0.9779486
-5.067634	-0.9781469
-5.034746	-0.9783968
-5.001199	-0.9787841
-4.968794	-0.9791512
-4.935886	-0.9794600
-4.902267	-0.9796978
-4.869753	-0.9798929
-4.837118	-0.9800887
-4.802668	-0.9802844
-4.770708	-0.9804884
-4.736911	-0.9807014
-4.704384	-0.9809087
-4.670624	-0.9811016
-4.637580	-0.9812906
-4.604070	-0.9814850
-4.571258	-0.9817078
-4.538806	-0.9821944
-4.506476	-0.9827348
-4.473620	-0.9829672
-4.439996	-0.9831632
-4.405906	-0.9833456
-4.372759	-0.9835313
-4.339200	-0.9837289
-4.306461	-0.9839386
-4.273056	-0.9841725
-4.241450	-0.9844390
-4.208526	-0.9846459
-4.175314	-0.9848374
-4.141844	-0.9850228
-4.107550	-0.9852140
-4.074931	-0.9854082
-4.041975	-0.9856184
-4.008788	-0.9858441
-3.975616	-0.9860538
-3.943144	-0.9862908
-3.909535	-0.9865238
-3.876328	-0.9867282
-3.842924	-0.9869391
-3.810788	-0.9871472
-3.777645	-0.9873505
-3.745008	-0.9875503
-3.711997	-0.9877466
-3.677052	-0.9879418
-3.644724	-0.9881320
-3.612078	-0.9883241
-3.577915	-0.9885153
-3.545010	-0.9887101
-3.511902	-0.9889101
-3.478900	-0.9891113
-3.445114	-0.9893265
-3.412380	-0.9895356
-3.380368	-0.9897480
-3.347029	-0.9899640
-3.313362	-0.9901699
-3.279846	-0.9904590
-3.247091	-0.9907358
-3.214696	-0.9909742
-3.180822	-0.9912116
-3.148578	-0.9914191
-3.115740	-0.9916101
-3.082826	-0.9917953
-3.047928	-0.9919826
-3.015357	-0.9921864
-2.982140	-0.9924236
-2.949912	-0.9926601
-2.916425	-0.9928719
-2.882654	-0.9930756
-2.850760	-0.9932844
-2.816838	-0.9934884
-2.784030	-0.9936850
-2.750000	-0.9938826
-2.715930	-0.9940866
-2.683681	-0.9942911
-2.650707	-0.9945009
-2.618235	-0.9946959
-2.584579	-0.9948805
-2.550162	-0.9950629
-2.517188	-0.9952522
-2.483160	-0.9954566
-2.451271	-0.9956666
-2.417817	-0.9958838
-2.384410	-0.9960965
-2.352110	-0.9962942
-2.319390	-0.9964898
-2.285320	-0.9966898
-2.252556	-0.9968812
-2.219727	-0.9970714
-2.186450	-0.9972509
-2.152398	-0.9974211
-2.119912	-0.9975864
-2.086572	-0.9977634
-2.053702	-0.9979478
-2.020695	-0.9984139
-1.987306	-0.9995180
-1.955199	-1.001135
-1.921378	-1.002734
-1.888684	-1.003754
-1.856320	-1.004223
-1.823638	-1.004419
-1.790158	-1.004594
-1.756864	-1.004759
-1.723182	-1.004919
-1.689481	-1.005090
-1.656564	-1.005265
-1.623028	-1.005451
-1.590912	-1.005656
-1.557786	-1.005857
-1.524911	-1.006048
-1.491042	-1.006230
-1.458154	-1.006400
-1.425338	-1.006572
-1.391642	-1.006742
-1.359326	-1.006918
-1.326002	-1.007100
-1.292702	-1.007277
-1.258884	-1.007458
-1.226708	-1.007639
-1.193356	-1.007826
-1.160448	-1.008019
-1.127214	-1.008213
-1.094315	-1.008404
-1.060940	-1.008584
-1.027379	-1.008757
-0.9937531	-1.008930
-0.9604462	-1.009098
-0.9278306	-1.009278
-0.8938218	-1.009467
-0.8622941	-1.009659
-0.8288680	-1.009847
-0.7955308	-1.010032
-0.7621440	-1.010208
-0.7299038	-1.010380
-0.6955306	-1.010549
-0.6614571	-1.010720
-0.6289434	-1.010900
-0.5957691	-1.011089
-0.5632455	-1.011349
-0.5306189	-1.011574
-0.4979312	-1.011761
-0.4639070	-1.011944
-0.4306581	-1.012120
-0.3987587	-1.012293
-0.3645356	-1.012471
-0.3311580	-1.012643
-0.2976139	-1.012820
-0.2637231	-1.013003
-0.2322312	-1.013193
-0.1986280	-1.013386
-0.1664869	-1.013571
-0.1330728	-1.013748
-0.09935928	-1.013918
-0.06610790	-1.014095
-0.03284508	-1.014273
-0.0004821548	-1.014444
0.03296912	-1.014616
0.06642319	-1.014788
0.09960272	-1.014970
0.1322439	-1.015185
0.1658263	-1.015371
0.1990308	-1.015535
0.2324332	-1.015694
0.2661009	-1.015854
0.2997505	-1.016029
0.3324558	-1.016220
0.3652937	-1.016429
0.3980913	-1.016614
0.4310656	-1.016802
0.4641594	-1.016984
0.4961441	-1.017163
0.5303681	-1.017331
0.5638890	-1.017493
0.5969000	-1.017656
0.6301310	-1.017834
0.6644705	-1.018014
0.6962164	-1.018190
0.7298518	-1.018363
0.7634828	-1.018543
0.7952080	-1.018724
0.8294031	-1.018911
0.8618318	-1.019089
0.8954922	-1.019257
0.9292025	-1.019424
0.9622726	-1.019594
0.9947644	-1.019771
1.028940	-1.019983
1.062206	-1.020244
1.094854	-1.020581
1.126754	-1.020817
1.159777	-1.020991
1.194600	-1.021147
1.226452	-1.021308
1.260482	-1.021478
1.292598	-1.021649
1.327033	-1.021814
1.360396	-1.021980
1.394298	-1.022155
1.425587	-1.022448
1.458728	-1.022684
1.491024	-1.022863
1.526026	-1.023025
1.559135	-1.023190
1.591250	-1.023370
1.624706	-1.023562
1.658383	-1.023750
1.690356	-1.023926
1.723978	-1.024092
1.757728	-1.024260
1.791752	-1.024431
1.824800	-1.024605
1.857368	-1.024824
1.890271	-1.025020
1.922235	-1.025246
1.956296	-1.025436
1.989262	-1.025602
2.022708	-1.025760
2.056967	-1.025920
2.089576	-1.026091
2.122341	-1.026276
2.155114	-1.026476
2.187890	-1.026764
2.220713	-1.026955
2.254116	-1.027120
2.287433	-1.027280
2.322034	-1.027438
2.354812	-1.027608
2.388030	-1.027783
2.419886	-1.027954
2.453308	-1.028116
2.486226	-1.028278
2.520169	-1.028454
2.553652	-1.028648
2.586970	-1.028839
2.619365	-1.029010
2.652375	-1.029166
2.686034	-1.029321
2.718940	-1.029519
2.752012	-1.029948
2.783960	-1.030287
2.816830	-1.030459
2.851609	-1.030612
2.885315	-1.030762
2.918868	-1.030919
2.950880	-1.031090
2.984704	-1.031262
3.016622	-1.031436
3.049731	-1.031616
3.083814	-1.031799
3.116763	-1.031981
3.150620	-1.032172
3.182577	-1.032352
3.215404	-1.032518
3.249304	-1.032679
3.282898	-1.032839
3.316304	-1.033002
3.348809	-1.033173
3.382279	-1.033344
3.415774	-1.033509
3.448474	-1.033672
3.482402	-1.033843
3.516120	-1.034031
3.548370	-1.034337
3.581585	-1.034545
3.613702	-1.034722
3.647454	-1.034885
3.680917	-1.035044
3.714472	-1.035210
3.747078	-1.035384
3.780146	-1.035554
3.813272	-1.035729
3.846364	-1.035899
3.879242	-1.036065
3.911750	-1.036228
3.945376	-1.036393
3.979675	-1.036550
4.011217	-1.036711
4.045466	-1.036874
4.077710	-1.037037
4.112256	-1.037197
4.145545	-1.037352
4.178783	-1.037511
4.212500	-1.037685
4.244464	-1.037905
4.276810	-1.038301
4.310965	-1.038534
4.343008	-1.038699
4.377187	-1.038852
4.409628	-1.038998
4.444230	-1.039152
4.476862	-1.039323
4.509369	-1.039536
4.541714	-1.039754
4.576232	-1.039934
4.609766	-1.040106
4.642630	-1.040274
4.675383	-1.040439
4.708838	-1.040602
4.742384	-1.040754
4.776008	-1.040907
4.808622	-1.041061
4.841539	-1.041216
4.875128	-1.041386
4.909112	-1.041589
4.941587	-1.041765
4.973441	-1.041934
5.007380	-1.042093
5.040928	-1.042245
5.073543	-1.042399
5.107334	-1.042549
5.141241	-1.042701
5.175160	-1.042864
5.206982	-1.043036
5.239072	-1.043208
5.272439	-1.043375
5.305855	-1.043530
5.339320	-1.043677
5.373847	-1.043828
5.407384	-1.043982
5.440082	-1.044149
5.472387	-1.044339
5.505166	-1.044523
5.538960	-1.044700
5.572717	-1.044873
5.605586	-1.045042
5.638980	-1.045227
5.671774	-1.045409
5.704426	-1.045572
5.738331	-1.045727
5.771552	-1.045884
5.805908	-1.046050
5.837816	-1.046223
5.869588	-1.046389
5.903702	-1.046535
5.936624	-1.046670
5.970783	-1.046809
6.004171	-1.046953
6.036412	-1.047111
6.069835	-1.047278
6.103877	-1.047450
6.136458	-1.047625
6.168854	-1.047792
6.202046	-1.047958
6.235434	-1.048126
6.268156	-1.048278
6.302774	-1.048429
6.336344	-1.048581
6.368834	-1.048736
6.401880	-1.048970
6.434578	-1.049197
6.467222	-1.049354
6.500410	-1.049496
6.534200	-1.049631
6.567669	-1.049772
6.599485	-1.049921
6.634350	-1.050074
6.667930	-1.050226
6.700543	-1.050379
6.733379	-1.050533
6.766687	-1.050692
6.799744	-1.050840
6.832076	-1.050991
6.866574	-1.051143
6.898940	-1.051297
6.932226	-1.051458
6.965214	-1.051614
6.998981	-1.051762
7.031688	-1.051912
7.065388	-1.052070
7.099301	-1.052232
7.130765	-1.052394
7.165569	-1.052541
7.198476	-1.052680
7.231387	-1.052827
7.264285	-1.052979
7.296813	-1.053143
7.330702	-1.053310
7.364184	-1.053463
7.396879	-1.053612
7.430557	-1.053757
7.463060	-1.053901
7.496837	-1.054048
7.529296	-1.054200
7.563019	-1.054358
7.595951	-1.054517
7.627925	-1.054660
7.662368	-1.054796
7.696821	-1.054930
7.729707	-1.055072
7.762551	-1.055227
7.794991	-1.055385
7.828490	-1.055541
7.861534	-1.055695
7.894825	-1.055852
7.927809	-1.056010
7.960538	-1.056163
7.994084	-1.056301
8.027281	-1.056434
8.062426	-1.056570
8.094516	-1.056715
8.126501	-1.056871
8.159476	-1.057030
8.192592	-1.057180
8.226852	-1.057329
8.260651	-1.057480
8.293244	-1.057630
8.325558	-1.057783
8.359260	-1.057934
8.392822	-1.058089
8.426219	-1.058241
8.459182	-1.058387
8.491509	-1.058534
8.525790	-1.058683
8.557535	-1.058840
8.592051	-1.059002
8.625145	-1.059155
8.657605	-1.059294
8.690642	-1.059420
8.724531	-1.059534
8.757120	-1.059657
8.791156	-1.059796
8.824210	-1.059944
8.856928	-1.060100
8.890793	-1.060250
8.923758	-1.060398
8.957072	-1.060542
8.990134	-1.060676
9.023495	-1.060812
9.056525	-1.060946
9.089188	-1.061086
9.123101	-1.061234
9.156561	-1.061376
9.188882	-1.061516
9.221942	-1.061653
9.254481	-1.061780
9.289468	-1.061905
9.321851	-1.062029
9.355124	-1.062166
9.389038	-1.062338
9.420524	-1.062536
9.454289	-1.062724
9.488288	-1.062878
9.521438	-1.063018
9.554434	-1.063151
9.587554	-1.063288
9.620020	-1.063423
9.654390	-1.063562
9.687308	-1.063704
9.720188	-1.063845
9.753662	-1.063981
9.786485	-1.064123
9.820051	-1.064269
9.853546	-1.064419
9.885637	-1.064561
9.919247	-1.064694
9.953800	-1.064817
9.986184	-1.064934
10.01993	-1.065063
10.05280	-1.065204
10.08574	-1.065365
10.11841	-1.065669
10.15211	-1.065864
10.18458	-1.066004
10.21753	-1.066133
10.25184	-1.066254
10.28490	-1.066373
10.31818	-1.066501
10.35077	-1.066635
10.38432	-1.066776
10.41684	-1.066928
10.45030	-1.067070
10.48281	-1.067211
10.51671	-1.067349
10.54892	-1.067480
10.58238	-1.067612
10.61546	-1.067739
10.64958	-1.067864
10.68315	-1.067993
10.71672	-1.068125
10.74985	-1.068259
10.78271	-1.068390
10.81533	-1.068518
10.84903	-1.068647
10.88197	-1.068778
10.91494	-1.068912
10.94773	-1.069038
10.98117	-1.069158
11.01464	-1.069283
11.04867	-1.069420
11.08055	-1.069563
11.11418	-1.069705
11.14738	-1.069836
11.18036	-1.069964
11.21423	-1.070098
11.24686	-1.070243
11.28013	-1.070386
11.31311	-1.070521
11.34712	-1.070651
11.37917	-1.070776
11.41259	-1.070889
11.44607	-1.071002
11.47998	-1.071124
11.51267	-1.071248
11.54556	-1.071381
11.57829	-1.071520
11.61234	-1.071657
11.64497	-1.071786
11.67850	-1.071912
11.71210	-1.072028
11.74518	-1.072146
11.77938	-1.072275
11.81182	-1.072413
11.84470	-1.072578
11.87794	-1.072802
11.91002	-1.072944
11.94378	-1.073076
11.97806	-1.073198
12.01143	-1.073314
12.04398	-1.073433
12.07717	-1.073550
12.11082	-1.073669
12.14436	-1.073789
12.17757	-1.073921
12.20978	-1.074051
12.24307	-1.074169
12.27666	-1.074276
12.31024	-1.074390
12.34438	-1.074516
12.37676	-1.074652
12.40876	-1.074873
12.44334	-1.075052
12.47548	-1.075188
12.50851	-1.075316
12.54155	-1.075423
12.57440	-1.075522
12.60939	-1.075627
12.64157	-1.075748
12.67461	-1.075886
12.70736	-1.076025
12.74082	-1.076160
12.77404	-1.076282
12.80762	-1.076402
12.84026	-1.076522
12.87418	-1.076638
12.90622	-1.076749
12.94034	-1.076857
12.97448	-1.076966
13.00703	-1.077078
13.03998	-1.077197
13.07292	-1.077326
13.10626	-1.077451
13.13870	-1.077571
13.17270	-1.077688
13.20562	-1.077795
13.23955	-1.077914
13.27328	-1.078042
13.30657	-1.078186
13.33847	-1.078323
13.37182	-1.078441
13.40447	-1.078547
13.43934	-1.078652
13.47156	-1.078764
13.50527	-1.078889
13.53738	-1.079014
13.57106	-1.079127
13.60456	-1.079234
13.63814	-1.079339
13.67118	-1.079441
13.70499	-1.079548
13.73898	-1.079654
13.77136	-1.079767
13.80442	-1.079957
13.83813	-1.080252
13.86998	-1.080378
13.90284	-1.080484
13.93763	-1.080575
13.97149	-1.080664
14.00496	-1.080777
14.03776	-1.080912
14.06999	-1.081080
14.10360	-1.081203
14.13655	-1.081323
14.17035	-1.081430
14.20285	-1.081543
14.23734	-1.081660
14.26976	-1.081769
14.30254	-1.081888
14.33540	-1.082002
14.36859	-1.082099
14.40222	-1.082212
14.43701	-1.082324
14.46857	-1.082438
14.50276	-1.082576
14.53527	-1.082700
14.56734	-1.082817
14.60136	-1.082920
14.63386	-1.083008
14.66850	-1.083099
14.70257	-1.083194
14.73468	-1.083303
14.76834	-1.083430
14.80091	-1.083556
14.83402	-1.083673
14.86744	-1.083786
14.90086	-1.083894
14.93374	-1.084000
14.96733	-1.084110
14.99960	-1.084219
15.03319	-1.084321
15.06719	-1.084424
15.10062	-1.084528
15.13310	-1.084641
15.16646	-1.084753
15.19826	-1.084859
15.23171	-1.084969
15.26604	-1.085073
15.29874	-1.085172
15.33223	-1.085272
15.36556	-1.085371
15.39843	-1.085474
15.43302	-1.085584
15.46605	-1.085695
15.49886	-1.085803
15.53066	-1.085912
15.56481	-1.086023
15.59875	-1.086131
15.63107	-1.086237
15.66515	-1.086344
15.69805	-1.086443
15.73120	-1.086539
15.76478	-1.086631
15.79738	-1.086719
15.83156	-1.086813
15.86521	-1.086922
15.89785	-1.087092
15.93030	-1.087260
15.96284	-1.087371
15.99683	-1.087464
16.03043	-1.087543
16.06290	-1.087635
16.09714	-1.087746
16.12918	-1.087848
16.16242	-1.087947
16.19640	-1.088041
16.22926	-1.088141
16.26250	-1.088251
16.29503	-1.088359
16.32881	-1.088450
16.36213	-1.088530
16.39608	-1.088613
16.43021	-1.088708
16.46345	-1.088820
16.49550	-1.089026
16.52900	-1.089290
16.56120	-1.089518
16.59356	-1.089699
16.62800	-1.089812
16.66080	-1.089902
16.69452	-1.089990
16.72834	-1.090072
16.76159	-1.090158
16.79524	-1.090254
16.82762	-1.090348
16.86160	-1.090447
16.89391	-1.090555
16.92728	-1.090662
16.95995	-1.090759
16.99364	-1.090842
17.02638	-1.090932
17.06074	-1.091031
17.09406	-1.091128
17.12605	-1.091237
17.16018	-1.091352
17.19330	-1.091469
17.22601	-1.091580
17.25929	-1.091670
17.29372	-1.091753
17.32682	-1.091848
17.35892	-1.091952
17.39201	-1.092066
17.42488	-1.092171
17.45927	-1.092254
17.49170	-1.092340
17.52496	-1.092430
17.55846	-1.092532
17.59191	-1.092641
17.62498	-1.092743
17.65862	-1.092827
17.69175	-1.092908
17.72560	-1.092994
17.75794	-1.093096
17.79156	-1.093211
17.82368	-1.093320
17.85702	-1.093420
17.89186	-1.093512
17.92378	-1.093590
17.95773	-1.093674
17.99160	-1.093764
18.02396	-1.093862
18.05690	-1.093974
18.08981	-1.094086
18.12294	-1.094185
18.15662	-1.094280
18.19032	-1.094364
18.22334	-1.094452
18.25676	-1.094541
18.29002	-1.094638
18.32291	-1.094741
18.35587	-1.094844
18.38858	-1.094936
18.42224	-1.095022
18.45616	-1.095111
18.48914	-1.095198
18.52164	-1.095288
18.55520	-1.095378
18.58869	-1.095466
18.62215	-1.095554
18.65521	-1.095652
18.68910	-1.095760
18.72170	-1.095861
18.75537	-1.095956
18.78828	-1.096051
18.82062	-1.096143
18.85373	-1.096243
18.88800	-1.096348
18.91970	-1.096442
18.95463	-1.096525
18.98726	-1.096606
19.02114	-1.096686
19.05384	-1.096765
19.08704	-1.096846
19.12129	-1.096929
19.15390	-1.097013
19.18696	-1.097112
19.22035	-1.097250
19.25414	-1.097360
19.28680	-1.097466
19.32018	-1.097552
19.35298	-1.097619
19.38670	-1.097694
19.42023	-1.097775
19.45374	-1.097868
19.48632	-1.097973
19.51954	-1.098071
19.55268	-1.098164
19.58738	-1.098248
19.61919	-1.098335
19.65301	-1.098426
19.68604	-1.098530
19.71899	-1.098631
19.75151	-1.098723
19.78502	-1.098802
19.81888	-1.098880
19.85220	-1.098966
19.88543	-1.099064
19.91780	-1.099160
19.95107	-1.099248
19.98491	-1.099334
20.01806	-1.099416
20.05142	-1.099500
20.08524	-1.099595
20.11896	-1.099695
20.15087	-1.099792
20.18356	-1.099888
20.21654	-1.099967
20.25002	-1.100038
20.28297	-1.100102
20.31731	-1.100166
20.35046	-1.100243
20.38374	-1.100334
20.41665	-1.100432
20.45018	-1.100534
20.48371	-1.100623
20.51584	-1.100708
20.54950	-1.100792
20.58311	-1.100876
20.61662	-1.100962
20.64921	-1.101047
20.68238	-1.101116
20.71536	-1.101184
20.75074	-1.101267
20.78326	-1.101364
20.81465	-1.101497
20.84920	-1.101630
20.88120	-1.101720
20.91530	-1.101800
20.94864	-1.101865
20.98212	-1.101926
21.01580	-1.101994
21.04864	-1.102077
21.08218	-1.102195
21.11420	-1.102319
21.14745	-1.102407
21.18120	-1.102472
21.21446	-1.102528
21.24888	-1.102592
21.28131	-1.102662
21.31492	-1.102747
21.34827	-1.102831
21.38079	-1.102912
21.41498	-1.103000
21.44790	-1.103092
21.48047	-1.103176
21.51352	-1.103252
21.54740	-1.103324
21.58049	-1.103392
21.61312	-1.103472
21.64680	-1.103556
21.68013	-1.103633
21.71440	-1.103706
21.74709	-1.103781
21.78056	-1.103854
21.81268	-1.103934
21.84606	-1.104015
21.87864	-1.104088
21.91258	-1.104166
21.94681	-1.104243
21.97900	-1.104315
22.01244	-1.104386
22.04623	-1.104450
22.07897	-1.104504
22.11367	-1.104571
22.14673	-1.104657
22.17859	-1.104750
22.21230	-1.104846
22.24421	-1.104918
22.27908	-1.104976
22.31299	-1.105030
22.34589	-1.105093
22.37894	-1.105169
22.41233	-1.105248
22.44498	-1.105332
22.47853	-1.105413
22.51177	-1.105473
22.54512	-1.105524
22.57962	-1.105582
22.61256	-1.105644
22.64485	-1.105723
22.67750	-1.105806
22.71117	-1.105884
22.74393	-1.105964
22.77642	-1.106040
22.81020	-1.106106
22.84368	-1.106168
22.87755	-1.106229
22.91054	-1.106293
22.94314	-1.106360
22.97688	-1.106426
23.01053	-1.106485
23.04292	-1.106539
23.07675	-1.106602
23.10952	-1.106657
23.14247	-1.106721
23.17680	-1.106788
23.20917	-1.106852
23.24306	-1.106915
23.27661	-1.106971
23.30964	-1.107023
23.34331	-1.107076
23.37639	-1.107121
23.41025	-1.107169
23.44396	-1.107224
23.47634	-1.107285
23.50980	-1.107354
23.54310	-1.107432
23.57582	-1.107496
23.60815	-1.107551
23.64165	-1.107604
23.67624	-1.107659
23.70900	-1.107721
23.74170	-1.107790
23.77488	-1.107850
23.80792	-1.107892
23.84150	-1.107924
23.87622	-1.107958
23.91003	-1.108000
23.94183	-1.108062
23.97498	-1.108138
24.00807	-1.108220
24.04151	-1.108294
24.07346	-1.108351
24.10764	-1.108396
24.14099	-1.108437
24.17414	-1.108471
24.20784	-1.108507
24.24106	-1.108541
24.27524	-1.108574
24.30863	-1.108614
24.34220	-1.108666
24.37546	-1.108724
24.40762	-1.108786
24.44074	-1.108849
[truncated: 9,952 more rows]
