# Supplementary material for: Investigation of Potential Amorphisation and Co-Amorphisation Behaviour of the Benzene Di-Carboxylic Acids upon Cryo-Milling
Source: Molecules. 2019 Nov 5;24(21):3990. doi: 10.3390/molecules24213990 (PMC6865180; doi:10.3390/molecules24213990)
Supplement: Supplementary file 1 [file molecules-24-03990-s001.zip › SI_pack/Figure_5_DSC_two_components/Data/Phthalic and isophthalic acid/Unmilled phthalic acid.txt]

-39.99378	-0.08528851
-39.99092	-0.08533788
-39.98875	-0.08538825
-39.98856	-0.08543981
-39.98507	-0.08549091
-39.98425	-0.08553954
-39.98206	-0.08558458
-39.97978	-0.08562553
-39.97916	-0.08566249
-39.97700	-0.08569939
-39.97428	-0.08575880
-39.97062	-0.08584595
-39.96785	-0.08593535
-39.96364	-0.08600638
-39.96070	-0.08603349
-39.95709	-0.08595509
-39.95084	-0.08568493
-39.94596	-0.08499884
-39.93816	-0.08373016
-39.93083	-0.08184400
-39.92180	-0.07937860
-39.91313	-0.07653937
-39.90497	-0.07325697
-39.89362	-0.06954860
-39.88394	-0.06564742
-39.87150	-0.06181025
-39.85886	-0.05823086
-39.84494	-0.05494497
-39.83168	-0.05199104
-39.81680	-0.04976620
-39.80034	-0.04797664
-39.78617	-0.04658344
-39.76948	-0.04540058
-39.75228	-0.04452908
-39.73698	-0.04393666
-39.71765	-0.04367314
-39.70036	-0.04368010
-39.68278	-0.04375684
-39.66372	-0.04397134
-39.64541	-0.04433140
-39.62615	-0.04474616
-39.60709	-0.04518770
-39.58664	-0.04560372
-39.56555	-0.04620790
-39.54520	-0.04729252
-39.52430	-0.04801529
-39.50344	-0.04845929
-39.48267	-0.04865479
-39.46048	-0.04871738
-39.43843	-0.04876378
-39.41590	-0.04885168
-39.39220	-0.04906650
-39.36939	-0.04944106
-39.34528	-0.05005031
-39.32281	-0.05091162
-39.29886	-0.05220047
-39.27363	-0.05426907
-39.25000	-0.05673313
-39.22613	-0.05956807
-39.20067	-0.06277985
-39.17593	-0.06621550
-39.14898	-0.06996069
-39.12333	-0.07383355
-39.09823	-0.07746112
-39.07324	-0.08122546
-39.04745	-0.08492603
-39.02210	-0.08847611
-38.99426	-0.09174789
-38.96748	-0.09456915
-38.94057	-0.09712304
-38.91397	-0.09999852
-38.88665	-0.1031065
-38.85996	-0.1061663
-38.83228	-0.1087884
-38.80590	-0.1108902
-38.77765	-0.1128855
-38.74984	-0.1151866
-38.72232	-0.1174634
-38.69238	-0.1194500
-38.66531	-0.1214143
-38.63720	-0.1234104
-38.60887	-0.1254060
-38.58135	-0.1275036
-38.55109	-0.1292846
-38.52253	-0.1309540
-38.49414	-0.1327295
-38.46540	-0.1345640
-38.43579	-0.1364182
-38.40636	-0.1382102
-38.37829	-0.1400430
-38.34898	-0.1419695
-38.31878	-0.1440380
-38.29006	-0.1459497
-38.26047	-0.1475043
-38.22996	-0.1488686
-38.20026	-0.1502198
-38.17162	-0.1514441
-38.14220	-0.1528152
-38.11146	-0.1542780
-38.08218	-0.1556410
-38.05218	-0.1570508
-38.02260	-0.1585731
-37.99378	-0.1600490
-37.96118	-0.1616357
-37.93144	-0.1631477
-37.90052	-0.1642951
-37.87058	-0.1653676
-37.84144	-0.1664146
-37.81063	-0.1676470
-37.77968	-0.1691576
-37.74973	-0.1706777
-37.71819	-0.1720206
-37.68900	-0.1733862
-37.65791	-0.1744605
-37.62743	-0.1754406
-37.59634	-0.1763299
-37.56454	-0.1772736
-37.53465	-0.1782063
-37.50465	-0.1793574
-37.47394	-0.1804336
-37.44246	-0.1814334
-37.41195	-0.1825449
-37.38100	-0.1837399
-37.35089	-0.1848292
-37.31981	-0.1858085
-37.28904	-0.1865110
-37.25686	-0.1872053
-37.22605	-0.1877614
-37.19390	-0.1884541
-37.16284	-0.1894330
-37.13206	-0.1906574
-37.10136	-0.1919019
-37.07105	-0.1931094
-37.04038	-0.1939981
-37.00862	-0.1947088
-36.97718	-0.1955241
-36.94534	-0.1963908
-36.91465	-0.1973336
-36.88256	-0.1981789
-36.85122	-0.1988661
-36.82091	-0.1995049
-36.78925	-0.2000896
-36.75798	-0.2008326
-36.72612	-0.2017229
-36.69572	-0.2025190
-36.66358	-0.2032195
-36.63160	-0.2037213
-36.60008	-0.2042016
-36.56836	-0.2047952
-36.53717	-0.2054148
-36.50610	-0.2060312
-36.47580	-0.2066875
-36.44420	-0.2072809
-36.41196	-0.2079828
-36.38070	-0.2086308
-36.34787	-0.2092691
-36.31698	-0.2099524
-36.28428	-0.2105151
-36.25365	-0.2110470
-36.22210	-0.2117268
-36.19095	-0.2123140
-36.16002	-0.2128297
-36.12862	-0.2133556
-36.09582	-0.2139120
-36.06456	-0.2144842
-36.03364	-0.2150544
-36.00106	-0.2156412
-35.96860	-0.2162909
-35.93652	-0.2170162
-35.90469	-0.2177835
-35.87357	-0.2185707
-35.84375	-0.2192192
-35.81040	-0.2197479
-35.77913	-0.2201933
-35.74670	-0.2205288
-35.71524	-0.2209268
-35.68225	-0.2213666
-35.65088	-0.2218648
-35.62048	-0.2222970
-35.58813	-0.2226480
-35.55536	-0.2230856
-35.52350	-0.2237145
-35.49250	-0.2243930
-35.46026	-0.2251222
-35.42864	-0.2257070
-35.39694	-0.2261120
-35.36539	-0.2264581
-35.33369	-0.2267959
-35.30170	-0.2271442
-35.26845	-0.2276358
-35.23684	-0.2282240
-35.20496	-0.2288503
-35.17258	-0.2294570
-35.14172	-0.2300684
-35.11045	-0.2306856
-35.07857	-0.2311973
-35.04796	-0.2315448
-35.01540	-0.2317630
-34.98210	-0.2319832
-34.95069	-0.2322796
-34.91854	-0.2327235
-34.88690	-0.2332802
-34.85522	-0.2338996
-34.82206	-0.2344816
-34.79096	-0.2349080
-34.75862	-0.2352429
-34.72698	-0.2354965
-34.69564	-0.2358550
-34.66388	-0.2363735
-34.63239	-0.2368600
-34.59892	-0.2373236
-34.56709	-0.2377590
-34.53496	-0.2381532
-34.50309	-0.2385674
-34.47074	-0.2389312
-34.43957	-0.2392498
-34.40622	-0.2395206
-34.37556	-0.2398516
-34.34343	-0.2402439
-34.31103	-0.2406892
-34.27960	-0.2412448
-34.24672	-0.2417746
-34.21467	-0.2421371
-34.18309	-0.2424258
-34.15103	-0.2426430
-34.11880	-0.2429252
-34.08764	-0.2433430
-34.05450	-0.2438648
-34.02238	-0.2443982
-33.98995	-0.2449707
-33.95905	-0.2454673
-33.92606	-0.2458270
-33.89325	-0.2461480
-33.86200	-0.2464641
-33.83058	-0.2468630
-33.79860	-0.2474582
-33.76558	-0.2480262
-33.73429	-0.2484715
-33.70255	-0.2487276
-33.66933	-0.2488799
-33.63762	-0.2490737
-33.60450	-0.2493889
-33.57356	-0.2498444
-33.54109	-0.2503743
-33.50928	-0.2508905
-33.47810	-0.2513705
-33.44476	-0.2517516
-33.41226	-0.2520404
-33.38066	-0.2522226
-33.34769	-0.2523712
-33.31632	-0.2526180
-33.28457	-0.2530987
-33.25128	-0.2537315
-33.21817	-0.2543934
-33.18706	-0.2548945
-33.15519	-0.2552763
-33.12317	-0.2556145
-33.09260	-0.2558898
-33.05922	-0.2561392
-33.02738	-0.2563790
-32.99475	-0.2566383
-32.96174	-0.2569508
-32.92958	-0.2573274
-32.89805	-0.2576820
-32.86564	-0.2580970
-32.83413	-0.2585347
-32.80072	-0.2589020
-32.76967	-0.2592144
-32.73759	-0.2594382
-32.70480	-0.2596480
-32.67182	-0.2599572
-32.63925	-0.2604346
-32.60782	-0.2609833
-32.57457	-0.2614485
-32.54315	-0.2617539
-32.51205	-0.2619622
-32.47942	-0.2622422
-32.44657	-0.2626432
-32.41476	-0.2630566
-32.38298	-0.2634204
-32.35048	-0.2637146
-32.31828	-0.2639948
-32.28570	-0.2642580
-32.25314	-0.2645388
-32.22055	-0.2648290
-32.18783	-0.2652236
-32.15598	-0.2656815
-32.12340	-0.2661434
-32.09292	-0.2664952
-32.05975	-0.2667572
-32.02761	-0.2669812
-31.99473	-0.2672159
-31.96240	-0.2674508
-31.93121	-0.2676613
-31.89764	-0.2679108
-31.86638	-0.2682859
-31.83344	-0.2687200
-31.80094	-0.2691510
-31.76930	-0.2695129
-31.73684	-0.2697740
-31.70537	-0.2701479
-31.67354	-0.2705779
-31.64068	-0.2709200
-31.60711	-0.2711618
-31.57378	-0.2713363
-31.54205	-0.2715406
-31.51006	-0.2718484
-31.47987	-0.2722758
-31.44820	-0.2727304
-31.41443	-0.2731354
-31.38186	-0.2735051
-31.34914	-0.2737984
-31.31604	-0.2740805
-31.28526	-0.2743211
-31.25314	-0.2745685
-31.22141	-0.2748606
-31.18782	-0.2751815
-31.15496	-0.2755207
-31.12419	-0.2758641
-31.09076	-0.2762094
-31.05994	-0.2765346
-31.02711	-0.2768531
-30.99472	-0.2771596
-30.96290	-0.2775217
-30.93050	-0.2778780
-30.89711	-0.2781451
-30.86416	-0.2783767
-30.83287	-0.2785840
-30.79985	-0.2788259
-30.76744	-0.2791575
-30.73488	-0.2795159
-30.70256	-0.2799325
-30.67143	-0.2803706
-30.63854	-0.2807684
-30.60644	-0.2811158
-30.57396	-0.2814247
-30.54150	-0.2816468
-30.50916	-0.2818494
-30.47781	-0.2820068
-30.44465	-0.2821928
-30.41235	-0.2824728
-30.37963	-0.2829856
-30.34775	-0.2835572
-30.31530	-0.2841203
-30.28376	-0.2845017
-30.25116	-0.2847575
-30.21858	-0.2849628
-30.18574	-0.2852644
-30.15406	-0.2856049
-30.12014	-0.2859311
-30.08702	-0.2862962
-30.05641	-0.2865908
-30.02385	-0.2868125
-29.99176	-0.2870742
-29.96039	-0.2872974
-29.92671	-0.2875199
-29.89366	-0.2877953
-29.86154	-0.2881216
-29.82915	-0.2885880
-29.79698	-0.2890728
-29.76431	-0.2894752
-29.73269	-0.2897577
-29.69974	-0.2899076
-29.66812	-0.2900437
-29.63457	-0.2902328
-29.60411	-0.2905074
-29.57004	-0.2909187
-29.53783	-0.2914374
-29.50490	-0.2918798
-29.47309	-0.2922904
-29.44002	-0.2926480
-29.40856	-0.2929634
-29.37545	-0.2932770
-29.34335	-0.2937187
-29.31076	-0.2941388
-29.27862	-0.2945258
-29.24614	-0.2947810
-29.21414	-0.2949296
-29.18086	-0.2951038
-29.14999	-0.2953452
-29.11758	-0.2956040
-29.08529	-0.2958384
-29.05138	-0.2960195
-29.01896	-0.2962009
-28.98656	-0.2964747
-28.95388	-0.2968812
-28.92196	-0.2973990
-28.89013	-0.2979180
-28.85674	-0.2983196
-28.82355	-0.2985986
-28.79170	-0.2988038
-28.76047	-0.2989869
-28.72725	-0.2992013
-28.69425	-0.2994783
-28.66061	-0.2998394
-28.63015	-0.3002108
-28.59790	-0.3005987
-28.56485	-0.3009260
-28.53188	-0.3011909
-28.50044	-0.3014685
-28.46775	-0.3018082
-28.43542	-0.3022066
-28.40269	-0.3025888
-28.37090	-0.3028705
-28.33783	-0.3030410
-28.30482	-0.3031562
-28.27350	-0.3033080
-28.23998	-0.3035736
-28.20730	-0.3039072
-28.17448	-0.3043154
-28.14280	-0.3047036
-28.10946	-0.3049878
-28.07830	-0.3052588
-28.04485	-0.3055662
-28.01270	-0.3059364
-27.98111	-0.3063213
-27.94845	-0.3066455
-27.91517	-0.3068615
-27.88222	-0.3070401
-27.85087	-0.3072349
-27.81900	-0.3074627
-27.78475	-0.3077139
-27.75327	-0.3079983
-27.72052	-0.3082707
-27.68744	-0.3086154
-27.65461	-0.3088770
-27.62287	-0.3090677
-27.59076	-0.3092965
-27.55784	-0.3095690
-27.52578	-0.3099284
-27.49402	-0.3103316
-27.45984	-0.3106144
-27.42808	-0.3109099
-27.39630	-0.3111501
-27.36328	-0.3112961
-27.33144	-0.3114805
-27.29766	-0.3116955
-27.26510	-0.3119462
-27.23294	-0.3123326
-27.20000	-0.3126899
-27.16791	-0.3130644
-27.13608	-0.3134280
-27.10334	-0.3137467
-27.07060	-0.3140116
-27.03775	-0.3142490
-27.00451	-0.3144266
-26.97194	-0.3145834
-26.93949	-0.3147691
-26.90708	-0.3150346
-26.87571	-0.3153700
-26.84342	-0.3157545
-26.81053	-0.3160101
-26.77788	-0.3162406
-26.74405	-0.3165490
-26.71174	-0.3168677
-26.67903	-0.3172418
-26.64850	-0.3176395
-26.61519	-0.3179224
-26.58157	-0.3181822
-26.54883	-0.3184035
-26.51697	-0.3186164
-26.48447	-0.3188871
-26.45312	-0.3192213
-26.41768	-0.3194946
-26.38595	-0.3197029
-26.35409	-0.3198752
-26.32139	-0.3200995
-26.28992	-0.3203132
-26.25556	-0.3205671
-26.22267	-0.3208977
-26.19005	-0.3212588
-26.15742	-0.3216267
-26.12582	-0.3219770
-26.09260	-0.3221716
-26.06006	-0.3223590
-26.02715	-0.3225674
-25.99573	-0.3228095
-25.96237	-0.3231076
-25.92890	-0.3234036
-25.89646	-0.3236604
-25.86484	-0.3239380
-25.83216	-0.3242474
-25.80049	-0.3245040
-25.76755	-0.3247686
-25.73250	-0.3249889
-25.70166	-0.3251772
-25.66852	-0.3253150
-25.63655	-0.3254936
-25.60326	-0.3257403
-25.57080	-0.3260921
-25.53746	-0.3264740
-25.50446	-0.3267787
-25.47257	-0.3270225
-25.43984	-0.3272302
-25.40763	-0.3274282
-25.37563	-0.3275802
-25.34267	-0.3277794
-25.30934	-0.3280026
-25.27689	-0.3282174
-25.24414	-0.3284663
-25.21172	-0.3287131
-25.17820	-0.3289699
-25.14510	-0.3292574
-25.11350	-0.3295647
-25.08173	-0.3298265
-25.04909	-0.3300540
-25.01664	-0.3302356
-24.98307	-0.3303885
-24.95021	-0.3305876
-24.91814	-0.3308234
-24.88680	-0.3310318
-24.85386	-0.3312845
-24.82039	-0.3314739
-24.78845	-0.3316060
-24.75606	-0.3317783
-24.72352	-0.3319530
-24.68994	-0.3321748
-24.65645	-0.3325219
-24.62412	-0.3327606
-24.59187	-0.3329040
-24.56006	-0.3330625
-24.52701	-0.3332513
-24.49448	-0.3335116
-24.46090	-0.3338144
-24.42889	-0.3341130
-24.39614	-0.3344112
-24.36408	-0.3346762
-24.33208	-0.3349387
-24.29880	-0.3351948
-24.26630	-0.3354097
-24.23239	-0.3356215
-24.20052	-0.3358147
-24.16696	-0.3359630
-24.13517	-0.3361400
-24.10278	-0.3363805
-24.06933	-0.3366296
-24.03760	-0.3369428
-24.00542	-0.3372598
-23.97250	-0.3374824
-23.93912	-0.3376517
-23.90595	-0.3378070
-23.87361	-0.3379536
-23.84084	-0.3381352
-23.80776	-0.3383813
-23.77638	-0.3385803
-23.74363	-0.3387511
-23.71073	-0.3389523
-23.67717	-0.3392028
-23.64415	-0.3394133
-23.61267	-0.3395953
-23.58016	-0.3398491
-23.54736	-0.3400784
-23.51504	-0.3403575
-23.48164	-0.3406706
-23.44788	-0.3408489
-23.41588	-0.3409974
-23.38192	-0.3411852
-23.35044	-0.3414010
-23.31676	-0.3416744
-23.28536	-0.3419278
-23.25325	-0.3421060
-23.22080	-0.3422510
-23.18822	-0.3424224
-23.15398	-0.3426660
-23.12244	-0.3429698
-23.08957	-0.3432627
-23.05776	-0.3435219
-23.02364	-0.3437154
-22.99174	-0.3438640
-22.95859	-0.3440014
-22.92566	-0.3441874
-22.89325	-0.3444403
-22.86006	-0.3448010
-22.82732	-0.3451675
-22.79519	-0.3453880
-22.76202	-0.3455348
-22.73041	-0.3456948
-22.69857	-0.3459030
-22.66402	-0.3461080
-22.63142	-0.3462345
-22.59790	-0.3463187
-22.56488	-0.3464305
-22.53230	-0.3466211
-22.50020	-0.3468744
-22.46740	-0.3471436
-22.43568	-0.3473977
-22.40206	-0.3476219
-22.36959	-0.3478584
-22.33631	-0.3480294
-22.30356	-0.3481780
-22.27162	-0.3483762
-22.23825	-0.3485725
-22.20582	-0.3487482
-22.17340	-0.3489010
-22.14007	-0.3490146
-22.10819	-0.3491324
-22.07536	-0.3493934
-22.04298	-0.3497840
-22.01037	-0.3501090
-21.97703	-0.3503079
-21.94453	-0.3504171
-21.91228	-0.3504808
-21.87825	-0.3506302
-21.84615	-0.3508550
-21.81305	-0.3510926
-21.78076	-0.3512780
-21.74790	-0.3514315
-21.71564	-0.3515564
-21.68284	-0.3516726
-21.64950	-0.3518118
-21.61596	-0.3519294
-21.58429	-0.3520939
-21.55213	-0.3522973
-21.51931	-0.3525630
-21.48554	-0.3528483
-21.45356	-0.3530525
-21.42148	-0.3531983
-21.38713	-0.3533102
-21.35474	-0.3534053
-21.32090	-0.3535120
-21.28826	-0.3536372
-21.25547	-0.3537552
-21.22344	-0.3539540
-21.19155	-0.3542054
-21.15865	-0.3544959
-21.12575	-0.3547130
-21.09383	-0.3548116
-21.06106	-0.3548777
-21.02770	-0.3549704
-20.99368	-0.3550911
-20.96010	-0.3552751
-20.92828	-0.3554833
-20.89654	-0.3556931
-20.86298	-0.3558819
-20.83005	-0.3560921
-20.79787	-0.3562720
-20.76465	-0.3564996
-20.73182	-0.3567916
-20.70027	-0.3569812
-20.66782	-0.3571430
-20.63465	-0.3572813
-20.60142	-0.3573552
-20.56672	-0.3574986
-20.53509	-0.3576822
-20.50278	-0.3578418
-20.47083	-0.3580470
-20.43816	-0.3582150
-20.40356	-0.3583489
-20.37132	-0.3585441
-20.33822	-0.3587587
-20.30656	-0.3589930
-20.27443	-0.3591938
-20.24098	-0.3593548
-20.20801	-0.3595032
-20.17550	-0.3596438
-20.14210	-0.3597564
-20.10976	-0.3598985
-20.07723	-0.3600188
-20.04342	-0.3601760
-20.01150	-0.3604108
-19.97868	-0.3606208
-19.94569	-0.3607663
-19.91264	-0.3608835
-19.87833	-0.3609800
-19.84615	-0.3611022
-19.81376	-0.3612356
-19.78149	-0.3614306
-19.74683	-0.3616644
-19.71495	-0.3618378
-19.68340	-0.3620189
-19.64976	-0.3621445
-19.61704	-0.3622598
-19.58510	-0.3624158
-19.55208	-0.3626112
-19.51940	-0.3628262
-19.48576	-0.3630238
-19.45310	-0.3631675
-19.42002	-0.3633014
-19.38576	-0.3634358
-19.35412	-0.3635564
-19.32182	-0.3636912
-19.28970	-0.3638679
-19.25658	-0.3640586
-19.22318	-0.3642485
-19.19010	-0.3644328
-19.15746	-0.3645878
-19.12386	-0.3647040
-19.09212	-0.3648164
-19.05940	-0.3649156
-19.02533	-0.3649976
-18.99321	-0.3651774
-18.96065	-0.3654596
-18.92801	-0.3657231
-18.89550	-0.3659328
-18.86282	-0.3660540
-18.82894	-0.3661328
-18.79642	-0.3662087
-18.76426	-0.3663048
-18.73111	-0.3664055
-18.69744	-0.3665398
-18.66515	-0.3666862
-18.63155	-0.3668021
-18.59966	-0.3669540
-18.56695	-0.3671530
-18.53495	-0.3673648
-18.50074	-0.3676097
-18.46730	-0.3677862
-18.43451	-0.3679703
-18.40134	-0.3681250
-18.36960	-0.3682359
-18.33774	-0.3683467
-18.30470	-0.3684374
-18.27108	-0.3685581
-18.23650	-0.3687015
-18.20524	-0.3688288
-18.17239	-0.3689790
-18.13979	-0.3691296
-18.10720	-0.3692600
-18.07293	-0.3693718
-18.04051	-0.3694774
-18.00702	-0.3695657
-17.97388	-0.3697023
-17.94207	-0.3699148
-17.90857	-0.3701942
-17.87730	-0.3704424
-17.84501	-0.3706310
-17.81131	-0.3707195
-17.77847	-0.3707998
-17.74476	-0.3708816
-17.71174	-0.3709522
-17.68049	-0.3710710
-17.64847	-0.3712380
-17.61430	-0.3713612
-17.58171	-0.3714830
-17.54835	-0.3716237
-17.51504	-0.3717217
-17.48404	-0.3718425
-17.45093	-0.3719487
-17.41797	-0.3720243
-17.38489	-0.3721134
-17.35167	-0.3722513
-17.31874	-0.3724585
-17.28686	-0.3727203
-17.25295	-0.3729090
-17.22076	-0.3730090
-17.18663	-0.3731187
-17.15384	-0.3732227
-17.12195	-0.3733604
-17.09014	-0.3734911
-17.05689	-0.3735662
-17.02384	-0.3736397
-16.99025	-0.3737137
-16.95666	-0.3738167
-16.92420	-0.3739781
-16.89215	-0.3740994
-16.85869	-0.3742320
-16.82773	-0.3743772
-16.79354	-0.3745478
-16.76079	-0.3747082
-16.72821	-0.3748453
-16.69446	-0.3749320
-16.66283	-0.3750414
-16.62950	-0.3751922
-16.59552	-0.3753500
-16.56344	-0.3754619
-16.53039	-0.3756069
-16.49788	-0.3757291
-16.46509	-0.3758490
-16.43135	-0.3759656
-16.39864	-0.3760446
-16.36544	-0.3761517
-16.33363	-0.3762947
-16.30060	-0.3765168
-16.26650	-0.3768431
-16.23545	-0.3770770
-16.20106	-0.3771656
-16.16861	-0.3772418
-16.13446	-0.3773292
-16.10181	-0.3774188
-16.06882	-0.3776013
-16.03639	-0.3777782
-16.00357	-0.3779756
-15.97056	-0.3780899
-15.93904	-0.3781687
-15.90411	-0.3782530
-15.87090	-0.3783692
-15.83782	-0.3785210
-15.80506	-0.3787501
-15.77237	-0.3789175
-15.73966	-0.3790016
-15.70758	-0.3790836
-15.67454	-0.3791624
-15.64140	-0.3792859
-15.60783	-0.3794426
-15.57530	-0.3795884
-15.54252	-0.3796741
-15.50973	-0.3797570
-15.47645	-0.3798522
-15.44250	-0.3800011
-15.40987	-0.3802215
-15.37806	-0.3804826
-15.34509	-0.3805894
-15.31141	-0.3806675
-15.27921	-0.3807450
-15.24627	-0.3808226
-15.21334	-0.3808998
-15.18132	-0.3809774
-15.14673	-0.3810703
-15.11370	-0.3812656
-15.08078	-0.3815979
-15.04874	-0.3819220
-15.01763	-0.3821487
-14.98372	-0.3822666
-14.95027	-0.3823441
-14.91622	-0.3824188
-14.88428	-0.3824930
-14.85154	-0.3825686
-14.81900	-0.3826596
-14.78529	-0.3828265
-14.75303	-0.3830645
-14.72008	-0.3832352
-14.68692	-0.3833692
-14.65431	-0.3834522
-14.62124	-0.3835302
-14.58802	-0.3836410
-14.55502	-0.3837659
-14.52374	-0.3838476
-14.49024	-0.3839242
-14.45668	-0.3839995
-14.42263	-0.3840803
-14.39144	-0.3842238
-14.35826	-0.3844189
-14.32681	-0.3845470
-14.29254	-0.3846292
-14.25930	-0.3847135
-14.22547	-0.3847934
-14.19344	-0.3848900
-14.16006	-0.3849738
-14.12733	-0.3850539
-14.09463	-0.3851335
-14.06160	-0.3852136
-14.02872	-0.3853076
-13.99538	-0.3854100
-13.96192	-0.3854933
-13.92786	-0.3855770
-13.89536	-0.3856606
-13.86358	-0.3857646
-13.83115	-0.3858944
-13.79854	-0.3859882
-13.76508	-0.3860678
-13.73149	-0.3861554
-13.69866	-0.3862661
-13.66588	-0.3864100
-13.63415	-0.3865378
-13.60173	-0.3866222
-13.56777	-0.3867022
-13.53491	-0.3867841
-13.50075	-0.3868661
-13.46866	-0.3869481
-13.43556	-0.3870300
-13.40299	-0.3871133
-13.36986	-0.3872162
-13.33744	-0.3873630
-13.30403	-0.3876118
-13.27171	-0.3877697
-13.23944	-0.3878675
-13.20625	-0.3879503
-13.17242	-0.3880312
-13.14002	-0.3881098
-13.10563	-0.3881882
-13.07288	-0.3882718
-13.03945	-0.3884102
-13.00717	-0.3886236
-12.97471	-0.3887563
-12.94171	-0.3888436
-12.90914	-0.3889222
-12.87552	-0.3889998
-12.84238	-0.3890784
-12.81004	-0.3891590
-12.77559	-0.3892442
-12.74317	-0.3893416
-12.71109	-0.3894385
-12.67841	-0.3895250
-12.64496	-0.3896058
-12.61180	-0.3896865
-12.57841	-0.3898125
-12.54629	-0.3900244
-12.51208	-0.3902950
-12.47895	-0.3904925
-12.44651	-0.3905747
-12.41467	-0.3906546
-12.38195	-0.3907344
-12.34936	-0.3908153
-12.31524	-0.3909123
-12.28266	-0.3910056
-12.24952	-0.3910867
-12.21508	-0.3911657
-12.18364	-0.3912437
-12.15096	-0.3913253
-12.11764	-0.3914086
-12.08501	-0.3914984
-12.05206	-0.3915992
-12.01771	-0.3916867
-11.98473	-0.3917803
-11.95384	-0.3919105
-11.91996	-0.3920010
-11.88719	-0.3920837
-11.85434	-0.3921662
-11.82111	-0.3922453
-11.78907	-0.3923240
-11.75441	-0.3924026
-11.72174	-0.3924810
-11.68884	-0.3925664
-11.65600	-0.3926712
-11.62262	-0.3927702
-11.58956	-0.3928607
-11.55696	-0.3929448
-11.52415	-0.3930325
-11.49133	-0.3931696
-11.45772	-0.3933478
-11.42509	-0.3934964
-11.39321	-0.3935913
-11.35952	-0.3936731
-11.32654	-0.3937534
-11.29261	-0.3938350
-11.25908	-0.3939164
-11.22560	-0.3940002
-11.19425	-0.3940850
-11.16220	-0.3941830
-11.12939	-0.3942900
-11.09554	-0.3943745
-11.06366	-0.3944558
-11.02930	-0.3945348
-10.99454	-0.3946120
-10.96200	-0.3946900
-10.92881	-0.3947694
-10.89754	-0.3948524
-10.86440	-0.3949654
-10.83134	-0.3951380
-10.79865	-0.3952683
-10.76558	-0.3953512
-10.73132	-0.3954322
-10.69867	-0.3955105
-10.66521	-0.3955879
-10.63254	-0.3956684
-10.59960	-0.3957498
-10.56727	-0.3958326
-10.53414	-0.3959672
-10.50152	-0.3960870
-10.46866	-0.3961724
-10.43575	-0.3962554
-10.40199	-0.3963336
-10.36835	-0.3964128
-10.33516	-0.3964944
-10.30276	-0.3965762
-10.26926	-0.3966590
-10.23706	-0.3967378
-10.20472	-0.3968156
-10.17203	-0.3968960
-10.13823	-0.3969784
-10.10431	-0.3971332
-10.07120	-0.3972728
-10.03963	-0.3973730
-10.00586	-0.3974566
-9.973790	-0.3975363
-9.940887	-0.3976142
-9.906853	-0.3976973
-9.873126	-0.3977848
-9.841218	-0.3978734
-9.806756	-0.3979563
-9.774494	-0.3980342
-9.741515	-0.3981132
-9.708243	-0.3981946
-9.675625	-0.3982815
-9.643028	-0.3983839
-9.608547	-0.3984660
-9.577228	-0.3985443
-9.543137	-0.3986246
-9.509945	-0.3987068
-9.476295	-0.3988094
-9.444322	-0.3988922
-9.410931	-0.3989715
-9.378295	-0.3990526
-9.345474	-0.3991348
-9.313084	-0.3992213
-9.280145	-0.3993067
-9.247735	-0.3993864
-9.214806	-0.3994674
-9.180262	-0.3995508
-9.147231	-0.3996344
-9.114106	-0.3997170
-9.080841	-0.3997946
-9.047769	-0.3998711
-9.014859	-0.3999480
-8.982137	-0.4000272
-8.949569	-0.4001090
-8.916111	-0.4001910
-8.882649	-0.4002727
-8.849844	-0.4003523
-8.815897	-0.4004307
-8.784246	-0.4005086
-8.751288	-0.4005866
-8.717750	-0.4006656
-8.684842	-0.4007445
-8.651578	-0.4008252
-8.619369	-0.4009090
-8.585108	-0.4009916
-8.551828	-0.4010718
-8.519318	-0.4011521
-8.487009	-0.4012330
-8.455026	-0.4013162
-8.420776	-0.4013968
-8.386842	-0.4014720
-8.353749	-0.4015440
-8.319818	-0.4016208
-8.287086	-0.4017082
-8.255766	-0.4018292
-8.222144	-0.4019428
-8.188790	-0.4020233
-8.155968	-0.4021020
-8.122112	-0.4021814
-8.088470	-0.4022600
-8.056139	-0.4023360
-8.023411	-0.4024138
-7.990586	-0.4024933
-7.956494	-0.4025744
-7.924301	-0.4026550
-7.890581	-0.4027304
-7.858110	-0.4028062
-7.824725	-0.4028847
-7.791962	-0.4029639
-7.759288	-0.4030430
-7.725644	-0.4031205
-7.691931	-0.4031970
-7.659612	-0.4032738
-7.626636	-0.4033488
-7.594549	-0.4034226
-7.560908	-0.4034998
-7.527378	-0.4035791
-7.493976	-0.4036568
-7.460770	-0.4037338
-7.427576	-0.4038120
-7.394538	-0.4038945
-7.361469	-0.4039909
-7.329907	-0.4040715
-7.296339	-0.4041488
-7.264200	-0.4042221
-7.230671	-0.4042941
-7.197218	-0.4043675
-7.163760	-0.4044430
-7.130005	-0.4045185
-7.096812	-0.4045941
-7.064888	-0.4046678
-7.031634	-0.4047400
-6.998513	-0.4048138
-6.964722	-0.4048908
-6.932046	-0.4049664
-6.899480	-0.4050383
-6.867118	-0.4051068
-6.833390	-0.4051739
-6.800638	-0.4052476
-6.766661	-0.4053260
-6.733296	-0.4054046
-6.700569	-0.4054808
-6.668049	-0.4055534
-6.635049	-0.4056252
-6.601078	-0.4056980
-6.568801	-0.4057722
-6.535572	-0.4058470
-6.502214	-0.4059209
-6.469040	-0.4059944
-6.436382	-0.4060686
-6.402866	-0.4061434
-6.370172	-0.4062189
-6.336879	-0.4062932
-6.304912	-0.4063654
-6.272036	-0.4064350
-6.237682	-0.4065028
-6.204274	-0.4065705
-6.171986	-0.4066417
-6.139648	-0.4067174
-6.106851	-0.4068068
-6.073375	-0.4068844
-6.039892	-0.4069545
-6.005508	-0.4070196
-5.972375	-0.4070858
-5.939526	-0.4071522
-5.906441	-0.4072222
-5.874192	-0.4072961
-5.841438	-0.4073710
-5.807982	-0.4074448
-5.775493	-0.4075166
-5.742478	-0.4075858
-5.708738	-0.4076521
-5.675735	-0.4077202
-5.642414	-0.4077902
-5.609160	-0.4078583
-5.575098	-0.4079270
-5.542981	-0.4079962
-5.510732	-0.4080656
-5.477836	-0.4081369
-5.445011	-0.4082062
-5.410052	-0.4082722
-5.377041	-0.4083402
-5.343859	-0.4084125
-5.310768	-0.4084863
-5.277650	-0.4085594
-5.245330	-0.4086289
-5.211622	-0.4086954
-5.178576	-0.4087618
-5.145831	-0.4088278
-5.112130	-0.4088937
-5.079708	-0.4089617
-5.046350	-0.4090302
-5.013398	-0.4090988
-4.980593	-0.4091676
-4.948383	-0.4092374
-4.913898	-0.4093082
-4.881122	-0.4093781
-4.848633	-0.4094451
-4.814996	-0.4095096
-4.782254	-0.4095727
-4.748950	-0.4096374
-4.715269	-0.4097069
-4.683768	-0.4097779
-4.650213	-0.4098490
-4.616062	-0.4099176
-4.582867	-0.4099828
-4.549826	-0.4100483
-4.517616	-0.4101158
-4.484648	-0.4101848
-4.451766	-0.4102526
-4.417824	-0.4103178
-4.384794	-0.4103820
-4.351604	-0.4104452
-4.318934	-0.4105092
-4.286200	-0.4105770
-4.251217	-0.4106440
-4.218611	-0.4107111
-4.186078	-0.4107805
-4.152957	-0.4108484
-4.120723	-0.4109158
-4.086699	-0.4109851
-4.054761	-0.4110537
-4.021130	-0.4111220
-3.987356	-0.4111900
-3.954403	-0.4112540
-3.921056	-0.4113133
-3.888486	-0.4113760
-3.855088	-0.4114440
-3.821605	-0.4115148
-3.788515	-0.4115844
-3.756187	-0.4116491
-3.723148	-0.4117075
-3.690341	-0.4117666
-3.656490	-0.4118297
-3.623153	-0.4118952
-3.590266	-0.4119619
-3.557608	-0.4120303
-3.524680	-0.4120975
-3.490612	-0.4121638
-3.457343	-0.4122264
-3.424119	-0.4122867
-3.391415	-0.4123484
-3.358693	-0.4124141
-3.325187	-0.4124826
-3.292766	-0.4125500
-3.259503	-0.4126128
-3.225400	-0.4126711
-3.193282	-0.4127298
-3.159586	-0.4127949
-3.126360	-0.4128619
-3.093910	-0.4129295
-3.060747	-0.4129954
-3.026718	-0.4130604
-2.994359	-0.4131241
-2.960484	-0.4131885
-2.927378	-0.4132528
-2.895724	-0.4133164
-2.861378	-0.4133816
-2.829086	-0.4134472
-2.796178	-0.4135086
-2.762034	-0.4135682
-2.729438	-0.4136259
-2.696334	-0.4136828
-2.663437	-0.4137421
-2.630815	-0.4138028
-2.597080	-0.4138622
-2.562819	-0.4139195
-2.530551	-0.4139784
-2.496734	-0.4140408
-2.463605	-0.4141053
-2.430724	-0.4141724
-2.397738	-0.4142363
-2.364535	-0.4142969
-2.332352	-0.4143548
-2.298716	-0.4144102
-2.264590	-0.4144628
-2.231050	-0.4145150
-2.199102	-0.4145682
-2.165106	-0.4146256
-2.133224	-0.4146873
-2.099901	-0.4147500
-2.067041	-0.4148228
-2.033949	-0.4148916
-1.999876	-0.4149538
-1.966784	-0.4150126
-1.932827	-0.4150682
-1.900727	-0.4151230
-1.867303	-0.4151820
-1.834622	-0.4152437
-1.801369	-0.4153053
-1.768382	-0.4153643
-1.734419	-0.4154204
-1.702006	-0.4154772
-1.668566	-0.4155350
-1.635214	-0.4155933
-1.601631	-0.4156530
-1.569294	-0.4157093
-1.536761	-0.4157637
-1.503693	-0.4158206
-1.471464	-0.4158767
-1.436865	-0.4159322
-1.403297	-0.4159858
-1.370699	-0.4160364
-1.336618	-0.4160860
-1.304398	-0.4161381
-1.269840	-0.4161969
-1.237102	-0.4162576
-1.204834	-0.4163193
-1.170929	-0.4163978
-1.139168	-0.4164578
-1.105597	-0.4165160
-1.072863	-0.4165715
-1.039964	-0.4166228
-1.005732	-0.4166738
-0.9732584	-0.4167266
-0.9389587	-0.4167801
-0.9062892	-0.4168316
-0.8732578	-0.4168831
-0.8391092	-0.4169344
-0.8066328	-0.4169880
-0.7729628	-0.4170442
-0.7400159	-0.4171031
-0.7085326	-0.4171604
-0.6742001	-0.4172190
-0.6408487	-0.4172772
-0.6072369	-0.4173366
-0.5747576	-0.4174034
-0.5411064	-0.4174906
-0.5087272	-0.4175989
-0.4759579	-0.4177031
-0.4425050	-0.4178014
-0.4092700	-0.4179351
-0.3765050	-0.4181414
-0.3428394	-0.4185626
-0.3102130	-0.4194372
-0.2773906	-0.4213278
-0.2448573	-0.4259322
-0.2119096	-0.4351461
-0.1795596	-0.4513210
-0.1470522	-0.4716720
-0.1154895	-0.4893340
-0.08393650	-0.5017796
-0.05191833	-0.5099742
-0.02023475	-0.5165951
0.01055381	-0.5206384
0.04275787	-0.5226274
0.07387026	-0.5236502
0.1070284	-0.5236506
0.1384021	-0.5235816
0.1710940	-0.5239334
0.2028242	-0.5240962
0.2336160	-0.5236676
0.2658546	-0.5231425
0.2977681	-0.5225727
0.3308798	-0.5216348
0.3625210	-0.5204506
0.3954219	-0.5191489
0.4278812	-0.5179630
0.4596608	-0.5172247
0.4917858	-0.5165787
0.5252389	-0.5156172
0.5571204	-0.5123472
0.5899026	-0.5098630
0.6233566	-0.5085588
0.6559334	-0.5081296
0.6898471	-0.5080469
0.7237534	-0.5079688
0.7557630	-0.5076824
0.7881097	-0.5069456
0.8221584	-0.5051508
0.8552887	-0.5017295
0.8894105	-0.4968261
0.9232601	-0.4916207
0.9569828	-0.4868800
0.9906212	-0.4821446
1.023977	-0.4772039
1.057071	-0.4728844
1.092012	-0.4691280
1.125676	-0.4656634
1.158494	-0.4631842
1.191548	-0.4610754
1.225561	-0.4592926
1.259298	-0.4582214
1.293617	-0.4572320
1.327454	-0.4560793
1.360800	-0.4551852
1.393351	-0.4541885
1.426110	-0.4529615
1.461168	-0.4515459
1.495044	-0.4503379
1.528288	-0.4493362
1.562547	-0.4488637
1.595848	-0.4486692
1.628781	-0.4481276
1.662900	-0.4476047
1.695671	-0.4471912
1.730814	-0.4466801
1.763009	-0.4463988
1.796932	-0.4462078
1.830609	-0.4460066
1.863306	-0.4457653
1.896982	-0.4454748
1.931302	-0.4450090
1.964908	-0.4444986
1.998882	-0.4440837
2.032316	-0.4437296
2.064415	-0.4434442
2.097978	-0.4432396
2.132209	-0.4430544
2.165370	-0.4428106
2.199368	-0.4425512
2.232565	-0.4422691
2.265940	-0.4420062
2.298644	-0.4418436
2.333176	-0.4417589
2.366489	-0.4417143
2.398902	-0.4416782
2.432598	-0.4416324
2.466041	-0.4415241
2.498888	-0.4413897
2.532551	-0.4412222
2.566692	-0.4410116
2.600346	-0.4407932
2.634285	-0.4405937
2.666565	-0.4404559
2.699133	-0.4403540
2.732625	-0.4402786
2.766584	-0.4401954
2.800177	-0.4401216
2.833082	-0.4400473
2.866201	-0.4399563
2.899844	-0.4398528
2.933770	-0.4397449
2.965956	-0.4396526
2.999203	-0.4395254
3.032390	-0.4393520
3.066090	-0.4391976
3.100534	-0.4391093
3.133598	-0.4390430
3.166084	-0.4389878
3.199274	-0.4389062
3.232694	-0.4387497
3.266541	-0.4386217
3.299496	-0.4385417
3.333337	-0.4384937
3.366350	-0.4384432
3.399428	-0.4384038
3.433550	-0.4383633
3.466984	-0.4382369
3.499872	-0.4380406
3.533260	-0.4378748
3.566690	-0.4377744
3.600138	-0.4377206
3.632261	-0.4376789
3.665561	-0.4375834
3.699419	-0.4374506
3.732383	-0.4373574
3.767035	-0.4373074
3.798513	-0.4372756
3.832169	-0.4372566
3.866426	-0.4372336
3.900210	-0.4372038
3.932132	-0.4371733
3.965220	-0.4371250
3.998680	-0.4370515
4.031637	-0.4369782
4.064695	-0.4369215
4.099182	-0.4368937
4.131797	-0.4368710
4.164531	-0.4368519
4.197754	-0.4368222
4.231860	-0.4367786
4.264559	-0.4367112
4.296796	-0.4366554
4.330433	-0.4366124
4.363362	-0.4365854
4.396716	-0.4365631
4.431266	-0.4365398
4.464566	-0.4365040
4.498068	-0.4364609
4.530888	-0.4364363
4.564508	-0.4364124
4.596783	-0.4363918
4.631622	-0.4363709
4.663594	-0.4363477
4.697110	-0.4363244
4.730333	-0.4362965
4.763480	-0.4362646
4.796566	-0.4362350
4.829406	-0.4362058
4.864256	-0.4361828
4.896462	-0.4361630
4.930526	-0.4361438
4.962363	-0.4361280
4.994930	-0.4361123
5.029036	-0.4360948
5.062862	-0.4360738
5.096236	-0.4360428
5.129437	-0.4359817
5.162378	-0.4359377
5.195474	-0.4359102
5.228252	-0.4358881
5.260243	-0.4358686
5.294079	-0.4358470
5.328140	-0.4358215
5.361679	-0.4357960
5.394743	-0.4357704
5.429232	-0.4357474
5.461601	-0.4357266
5.494604	-0.4357032
5.527332	-0.4356766
5.561221	-0.4356504
5.593903	-0.4356262
5.627347	-0.4356026
5.660586	-0.4355789
5.693171	-0.4355524
5.727236	-0.4355235
5.760440	-0.4354972
5.794678	-0.4354728
5.826894	-0.4354507
5.860140	-0.4354290
5.892163	-0.4354044
5.926836	-0.4353781
5.960037	-0.4353513
5.992446	-0.4353262
6.025472	-0.4353037
6.058650	-0.4352799
6.092564	-0.4352559
6.126819	-0.4352312
6.159794	-0.4352066
6.193066	-0.4351830
6.225829	-0.4351580
6.257974	-0.4351328
6.291612	-0.4351076
6.324274	-0.4350810
6.357896	-0.4350549
6.391560	-0.4350276
6.424915	-0.4350012
6.458534	-0.4349743
6.491976	-0.4349469
6.524000	-0.4349208
6.557720	-0.4348980
6.590140	-0.4348780
6.623962	-0.4348557
6.657205	-0.4348316
6.689905	-0.4348062
6.723821	-0.4347822
6.757224	-0.4347648
6.790911	-0.4347466
6.823660	-0.4347223
6.856609	-0.4346967
6.890762	-0.4346710
6.923524	-0.4346480
6.955726	-0.4346274
6.989338	-0.4346039
7.022119	-0.4345787
7.055742	-0.4345518
7.089197	-0.4345266
7.122242	-0.4345053
7.155872	-0.4344834
7.188213	-0.4344613
7.221362	-0.4344404
7.255218	-0.4344169
7.289814	-0.4343934
7.322250	-0.4343694
7.354529	-0.4343470
7.388190	-0.4343253
7.421738	-0.4343056
7.454626	-0.4342846
7.487830	-0.4342610
7.520732	-0.4342364
7.554024	-0.4342122
7.587854	-0.4341872
7.620822	-0.4341610
7.653550	-0.4341312
7.686972	-0.4341006
7.719756	-0.4340715
7.754345	-0.4340472
7.787449	-0.4340276
7.820122	-0.4340103
7.852322	-0.4339908
7.886306	-0.4339676
7.919030	-0.4339414
7.952332	-0.4339142
7.985825	-0.4338884
8.019722	-0.4338676
8.052447	-0.4338464
8.085138	-0.4338236
8.118958	-0.4338016
8.151704	-0.4337769
8.185208	-0.4337534
8.218088	-0.4337330
8.251781	-0.4337112
8.284210	-0.4336859
8.317880	-0.4336563
8.350902	-0.4336248
8.384172	-0.4335964
8.417524	-0.4335748
8.450684	-0.4335560
8.483650	-0.4335350
8.517716	-0.4335096
8.551141	-0.4334838
8.583572	-0.4334565
8.616836	-0.4334304
8.649819	-0.4334050
8.683868	-0.4333808
8.716778	-0.4333567
8.750005	-0.4333312
8.783631	-0.4333036
8.817512	-0.4332778
8.849688	-0.4332569
8.882991	-0.4332395
8.915759	-0.4332197
8.948829	-0.4331970
8.981161	-0.4331726
9.015094	-0.4331490
9.049472	-0.4331284
9.082532	-0.4331044
9.115609	-0.4330798
9.148541	-0.4330568
9.180226	-0.4330350
9.214588	-0.4330120
9.247391	-0.4329887
9.281182	-0.4329626
9.313805	-0.4329356
9.347186	-0.4329066
9.380670	-0.4328780
9.414228	-0.4328531
9.447374	-0.4328315
9.480491	-0.4328106
9.513934	-0.4327891
9.546188	-0.4327670
9.579844	-0.4327462
9.613356	-0.4327258
9.646728	-0.4327031
9.679164	-0.4326748
9.712055	-0.4326450
9.746016	-0.4326180
9.779819	-0.4325947
9.812222	-0.4325726
9.846272	-0.4325504
9.878678	-0.4325268
9.912522	-0.4325020
9.945642	-0.4324774
9.978222	-0.4324538
10.01179	-0.4324292
10.04574	-0.4324054
10.07871	-0.4323825
10.11216	-0.4323574
10.14471	-0.4323308
10.17798	-0.4323050
10.21103	-0.4322816
10.24508	-0.4322633
10.27826	-0.4322460
10.31027	-0.4322261
10.34277	-0.4322024
10.37735	-0.4321744
10.40992	-0.4321441
10.44371	-0.4321144
10.47722	-0.4320878
10.51060	-0.4320654
10.54288	-0.4320479
10.57746	-0.4320315
10.60966	-0.4320092
10.64335	-0.4319843
10.67776	-0.4319611
10.71007	-0.4319406
10.74285	-0.4319232
10.77560	-0.4319044
10.80976	-0.4318794
10.84235	-0.4318510
10.87545	-0.4318230
10.90869	-0.4317961
10.94179	-0.4317723
10.97454	-0.4317484
11.00807	-0.4317217
11.04180	-0.4316904
11.07474	-0.4316564
11.10816	-0.4316291
11.14228	-0.4316100
11.17506	-0.4315954
11.20854	-0.4315824
11.24076	-0.4315662
11.27461	-0.4315426
11.30634	-0.4315143
11.34123	-0.4314852
11.37411	-0.4314555
11.40697	-0.4314304
11.44058	-0.4314080
11.47380	-0.4313870
11.50725	-0.4313678
11.54058	-0.4313477
11.57378	-0.4313238
11.60676	-0.4312960
11.64012	-0.4312672
11.67324	-0.4312406
11.70583	-0.4312187
11.74002	-0.4312014
11.77360	-0.4311824
11.80655	-0.4311630
11.83909	-0.4311404
11.87276	-0.4311150
11.90599	-0.4310886
11.93955	-0.4310624
11.97115	-0.4310367
12.00603	-0.4310148
12.03861	-0.4309938
12.07201	-0.4309728
12.10599	-0.4309484
12.13951	-0.4309213
12.17277	-0.4308944
12.20522	-0.4308658
12.23794	-0.4308378
12.27162	-0.4308140
12.30429	-0.4307939
12.33720	-0.4307752
12.37048	-0.4307571
12.40341	-0.4307336
12.43748	-0.4307014
12.47110	-0.4306613
12.50507	-0.4306294
12.53840	-0.4306014
12.56996	-0.4305768
12.60342	-0.4305545
12.63634	-0.4305304
12.67029	-0.4305057
12.70451	-0.4304809
12.73629	-0.4304565
12.77020	-0.4304320
12.80288	-0.4304065
12.83638	-0.4303828
12.87018	-0.4303570
12.90350	-0.4303322
12.93608	-0.4303059
12.96967	-0.4302765
13.00258	-0.4302466
13.03498	-0.4302188
13.06794	-0.4301918
13.10262	-0.4301660
13.13540	-0.4301418
13.16874	-0.4301149
13.20120	-0.4300899
13.23578	-0.4300654
13.26950	-0.4300406
13.30165	-0.4300150
13.33472	-0.4299870
13.36828	-0.4299580
13.40089	-0.4299339
13.43605	-0.4299111
13.46827	-0.4298898
13.50095	-0.4298666
13.53462	-0.4298370
13.56784	-0.4298076
13.60039	-0.4297760
13.63446	-0.4297450
13.66741	-0.4297176
13.70145	-0.4296912
13.73441	-0.4296652
13.76606	-0.4296388
13.80030	-0.4296098
13.83365	-0.4295806
13.86720	-0.4295534
13.90080	-0.4295274
13.93413	-0.4295008
13.96759	-0.4294726
14.00004	-0.4294453
14.03376	-0.4294200
14.06638	-0.4293972
14.09976	-0.4293757
14.13283	-0.4293544
14.16626	-0.4293276
14.19945	-0.4292965
14.23332	-0.4292652
14.26608	-0.4292344
14.29966	-0.4292090
14.33211	-0.4291860
14.36548	-0.4291589
14.39839	-0.4291296
14.43297	-0.4290998
14.46658	-0.4290734
14.49872	-0.4290492
14.53226	-0.4290228
14.56602	-0.4289937
14.59830	-0.4289642
14.63134	-0.4289346
14.66580	-0.4289053
14.69812	-0.4288765
14.73103	-0.4288456
14.76489	-0.4288130
14.79828	-0.4287836
14.83244	-0.4287556
14.86562	-0.4287300
14.89780	-0.4287046
14.93155	-0.4286772
14.96490	-0.4286470
14.99775	-0.4286182
15.03131	-0.4285900
15.06255	-0.4285632
15.09658	-0.4285364
15.13071	-0.4285089
15.16356	-0.4284813
15.19763	-0.4284534
15.22978	-0.4284238
15.26276	-0.4283916
15.29561	-0.4283584
15.32962	-0.4283291
15.36321	-0.4283012
15.39582	-0.4282736
15.42946	-0.4282444
15.46236	-0.4282139
15.49549	-0.4281814
15.52934	-0.4281492
15.56196	-0.4281158
15.59575	-0.4280817
15.62905	-0.4280480
15.66240	-0.4280147
15.69651	-0.4279812
15.72920	-0.4279531
15.76174	-0.4279276
15.79516	-0.4279004
15.82825	-0.4278702
15.86137	-0.4278381
15.89453	-0.4278060
15.92841	-0.4277732
15.96221	-0.4277410
15.99437	-0.4277083
16.02835	-0.4276760
16.06145	-0.4276466
16.09503	-0.4276166
16.12849	-0.4275842
16.16050	-0.4275498
16.19528	-0.4275150
16.22908	-0.4274805
16.26160	-0.4274496
16.29408	-0.4274230
16.32758	-0.4273975
16.36038	-0.4273703
16.39314	-0.4273426
16.42738	-0.4273104
16.46059	-0.4272769
16.49344	-0.4272414
16.52669	-0.4271762
16.55995	-0.4270987
16.59352	-0.4270608
16.62598	-0.4270308
16.66042	-0.4270046
16.69286	-0.4269769
16.72646	-0.4269446
16.76117	-0.4269083
16.79296	-0.4268734
16.82590	-0.4268436
16.85953	-0.4268134
16.89185	-0.4267830
16.92590	-0.4267538
16.96008	-0.4267197
16.99261	-0.4266834
17.02611	-0.4266478
17.05920	-0.4266096
17.09283	-0.4265777
17.12571	-0.4265504
17.15905	-0.4265230
17.19216	-0.4264967
17.22526	-0.4264686
17.25824	-0.4264336
17.29150	-0.4263974
17.32567	-0.4263590
17.35879	-0.4263168
17.39225	-0.4262770
17.42512	-0.4262420
17.45840	-0.4262102
17.49104	-0.4261770
17.52494	-0.4261408
17.55937	-0.4261032
17.59202	-0.4260669
17.62609	-0.4260324
17.65776	-0.4260010
17.69012	-0.4259670
17.72404	-0.4259295
17.75706	-0.4258909
17.79094	-0.4258530
17.82534	-0.4258187
17.85893	-0.4257894
17.89136	-0.4257604
17.92428	-0.4257275
17.95700	-0.4256946
17.99009	-0.4256574
18.02327	-0.4256187
18.05728	-0.4255804
18.09126	-0.4255332
18.12375	-0.4254824
18.15793	-0.4254472
18.19075	-0.4254102
18.22428	-0.4253768
18.25643	-0.4253426
18.28916	-0.4253080
18.32312	-0.4252724
18.35734	-0.4252356
18.39111	-0.4251949
18.42348	-0.4251532
18.45678	-0.4251114
18.49069	-0.4250728
18.52386	-0.4250366
18.55654	-0.4250059
18.58939	-0.4249762
18.62168	-0.4249432
18.65579	-0.4249059
18.68946	-0.4248642
18.72225	-0.4248222
18.75566	-0.4247842
18.78929	-0.4247500
18.82225	-0.4247190
18.85528	-0.4246854
18.88893	-0.4246478
18.92244	-0.4246045
18.95579	-0.4245546
18.99008	-0.4245079
19.02315	-0.4244663
19.05621	-0.4244293
19.08804	-0.4243918
19.12211	-0.4243544
19.15609	-0.4243144
19.18916	-0.4242754
19.22188	-0.4242374
19.25602	-0.4241996
19.28876	-0.4241630
19.32216	-0.4241228
19.35529	-0.4240825
19.38857	-0.4240444
19.42080	-0.4240052
19.45430	-0.4239674
19.48736	-0.4239308
19.52029	-0.4238919
19.55363	-0.4238496
19.58691	-0.4238067
19.62145	-0.4237640
19.65459	-0.4237198
19.68738	-0.4236756
19.72052	-0.4236336
19.75336	-0.4235937
19.78724	-0.4235550
19.82101	-0.4235166
19.85342	-0.4234778
19.88606	-0.4234370
19.91930	-0.4234014
19.95354	-0.4233670
19.98631	-0.4233282
20.01976	-0.4232880
20.05272	-0.4232254
20.08614	-0.4231241
20.12032	-0.4230659
20.15447	-0.4230162
20.18748	-0.4229682
20.21914	-0.4229241
20.25319	-0.4228840
20.28632	-0.4228490
20.31894	-0.4228174
20.35297	-0.4227834
20.38568	-0.4227418
20.41884	-0.4226932
20.45241	-0.4226472
20.48686	-0.4226046
20.52017	-0.4225659
20.55256	-0.4225274
20.58564	-0.4224877
20.61900	-0.4224472
20.65116	-0.4224044
20.68526	-0.4223606
20.71830	-0.4223170
20.75214	-0.4222724
20.78519	-0.4222296
20.81959	-0.4221886
20.85147	-0.4221487
20.88436	-0.4221060
20.91880	-0.4220610
20.95218	-0.4220156
20.98541	-0.4219694
21.01912	-0.4219246
21.05107	-0.4218841
21.08341	-0.4218430
21.11731	-0.4218020
21.15149	-0.4217578
21.18538	-0.4217110
21.21910	-0.4216667
21.25144	-0.4216220
21.28510	-0.4215760
21.31770	-0.4215194
21.35046	-0.4214446
21.38447	-0.4213955
21.41709	-0.4213530
21.45054	-0.4213150
21.48494	-0.4212778
21.51825	-0.4212380
21.55139	-0.4211950
21.58421	-0.4211490
21.61744	-0.4211040
21.65138	-0.4210611
21.68375	-0.4210160
21.71560	-0.4209696
21.74975	-0.4209166
21.78416	-0.4208650
21.81694	-0.4208198
21.85035	-0.4207768
21.88360	-0.4207336
21.91618	-0.4206828
21.94952	-0.4206270
21.98357	-0.4205802
22.01629	-0.4205367
22.04946	-0.4204938
22.08238	-0.4204494
22.11602	-0.4204008
22.14934	-0.4203540
22.18358	-0.4203131
22.21596	-0.4202728
22.25012	-0.4202301
22.28414	-0.4201774
22.31620	-0.4201106
22.34971	-0.4200650
22.38226	-0.4200226
22.41615	-0.4199776
22.44932	-0.4199284
22.48201	-0.4198370
22.51600	-0.4197669
22.54882	-0.4197210
22.58094	-0.4196752
22.61629	-0.4196266
22.64917	-0.4195796
22.68128	-0.4195350
22.71463	-0.4194919
22.74902	-0.4194478
22.78209	-0.4193985
22.81580	-0.4193404
22.84876	-0.4192911
22.88152	-0.4192448
22.91493	-0.4191976
22.94932	-0.4191482
22.98240	-0.4190985
23.01544	-0.4190512
23.04884	-0.4190066
23.08120	-0.4189622
23.11470	-0.4189136
23.14784	-0.4188471
23.18150	-0.4187570
23.21426	-0.4187046
23.24872	-0.4186584
23.28192	-0.4186120
23.31596	-0.4185650
23.34798	-0.4185148
23.38088	-0.4184650
23.41405	-0.4184182
23.44765	-0.4183716
23.48102	-0.4183246
23.51463	-0.4182763
23.54812	-0.4182260
23.58096	-0.4181759
23.61464	-0.4181236
23.64812	-0.4180681
23.68093	-0.4180147
23.71424	-0.4179640
23.74641	-0.4179140
23.78089	-0.4178657
23.81427	-0.4178176
23.84792	-0.4177688
23.88113	-0.4177196
23.91503	-0.4176675
23.94825	-0.4176090
23.98164	-0.4175234
24.01472	-0.4174590
24.04767	-0.4174106
24.08134	-0.4173644
24.11493	-0.4173206
24.14818	-0.4172740
24.18022	-0.4172228
24.21438	-0.4171734
24.24668	-0.4171225
24.28030	-0.4170717
24.31392	-0.4170200
24.34670	-0.4169663
24.37916	-0.4169166
[truncated: 6,653 more rows]
