# Supplementary material for: Investigation of Potential Amorphisation and Co-Amorphisation Behaviour of the Benzene Di-Carboxylic Acids upon Cryo-Milling
Source: Molecules. 2019 Nov 5;24(21):3990. doi: 10.3390/molecules24213990 (PMC6865180; doi:10.3390/molecules24213990)
Supplement: Supplementary file 1 [file molecules-24-03990-s001.zip › SI_pack/Figure_5_DSC_two_components/Data/Phthalic and terephthalic acid/PT_CM_ separately_ 3 weeks.txt]

-40.55086	-0.1405727
-40.54870	-0.1420228
-40.54657	-0.1435357
-40.54627	-0.1452818
-40.54539	-0.1472302
-40.54300	-0.1488134
-40.54118	-0.1501306
-40.53826	-0.1510509
-40.53497	-0.1515355
-40.53240	-0.1519559
-40.52888	-0.1525939
-40.52720	-0.1530654
-40.52396	-0.1533663
-40.51991	-0.1538736
-40.51656	-0.1545662
-40.51120	-0.1555448
-40.50675	-0.1572310
-40.50148	-0.1604893
-40.49502	-0.1654848
-40.48909	-0.1729728
-40.47990	-0.1826104
-40.47170	-0.1937600
-40.46317	-0.2069236
-40.45395	-0.2214722
-40.44344	-0.2368135
-40.43076	-0.2512733
-40.41841	-0.2647820
-40.40615	-0.2773845
-40.39281	-0.2880827
-40.37922	-0.2978551
-40.36311	-0.3061584
-40.34815	-0.3134590
-40.33322	-0.3218088
-40.31581	-0.3289001
-40.30104	-0.3352257
-40.28264	-0.3413620
-40.26567	-0.3466972
-40.24676	-0.3524635
-40.22690	-0.3593278
-40.20854	-0.3661750
-40.18916	-0.3720631
-40.17041	-0.3779355
-40.15006	-0.3842204
-40.12873	-0.3899488
-40.10758	-0.3959072
-40.08647	-0.4021265
-40.06432	-0.4077732
-40.04328	-0.4135134
-40.01978	-0.4186964
-39.99783	-0.4237782
-39.97392	-0.4291580
-39.95118	-0.4348610
-39.92727	-0.4405357
-39.90367	-0.4453700
-39.87863	-0.4503447
-39.85528	-0.4562491
-39.83012	-0.4609930
-39.80476	-0.4656002
-39.77848	-0.4697586
-39.75369	-0.4732059
-39.72743	-0.4775085
-39.70206	-0.4822298
-39.67653	-0.4862578
-39.64900	-0.4896890
-39.62299	-0.4927644
-39.59610	-0.4958606
-39.56910	-0.5003574
-39.54220	-0.5047836
-39.51535	-0.5093521
-39.48730	-0.5128421
-39.46000	-0.5145412
-39.43088	-0.5164833
-39.40395	-0.5195390
-39.37690	-0.5239114
-39.34878	-0.5295084
-39.31982	-0.5345416
-39.29262	-0.5384230
-39.26343	-0.5407226
-39.23488	-0.5423812
-39.20524	-0.5441822
-39.17622	-0.5464508
-39.14765	-0.5494734
-39.11920	-0.5530488
-39.08930	-0.5565838
-39.05944	-0.5601176
-39.03052	-0.5634880
-39.00180	-0.5661366
-38.97262	-0.5683349
-38.94225	-0.5703613
-38.91357	-0.5729193
-38.88369	-0.5756843
-38.85335	-0.5778794
-38.82294	-0.5800868
-38.79188	-0.5821731
-38.76360	-0.5841016
-38.73358	-0.5861676
-38.70384	-0.5878801
-38.67305	-0.5894887
-38.64130	-0.5918982
-38.61066	-0.5948906
-38.58110	-0.5983663
-38.55043	-0.6014187
-38.51968	-0.6038551
-38.48947	-0.6057070
-38.45851	-0.6076703
-38.42782	-0.6093487
-38.39621	-0.6113036
-38.36498	-0.6135324
-38.33558	-0.6159553
-38.30424	-0.6181335
-38.27448	-0.6200735
-38.24400	-0.6215210
-38.21289	-0.6231717
-38.18082	-0.6246746
-38.15002	-0.6264174
-38.11887	-0.6282870
-38.08728	-0.6298861
-38.05684	-0.6315289
-38.02542	-0.6327728
-37.99532	-0.6339127
-37.96315	-0.6352684
-37.93019	-0.6370554
-37.90044	-0.6397847
-37.86966	-0.6425461
-37.83820	-0.6446594
-37.80615	-0.6463324
-37.77502	-0.6481494
-37.74356	-0.6499976
-37.71320	-0.6516699
-37.68172	-0.6528977
-37.64920	-0.6539293
-37.61889	-0.6551211
-37.58659	-0.6564331
-37.55612	-0.6579082
-37.52380	-0.6593402
-37.49201	-0.6607545
-37.46102	-0.6621972
-37.42888	-0.6635520
-37.39644	-0.6650326
-37.36503	-0.6663412
-37.33361	-0.6676679
-37.30221	-0.6691494
-37.27068	-0.6705874
-37.23820	-0.6721600
-37.20684	-0.6735788
-37.17464	-0.6749688
-37.14286	-0.6762424
-37.11214	-0.6774062
-37.08076	-0.6787470
-37.04908	-0.6801744
-37.01676	-0.6817250
-36.98420	-0.6831952
-36.95394	-0.6846032
-36.92196	-0.6857687
-36.89033	-0.6867642
-36.85819	-0.6878032
-36.82676	-0.6889863
-36.79490	-0.6901813
-36.76265	-0.6915508
-36.72992	-0.6928444
-36.69850	-0.6941031
-36.66802	-0.6951916
-36.63548	-0.6964056
-36.60315	-0.6977154
-36.57184	-0.6991832
-36.54059	-0.7005874
-36.50824	-0.7019605
-36.47536	-0.7032993
-36.44363	-0.7044825
-36.41172	-0.7057160
-36.37967	-0.7072680
-36.34819	-0.7086653
-36.31717	-0.7098020
-36.28433	-0.7109371
-36.25160	-0.7117999
-36.22056	-0.7128316
-36.18770	-0.7142782
-36.15490	-0.7158789
-36.12439	-0.7174190
-36.09335	-0.7186084
-36.06180	-0.7194468
-36.02843	-0.7201626
-35.99661	-0.7210564
-35.96468	-0.7224408
-35.93272	-0.7238706
-35.90106	-0.7250816
-35.86765	-0.7259676
-35.83656	-0.7266740
-35.80313	-0.7277329
-35.77212	-0.7291587
-35.74019	-0.7307753
-35.70815	-0.7324324
-35.67640	-0.7338311
-35.64380	-0.7349379
-35.61240	-0.7360208
-35.57982	-0.7368882
-35.54646	-0.7378001
-35.51468	-0.7387745
-35.48315	-0.7399756
-35.45264	-0.7411400
-35.41968	-0.7422612
-35.38690	-0.7433381
-35.35595	-0.7442965
-35.32274	-0.7453655
-35.29060	-0.7464662
-35.25912	-0.7473552
-35.22804	-0.7481753
-35.19405	-0.7489829
-35.16275	-0.7498248
-35.12915	-0.7506149
-35.09864	-0.7513552
-35.06598	-0.7522272
-35.03360	-0.7533760
-35.00256	-0.7547893
-34.97126	-0.7560532
-34.93732	-0.7571332
-34.90515	-0.7580938
-34.87270	-0.7590449
-34.84031	-0.7602163
-34.80867	-0.7614135
-34.77679	-0.7626022
-34.74538	-0.7637000
-34.71243	-0.7646390
-34.68142	-0.7655747
-34.64705	-0.7665410
-34.61467	-0.7674494
-34.58332	-0.7682758
-34.55109	-0.7691368
-34.51898	-0.7702490
-34.48668	-0.7716531
-34.45513	-0.7728228
-34.42398	-0.7737086
-34.38998	-0.7744243
-34.35803	-0.7751028
-34.32626	-0.7758760
-34.29377	-0.7768226
-34.26219	-0.7777020
-34.22941	-0.7786158
-34.19570	-0.7795850
-34.16531	-0.7804753
-34.13274	-0.7814090
-34.10135	-0.7823441
-34.06934	-0.7832081
-34.03492	-0.7841261
-34.00354	-0.7850974
-33.97132	-0.7860234
-33.93918	-0.7869832
-33.90667	-0.7882072
-33.87430	-0.7895224
-33.84387	-0.7908048
-33.81226	-0.7919937
-33.77855	-0.7928213
-33.74546	-0.7935855
-33.71318	-0.7943535
-33.68214	-0.7951648
-33.64876	-0.7958413
-33.61728	-0.7964401
-33.58316	-0.7970162
-33.55124	-0.7977551
-33.51988	-0.7988526
-33.48688	-0.8001478
-33.45562	-0.8013868
-33.42412	-0.8023712
-33.39078	-0.8031051
-33.35792	-0.8035497
-33.32570	-0.8041205
-33.29306	-0.8049280
-33.26151	-0.8057620
-33.22874	-0.8066171
-33.19524	-0.8072828
-33.16322	-0.8078900
-33.13098	-0.8085757
-33.09996	-0.8092157
-33.06670	-0.8097650
-33.03317	-0.8103997
-33.00080	-0.8110153
-32.96917	-0.8117911
-32.93673	-0.8126565
-32.90492	-0.8134312
-32.87307	-0.8142075
-32.84066	-0.8149609
-32.80816	-0.8156244
-32.77524	-0.8160804
-32.74426	-0.8165834
-32.71063	-0.8170928
-32.67890	-0.8176540
-32.64642	-0.8183441
-32.61365	-0.8190216
-32.58082	-0.8195840
-32.54938	-0.8201278
-32.51601	-0.8206150
-32.48444	-0.8209576
-32.45160	-0.8212780
-32.41870	-0.8215684
-32.38586	-0.8219861
-32.35275	-0.8225898
-32.32144	-0.8231598
-32.29032	-0.8239228
-32.25565	-0.8246936
-32.22438	-0.8253171
-32.19256	-0.8258259
-32.16023	-0.8260968
-32.12588	-0.8262270
-32.09460	-0.8264768
-32.06156	-0.8267425
-32.02958	-0.8271572
-31.99676	-0.8275879
-31.96400	-0.8279266
-31.93182	-0.8282649
-31.90088	-0.8285584
-31.86710	-0.8287128
-31.83554	-0.8288440
-31.80240	-0.8290200
-31.77026	-0.8292608
-31.73795	-0.8296322
-31.70383	-0.8300500
-31.67258	-0.8304288
-31.63994	-0.8308536
-31.60772	-0.8312470
-31.57592	-0.8315402
-31.54331	-0.8317562
-31.51084	-0.8319138
-31.47875	-0.8320944
-31.44612	-0.8324490
-31.41356	-0.8329545
-31.38044	-0.8335468
-31.34790	-0.8340790
-31.31596	-0.8344989
-31.28379	-0.8348124
-31.25302	-0.8352500
-31.21814	-0.8358266
-31.18596	-0.8362250
-31.15359	-0.8365222
-31.12092	-0.8367210
-31.08898	-0.8368958
-31.05432	-0.8371934
-31.02215	-0.8376242
-30.99114	-0.8381676
-30.95804	-0.8386350
-30.92646	-0.8390434
-30.89288	-0.8394642
-30.86040	-0.8397918
-30.82902	-0.8401084
-30.79592	-0.8404199
-30.76399	-0.8407249
-30.72949	-0.8410162
-30.69749	-0.8413272
-30.66472	-0.8417395
-30.63297	-0.8422124
-30.60065	-0.8426578
-30.56783	-0.8430072
-30.53555	-0.8432476
-30.50300	-0.8435530
-30.47041	-0.8438324
-30.43718	-0.8441478
-30.40415	-0.8445422
-30.37277	-0.8449274
-30.33940	-0.8454129
-30.30655	-0.8459091
-30.27446	-0.8463482
-30.24086	-0.8468953
-30.21000	-0.8474944
-30.17672	-0.8480484
-30.14371	-0.8484769
-30.11107	-0.8488412
-30.07844	-0.8491550
-30.04644	-0.8494514
-30.01361	-0.8498345
-29.98078	-0.8502174
-29.94920	-0.8507056
-29.91558	-0.8512311
-29.88223	-0.8517257
-29.84958	-0.8523707
-29.81668	-0.8528575
-29.78567	-0.8531472
-29.75224	-0.8533637
-29.71814	-0.8535680
-29.68574	-0.8539991
-29.65522	-0.8546608
-29.62351	-0.8552162
-29.59007	-0.8556352
-29.55669	-0.8559751
-29.52314	-0.8564066
-29.49087	-0.8570782
-29.45846	-0.8577549
-29.42590	-0.8583049
-29.39260	-0.8586555
-29.35987	-0.8590187
-29.32650	-0.8593232
-29.29672	-0.8596958
-29.26262	-0.8601892
-29.23036	-0.8606811
-29.19798	-0.8611939
-29.16507	-0.8618641
-29.13207	-0.8624288
-29.09990	-0.8628356
-29.06660	-0.8631568
-29.03444	-0.8633813
-29.00213	-0.8636246
-28.96843	-0.8642022
-28.93574	-0.8650409
-28.90383	-0.8659076
-28.87162	-0.8665166
-28.83840	-0.8669676
-28.80647	-0.8673374
-28.77346	-0.8677101
-28.74041	-0.8681012
-28.70746	-0.8684509
-28.67522	-0.8687853
-28.64262	-0.8691840
-28.61060	-0.8696796
-28.57715	-0.8700442
-28.54410	-0.8702961
-28.51154	-0.8705347
-28.47904	-0.8708755
-28.44675	-0.8713845
-28.41470	-0.8718632
-28.38151	-0.8723754
-28.34849	-0.8729436
-28.31576	-0.8734141
-28.28258	-0.8740109
-28.25020	-0.8745163
-28.21791	-0.8749084
-28.18538	-0.8753012
-28.15388	-0.8756699
-28.12098	-0.8759347
-28.08748	-0.8761636
-28.05430	-0.8763485
-28.02254	-0.8766376
-27.98956	-0.8770718
-27.95682	-0.8776184
-27.92468	-0.8781879
-27.89144	-0.8787860
-27.85870	-0.8793426
-27.82717	-0.8798888
-27.79352	-0.8803882
-27.76070	-0.8807672
-27.72865	-0.8811616
-27.69560	-0.8816876
-27.66309	-0.8820758
-27.63064	-0.8823152
-27.59673	-0.8826244
-27.56326	-0.8829238
-27.53161	-0.8833918
-27.49950	-0.8841324
-27.46628	-0.8846582
-27.43354	-0.8850826
-27.40073	-0.8855088
-27.36720	-0.8860455
-27.33572	-0.8867069
-27.30324	-0.8874934
-27.27028	-0.8880639
-27.23654	-0.8884003
-27.20449	-0.8886191
-27.17183	-0.8888371
-27.13895	-0.8891455
-27.10795	-0.8895905
-27.07394	-0.8900939
-27.04112	-0.8905686
-27.00825	-0.8909900
-26.97560	-0.8913459
-26.94187	-0.8916082
-26.91007	-0.8920868
-26.87677	-0.8928814
-26.84572	-0.8936410
-26.81246	-0.8941715
-26.77842	-0.8944525
-26.74528	-0.8946601
-26.71372	-0.8950793
-26.68100	-0.8957175
-26.64836	-0.8963316
-26.61592	-0.8968197
-26.58277	-0.8971231
-26.54944	-0.8974526
-26.51704	-0.8977722
-26.48485	-0.8979908
-26.45130	-0.8982250
-26.41892	-0.8984499
-26.38630	-0.8987428
-26.35385	-0.8992912
-26.31970	-0.8999859
-26.28728	-0.9006282
-26.25506	-0.9011438
-26.22208	-0.9016216
-26.18910	-0.9020094
-26.15686	-0.9022294
-26.12395	-0.9024558
-26.09132	-0.9026819
-26.05843	-0.9029506
-26.02543	-0.9033124
-25.99306	-0.9036499
-25.96055	-0.9041019
-25.92686	-0.9044059
-25.89470	-0.9046906
-25.86045	-0.9051301
-25.82795	-0.9055397
-25.79602	-0.9059191
-25.76367	-0.9063910
-25.73204	-0.9066757
-25.69718	-0.9069962
-25.66475	-0.9073097
-25.63122	-0.9076025
-25.59780	-0.9079316
-25.56608	-0.9082750
-25.53394	-0.9085345
-25.50024	-0.9088805
-25.46795	-0.9092429
-25.43450	-0.9096942
-25.40254	-0.9103282
-25.36937	-0.9107785
-25.33730	-0.9110274
-25.30450	-0.9112486
-25.27044	-0.9114424
-25.23788	-0.9116395
-25.20586	-0.9119522
-25.17337	-0.9122928
-25.13975	-0.9126830
-25.10652	-0.9131359
-25.07336	-0.9135450
-25.04118	-0.9137989
-25.00931	-0.9141324
-24.97540	-0.9143574
-24.94194	-0.9145575
-24.90886	-0.9149674
-24.87627	-0.9155132
-24.84432	-0.9161056
-24.81150	-0.9168341
-24.77858	-0.9172174
-24.74610	-0.9174231
-24.71246	-0.9176166
-24.67883	-0.9178125
-24.64698	-0.9180512
-24.61386	-0.9183962
-24.58160	-0.9189130
-24.54959	-0.9193619
-24.51625	-0.9197941
-24.48288	-0.9201738
-24.45026	-0.9204171
-24.41750	-0.9206986
-24.38464	-0.9210905
-24.35160	-0.9213828
-24.31929	-0.9216822
-24.28566	-0.9220880
-24.25239	-0.9223664
-24.22132	-0.9225678
-24.18811	-0.9227668
-24.15498	-0.9229672
-24.12199	-0.9233401
-24.08946	-0.9240549
-24.05758	-0.9246686
-24.02362	-0.9250228
-23.99011	-0.9252265
-23.95698	-0.9254319
-23.92468	-0.9256394
-23.89217	-0.9258457
-23.85848	-0.9260678
-23.82516	-0.9264025
-23.79290	-0.9269589
-23.76047	-0.9275278
-23.72703	-0.9278678
-23.69425	-0.9280907
-23.66080	-0.9283703
-23.62780	-0.9287648
-23.59627	-0.9293031
-23.56287	-0.9299387
-23.52970	-0.9303445
-23.49806	-0.9306926
-23.46406	-0.9309181
-23.43152	-0.9311299
-23.39836	-0.9313416
-23.36566	-0.9315469
-23.33206	-0.9317993
-23.29936	-0.9321578
-23.26644	-0.9325626
-23.23350	-0.9331799
-23.20178	-0.9339306
-23.17037	-0.9343018
-23.13642	-0.9345421
-23.10202	-0.9347558
-23.06900	-0.9350168
-23.03704	-0.9353066
-23.00513	-0.9355348
-22.97197	-0.9357469
-22.93846	-0.9359606
-22.90572	-0.9362906
-22.87281	-0.9367558
-22.84004	-0.9372691
-22.80708	-0.9377241
-22.77516	-0.9382438
-22.74229	-0.9385499
-22.70902	-0.9387564
-22.67596	-0.9389580
-22.64272	-0.9391645
-22.60916	-0.9393918
-22.57642	-0.9397931
-22.54468	-0.9404418
-22.51186	-0.9409369
-22.47907	-0.9413231
-22.44522	-0.9416043
-22.41256	-0.9418199
-22.37971	-0.9420592
-22.34740	-0.9423028
-22.31421	-0.9425196
-22.28108	-0.9427338
-22.24764	-0.9429414
-22.21538	-0.9431509
-22.18190	-0.9435208
-22.14904	-0.9441530
-22.11711	-0.9449062
-22.08406	-0.9453141
-22.05258	-0.9455353
-22.01709	-0.9457470
-21.98538	-0.9459614
-21.95284	-0.9462450
-21.91945	-0.9466220
-21.88603	-0.9469368
-21.85328	-0.9472163
-21.82088	-0.9475284
-21.78870	-0.9477436
-21.75559	-0.9479580
-21.72247	-0.9482242
-21.68867	-0.9485195
-21.65628	-0.9488566
-21.62212	-0.9490826
-21.58914	-0.9492886
-21.55692	-0.9495142
-21.52341	-0.9498892
-21.49156	-0.9505147
-21.45898	-0.9510409
-21.42632	-0.9513905
-21.39285	-0.9516122
-21.35965	-0.9518270
-21.32628	-0.9520447
-21.29330	-0.9522964
-21.26168	-0.9525251
-21.22850	-0.9527720
-21.19350	-0.9529931
-21.16087	-0.9532128
-21.12711	-0.9535738
-21.09538	-0.9541070
-21.06369	-0.9545956
-21.02972	-0.9549351
-20.99755	-0.9551547
-20.96339	-0.9553712
-20.93028	-0.9555874
-20.89782	-0.9558059
-20.86451	-0.9560259
-20.83064	-0.9562481
-20.79855	-0.9564774
-20.76595	-0.9567195
-20.73179	-0.9570156
-20.69988	-0.9573719
-20.66657	-0.9576780
-20.63320	-0.9579286
-20.60015	-0.9581441
-20.56774	-0.9583589
-20.53586	-0.9585789
-20.50169	-0.9588068
-20.46876	-0.9590828
-20.43473	-0.9593145
-20.40269	-0.9596194
-20.37022	-0.9599108
-20.33760	-0.9601492
-20.30466	-0.9603728
-20.27060	-0.9605934
-20.23670	-0.9608139
-20.20392	-0.9610324
-20.17194	-0.9612938
-20.13846	-0.9616616
-20.10662	-0.9621161
-20.07287	-0.9625741
-20.04097	-0.9628574
-20.00694	-0.9630835
-19.97428	-0.9633095
-19.94238	-0.9635389
-19.90867	-0.9637616
-19.87583	-0.9639795
-19.84256	-0.9642035
-19.80983	-0.9644262
-19.77737	-0.9646519
-19.74301	-0.9648819
-19.71038	-0.9651055
-19.67717	-0.9653274
-19.64462	-0.9655562
-19.61128	-0.9657898
-19.57847	-0.9661788
-19.54476	-0.9668956
-19.51252	-0.9674120
-19.48018	-0.9678388
-19.44839	-0.9680876
-19.41571	-0.9683070
-19.38141	-0.9685241
-19.34834	-0.9687311
-19.31462	-0.9689481
-19.28060	-0.9691735
-19.24965	-0.9694876
-19.21645	-0.9697775
-19.18426	-0.9700207
-19.15036	-0.9702478
-19.11710	-0.9704744
-19.08403	-0.9707203
-19.05151	-0.9710486
-19.01815	-0.9712915
-18.98613	-0.9715165
-18.95165	-0.9717353
-18.91881	-0.9719582
-18.88588	-0.9722236
-18.85398	-0.9725191
-18.82034	-0.9727634
-18.78760	-0.9730075
-18.75407	-0.9732382
-18.72204	-0.9734672
-18.68871	-0.9736938
-18.65524	-0.9739121
-18.62248	-0.9741238
-18.58921	-0.9743375
-18.55583	-0.9745543
-18.52390	-0.9747772
-18.48996	-0.9750556
-18.45825	-0.9754724
-18.42457	-0.9758774
-18.39101	-0.9761441
-18.35760	-0.9763652
-18.32588	-0.9765819
-18.29215	-0.9768009
-18.25999	-0.9770184
-18.22695	-0.9772439
-18.19191	-0.9774706
-18.16074	-0.9777000
-18.12826	-0.9779410
-18.09381	-0.9781788
-18.06169	-0.9784100
-18.02804	-0.9786350
-17.99525	-0.9788611
-17.96152	-0.9790926
-17.92936	-0.9793219
-17.89648	-0.9795507
-17.86347	-0.9797772
-17.83082	-0.9800038
-17.79761	-0.9802421
-17.76456	-0.9804780
-17.73244	-0.9807004
-17.69828	-0.9809205
-17.66600	-0.9811391
-17.63298	-0.9813629
-17.59888	-0.9815903
-17.56597	-0.9818131
-17.53258	-0.9820386
-17.50086	-0.9822700
-17.46802	-0.9824999
-17.43442	-0.9827332
-17.40070	-0.9829613
-17.36818	-0.9831884
-17.33435	-0.9834236
-17.30125	-0.9836598
-17.26861	-0.9838882
-17.23660	-0.9841160
-17.20321	-0.9843408
-17.16970	-0.9845689
-17.13571	-0.9848036
-17.10314	-0.9850711
-17.06991	-0.9853053
-17.03765	-0.9855219
-17.00472	-0.9857319
-16.97074	-0.9859390
-16.93652	-0.9861541
-16.90367	-0.9863861
-16.87291	-0.9866205
-16.83946	-0.9868531
-16.80564	-0.9870809
-16.77130	-0.9873035
-16.73897	-0.9875501
-16.70660	-0.9878410
-16.67460	-0.9880959
-16.64082	-0.9883352
-16.60764	-0.9885535
-16.57419	-0.9887641
-16.54190	-0.9889788
-16.50852	-0.9891980
-16.47480	-0.9894211
-16.44277	-0.9896499
-16.41023	-0.9898788
-16.37621	-0.9901094
-16.34378	-0.9903549
-16.31008	-0.9906368
-16.27743	-0.9908614
-16.24536	-0.9910864
-16.21134	-0.9913124
-16.17855	-0.9915420
-16.14523	-0.9918079
-16.11320	-0.9920334
-16.07955	-0.9922478
-16.04644	-0.9924608
-16.01346	-0.9926806
-15.98013	-0.9929074
-15.94640	-0.9931306
-15.91334	-0.9933457
-15.88011	-0.9935592
-15.84677	-0.9937793
-15.81460	-0.9940228
-15.78236	-0.9943359
-15.74802	-0.9945941
-15.71572	-0.9948132
-15.68269	-0.9950268
-15.64911	-0.9952469
-15.61598	-0.9954669
-15.58321	-0.9956880
-15.54981	-0.9959118
-15.51601	-0.9961261
-15.48335	-0.9963358
-15.45114	-0.9965538
-15.41711	-0.9967731
-15.38428	-0.9969910
-15.35124	-0.9972144
-15.31820	-0.9974368
-15.28598	-0.9976584
-15.25281	-0.9978812
-15.21982	-0.9981072
-15.18679	-0.9983291
-15.15326	-0.9985434
-15.12027	-0.9987586
-15.08749	-0.9989708
-15.05378	-0.9991824
-15.02023	-0.9993946
-14.98696	-0.9996121
-14.95482	-0.9998296
-14.92133	-1.000048
-14.88791	-1.000269
-14.85498	-1.000488
-14.82216	-1.000709
-14.78978	-1.000929
-14.75685	-1.001143
-14.72316	-1.001353
-14.69003	-1.001566
-14.65671	-1.001783
-14.62465	-1.002002
-14.59047	-1.002217
-14.55740	-1.002434
-14.52377	-1.002648
-14.49184	-1.002860
-14.45797	-1.003070
-14.42525	-1.003279
-14.39211	-1.003495
-14.35929	-1.003713
-14.32683	-1.003931
-14.29339	-1.004141
-14.26004	-1.004343
-14.22619	-1.004557
-14.19393	-1.004775
-14.16129	-1.004999
-14.12852	-1.005218
-14.09490	-1.005423
-14.06186	-1.005633
-14.02762	-1.005848
-13.99621	-1.006070
-13.96386	-1.006288
-13.93087	-1.006503
-13.89764	-1.006712
-13.86426	-1.006924
-13.83018	-1.007137
-13.79906	-1.007348
-13.76409	-1.007556
-13.73143	-1.007764
-13.69829	-1.007974
-13.66543	-1.008187
-13.63366	-1.008393
-13.59840	-1.008602
-13.56535	-1.008808
-13.53325	-1.009023
-13.49970	-1.009241
-13.46769	-1.009456
-13.43386	-1.009672
-13.39989	-1.009887
-13.36896	-1.010093
-13.33516	-1.010290
-13.30203	-1.010477
-13.26783	-1.010663
-13.23400	-1.010864
-13.20140	-1.011105
-13.16861	-1.011476
-13.13623	-1.011791
-13.10283	-1.011999
-13.07037	-1.012194
-13.03654	-1.012384
-13.00320	-1.012576
-12.96970	-1.012772
-12.93522	-1.012966
-12.90296	-1.013170
-12.86990	-1.013414
-12.83730	-1.013677
-12.80572	-1.013883
-12.77053	-1.014081
-12.73632	-1.014271
-12.70488	-1.014463
-12.67043	-1.014661
-12.63766	-1.014860
-12.60406	-1.015054
-12.57097	-1.015248
-12.53798	-1.015450
-12.50565	-1.015673
-12.47193	-1.015887
-12.43937	-1.016096
-12.40530	-1.016294
-12.37251	-1.016490
-12.33991	-1.016687
-12.30684	-1.016888
-12.27335	-1.017081
-12.24070	-1.017270
-12.20675	-1.017456
-12.17384	-1.017646
-12.14139	-1.017835
-12.10735	-1.018026
-12.07455	-1.018216
-12.04141	-1.018406
-12.00808	-1.018598
-11.97558	-1.018785
-11.94140	-1.018963
-11.90813	-1.019151
-11.87561	-1.019349
-11.84278	-1.019551
-11.81045	-1.019751
-11.77666	-1.019940
-11.74386	-1.020122
-11.71002	-1.020302
-11.67648	-1.020481
-11.64362	-1.020656
-11.61101	-1.020845
-11.57679	-1.021035
-11.54488	-1.021230
-11.51080	-1.021425
-11.47748	-1.021606
-11.44383	-1.021789
-11.41121	-1.021975
-11.37804	-1.022153
-11.34530	-1.022339
-11.31222	-1.022524
-11.27975	-1.022709
-11.24577	-1.022898
-11.21220	-1.023089
-11.17995	-1.023281
-11.14628	-1.023473
-11.11306	-1.023661
-11.07988	-1.023836
-11.04763	-1.023996
-11.01358	-1.024153
-10.98035	-1.024319
-10.94751	-1.024508
-10.91384	-1.024853
-10.88231	-1.025466
-10.84905	-1.025720
-10.81631	-1.025899
-10.78219	-1.026065
-10.74882	-1.026223
-10.71665	-1.026386
-10.68305	-1.026562
-10.64845	-1.026737
-10.61634	-1.026912
-10.58354	-1.027082
-10.55062	-1.027259
-10.51654	-1.027444
-10.48444	-1.027632
-10.45240	-1.027814
-10.41896	-1.027993
-10.38572	-1.028164
-10.35127	-1.028334
-10.31712	-1.028516
-10.28516	-1.028696
-10.25355	-1.028870
-10.22018	-1.029033
-10.18621	-1.029182
-10.15192	-1.029330
-10.11826	-1.029494
-10.08583	-1.029669
-10.05254	-1.029854
-10.01971	-1.030038
-9.987735	-1.030211
-9.954032	-1.030378
-9.920728	-1.030541
-9.887131	-1.030709
-9.853759	-1.030886
-9.821656	-1.031057
-9.789116	-1.031223
-9.755703	-1.031387
-9.721574	-1.031550
-9.688368	-1.031714
-9.655382	-1.031876
-9.622382	-1.032035
-9.589149	-1.032187
-9.556340	-1.032344
-9.521074	-1.032498
-9.489038	-1.032651
-9.455241	-1.032808
-9.422720	-1.032975
-9.391166	-1.033146
-9.357174	-1.033320
-9.324672	-1.033490
-9.289642	-1.033652
-9.257458	-1.033815
-9.223918	-1.033977
-9.191249	-1.034129
-9.159195	-1.034288
-9.125034	-1.034453
-9.092431	-1.034620
-9.059741	-1.034791
-9.026222	-1.034951
-8.993118	-1.035091
-8.959545	-1.035236
-8.926514	-1.035385
-8.892611	-1.035540
-8.859545	-1.035707
-8.825774	-1.035876
-8.793741	-1.036041
-8.760852	-1.036198
-8.728766	-1.036347
-8.695068	-1.036492
-8.661386	-1.036638
-8.627039	-1.036782
-8.594179	-1.036932
-8.559860	-1.037080
-8.528156	-1.037238
-8.494119	-1.037423
-8.461999	-1.037608
-8.429141	-1.037774
-8.396130	-1.037923
-8.361363	-1.038057
-8.328772	-1.038196
-8.295188	-1.038343
-8.262951	-1.038499
-8.229891	-1.038657
-8.196056	-1.038804
-8.163330	-1.038946
-8.130054	-1.039084
-8.096024	-1.039224
-8.062226	-1.039374
-8.029722	-1.039528
-7.997028	-1.039685
-7.964442	-1.039834
-7.931899	-1.039980
-7.897884	-1.040127
-7.865726	-1.040273
-7.832012	-1.040413
-7.798280	-1.040539
-7.764899	-1.040658
-7.730400	-1.040782
-7.698256	-1.040920
-7.665265	-1.041084
-7.632284	-1.041255
-7.600163	-1.041421
-7.565399	-1.041564
-7.533038	-1.041693
-7.499812	-1.041828
-7.466382	-1.041966
-7.433734	-1.042114
-7.400644	-1.042259
-7.367351	-1.042390
-7.333224	-1.042516
-7.300500	-1.042646
-7.267125	-1.042787
-7.235004	-1.042934
-7.201919	-1.043070
-7.167966	-1.043195
-7.134402	-1.043316
-7.101738	-1.043440
-7.067755	-1.043568
-7.034931	-1.043702
-7.000176	-1.043839
-6.969056	-1.043976
-6.935495	-1.044112
-6.902756	-1.044245
-6.868774	-1.044374
-6.835266	-1.044510
-6.802808	-1.044644
-6.769538	-1.044776
-6.736106	-1.044911
-6.703278	-1.045049
-6.670100	-1.045184
-6.637241	-1.045315
-6.603803	-1.045437
-6.571166	-1.045550
-6.536899	-1.045665
-6.503622	-1.045781
-6.470346	-1.045908
-6.437316	-1.046046
-6.404898	-1.046188
-6.371480	-1.046329
-6.339032	-1.046460
-6.306363	-1.046580
-6.272169	-1.046694
-6.237990	-1.046805
-6.204656	-1.046921
-6.171730	-1.047046
-6.140234	-1.047174
-6.106239	-1.047298
-6.072818	-1.047419
-6.038406	-1.047538
-6.006382	-1.047661
-5.972370	-1.047780
-5.939309	-1.047902
-5.906506	-1.048017
-5.874000	-1.048128
-5.840662	-1.048243
-5.807682	-1.048362
-5.773941	-1.048488
-5.741246	-1.048618
-5.708257	-1.048741
-5.674492	-1.048860
-5.641040	-1.048970
-5.607756	-1.049079
-5.574314	-1.049188
-5.541557	-1.049297
-5.507885	-1.049413
-5.475910	-1.049539
-5.442826	-1.049664
-5.409928	-1.049785
-5.376266	-1.049895
-5.342276	-1.049991
-5.308997	-1.050089
-5.275458	-1.050204
-5.242940	-1.050327
-5.210873	-1.050453
-5.176706	-1.050573
-5.142476	-1.050682
-5.109068	-1.050789
-5.076371	-1.050904
-5.044124	-1.051024
-5.012178	-1.051154
-4.978626	-1.051272
-4.944748	-1.051372
-4.910300	-1.051459
-4.877254	-1.051548
-4.844234	-1.051652
-4.810848	-1.051774
-4.779250	-1.051902
-4.745422	-1.052025
-4.712680	-1.052136
-4.679336	-1.052234
-4.646704	-1.052321
-4.611820	-1.052407
-4.578234	-1.052505
-4.546604	-1.052618
-4.513083	-1.052740
-4.479690	-1.052853
-4.446700	-1.052956
-4.413608	-1.053051
-4.380041	-1.053146
-4.345887	-1.053238
-4.314060	-1.053337
-4.280498	-1.053436
-4.247681	-1.053540
-4.214263	-1.053643
-4.181278	-1.053747
-4.148710	-1.053851
-4.114626	-1.053949
-4.081565	-1.054043
-4.047501	-1.054138
-4.014120	-1.054231
-3.981452	-1.054328
-3.947732	-1.054425
-3.915619	-1.054512
-3.882684	-1.054597
-3.848854	-1.054686
-3.816305	-1.054786
-3.782750	-1.054894
-3.749317	-1.054998
-3.716610	-1.055091
-3.683917	-1.055171
-3.649704	-1.055246
-3.616578	-1.055332
-3.583036	-1.055435
-3.550844	-1.055544
-3.518164	-1.055653
-3.484378	-1.055745
-3.451067	-1.055823
-3.416704	-1.055896
-3.384126	-1.055977
-3.351260	-1.056068
-3.319294	-1.056160
-3.285370	-1.056249
-3.251457	-1.056334
-3.218178	-1.056415
-3.184809	-1.056487
-3.151286	-1.056564
-3.116686	-1.056647
-3.084785	-1.056739
-3.051574	-1.056833
-3.019197	-1.056914
-2.986405	-1.056991
-2.952242	-1.057074
-2.918094	-1.057166
-2.885334	-1.057260
-2.852682	-1.057336
-2.818716	-1.057399
-2.785564	-1.057465
-2.752330	-1.057539
-2.718958	-1.057620
-2.685786	-1.057703
-2.652356	-1.057783
-2.619188	-1.057861
-2.586097	-1.057944
-2.553122	-1.058026
-2.519520	-1.058093
-2.486180	-1.058148
-2.451504	-1.058205
-2.416902	-1.058267
-2.385204	-1.058376
-2.352842	-1.058617
-2.321810	-1.058821
-2.288298	-1.058903
-2.254692	-1.058966
-2.220342	-1.059038
-2.186658	-1.059094
-2.151829	-1.059154
-2.118998	-1.059237
-2.086464	-1.059326
-2.053520	-1.059409
-2.021283	-1.059480
-1.988895	-1.059540
-1.955762	-1.059601
-1.920782	-1.059641
-1.887431	-1.059687
-1.854080	-1.059784
-1.820049	-1.060611
-1.788356	-1.062838
-1.754466	-1.064778
-1.723695	-1.065573
-1.690504	-1.065818
-1.656778	-1.065884
-1.623249	-1.065935
-1.590262	-1.065986
-1.556144	-1.066040
-1.523375	-1.066099
-1.490696	-1.066158
-1.457153	-1.066218
-1.423661	-1.066273
-1.391255	-1.066330
-1.357568	-1.066387
-1.324332	-1.066439
-1.291722	-1.066490
-1.258004	-1.066543
-1.223600	-1.066593
-1.190555	-1.066646
-1.157455	-1.066708
-1.123724	-1.066775
-1.092136	-1.066844
-1.058380	-1.066910
-1.025817	-1.066971
-0.9933735	-1.067030
-0.9592038	-1.067080
-0.9263368	-1.067123
-0.8919765	-1.067160
-0.8582996	-1.067194
-0.8258201	-1.067238
-0.7918066	-1.067289
-0.7588647	-1.067344
-0.7264266	-1.067406
-0.6932903	-1.067462
-0.6601119	-1.067510
-0.6262522	-1.067567
-0.5928695	-1.067633
-0.5608750	-1.067695
-0.5275135	-1.067756
-0.4931156	-1.067805
-0.4610224	-1.067849
-0.4272126	-1.067904
-0.3943695	-1.067960
-0.3609514	-1.068010
-0.3279033	-1.068053
-0.2931096	-1.068090
-0.2608101	-1.068128
-0.2280483	-1.068172
-0.1938310	-1.068231
-0.1609576	-1.068299
-0.1280942	-1.068360
-0.09520753	-1.068417
-0.06096872	-1.068465
-0.02886368	-1.068510
0.004928955	-1.068562
0.03906610	-1.068607
0.07124310	-1.068654
0.1046646	-1.068707
0.1386714	-1.068760
0.1706974	-1.068805
0.2043170	-1.068851
0.2367782	-1.068888
0.2703266	-1.068921
0.3040626	-1.068957
0.3373989	-1.069001
0.3703478	-1.069058
0.4030645	-1.069119
0.4355716	-1.069174
0.4699910	-1.069212
0.5045754	-1.069237
0.5374250	-1.069269
0.5698287	-1.069305
0.6025313	-1.069346
0.6374302	-1.069402
0.6699755	-1.069466
0.7024246	-1.069529
0.7347864	-1.069584
0.7692126	-1.069622
0.8020264	-1.069654
0.8361866	-1.069697
0.8679944	-1.069754
0.9010482	-1.069803
0.9348278	-1.069839
0.9689624	-1.069859
1.002691	-1.069879
1.036644	-1.069912
1.069660	-1.069954
1.101101	-1.070011
1.135059	-1.070076
1.166644	-1.070135
1.200538	-1.070185
1.234400	-1.070222
1.268219	-1.070250
1.301061	-1.070280
1.334783	-1.070322
1.366572	-1.070367
1.399916	-1.070406
1.434317	-1.070441
1.468470	-1.070479
1.499502	-1.070521
1.532915	-1.070569
1.566412	-1.070614
1.599749	-1.070661
1.633358	-1.070712
1.665598	-1.070762
1.699475	-1.070799
1.732516	-1.070830
1.766525	-1.070861
1.799492	-1.070902
1.833809	-1.070944
1.865869	-1.070982
1.899274	-1.071013
1.933268	-1.071043
1.965736	-1.071086
2.000161	-1.071140
2.032508	-1.071191
2.064822	-1.071242
2.098188	-1.071288
2.131273	-1.071329
2.164631	-1.071369
2.197525	-1.071410
2.231497	-1.071447
2.264258	-1.071478
2.297302	-1.071504
2.331632	-1.071521
2.364644	-1.071542
2.398787	-1.071575
2.431121	-1.071610
2.463509	-1.071654
2.497536	-1.071690
2.529996	-1.071728
2.564530	-1.071774
2.596525	-1.071821
2.629866	-1.071871
2.663110	-1.071911
2.697128	-1.071940
2.731452	-1.071977
2.763289	-1.072020
2.796272	-1.072066
2.829569	-1.072101
2.863384	-1.072126
2.897577	-1.072148
2.930306	-1.072181
2.962174	-1.072226
2.995724	-1.072275
3.028577	-1.072316
3.062754	-1.072346
3.096852	-1.072360
3.129061	-1.072380
3.163286	-1.072410
3.195996	-1.072452
3.228733	-1.072499
3.261382	-1.072536
3.295135	-1.072558
3.327958	-1.072580
3.362074	-1.072601
3.395631	-1.072631
3.429168	-1.072669
3.461748	-1.072713
3.495119	-1.072756
3.527985	-1.072791
3.561102	-1.072811
3.594860	-1.072831
3.628044	-1.072851
3.661650	-1.072884
3.694100	-1.072928
3.727848	-1.072976
3.760586	-1.073026
3.793002	-1.073069
3.827002	-1.073090
3.859648	-1.073093
3.894466	-1.073098
3.928094	-1.073119
3.960858	-1.073164
3.994887	-1.073231
4.027695	-1.073299
4.059945	-1.073351
4.092307	-1.073386
4.126464	-1.073414
4.160343	-1.073433
4.193058	-1.073456
4.226766	-1.073490
4.259633	-1.073521
4.293313	-1.073548
4.326944	-1.073571
4.359798	-1.073593
4.392796	-1.073622
4.425672	-1.073654
4.458017	-1.073678
4.492023	-1.073699
4.525856	-1.073719
4.559817	-1.073741
4.593414	-1.073772
4.625856	-1.073811
4.657898	-1.073846
4.691534	-1.073876
4.724443	-1.073901
4.757866	-1.073929
4.791887	-1.073954
4.825203	-1.073985
4.858037	-1.074016
4.891641	-1.074051
4.924871	-1.074090
4.958068	-1.074129
4.990711	-1.074161
5.023914	-1.074187
5.056586	-1.074206
5.090836	-1.074234
5.124287	-1.074260
5.157324	-1.074277
5.190447	-1.074280
5.224262	-1.074272
5.258318	-1.074272
5.291500	-1.074294
5.324913	-1.074342
5.356930	-1.074394
5.388863	-1.074436
5.423235	-1.074468
5.456766	-1.074498
5.489814	-1.074525
5.522196	-1.074558
5.556699	-1.074586
5.588802	-1.074608
5.622532	-1.074624
5.656074	-1.074648
5.689856	-1.074672
5.721622	-1.074696
5.755407	-1.074725
5.788560	-1.074758
5.822210	-1.074794
5.855088	-1.074826
5.888447	-1.074846
5.921968	-1.074861
5.955047	-1.074878
5.988130	-1.074900
6.021565	-1.074928
6.054180	-1.074952
6.088816	-1.074970
6.121400	-1.074989
6.154444	-1.075010
6.187285	-1.075032
6.220783	-1.075052
6.254516	-1.075073
6.287387	-1.075098
6.320828	-1.075137
6.354053	-1.075176
6.386860	-1.075206
6.420002	-1.075226
6.453300	-1.075243
6.486094	-1.075261
6.520016	-1.075274
6.552940	-1.075289
6.586951	-1.075306
6.620722	-1.075329
6.653530	-1.075362
6.686450	-1.075395
6.719493	-1.075423
6.752300	-1.075456
6.786069	-1.075480
6.818678	-1.075499
6.852304	-1.075515
6.886184	-1.075533
6.919663	-1.075561
6.952371	-1.075596
6.984961	-1.075624
7.017712	-1.075644
7.052456	-1.075658
7.086064	-1.075678
7.118164	-1.075700
7.151274	-1.075721
7.184440	-1.075730
7.218026	-1.075732
7.251806	-1.075750
7.284656	-1.075786
7.317670	-1.075826
7.350795	-1.075858
7.383918	-1.075874
7.417470	-1.075881
7.451226	-1.075891
7.484078	-1.075905
7.518071	-1.075920
7.551355	-1.075938
7.584759	-1.075961
7.617093	-1.075991
7.650342	-1.076022
7.682712	-1.076042
7.716735	-1.076051
7.750074	-1.076057
7.783655	-1.076057
7.816169	-1.076059
7.850772	-1.076081
7.884399	-1.076117
7.916696	-1.076159
7.949884	-1.076199
7.982299	-1.076224
8.015835	-1.076230
8.049441	-1.076241
8.083218	-1.076262
8.115484	-1.076286
8.149175	-1.076314
8.182050	-1.076338
8.216407	-1.076352
8.249405	-1.076357
8.282422	-1.076359
8.315753	-1.076364
8.348755	-1.076371
8.381853	-1.076393
8.415630	-1.076424
8.448202	-1.076456
8.482024	-1.076480
8.514100	-1.076488
8.547895	-1.076495
8.581269	-1.076507
8.614051	-1.076517
8.647222	-1.076530
8.681609	-1.076539
8.713455	-1.076543
8.747349	-1.076560
8.780874	-1.076579
8.813650	-1.076600
8.847558	-1.076627
8.880501	-1.076648
8.912618	-1.076660
8.947356	-1.076662
8.980408	-1.076668
9.014078	-1.076690
9.047421	-1.076716
9.079194	-1.076750
9.113234	-1.076777
9.146425	-1.076795
9.179399	-1.076812
9.213375	-1.076821
9.246222	-1.076827
9.279675	-1.076836
9.313429	-1.076846
9.346118	-1.076860
9.379300	-1.076870
9.413008	-1.076885
9.446369	-1.076906
9.478375	-1.076938
9.510792	-1.076968
9.543804	-1.076977
9.578362	-1.076973
9.612632	-1.076964
9.644509	-1.076958
9.677505	-1.076967
9.711212	-1.076982
9.744582	-1.076993
9.777876	-1.077002
9.810571	-1.077007
9.845053	-1.077011
9.877902	-1.077016
9.911406	-1.077035
9.944939	-1.077055
9.977806	-1.077073
10.01070	-1.077083
10.04434	-1.077091
10.07778	-1.077095
10.11033	-1.077097
10.14411	-1.077100
10.17789	-1.077111
10.21041	-1.077117
10.24350	-1.077135
10.27722	-1.077152
10.30978	-1.077158
10.34310	-1.077156
10.37710	-1.077153
10.41014	-1.077149
10.44326	-1.077147
10.47586	-1.077151
10.50891	-1.077150
10.54286	-1.077144
10.57691	-1.077152
10.61087	-1.077178
10.64268	-1.077203
10.67544	-1.077221
10.70838	-1.077230
10.74200	-1.077231
10.77530	-1.077240
10.80882	-1.077258
10.84157	-1.077269
10.87398	-1.077272
10.90866	-1.077276
10.94174	-1.077284
10.97447	-1.077289
11.00695	-1.077293
11.04084	-1.077288
11.07477	-1.077281
11.10837	-1.077282
11.14176	-1.077298
11.17468	-1.077313
11.20704	-1.077320
11.24017	-1.077322
11.27516	-1.077320
11.30732	-1.077323
11.34028	-1.077334
11.37350	-1.077345
11.40770	-1.077349
11.44084	-1.077347
11.47412	-1.077340
11.50662	-1.077331
11.54030	-1.077320
11.57440	-1.077309
11.60750	-1.077298
11.64138	-1.077301
11.67422	-1.077310
11.70615	-1.077327
11.73922	-1.077345
11.77296	-1.077348
11.80645	-1.077340
11.83945	-1.077324
11.87455	-1.077312
11.90796	-1.077322
11.94084	-1.077341
11.97322	-1.077365
12.00639	-1.077381
12.03848	-1.077374
12.07266	-1.077354
12.10675	-1.077329
12.13882	-1.077310
12.17319	-1.077312
12.20644	-1.077334
12.23854	-1.077361
12.27046	-1.077374
12.30470	-1.077369
12.33831	-1.077355
12.37178	-1.077346
12.40557	-1.077343
12.43755	-1.077338
12.47145	-1.077336
12.50510	-1.077340
12.53738	-1.077345
12.57047	-1.077354
12.60496	-1.077357
12.63757	-1.077354
12.67052	-1.077350
12.70434	-1.077346
12.73711	-1.077342
12.77118	-1.077334
12.80367	-1.077331
12.83763	-1.077334
12.86945	-1.077342
12.90348	-1.077352
12.93621	-1.077356
12.96888	-1.077345
13.00267	-1.077325
13.03621	-1.077304
13.07024	-1.077293
13.10432	-1.077295
13.13659	-1.077300
13.16874	-1.077295
13.20278	-1.077281
13.23619	-1.077273
13.26916	-1.077284
13.30231	-1.077305
13.33474	-1.077322
13.36732	-1.077324
13.40161	-1.077307
13.43492	-1.077298
13.46886	-1.077298
13.50151	-1.077301
13.53514	-1.077299
13.56821	-1.077280
13.60290	-1.077256
13.63583	-1.077245
13.66915	-1.077245
13.70163	-1.077247
13.73479	-1.077249
13.76846	-1.077250
13.80102	-1.077249
13.83423	-1.077245
13.86855	-1.077234
13.90216	-1.077221
13.93441	-1.077209
13.96751	-1.077207
14.00088	-1.077206
14.03464	-1.077198
14.06804	-1.077185
14.10192	-1.077169
14.13481	-1.077154
14.16876	-1.077152
14.20112	-1.077161
14.23372	-1.077166
14.26722	-1.077166
14.30062	-1.077154
14.33416	-1.077132
14.36692	-1.077115
14.40092	-1.077104
14.43434	-1.077098
14.46741	-1.077096
14.50090	-1.077082
14.53295	-1.077068
14.56821	-1.077064
14.60094	-1.077055
14.63391	-1.077048
14.66741	-1.077039
14.70056	-1.077022
14.73281	-1.077006
14.76656	-1.076990
14.80019	-1.076975
14.83422	-1.076962
14.86732	-1.076949
14.90093	-1.076947
14.93354	-1.076944
14.96680	-1.076935
14.99939	-1.076923
15.03388	-1.076911
15.06766	-1.076906
15.09969	-1.076909
15.13318	-1.076901
15.16562	-1.076878
15.20030	-1.076847
15.23328	-1.076824
15.26696	-1.076820
15.29888	-1.076823
15.33220	-1.076810
15.36590	-1.076790
15.39971	-1.076771
15.43189	-1.076756
15.46461	-1.076748
15.49786	-1.076740
15.53234	-1.076734
15.56566	-1.076725
15.59811	-1.076717
15.63138	-1.076706
15.66484	-1.076692
15.69785	-1.076675
15.73146	-1.076668
15.76578	-1.076668
15.79751	-1.076666
15.83086	-1.076660
15.86454	-1.076642
15.89766	-1.076616
15.93204	-1.076596
15.96475	-1.076588
15.99745	-1.076582
16.03086	-1.076576
16.06477	-1.076569
16.09767	-1.076566
16.13026	-1.076557
16.16300	-1.076541
16.19640	-1.076511
16.22992	-1.076478
16.26382	-1.076458
16.29741	-1.076449
16.33112	-1.076447
16.36346	-1.076442
16.39647	-1.076428
16.43061	-1.076414
16.46360	-1.076398
16.49592	-1.076380
16.52982	-1.076367
16.56334	-1.076362
16.59620	-1.076359
16.62980	-1.076354
16.66228	-1.076341
16.69582	-1.076319
16.72969	-1.076306
16.76328	-1.076290
16.79569	-1.076277
16.82871	-1.076264
16.86259	-1.076251
16.89457	-1.076238
16.92836	-1.076236
16.96182	-1.076225
16.99429	-1.076214
17.02888	-1.076192
17.06089	-1.076149
17.09522	-1.076105
17.12887	-1.076074
17.16229	-1.076052
17.19528	-1.076048
17.22899	-1.076052
17.26140	-1.076051
17.29437	-1.076040
17.32914	-1.076020
17.36205	-1.075999
17.39544	-1.075984
17.42813	-1.075978
17.46137	-1.075962
17.49466	-1.075938
17.52798	-1.075916
17.56119	-1.075896
17.59495	-1.075888
17.62811	-1.075886
17.66073	-1.075878
17.69534	-1.075861
17.72798	-1.075839
17.76066	-1.075822
17.79411	-1.075817
17.82769	-1.075813
17.86101	-1.075803
17.89367	-1.075775
17.92741	-1.075739
17.96092	-1.075711
17.99437	-1.075696
18.02810	-1.075691
18.06012	-1.075690
18.09275	-1.075680
18.12716	-1.075663
18.16054	-1.075652
18.19383	-1.075641
18.22568	-1.075630
18.25962	-1.075612
18.29237	-1.075574
18.32634	-1.075535
18.35982	-1.075512
18.39203	-1.075493
18.42645	-1.075483
18.45982	-1.075472
18.49331	-1.075456
18.52655	-1.075442
18.55942	-1.075422
18.59216	-1.075394
18.62673	-1.075363
18.65957	-1.075330
18.69351	-1.075308
18.72702	-1.075292
18.75975	-1.075285
18.79355	-1.075282
18.82601	-1.075272
18.85913	-1.075259
18.89241	-1.075244
18.92570	-1.075217
18.95919	-1.075180
18.99242	-1.075119
19.02701	-1.075064
19.06011	-1.075036
19.09344	-1.075038
19.12579	-1.075049
19.15777	-1.075057
19.19128	-1.075048
19.22547	-1.075022
19.25806	-1.074980
19.29178	-1.074942
19.32512	-1.074910
19.35844	-1.074880
19.39184	-1.074857
19.42534	-1.074841
19.45894	-1.074822
19.49082	-1.074807
19.52455	-1.074787
19.55739	-1.074754
19.59106	-1.074723
19.62536	-1.074693
19.65736	-1.074667
19.69128	-1.074640
19.72511	-1.074612
19.75854	-1.074586
19.79152	-1.074572
19.82416	-1.074562
19.85780	-1.074550
19.89100	-1.074533
19.92372	-1.074506
19.95707	-1.074478
19.99017	-1.074453
20.02373	-1.074425
20.05653	-1.074395
20.09135	-1.074366
20.12451	-1.074330
20.15832	-1.074298
20.19211	-1.074276
20.22419	-1.074257
20.25792	-1.074240
20.29084	-1.074223
20.32374	-1.074195
20.35692	-1.074166
20.39137	-1.074140
20.42381	-1.074120
20.45806	-1.074105
20.49054	-1.074098
20.52273	-1.074096
20.55765	-1.074077
20.58858	-1.074029
20.62302	-1.073928
20.65710	-1.073824
20.69057	-1.073770
20.72342	-1.073750
20.75735	-1.073739
20.78994	-1.073728
20.82214	-1.073719
20.85539	-1.073704
20.88756	-1.073678
20.92286	-1.073648
20.95650	-1.073607
20.98886	-1.073561
21.02308	-1.073523
21.05675	-1.073495
21.08945	-1.073479
21.12162	-1.073466
21.15566	-1.073454
21.18880	-1.073432
21.22182	-1.073411
21.25543	-1.073396
21.28826	-1.073373
21.32052	-1.073341
21.35425	-1.073317
21.38833	-1.073280
21.42107	-1.073240
21.45511	-1.073199
21.48789	-1.073155
21.52158	-1.073114
21.55544	-1.073094
21.58908	-1.073080
21.62090	-1.073069
21.65382	-1.073049
21.68836	-1.073016
21.72062	-1.072970
21.75402	-1.072926
21.78889	-1.072886
21.82104	-1.072851
21.85516	-1.072826
21.88861	-1.072797
21.92024	-1.072764
21.95514	-1.072730
21.98748	-1.072689
22.02130	-1.072642
22.05506	-1.072596
22.08734	-1.072555
22.12197	-1.072532
22.15444	-1.072515
22.18785	-1.072492
22.22130	-1.072466
22.25454	-1.072436
22.28839	-1.072402
22.32076	-1.072367
22.35506	-1.072323
22.38785	-1.072275
22.42146	-1.072225
22.45408	-1.072178
22.48772	-1.072133
22.52112	-1.072086
22.55450	-1.072035
22.58888	-1.071990
22.62304	-1.071959
22.65444	-1.071937
22.68816	-1.071920
22.72133	-1.071896
22.75491	-1.071856
22.78836	-1.071813
22.82161	-1.071768
22.85504	-1.071720
22.88752	-1.071671
22.92117	-1.071621
22.95467	-1.071574
22.98808	-1.071527
23.02156	-1.071478
23.05474	-1.071431
23.08820	-1.071383
23.12186	-1.071338
23.15479	-1.071309
23.18824	-1.071282
23.22047	-1.071254
23.25386	-1.071224
23.28690	-1.071183
23.31998	-1.071128
23.35410	-1.071075
23.38765	-1.071025
23.42030	-1.070981
23.45356	-1.070944
23.48709	-1.070897
23.52016	-1.070838
23.55308	-1.070782
23.58755	-1.070739
23.62002	-1.070704
23.65230	-1.070672
23.68598	-1.070633
23.71996	-1.070585
23.75342	-1.070530
23.78610	-1.070474
23.82080	-1.070415
23.85364	-1.070355
23.88586	-1.070308
23.91942	-1.070264
23.95218	-1.070218
23.98600	-1.070174
24.01869	-1.070130
24.05260	-1.070078
[truncated: 9,652 more rows]
