# Supplementary material for: Investigation of Potential Amorphisation and Co-Amorphisation Behaviour of the Benzene Di-Carboxylic Acids upon Cryo-Milling
Source: Molecules. 2019 Nov 5;24(21):3990. doi: 10.3390/molecules24213990 (PMC6865180; doi:10.3390/molecules24213990)
Supplement: Supplementary file 1 [file molecules-24-03990-s001.zip › SI_pack/Figure_5_DSC_two_components/Data/Phthalic and terephthalic acid/PT_CM_ separately_ zero weeks.txt]

-40.20581	0.1072160
-40.20154	0.1066604
-40.19698	0.1061772
-40.19403	0.1057176
-40.19133	0.1053050
-40.18782	0.1050280
-40.18526	0.1048428
-40.17970	0.1047278
-40.17705	0.1046318
-40.17286	0.1045992
-40.16882	0.1045960
-40.16578	0.1046012
-40.16164	0.1046193
-40.15550	0.1047702
-40.15012	0.1053293
-40.14347	0.1068398
-40.13684	0.1102692
-40.12675	0.1165888
-40.11882	0.1264322
-40.11010	0.1390573
-40.09861	0.1529920
-40.08768	0.1669894
-40.07600	0.1794329
-40.06246	0.1905524
-40.05006	0.2001731
-40.03515	0.2083281
-40.02039	0.2162749
-40.00456	0.2222008
-39.98767	0.2270940
-39.97197	0.2313118
-39.95611	0.2341002
-39.93682	0.2368350
-39.91852	0.2384834
-39.89957	0.2395022
-39.88272	0.2391572
-39.86291	0.2389577
-39.84463	0.2377960
-39.82350	0.2362595
-39.80447	0.2347152
-39.78326	0.2331452
-39.76272	0.2316936
-39.74118	0.2302325
-39.71889	0.2286688
-39.69760	0.2271390
-39.67708	0.2230624
-39.65473	0.2198552
-39.63359	0.2178333
-39.60970	0.2165459
-39.58674	0.2157606
-39.56256	0.2154780
-39.53896	0.2153982
-39.51664	0.2152902
-39.49110	0.2149384
-39.46656	0.2141640
-39.44215	0.2126394
-39.41639	0.2102942
-39.39234	0.2065273
-39.36576	0.2014074
-39.34110	0.1951608
-39.31384	0.1872638
-39.28861	0.1782185
-39.26370	0.1687492
-39.23752	0.1601671
-39.21188	0.1523187
-39.18378	0.1458780
-39.15775	0.1400473
-39.13028	0.1338952
-39.10226	0.1279153
-39.07566	0.1221586
-39.04747	0.1160105
-39.02025	0.1107412
-38.99212	0.1057871
-38.96481	0.1010381
-38.93829	0.09642590
-38.91076	0.09214934
-38.88210	0.08781944
-38.85334	0.08276582
-38.82356	0.07801596
-38.79654	0.07381163
-38.76896	0.07008257
-38.73974	0.06666440
-38.71070	0.06343932
-38.68125	0.05953072
-38.65296	0.05530930
-38.62318	0.05142740
-38.59444	0.04787840
-38.56586	0.04353974
-38.53508	0.03957449
-38.50657	0.03561770
-38.47656	0.03185936
-38.44766	0.02847013
-38.41870	0.02519553
-38.38872	0.02173982
-38.35903	0.01872664
-38.32962	0.01529886
-38.29913	0.01159875
-38.27068	0.009240038
-38.24066	0.006473062
-38.20814	0.004106900
-38.17856	0.0004934610
-38.14841	-0.004682611
-38.11888	-0.008476495
-38.08896	-0.01067192
-38.05857	-0.01258736
-38.02743	-0.01431505
-37.99812	-0.01768060
-37.96653	-0.02111186
-37.93706	-0.02367467
-37.90667	-0.02626588
-37.87554	-0.02888821
-37.84517	-0.03171991
-37.81555	-0.03438716
-37.78410	-0.03595680
-37.75388	-0.03768184
-37.72144	-0.03945731
-37.69088	-0.04218342
-37.65845	-0.04581464
-37.62961	-0.04972472
-37.59920	-0.05271624
-37.56866	-0.05471551
-37.53689	-0.05625497
-37.50544	-0.05765437
-37.47470	-0.05979850
-37.44368	-0.06224537
-37.41369	-0.06406902
-37.38196	-0.06611063
-37.35101	-0.06851458
-37.32000	-0.07070050
-37.28910	-0.07269478
-37.25674	-0.07431475
-37.22544	-0.07561044
-37.19446	-0.07745074
-37.16254	-0.07946231
-37.13128	-0.08159986
-37.10016	-0.08356731
-37.06918	-0.08575207
-37.03867	-0.08802262
-37.00674	-0.08952751
-36.97570	-0.09116999
-36.94356	-0.09308281
-36.91206	-0.09540509
-36.88024	-0.09801801
-36.84954	-0.1000173
-36.81866	-0.1011184
-36.78709	-0.1019375
-36.75496	-0.1028413
-36.72338	-0.1042464
-36.69032	-0.1062437
-36.65881	-0.1085929
-36.62860	-0.1102749
-36.59859	-0.1117702
-36.56687	-0.1131044
-36.53511	-0.1142919
-36.50375	-0.1160690
-36.47034	-0.1177706
-36.43902	-0.1189024
-36.40813	-0.1204958
-36.37526	-0.1220261
-36.34575	-0.1235300
-36.31278	-0.1247222
-36.28104	-0.1258264
-36.25050	-0.1271668
-36.21862	-0.1290682
-36.18619	-0.1310470
-36.15509	-0.1325391
-36.12205	-0.1339836
-36.09004	-0.1350228
-36.05950	-0.1359124
-36.02753	-0.1369806
-35.99547	-0.1383234
-35.96403	-0.1396905
-35.93200	-0.1411628
-35.89981	-0.1424061
-35.86715	-0.1434759
-35.83601	-0.1447104
-35.80469	-0.1461066
-35.77220	-0.1476510
-35.74021	-0.1491727
-35.70822	-0.1504414
-35.67675	-0.1515036
-35.64490	-0.1529280
-35.61276	-0.1544927
-35.58218	-0.1559740
-35.54952	-0.1570585
-35.51634	-0.1579851
-35.48489	-0.1589401
-35.45416	-0.1603773
-35.42157	-0.1618394
-35.38995	-0.1630566
-35.35750	-0.1641449
-35.32579	-0.1650835
-35.29335	-0.1660925
-35.26198	-0.1675502
-35.23034	-0.1689751
-35.19864	-0.1701592
-35.16606	-0.1711351
-35.13456	-0.1719156
-35.10071	-0.1726492
-35.07038	-0.1736320
-35.03855	-0.1747406
-35.00630	-0.1760524
-34.97450	-0.1772009
-34.94233	-0.1782088
-34.90988	-0.1790302
-34.87850	-0.1799732
-34.84600	-0.1812850
-34.81488	-0.1827481
-34.78328	-0.1840974
-34.75012	-0.1851482
-34.71836	-0.1859849
-34.68565	-0.1868013
-34.65471	-0.1875714
-34.62243	-0.1883674
-34.58965	-0.1891946
-34.55798	-0.1901254
-34.52504	-0.1912988
-34.49234	-0.1924084
-34.46062	-0.1937035
-34.42842	-0.1949377
-34.39798	-0.1963496
-34.36544	-0.1975625
-34.33402	-0.1983468
-34.30159	-0.1989201
-34.26695	-0.1995886
-34.23575	-0.2006408
-34.20400	-0.2020752
-34.17248	-0.2033241
-34.14011	-0.2041712
-34.10780	-0.2048343
-34.07572	-0.2056729
-34.04394	-0.2069334
-34.01222	-0.2083987
-33.98070	-0.2097922
-33.94772	-0.2109481
-33.91597	-0.2120516
-33.88406	-0.2131394
-33.85070	-0.2142240
-33.81828	-0.2152084
-33.78684	-0.2162136
-33.75451	-0.2170815
-33.72320	-0.2177820
-33.69159	-0.2184083
-33.65906	-0.2189210
-33.62706	-0.2194735
-33.59411	-0.2200956
-33.56145	-0.2209928
-33.52937	-0.2219763
-33.49674	-0.2229097
-33.46565	-0.2238165
-33.43389	-0.2246609
-33.40232	-0.2253019
-33.36883	-0.2259039
-33.33564	-0.2266060
-33.30354	-0.2275391
-33.27072	-0.2286793
-33.23919	-0.2299166
-33.20682	-0.2311794
-33.17609	-0.2322600
-33.14266	-0.2330520
-33.11041	-0.2337522
-33.07746	-0.2344200
-33.04506	-0.2350165
-33.01344	-0.2357252
-32.98100	-0.2365164
-32.94874	-0.2371927
-32.91644	-0.2380382
-32.88394	-0.2389834
-32.85165	-0.2399342
-32.82010	-0.2408934
-32.78730	-0.2417073
-32.75488	-0.2424388
-32.72226	-0.2430945
-32.69056	-0.2439656
-32.65947	-0.2447973
-32.62644	-0.2456231
-32.59276	-0.2463632
-32.56147	-0.2470160
-32.52776	-0.2477201
-32.49700	-0.2485705
-32.46469	-0.2492814
-32.43148	-0.2499455
-32.39914	-0.2505756
-32.36668	-0.2510948
-32.33496	-0.2516340
-32.30215	-0.2523062
-32.27005	-0.2530505
-32.23794	-0.2538147
-32.20608	-0.2545906
-32.17246	-0.2552900
-32.14090	-0.2558489
-32.10852	-0.2564212
-32.07580	-0.2570014
-32.04375	-0.2576201
-32.01185	-0.2583544
-31.97873	-0.2590534
-31.94728	-0.2596978
-31.91493	-0.2604120
-31.88112	-0.2609694
-31.84842	-0.2614594
-31.81644	-0.2619137
-31.78438	-0.2623600
-31.75336	-0.2630277
-31.72140	-0.2638094
-31.68842	-0.2644627
-31.65647	-0.2649192
-31.62383	-0.2652578
-31.59103	-0.2656294
-31.55809	-0.2662363
-31.52514	-0.2669905
-31.49362	-0.2678150
-31.46095	-0.2685444
-31.42955	-0.2691389
-31.39752	-0.2696609
-31.36484	-0.2701208
-31.33190	-0.2706354
-31.29925	-0.2711956
-31.26658	-0.2717556
-31.23436	-0.2725482
-31.20104	-0.2734090
-31.16940	-0.2741274
-31.13698	-0.2749596
-31.10439	-0.2755452
-31.07318	-0.2759545
-31.03972	-0.2765226
-31.00684	-0.2770806
-30.97454	-0.2778604
-30.94204	-0.2789109
-30.90969	-0.2799530
-30.87772	-0.2808301
-30.84588	-0.2814836
-30.81324	-0.2819824
-30.77957	-0.2825414
-30.74746	-0.2831604
-30.71495	-0.2839880
-30.68245	-0.2848553
-30.65082	-0.2857736
-30.61820	-0.2864708
-30.58590	-0.2871327
-30.55231	-0.2876908
-30.52044	-0.2881377
-30.48793	-0.2886286
-30.45505	-0.2892524
-30.42353	-0.2900639
-30.39058	-0.2909457
-30.35944	-0.2917250
-30.32635	-0.2922677
-30.29295	-0.2926940
-30.26104	-0.2932676
-30.22888	-0.2941115
-30.19536	-0.2948508
-30.16390	-0.2956411
-30.13032	-0.2963505
-30.09894	-0.2968414
-30.06650	-0.2973070
-30.03285	-0.2977698
-30.00140	-0.2983147
-29.96979	-0.2990371
-29.93700	-0.2997243
-29.90484	-0.3002862
-29.87109	-0.3008084
-29.83780	-0.3013218
-29.80629	-0.3018944
-29.77367	-0.3026136
-29.74135	-0.3034031
-29.70898	-0.3042071
-29.67618	-0.3049110
-29.64395	-0.3055094
-29.61047	-0.3061604
-29.57849	-0.3068104
-29.54683	-0.3075470
-29.51272	-0.3082436
-29.48114	-0.3088083
-29.44765	-0.3093753
-29.41556	-0.3099941
-29.38369	-0.3105215
-29.35080	-0.3111084
-29.31781	-0.3117141
-29.28549	-0.3124246
-29.25241	-0.3132054
-29.22120	-0.3140058
-29.18850	-0.3146540
-29.15622	-0.3152374
-29.12281	-0.3158484
-29.08987	-0.3164959
-29.05772	-0.3172200
-29.02581	-0.3180372
-28.99369	-0.3189371
-28.96044	-0.3198248
-28.92785	-0.3206722
-28.89574	-0.3215256
-28.86304	-0.3221495
-28.83016	-0.3227002
-28.79788	-0.3232539
-28.76458	-0.3237574
-28.73260	-0.3243055
-28.69978	-0.3249704
-28.66704	-0.3255230
-28.63528	-0.3260568
-28.60357	-0.3265602
-28.57000	-0.3270590
-28.53729	-0.3275175
-28.50433	-0.3281439
-28.47143	-0.3290018
-28.44064	-0.3299234
-28.40864	-0.3307191
-28.37532	-0.3313506
-28.34105	-0.3317578
-28.30899	-0.3322405
-28.27632	-0.3327748
-28.24422	-0.3333242
-28.21154	-0.3338994
-28.17882	-0.3344872
-28.14610	-0.3351010
-28.11371	-0.3358183
-28.08037	-0.3364863
-28.04878	-0.3372310
-28.01624	-0.3379036
-27.98333	-0.3384381
-27.95049	-0.3390006
-27.91772	-0.3395775
-27.88610	-0.3400992
-27.85306	-0.3407175
-27.82106	-0.3414210
-27.78804	-0.3419981
-27.75480	-0.3427066
-27.72178	-0.3434043
-27.69011	-0.3440123
-27.65765	-0.3446950
-27.62454	-0.3453420
-27.59195	-0.3459424
-27.55918	-0.3466218
-27.52746	-0.3472992
-27.49510	-0.3478548
-27.46158	-0.3483470
-27.42862	-0.3488754
-27.39664	-0.3494164
-27.36270	-0.3499636
-27.33097	-0.3505042
-27.29805	-0.3511130
-27.26570	-0.3519681
-27.23310	-0.3530918
-27.20195	-0.3541220
-27.16870	-0.3548195
-27.13595	-0.3551610
-27.10328	-0.3553952
-27.06943	-0.3557174
-27.03661	-0.3561904
-27.00508	-0.3570480
-26.97129	-0.3580614
-26.93978	-0.3588858
-26.90690	-0.3595143
-26.87418	-0.3599560
-26.84112	-0.3603578
-26.80979	-0.3608800
-26.77669	-0.3613577
-26.74331	-0.3618357
-26.71121	-0.3624107
-26.67700	-0.3631071
-26.64591	-0.3639397
-26.61465	-0.3646150
-26.58263	-0.3650153
-26.54877	-0.3653522
-26.51500	-0.3657100
-26.48245	-0.3661729
-26.44924	-0.3668148
-26.41705	-0.3674338
-26.38568	-0.3679912
-26.35224	-0.3685266
-26.31894	-0.3689818
-26.28745	-0.3693906
-26.25504	-0.3698969
-26.22152	-0.3704754
-26.18975	-0.3710161
-26.15669	-0.3714750
-26.12236	-0.3718459
-26.09156	-0.3722725
-26.05760	-0.3728130
-26.02588	-0.3734674
-25.99356	-0.3741554
-25.96086	-0.3748240
-25.92774	-0.3754164
-25.89556	-0.3760294
-25.86215	-0.3765488
-25.82953	-0.3769600
-25.79772	-0.3773739
-25.76376	-0.3778342
-25.73132	-0.3783882
-25.69877	-0.3791026
-25.66586	-0.3797575
-25.63290	-0.3803918
-25.60068	-0.3809587
-25.56832	-0.3814662
-25.53601	-0.3819773
-25.50228	-0.3823722
-25.47020	-0.3827042
-25.43565	-0.3830570
-25.40409	-0.3835356
-25.37170	-0.3844059
-25.33898	-0.3853815
-25.30648	-0.3861768
-25.27387	-0.3869397
-25.24000	-0.3875877
-25.20844	-0.3881246
-25.17574	-0.3887173
-25.14343	-0.3892372
-25.11065	-0.3897202
-25.07797	-0.3901940
-25.04477	-0.3906113
-25.01172	-0.3910470
-24.97967	-0.3915122
-24.94662	-0.3920362
-24.91464	-0.3926438
-24.88080	-0.3931948
-24.84842	-0.3935862
-24.81498	-0.3940526
-24.78196	-0.3946098
-24.75041	-0.3950765
-24.71911	-0.3955069
-24.68522	-0.3958390
-24.65180	-0.3961838
-24.61954	-0.3967402
-24.58670	-0.3975160
-24.55508	-0.3982236
-24.52132	-0.3987220
-24.48914	-0.3991698
-24.45555	-0.3996008
-24.42282	-0.4001248
-24.39094	-0.4005836
-24.35676	-0.4009970
-24.32408	-0.4014025
-24.29234	-0.4018474
-24.25881	-0.4025062
-24.22656	-0.4031826
-24.19398	-0.4035328
-24.16176	-0.4037605
-24.12730	-0.4040374
-24.09482	-0.4043684
-24.06354	-0.4048890
-24.02934	-0.4056405
-23.99667	-0.4063559
-23.96479	-0.4071608
-23.93275	-0.4080195
-23.89992	-0.4085086
-23.86708	-0.4087950
-23.83378	-0.4090119
-23.79947	-0.4092911
-23.76726	-0.4097986
-23.73486	-0.4106514
-23.70198	-0.4116844
-23.67046	-0.4127621
-23.63666	-0.4134694
-23.60472	-0.4139250
-23.57111	-0.4142297
-23.53880	-0.4145326
-23.50621	-0.4148704
-23.47492	-0.4152237
-23.44147	-0.4155547
-23.40798	-0.4160132
-23.37542	-0.4164678
-23.34242	-0.4168629
-23.30916	-0.4172861
-23.27558	-0.4176448
-23.24292	-0.4180220
-23.21001	-0.4185088
-23.17750	-0.4190586
-23.14485	-0.4196075
-23.11284	-0.4202090
-23.08038	-0.4208550
-23.04804	-0.4213726
-23.01474	-0.4217270
-22.98174	-0.4220756
-22.94763	-0.4224387
-22.91526	-0.4228889
-22.88316	-0.4235750
-22.85140	-0.4242458
-22.81858	-0.4247398
-22.78564	-0.4252686
-22.75236	-0.4258066
-22.71946	-0.4262691
-22.68720	-0.4267198
-22.65462	-0.4270881
-22.62149	-0.4274157
-22.58856	-0.4277852
-22.55559	-0.4282036
-22.52281	-0.4285689
-22.48893	-0.4289448
-22.45724	-0.4293588
-22.42360	-0.4298548
-22.39125	-0.4302908
-22.35960	-0.4306540
-22.32534	-0.4309656
-22.29280	-0.4311993
-22.26017	-0.4314748
-22.22638	-0.4319376
-22.19346	-0.4324986
-22.16194	-0.4332044
-22.12758	-0.4338430
-22.09524	-0.4343247
-22.06300	-0.4348784
-22.02968	-0.4354869
-21.99751	-0.4359904
-21.96494	-0.4364746
-21.93152	-0.4368960
-21.89896	-0.4374090
-21.86572	-0.4379166
-21.83432	-0.4383795
-21.80076	-0.4388632
-21.76790	-0.4393604
-21.73562	-0.4399528
-21.70250	-0.4405270
-21.67008	-0.4409738
-21.63724	-0.4412528
-21.60384	-0.4414907
-21.57109	-0.4418396
-21.53835	-0.4423666
-21.50606	-0.4430076
-21.47445	-0.4435580
-21.43973	-0.4439003
-21.40718	-0.4441640
-21.37456	-0.4443787
-21.34096	-0.4445984
-21.30825	-0.4449002
-21.27444	-0.4453316
-21.24280	-0.4458706
-21.21043	-0.4464609
-21.17776	-0.4469217
-21.14398	-0.4471130
-21.11136	-0.4472734
-21.07836	-0.4475652
-21.04604	-0.4479856
-21.01331	-0.4484996
-20.97968	-0.4490938
-20.94817	-0.4495780
-20.91456	-0.4499392
-20.88166	-0.4502940
-20.84826	-0.4505981
-20.81634	-0.4509556
-20.78360	-0.4515385
-20.75037	-0.4520514
-20.71721	-0.4523969
-20.68424	-0.4527267
-20.65042	-0.4530328
-20.61964	-0.4534506
-20.58648	-0.4539750
-20.55220	-0.4543694
-20.52010	-0.4547325
-20.48668	-0.4552290
-20.45506	-0.4557559
-20.42246	-0.4562965
-20.38933	-0.4566658
-20.35672	-0.4568432
-20.32302	-0.4570754
-20.29013	-0.4574252
-20.25827	-0.4578692
-20.22570	-0.4583240
-20.19109	-0.4586105
-20.15861	-0.4588524
-20.12612	-0.4591848
-20.09299	-0.4595972
-20.06040	-0.4600201
-20.02748	-0.4604492
-19.99390	-0.4608475
-19.96108	-0.4612870
-19.92925	-0.4617389
-19.89618	-0.4620562
-19.86292	-0.4623456
-19.83025	-0.4626839
-19.79686	-0.4630620
-19.76381	-0.4635368
-19.73055	-0.4640132
-19.69729	-0.4644488
-19.66467	-0.4648934
-19.63298	-0.4654197
-19.59978	-0.4660090
-19.56775	-0.4666080
-19.53485	-0.4671056
-19.50163	-0.4674636
-19.46868	-0.4677494
-19.43592	-0.4681094
-19.40336	-0.4684962
-19.36911	-0.4689950
-19.33696	-0.4696204
-19.30411	-0.4699926
-19.27165	-0.4702222
-19.23888	-0.4703797
-19.20521	-0.4705760
-19.17206	-0.4709543
-19.13983	-0.4716196
-19.10755	-0.4721430
-19.07529	-0.4724264
-19.04123	-0.4726367
-19.00593	-0.4728266
-18.97541	-0.4730309
-18.94176	-0.4732907
-18.90875	-0.4735342
-18.87580	-0.4738752
-18.84393	-0.4743081
-18.81162	-0.4747334
-18.77859	-0.4752384
-18.74537	-0.4756316
-18.71307	-0.4760426
-18.68006	-0.4764926
-18.64736	-0.4767850
-18.61295	-0.4769429
-18.58025	-0.4771511
-18.54696	-0.4774570
-18.51461	-0.4778530
-18.48242	-0.4783026
-18.44905	-0.4787710
-18.41656	-0.4790942
-18.38382	-0.4794018
-18.35039	-0.4796031
-18.31776	-0.4797840
-18.28299	-0.4799090
-18.25122	-0.4800433
-18.21684	-0.4802361
-18.18422	-0.4805194
-18.15198	-0.4810186
-18.11936	-0.4815800
-18.08805	-0.4820536
-18.05362	-0.4823734
-18.01988	-0.4825720
-17.98682	-0.4828046
-17.95508	-0.4831559
-17.92165	-0.4835840
-17.88813	-0.4840769
-17.85574	-0.4847352
-17.82291	-0.4852553
-17.79082	-0.4856656
-17.75791	-0.4860691
-17.72367	-0.4865336
-17.69173	-0.4870098
-17.65897	-0.4876016
-17.62592	-0.4880680
-17.59323	-0.4883604
-17.56055	-0.4886284
-17.52704	-0.4888683
-17.49364	-0.4890790
-17.46069	-0.4892961
-17.42867	-0.4896004
-17.39494	-0.4899483
-17.36259	-0.4903904
-17.32985	-0.4909454
-17.29701	-0.4914028
-17.26442	-0.4917034
-17.23150	-0.4919316
-17.19803	-0.4920659
-17.16485	-0.4922260
-17.13129	-0.4923944
-17.09925	-0.4926204
-17.06636	-0.4928728
-17.03315	-0.4931524
-17.00006	-0.4933227
-16.96700	-0.4934645
-16.93389	-0.4937363
-16.90044	-0.4941246
-16.86798	-0.4947344
-16.83550	-0.4953514
-16.80253	-0.4957604
-16.76973	-0.4960246
-16.73587	-0.4962428
-16.70267	-0.4964498
-16.67009	-0.4967644
-16.63834	-0.4971257
-16.60570	-0.4975627
-16.57152	-0.4979144
-16.53838	-0.4983072
-16.50559	-0.4986833
-16.47350	-0.4990504
-16.44023	-0.4993406
-16.40692	-0.4996252
-16.37358	-0.4998621
-16.34116	-0.5001100
-16.30800	-0.5003857
-16.27481	-0.5005911
-16.24241	-0.5008002
-16.20907	-0.5011722
-16.17693	-0.5015110
-16.14339	-0.5017476
-16.11000	-0.5019484
-16.07674	-0.5021032
-16.04422	-0.5023592
-16.01146	-0.5028050
-15.97830	-0.5032776
-15.94533	-0.5036694
-15.91219	-0.5039574
-15.87974	-0.5042377
-15.84726	-0.5045118
-15.81464	-0.5048471
-15.78093	-0.5052326
-15.74837	-0.5054896
-15.71466	-0.5058137
-15.68043	-0.5062320
-15.64915	-0.5065650
-15.61592	-0.5069940
-15.58237	-0.5073787
-15.55022	-0.5076831
-15.51778	-0.5080134
-15.48363	-0.5082642
-15.45122	-0.5084185
-15.41730	-0.5086796
-15.38474	-0.5090492
-15.35258	-0.5094578
-15.32002	-0.5098456
-15.28691	-0.5100530
-15.25361	-0.5102310
-15.21998	-0.5104416
-15.18716	-0.5105976
-15.15376	-0.5107522
-15.12108	-0.5109047
-15.08876	-0.5111410
-15.05571	-0.5115262
-15.02341	-0.5120310
-14.98977	-0.5125020
-14.95712	-0.5127840
-14.92395	-0.5130016
-14.88981	-0.5132176
-14.85748	-0.5134266
-14.82530	-0.5137824
-14.79126	-0.5141206
-14.75955	-0.5143496
-14.72675	-0.5146049
-14.69269	-0.5148539
-14.66031	-0.5151417
-14.62791	-0.5155545
-14.59364	-0.5159039
-14.56137	-0.5162623
-14.52793	-0.5167164
-14.49539	-0.5171360
-14.46315	-0.5174472
-14.43012	-0.5176354
-14.39618	-0.5177690
-14.36299	-0.5178618
-14.33059	-0.5179846
-14.29668	-0.5182230
-14.26428	-0.5184969
-14.23175	-0.5188038
-14.19800	-0.5190394
-14.16488	-0.5192283
-14.13220	-0.5194119
-14.09939	-0.5196732
-14.06660	-0.5198824
-14.03364	-0.5200808
-13.99965	-0.5203742
-13.96682	-0.5207656
-13.93533	-0.5211441
-13.90224	-0.5214350
-13.86851	-0.5216372
-13.83383	-0.5218511
-13.80112	-0.5221026
-13.76819	-0.5224179
-13.73561	-0.5226801
-13.70298	-0.5229903
-13.67028	-0.5234165
-13.63768	-0.5239534
-13.60423	-0.5243848
-13.57178	-0.5246145
-13.53833	-0.5248176
-13.50421	-0.5250561
-13.47188	-0.5253758
-13.43970	-0.5256830
-13.40649	-0.5259313
-13.37260	-0.5260910
-13.34131	-0.5262115
-13.30694	-0.5264868
-13.27353	-0.5268587
-13.24086	-0.5271593
-13.20834	-0.5274771
-13.17468	-0.5277800
-13.14278	-0.5281036
-13.10969	-0.5285260
-13.07738	-0.5288734
-13.04432	-0.5290634
-13.01080	-0.5291748
-12.97751	-0.5293014
-12.94458	-0.5294010
-12.91069	-0.5295265
-12.87810	-0.5296810
-12.84440	-0.5297871
-12.81137	-0.5299620
-12.77743	-0.5303287
-12.74625	-0.5308899
-12.71392	-0.5315274
-12.68112	-0.5320620
-12.64721	-0.5323599
-12.61373	-0.5325902
-12.58116	-0.5327535
-12.54846	-0.5328907
-12.51460	-0.5330181
-12.48087	-0.5331421
-12.44764	-0.5333882
-12.41522	-0.5337330
-12.38212	-0.5341863
-12.34954	-0.5346461
-12.31695	-0.5350805
-12.28501	-0.5354468
-12.25110	-0.5356660
-12.21786	-0.5358028
-12.18486	-0.5359238
-12.15132	-0.5361280
-12.11766	-0.5363818
-12.08581	-0.5366342
-12.05165	-0.5369263
-12.01959	-0.5371752
-11.98543	-0.5374079
-11.95365	-0.5377085
-11.92030	-0.5379007
-11.88665	-0.5380526
-11.85307	-0.5383462
-11.82047	-0.5385940
-11.78785	-0.5388871
-11.75543	-0.5391720
-11.72267	-0.5393419
-11.68869	-0.5394557
-11.65655	-0.5396050
-11.62220	-0.5397568
-11.58874	-0.5398870
-11.55606	-0.5400058
-11.52290	-0.5401399
-11.48976	-0.5403418
-11.45759	-0.5405928
-11.42479	-0.5408990
-11.39149	-0.5411884
-11.35834	-0.5414994
-11.32549	-0.5417895
-11.29212	-0.5420914
-11.25925	-0.5423172
-11.22598	-0.5425289
-11.19255	-0.5428056
-11.15969	-0.5430391
-11.12645	-0.5432300
-11.09414	-0.5435534
-11.06134	-0.5438108
-11.02915	-0.5440876
-10.99519	-0.5444624
-10.96217	-0.5446122
-10.92917	-0.5447234
-10.89586	-0.5448478
-10.86268	-0.5449543
-10.83003	-0.5451026
-10.79594	-0.5452814
-10.76378	-0.5454384
-10.73064	-0.5456277
-10.69724	-0.5458160
-10.66409	-0.5460532
-10.63114	-0.5463031
-10.59912	-0.5465616
-10.56608	-0.5467193
-10.53270	-0.5468375
-10.49834	-0.5469662
-10.46591	-0.5471425
-10.43316	-0.5473254
-10.39916	-0.5474872
-10.36603	-0.5476957
-10.33262	-0.5479919
-10.30179	-0.5483312
-10.26776	-0.5485630
-10.23511	-0.5487504
-10.20178	-0.5490028
-10.16773	-0.5493102
-10.13608	-0.5496466
-10.10232	-0.5499309
-10.06954	-0.5500870
-10.03634	-0.5502379
-10.00304	-0.5504024
-9.970478	-0.5505344
-9.937000	-0.5507014
-9.904219	-0.5509675
-9.870601	-0.5512043
-9.838509	-0.5514274
-9.805380	-0.5515528
-9.771324	-0.5516682
-9.738621	-0.5518509
-9.706269	-0.5520568
-9.673006	-0.5522318
-9.639358	-0.5523651
-9.606088	-0.5525234
-9.571938	-0.5527481
-9.540614	-0.5530157
-9.507303	-0.5532360
-9.473705	-0.5533600
-9.440434	-0.5534780
-9.406744	-0.5536164
-9.373974	-0.5538722
-9.341349	-0.5541426
-9.308709	-0.5544355
-9.274944	-0.5547738
-9.241525	-0.5550144
-9.209621	-0.5553796
-9.175530	-0.5557152
-9.144074	-0.5559586
-9.111200	-0.5561588
-9.077660	-0.5562942
-9.043924	-0.5564365
-9.011632	-0.5565694
-8.977906	-0.5567572
-8.944988	-0.5571006
-8.911797	-0.5576048
-8.878726	-0.5579050
-8.847076	-0.5580351
-8.812809	-0.5581481
-8.778762	-0.5582574
-8.745632	-0.5583740
-8.713234	-0.5584938
-8.680844	-0.5586394
-8.646612	-0.5588348
-8.614855	-0.5590214
-8.580862	-0.5591993
-8.547995	-0.5594262
-8.515462	-0.5595688
-8.481091	-0.5596894
-8.448040	-0.5598123
-8.414852	-0.5599600
-8.381054	-0.5601055
-8.349151	-0.5602507
-8.315947	-0.5604244
-8.282196	-0.5606623
-8.249348	-0.5608322
-8.216785	-0.5612107
-8.182750	-0.5616507
-8.149988	-0.5620948
-8.116782	-0.5626418
-8.084378	-0.5631163
-8.051294	-0.5634410
-8.017864	-0.5637395
-7.985355	-0.5639230
-7.952524	-0.5640388
-7.918462	-0.5641505
-7.884668	-0.5642647
-7.852488	-0.5644066
-7.819392	-0.5646082
-7.786636	-0.5649106
-7.751562	-0.5652000
-7.719741	-0.5654611
-7.687403	-0.5657642
-7.653886	-0.5659566
-7.620490	-0.5660772
-7.586897	-0.5662012
-7.554007	-0.5663231
-7.521694	-0.5664861
-7.488356	-0.5667118
-7.455116	-0.5670132
-7.422092	-0.5672331
-7.389806	-0.5673791
-7.355780	-0.5675062
-7.322410	-0.5676568
-7.289807	-0.5678632
-7.256903	-0.5681306
-7.223202	-0.5683066
-7.190215	-0.5684368
-7.157700	-0.5685606
-7.124312	-0.5686832
-7.090862	-0.5688058
-7.057870	-0.5689556
-7.024506	-0.5692201
-6.991686	-0.5694304
-6.958093	-0.5695684
-6.926016	-0.5696982
-6.892700	-0.5698235
-6.858928	-0.5699730
-6.826344	-0.5701572
-6.793100	-0.5703028
-6.760660	-0.5704274
-6.727807	-0.5705478
-6.692655	-0.5706697
-6.659774	-0.5708174
-6.627410	-0.5711324
-6.595219	-0.5715108
-6.562000	-0.5717602
-6.528982	-0.5718918
-6.495256	-0.5720182
-6.461568	-0.5721914
-6.429562	-0.5723294
-6.396010	-0.5724578
-6.362766	-0.5725812
-6.329963	-0.5727049
-6.296640	-0.5728510
-6.263494	-0.5729817
-6.229736	-0.5731037
-6.195903	-0.5732282
-6.162976	-0.5733711
-6.129950	-0.5737208
-6.096374	-0.5742100
-6.064894	-0.5745754
-6.031236	-0.5747826
-5.997286	-0.5749122
-5.964651	-0.5750364
-5.931585	-0.5751899
-5.898886	-0.5754457
-5.866042	-0.5757568
-5.832593	-0.5759941
-5.798849	-0.5761592
-5.765637	-0.5762847
-5.733332	-0.5764164
-5.699736	-0.5766653
-5.666956	-0.5770299
-5.633528	-0.5774988
-5.599081	-0.5779754
-5.567238	-0.5782492
-5.534747	-0.5784402
-5.501350	-0.5785684
-5.468784	-0.5786914
-5.434520	-0.5788166
-5.401818	-0.5789428
-5.370074	-0.5790942
-5.335393	-0.5792743
-5.303590	-0.5794052
-5.270340	-0.5795326
-5.235847	-0.5796607
-5.203430	-0.5797985
-5.170884	-0.5799824
-5.137019	-0.5801912
-5.104055	-0.5803330
-5.071006	-0.5804613
-5.038594	-0.5805879
-5.004633	-0.5807168
-4.971052	-0.5808671
-4.938953	-0.5810100
-4.905726	-0.5811414
-4.872791	-0.5812672
-4.840080	-0.5813882
-4.805678	-0.5815090
-4.773246	-0.5816361
-4.738946	-0.5817656
-4.706310	-0.5818952
-4.672608	-0.5820611
-4.638873	-0.5822171
-4.606800	-0.5823624
-4.573767	-0.5825875
-4.540108	-0.5828105
-4.507591	-0.5829795
-4.474531	-0.5832295
-4.440973	-0.5833874
-4.409176	-0.5835144
-4.375866	-0.5836394
-4.341850	-0.5837648
-4.308122	-0.5838928
-4.276200	-0.5840392
-4.243064	-0.5842024
-4.208794	-0.5844190
-4.175635	-0.5845628
-4.143040	-0.5847480
-4.108840	-0.5849138
-4.077158	-0.5850482
-4.044243	-0.5851810
-4.010921	-0.5853130
-3.976972	-0.5854390
-3.943916	-0.5855679
-3.911572	-0.5857003
-3.878762	-0.5858342
-3.845290	-0.5859884
-3.812010	-0.5861200
-3.778795	-0.5862463
-3.745569	-0.5863668
-3.712703	-0.5864891
-3.678701	-0.5866486
-3.645545	-0.5868220
-3.613248	-0.5869868
-3.579359	-0.5871200
-3.546978	-0.5872465
-3.514295	-0.5873734
-3.481075	-0.5875049
-3.447626	-0.5877198
-3.413876	-0.5878928
-3.381173	-0.5880229
-3.347765	-0.5881480
-3.314063	-0.5882671
-3.281379	-0.5883863
-3.248891	-0.5885140
-3.215268	-0.5886440
-3.182022	-0.5887726
-3.149172	-0.5889024
-3.115782	-0.5890274
-3.083472	-0.5891501
-3.048785	-0.5892780
-3.016657	-0.5894078
-2.984131	-0.5895366
-2.950218	-0.5896642
-2.915639	-0.5897910
-2.883088	-0.5899307
-2.850736	-0.5901137
-2.817814	-0.5903434
-2.785046	-0.5904889
-2.752638	-0.5906135
-2.718987	-0.5907300
-2.686300	-0.5908441
-2.652255	-0.5909610
-2.618226	-0.5910843
-2.585474	-0.5912080
-2.551762	-0.5913299
-2.518568	-0.5914488
-2.484629	-0.5915684
-2.452313	-0.5916957
-2.417463	-0.5918250
-2.386032	-0.5919512
-2.353456	-0.5920768
-2.319588	-0.5922022
-2.286610	-0.5923250
-2.253719	-0.5924501
-2.218320	-0.5925772
-2.186638	-0.5927145
-2.153642	-0.5929294
-2.120531	-0.5931078
-2.087665	-0.5932302
-2.053530	-0.5933479
-2.020334	-0.5934657
-1.986766	-0.5935818
-1.954749	-0.5937029
-1.921070	-0.5938201
-1.889940	-0.5939388
-1.855411	-0.5941672
-1.822170	-0.5948418
-1.788799	-0.5963546
-1.756076	-0.5976714
-1.723376	-0.5983212
-1.689380	-0.5985754
-1.656799	-0.5986934
-1.623277	-0.5988114
-1.590489	-0.5989296
-1.558523	-0.5990467
-1.524656	-0.5991609
-1.491463	-0.5992672
-1.458468	-0.5993707
-1.424888	-0.5994754
-1.391801	-0.5995834
-1.358744	-0.5996879
-1.325449	-0.5997873
-1.291620	-0.5998880
-1.258858	-0.5999954
-1.226212	-0.6001155
-1.193321	-0.6002378
-1.159577	-0.6003535
-1.126133	-0.6004617
-1.092786	-0.6005699
-1.058789	-0.6006816
-1.026701	-0.6008210
-0.9936699	-0.6010301
-0.9613556	-0.6012004
-0.9277024	-0.6013162
-0.8934160	-0.6014278
-0.8609278	-0.6015358
-0.8271915	-0.6016485
-0.7936982	-0.6017835
-0.7605749	-0.6019884
-0.7288034	-0.6022301
-0.6959968	-0.6024032
-0.6627194	-0.6025214
-0.6297522	-0.6026312
-0.5959410	-0.6027344
-0.5609288	-0.6028344
-0.5277973	-0.6029370
-0.4954855	-0.6030564
-0.4638914	-0.6033414
-0.4297388	-0.6037502
-0.3976042	-0.6040299
-0.3636380	-0.6041458
-0.3301947	-0.6042562
-0.2972672	-0.6043647
-0.2644387	-0.6044750
-0.2312608	-0.6045865
-0.1972594	-0.6046986
-0.1637254	-0.6048118
-0.1311042	-0.6049226
-0.09750069	-0.6050344
-0.06440759	-0.6051452
-0.03165954	-0.6052582
0.001237517	-0.6053743
0.03521982	-0.6054922
0.06818074	-0.6056150
0.1008553	-0.6057312
0.1335410	-0.6058426
0.1674062	-0.6059478
0.2007014	-0.6060540
0.2354894	-0.6061655
0.2670654	-0.6063248
0.3002420	-0.6065202
0.3329860	-0.6066625
0.3660510	-0.6067736
0.3987225	-0.6068852
0.4324384	-0.6070011
0.4650883	-0.6071234
0.4986696	-0.6072366
0.5317822	-0.6073412
0.5657613	-0.6074495
0.5989632	-0.6075640
0.6317879	-0.6076812
0.6651712	-0.6077988
0.6992997	-0.6079124
0.7316138	-0.6080234
0.7643257	-0.6081430
0.7973329	-0.6083002
0.8300610	-0.6084484
0.8640218	-0.6086211
0.8968456	-0.6087360
0.9293090	-0.6088450
0.9634478	-0.6089545
0.9970526	-0.6090672
1.029915	-0.6091946
1.063428	-0.6093312
1.095869	-0.6094463
1.128598	-0.6095568
1.161809	-0.6096687
1.196016	-0.6097810
1.228363	-0.6098951
1.262877	-0.6100168
1.296120	-0.6101338
1.327895	-0.6102485
1.362087	-0.6103640
1.394424	-0.6104788
1.428309	-0.6106076
1.461086	-0.6107356
1.493817	-0.6108498
1.527385	-0.6109634
1.561161	-0.6110792
1.593469	-0.6112232
1.626776	-0.6114401
1.659424	-0.6116226
1.693071	-0.6117459
1.726989	-0.6118657
1.758906	-0.6119800
1.791277	-0.6120966
1.826315	-0.6122129
1.859017	-0.6123299
1.893362	-0.6124494
1.926109	-0.6125663
1.958652	-0.6126783
1.991410	-0.6127910
2.024568	-0.6129060
2.058490	-0.6130290
2.091957	-0.6131720
2.123885	-0.6134358
2.157656	-0.6135858
2.189986	-0.6137026
2.223871	-0.6138172
2.257593	-0.6139325
2.291395	-0.6140479
2.323878	-0.6141723
2.356928	-0.6142971
2.389524	-0.6144184
2.422716	-0.6145386
2.456352	-0.6146548
2.489852	-0.6147698
2.524364	-0.6148904
2.555747	-0.6150102
2.588198	-0.6151294
2.622950	-0.6152476
2.656335	-0.6153665
2.688706	-0.6155604
2.721660	-0.6158140
2.754250	-0.6159890
2.787426	-0.6161065
2.821180	-0.6162228
2.855467	-0.6163394
2.888258	-0.6164729
2.921453	-0.6167008
2.954344	-0.6169135
2.986810	-0.6170441
3.020269	-0.6171670
3.053800	-0.6172864
3.085516	-0.6174039
3.119876	-0.6175171
3.152350	-0.6176230
3.186140	-0.6177258
3.220332	-0.6178364
3.253696	-0.6179840
3.286286	-0.6183719
3.319028	-0.6189778
3.350765	-0.6193079
3.384137	-0.6194361
3.418442	-0.6195426
3.451594	-0.6196416
3.485326	-0.6197419
3.517984	-0.6198487
3.551162	-0.6199627
3.584140	-0.6200800
3.617102	-0.6202642
3.650560	-0.6205191
3.684158	-0.6206902
3.716387	-0.6208224
3.749752	-0.6209387
3.782376	-0.6210522
3.816274	-0.6211682
3.849314	-0.6212843
3.882306	-0.6213946
3.915844	-0.6215011
3.949703	-0.6216101
3.982178	-0.6217241
4.015388	-0.6219113
4.047730	-0.6221035
4.081554	-0.6222400
4.114676	-0.6223572
4.147888	-0.6224754
4.181438	-0.6225940
4.214142	-0.6227094
4.247608	-0.6228196
4.280273	-0.6229318
4.314326	-0.6230473
4.346142	-0.6231646
4.380174	-0.6232938
4.413661	-0.6234082
4.445584	-0.6235176
4.479283	-0.6236303
4.513184	-0.6237444
4.546576	-0.6238601
4.579376	-0.6239800
4.612625	-0.6241000
4.644600	-0.6242216
4.679293	-0.6244258
4.712316	-0.6246900
4.745430	-0.6248484
4.778058	-0.6249765
4.811207	-0.6250926
4.844586	-0.6252003
4.877883	-0.6253079
4.911186	-0.6254188
4.946191	-0.6255390
4.976567	-0.6257295
5.009826	-0.6259488
5.043139	-0.6260899
5.076672	-0.6262076
5.110078	-0.6263250
5.142459	-0.6264441
5.176588	-0.6265644
5.210322	-0.6266870
5.243674	-0.6268204
5.275979	-0.6269476
5.308277	-0.6270634
5.341484	-0.6271750
5.375494	-0.6272875
5.408755	-0.6274082
5.441529	-0.6275430
5.474982	-0.6276674
5.508191	-0.6277879
5.540570	-0.6279063
5.573748	-0.6280248
5.607429	-0.6281450
5.640152	-0.6282620
5.673340	-0.6283739
5.707626	-0.6284875
5.740691	-0.6286052
5.773968	-0.6287241
5.807168	-0.6288434
5.839918	-0.6289628
5.873082	-0.6290814
5.906680	-0.6292041
5.939169	-0.6293266
5.972218	-0.6294439
6.005888	-0.6295550
6.039012	-0.6296680
6.073398	-0.6297950
6.105270	-0.6300412
6.138258	-0.6302278
6.171470	-0.6303539
6.205044	-0.6304693
6.239102	-0.6305806
6.272034	-0.6306942
6.304812	-0.6308568
6.338390	-0.6311543
6.370266	-0.6314563
6.403193	-0.6316126
6.436123	-0.6317522
6.470852	-0.6318710
6.502900	-0.6319880
6.536453	-0.6321042
6.570255	-0.6322162
6.603616	-0.6323346
6.636516	-0.6324974
6.669001	-0.6326570
6.702114	-0.6327832
6.735700	-0.6328958
6.769398	-0.6330037
6.803028	-0.6331122
6.836124	-0.6332231
6.868651	-0.6333389
6.902852	-0.6334534
6.934530	-0.6335900
6.968738	-0.6338300
7.001069	-0.6340498
7.033751	-0.6341709
7.066772	-0.6342822
7.101632	-0.6343903
7.134242	-0.6345079
7.168074	-0.6346860
7.200080	-0.6348366
7.232331	-0.6349516
7.266526	-0.6350600
7.300099	-0.6351734
7.332938	-0.6353069
7.365808	-0.6354630
7.399280	-0.6356182
7.432688	-0.6357388
7.465132	-0.6358494
7.498786	-0.6359608
7.532322	-0.6360742
7.564739	-0.6361882
7.598500	-0.6363033
7.631962	-0.6364152
7.664850	-0.6365256
7.699103	-0.6366394
7.732240	-0.6367588
7.764814	-0.6368894
7.796888	-0.6370605
7.830450	-0.6371783
7.862924	-0.6372926
7.897418	-0.6374050
7.930540	-0.6375181
7.964194	-0.6376484
7.997500	-0.6377895
8.029011	-0.6379130
8.062607	-0.6380310
8.095350	-0.6381432
8.129031	-0.6382556
8.162716	-0.6383682
8.195621	-0.6384821
8.229292	-0.6385959
8.262260	-0.6387145
8.295770	-0.6388466
8.327872	-0.6389702
8.361984	-0.6390919
8.395402	-0.6392072
8.428081	-0.6393182
8.461509	-0.6394314
8.494898	-0.6395484
8.527478	-0.6397109
8.560897	-0.6399454
8.593726	-0.6400914
8.626997	-0.6402097
8.660725	-0.6403262
8.693008	-0.6404398
8.726574	-0.6405526
8.760311	-0.6406652
8.794606	-0.6407795
8.828110	-0.6408988
8.859918	-0.6410558
8.893384	-0.6412476
8.926629	-0.6413886
8.959601	-0.6415176
8.992712	-0.6416362
9.025382	-0.6417554
9.059738	-0.6418768
9.091994	-0.6419982
9.125454	-0.6421217
9.157881	-0.6422430
9.190613	-0.6423574
9.224708	-0.6424740
9.258351	-0.6425874
9.291308	-0.6427054
9.325655	-0.6428266
9.356976	-0.6430358
9.389465	-0.6432510
9.422538	-0.6434006
9.456649	-0.6435170
9.490912	-0.6436316
9.523795	-0.6437474
9.556655	-0.6438674
9.588637	-0.6439870
9.622696	-0.6441020
9.655674	-0.6442136
9.689131	-0.6443250
9.722336	-0.6444482
9.754969	-0.6446345
9.788468	-0.6447879
9.821392	-0.6449063
9.854168	-0.6450152
9.887962	-0.6451128
9.921925	-0.6452137
9.955649	-0.6453228
9.988525	-0.6454401
10.02184	-0.6455690
10.05417	-0.6456964
10.08791	-0.6458202
10.12069	-0.6459850
10.15361	-0.6461164
10.18658	-0.6462576
10.22028	-0.6463807
10.25233	-0.6464966
10.28689	-0.6466113
10.32001	-0.6467255
10.35318	-0.6468401
10.38583	-0.6469598
10.41878	-0.6470796
10.45178	-0.6471990
10.48560	-0.6473168
10.51820	-0.6474320
10.55286	-0.6475506
10.58622	-0.6476722
10.61788	-0.6477950
10.65156	-0.6479162
10.68443	-0.6480376
10.71841	-0.6481559
10.75104	-0.6482751
10.78409	-0.6483918
10.81736	-0.6485086
10.85032	-0.6486269
10.88303	-0.6487455
10.91748	-0.6488635
10.95101	-0.6489832
10.98326	-0.6491068
11.01626	-0.6492298
11.04792	-0.6493485
11.08315	-0.6494592
11.11507	-0.6495703
11.15024	-0.6496863
11.18216	-0.6498448
11.21534	-0.6500832
11.24766	-0.6502559
11.28141	-0.6503769
11.31500	-0.6504930
11.34817	-0.6506080
11.38090	-0.6507228
11.41422	-0.6508384
11.44814	-0.6509512
11.48035	-0.6510620
11.51359	-0.6511758
11.54774	-0.6513124
11.57994	-0.6515251
11.61359	-0.6518009
11.64765	-0.6520022
11.67890	-0.6521371
11.71287	-0.6522578
11.74523	-0.6523755
11.77890	-0.6524910
11.81257	-0.6525980
11.84581	-0.6527032
11.88069	-0.6528142
11.91320	-0.6529336
11.94582	-0.6531792
11.97856	-0.6535031
12.01174	-0.6536424
12.04495	-0.6537639
12.07883	-0.6538860
12.11093	-0.6540152
12.14459	-0.6541339
12.17656	-0.6542535
12.20999	-0.6543722
12.24431	-0.6544877
12.27612	-0.6546016
12.31042	-0.6547139
12.34339	-0.6548268
12.37684	-0.6549426
12.41025	-0.6550615
12.44325	-0.6551822
12.47715	-0.6552966
12.50982	-0.6554121
12.54331	-0.6555490
12.57516	-0.6557624
12.60867	-0.6560429
12.64147	-0.6562756
12.67489	-0.6564000
12.70799	-0.6565100
12.74249	-0.6566240
12.77493	-0.6567420
12.80722	-0.6568593
12.84084	-0.6569799
12.87332	-0.6570968
12.90702	-0.6572080
12.94036	-0.6573194
12.97444	-0.6574310
13.00778	-0.6575434
13.03917	-0.6576962
13.07362	-0.6578950
13.10487	-0.6580468
13.13969	-0.6581643
13.17290	-0.6582806
13.20639	-0.6583966
13.23908	-0.6585165
13.27159	-0.6586386
13.30559	-0.6587543
13.33881	-0.6588662
13.37315	-0.6589824
13.40546	-0.6590966
13.43848	-0.6592339
13.47154	-0.6594006
13.50417	-0.6595200
13.53835	-0.6596381
13.57108	-0.6597560
13.60380	-0.6598764
13.63760	-0.6599970
13.67054	-0.6601180
13.70396	-0.6602402
13.73746	-0.6603587
13.77016	-0.6605712
13.80419	-0.6609512
13.83596	-0.6613256
13.86811	-0.6615350
13.90232	-0.6616525
13.93493	-0.6617606
13.96874	-0.6618639
14.00278	-0.6619728
14.03661	-0.6620864
14.06944	-0.6622045
14.10180	-0.6623351
14.13479	-0.6624790
14.16786	-0.6626762
14.20107	-0.6628112
14.23379	-0.6629250
14.26740	-0.6630351
14.30141	-0.6631425
14.33370	-0.6632532
14.36785	-0.6633716
14.40066	-0.6634864
14.43283	-0.6636009
14.46716	-0.6637131
14.50018	-0.6638279
14.53378	-0.6639610
14.56704	-0.6641410
14.59985	-0.6644598
14.63426	-0.6646474
14.66524	-0.6647688
14.69809	-0.6648810
14.73159	-0.6649843
14.76650	-0.6650939
14.79914	-0.6652100
14.83215	-0.6653335
14.86553	-0.6654819
14.89827	-0.6656012
14.93111	-0.6657220
14.96601	-0.6658438
14.99835	-0.6659636
15.03186	-0.6660769
15.06516	-0.6661878
15.09824	-0.6662993
15.13164	-0.6664119
15.16416	-0.6665256
15.19759	-0.6666430
15.23156	-0.6667602
15.26383	-0.6668784
15.29711	-0.6669949
15.33030	-0.6671108
15.36300	-0.6672288
15.39626	-0.6673458
15.43011	-0.6674640
15.46317	-0.6675834
15.49766	-0.6676996
15.52988	-0.6678196
15.56339	-0.6679378
15.59573	-0.6680490
15.63059	-0.6681598
15.66335	-0.6682770
15.69645	-0.6683999
15.72892	-0.6685806
15.76203	-0.6687806
15.79591	-0.6688978
15.82797	-0.6690128
15.86179	-0.6691311
15.89506	-0.6692501
15.92716	-0.6693653
15.96159	-0.6694811
15.99592	-0.6695950
16.02831	-0.6697114
16.06138	-0.6698559
16.09391	-0.6700134
16.12813	-0.6701772
16.16010	-0.6703324
16.19299	-0.6704614
16.22658	-0.6705795
16.25986	-0.6706909
16.29420	-0.6707971
16.32630	-0.6709090
16.35996	-0.6710266
16.39194	-0.6711590
16.42566	-0.6713580
16.45900	-0.6714870
16.49278	-0.6716028
16.52536	-0.6717142
16.55936	-0.6718257
16.59254	-0.6719361
16.62527	-0.6720507
16.65929	-0.6721658
16.69120	-0.6722821
16.72524	-0.6724088
16.75734	-0.6725434
16.79140	-0.6726611
16.82436	-0.6727766
16.85815	-0.6728913
16.89032	-0.6730032
16.92314	-0.6731143
16.95720	-0.6732274
16.99031	-0.6733368
17.02364	-0.6734504
17.05791	-0.6735694
17.09036	-0.6737380
17.12328	-0.6738918
17.15564	-0.6740175
17.18865	-0.6741334
17.22283	-0.6742413
17.25613	-0.6743515
17.28938	-0.6744608
17.32259	-0.6745679
17.35554	-0.6746814
17.38945	-0.6747980
17.42244	-0.6749768
17.45534	-0.6751793
17.48861	-0.6753050
17.52220	-0.6754104
17.55518	-0.6755116
17.58875	-0.6756156
17.62241	-0.6757376
17.65512	-0.6760210
17.68740	-0.6763926
17.72106	-0.6766265
17.75366	-0.6767371
17.78749	-0.6768398
17.82191	-0.6769445
17.85455	-0.6770569
17.88711	-0.6772422
17.92062	-0.6775082
17.95325	-0.6776436
17.98602	-0.6777620
18.02041	-0.6778730
18.05310	-0.6779810
18.08638	-0.6780918
18.11990	-0.6782040
18.15274	-0.6783202
18.18560	-0.6784324
18.21912	-0.6785379
18.25247	-0.6786450
18.28612	-0.6787561
18.31902	-0.6788901
18.35168	-0.6790705
18.38584	-0.6791870
18.41745	-0.6792900
18.45133	-0.6793843
18.48516	-0.6794806
18.51881	-0.6795866
18.55138	-0.6796985
18.58427	-0.6798325
18.61846	-0.6799421
18.65114	-0.6800442
18.68467	-0.6801522
18.71874	-0.6802660
18.75020	-0.6803900
18.78387	-0.6805154
18.81772	-0.6806250
18.85145	-0.6807349
18.88484	-0.6808566
18.91684	-0.6809844
18.94896	-0.6811049
18.98358	-0.6812128
19.01627	-0.6813114
19.05018	-0.6814118
19.08320	-0.6815208
19.11619	-0.6816376
19.14936	-0.6818157
19.18230	-0.6819646
19.21568	-0.6820810
19.24880	-0.6821972
19.28184	-0.6823056
19.31409	-0.6824026
19.34820	-0.6824930
19.38211	-0.6825828
19.41596	-0.6826808
19.44898	-0.6827876
19.48196	-0.6828976
19.51662	-0.6830074
19.54926	-0.6831199
19.58199	-0.6832321
19.61428	-0.6833425
19.64967	-0.6834476
19.68136	-0.6835528
19.71526	-0.6836602
19.74701	-0.6837684
19.78012	-0.6838806
19.81465	-0.6839905
19.84738	-0.6840960
19.88108	-0.6842051
19.91476	-0.6843149
19.94777	-0.6844254
19.98029	-0.6845398
20.01462	-0.6846484
20.04554	-0.6847580
20.07992	-0.6848669
20.11290	-0.6849744
20.14648	-0.6850851
20.17965	-0.6851968
20.21344	-0.6853044
20.24632	-0.6854166
20.27905	-0.6855241
20.31157	-0.6856282
20.34530	-0.6857366
20.37824	-0.6858482
20.41167	-0.6859575
20.44512	-0.6860618
20.47930	-0.6861547
20.51147	-0.6862416
20.54565	-0.6863366
20.57825	-0.6864407
20.61204	-0.6865514
20.64460	-0.6866634
20.67766	-0.6867726
20.71045	-0.6868756
20.74428	-0.6869799
20.77819	-0.6870844
20.81054	-0.6871922
20.84425	-0.6872988
20.87656	-0.6873970
20.91174	-0.6874920
20.94527	-0.6875856
20.97778	-0.6876856
21.01080	-0.6878020
21.04419	-0.6879449
21.07676	-0.6880691
21.11089	-0.6881720
21.14360	-0.6882728
21.17803	-0.6883765
21.21040	-0.6884809
21.24296	-0.6885886
21.27686	-0.6886926
21.30936	-0.6887900
21.34328	-0.6888876
21.37637	-0.6889870
21.40973	-0.6890906
21.44282	-0.6891972
21.47571	-0.6893000
21.50888	-0.6893989
21.54319	-0.6894984
21.57602	-0.6895993
21.60788	-0.6897028
21.64190	-0.6898053
21.67564	-0.6899053
21.70856	-0.6899993
21.74136	-0.6900925
21.77608	-0.6901837
21.80856	-0.6902745
21.84272	-0.6903644
21.87536	-0.6904565
21.90917	-0.6905494
21.94191	-0.6906455
21.97454	-0.6907418
22.00805	-0.6908414
22.04244	-0.6909430
22.07560	-0.6910464
22.10776	-0.6911503
22.14149	-0.6912518
22.17400	-0.6913470
22.20813	-0.6914422
22.24186	-0.6915353
22.27368	-0.6916290
22.30866	-0.6917286
22.34172	-0.6918316
22.37398	-0.6919395
22.40738	-0.6920444
22.44054	-0.6921386
22.47433	-0.6922286
22.50737	-0.6923184
22.54077	-0.6924128
22.57422	-0.6925111
22.60715	-0.6926089
22.64077	-0.6927088
22.67346	-0.6928103
22.70737	-0.6929214
22.74008	-0.6930582
22.77284	-0.6931689
22.80602	-0.6932650
22.83904	-0.6933496
22.87356	-0.6934297
22.90616	-0.6935106
22.93986	-0.6935971
22.97237	-0.6936911
23.00589	-0.6937878
23.03910	-0.6938809
23.07181	-0.6939766
23.10559	-0.6940711
23.13814	-0.6941566
23.17190	-0.6942331
23.20595	-0.6943131
23.23942	-0.6943965
23.27179	-0.6944912
23.30568	-0.6945891
23.33829	-0.6946820
23.37179	-0.6947739
23.40516	-0.6948650
23.43728	-0.6949493
23.47134	-0.6950303
23.50516	-0.6951114
23.53928	-0.6952007
23.57208	-0.6953040
23.60382	-0.6954272
23.63670	-0.6955304
23.66961	-0.6956259
23.70250	-0.6957131
23.73662	-0.6957921
23.77020	-0.6958668
23.80446	-0.6959397
23.83680	-0.6960219
23.87028	-0.6961130
23.90243	-0.6962085
23.93568	-0.6963007
23.96885	-0.6963824
24.00300	-0.6964556
24.03679	-0.6965437
24.07064	-0.6966137
24.10430	-0.6966878
24.13787	-0.6967751
24.17004	-0.6968672
24.20280	-0.6969556
24.23657	-0.6970412
24.27014	-0.6971230
24.30333	-0.6972053
24.33651	-0.6972950
[truncated: 9,952 more rows]
