# Supplementary material for: Investigation of Potential Amorphisation and Co-Amorphisation Behaviour of the Benzene Di-Carboxylic Acids upon Cryo-Milling
Source: Molecules. 2019 Nov 5;24(21):3990. doi: 10.3390/molecules24213990 (PMC6865180; doi:10.3390/molecules24213990)
Supplement: Supplementary file 1 [file molecules-24-03990-s001.zip › SI_pack/Figure_5_DSC_two_components/Data/Phthalic and terephthalic acid/PT_CM_ together_ 3 weeks.txt]

-40.31836	-0.2268734
-40.31578	-0.2280256
-40.31163	-0.2291463
-40.30826	-0.2302005
-40.30487	-0.2311624
-40.30137	-0.2317887
-40.29857	-0.2321539
-40.29378	-0.2324617
-40.29109	-0.2326922
-40.28573	-0.2329130
-40.28229	-0.2331140
-40.27776	-0.2332988
-40.27130	-0.2334816
-40.26752	-0.2336826
-40.26332	-0.2338614
-40.25780	-0.2340248
-40.25168	-0.2341919
-40.24340	-0.2343618
-40.23703	-0.2345350
-40.22931	-0.2347154
-40.22068	-0.2349039
-40.20972	-0.2350912
-40.20016	-0.2352866
-40.18906	-0.2354947
-40.17610	-0.2357006
-40.16346	-0.2359116
-40.14990	-0.2361338
-40.13647	-0.2363692
-40.12084	-0.2366211
-40.10642	-0.2370115
-40.09070	-0.2374942
-40.07488	-0.2380754
-40.05914	-0.2390121
-40.03986	-0.2403387
-40.02276	-0.2419084
-40.00394	-0.2438899
-39.98520	-0.2468002
-39.96618	-0.2509642
-39.94768	-0.2566395
-39.92779	-0.2630793
-39.90925	-0.2706484
-39.88712	-0.2790966
-39.86598	-0.2880076
-39.84496	-0.2981396
-39.82336	-0.3096525
-39.80200	-0.3227296
-39.78106	-0.3361068
-39.75870	-0.3493244
-39.73483	-0.3616537
-39.71102	-0.3740502
-39.68711	-0.3863244
-39.66367	-0.3990196
-39.64040	-0.4127941
-39.61578	-0.4265817
-39.59084	-0.4399348
-39.56557	-0.4523558
-39.53988	-0.4643550
-39.51504	-0.4751202
-39.48912	-0.4848552
-39.46355	-0.4926660
-39.43784	-0.5000713
-39.41098	-0.5084344
-39.38455	-0.5179980
-39.35896	-0.5284524
-39.33104	-0.5378387
-39.30541	-0.5458715
-39.27678	-0.5538206
-39.25014	-0.5611880
-39.22230	-0.5686764
-39.19498	-0.5753153
-39.16674	-0.5819810
-39.14058	-0.5893398
-39.11145	-0.5976070
-39.08218	-0.6051067
-39.05425	-0.6115078
-39.02694	-0.6181855
-38.99882	-0.6251191
-38.97063	-0.6326684
-38.94136	-0.6407334
-38.91289	-0.6479130
-38.88307	-0.6541222
-38.85404	-0.6590974
-38.82525	-0.6650018
-38.79625	-0.6717705
-38.76584	-0.6769194
-38.73620	-0.6812320
-38.70588	-0.6855882
-38.67672	-0.6914184
-38.64726	-0.6997802
-38.61792	-0.7082229
-38.58884	-0.7145118
-38.55935	-0.7191730
-38.52951	-0.7240406
-38.49920	-0.7287494
-38.46906	-0.7339359
-38.43796	-0.7388461
-38.40721	-0.7434121
-38.37732	-0.7477298
-38.34676	-0.7512429
-38.31706	-0.7548090
-38.28672	-0.7602582
-38.25576	-0.7667350
-38.22575	-0.7733507
-38.19428	-0.7773163
-38.16286	-0.7803699
-38.13250	-0.7839374
-38.10325	-0.7881124
-38.07263	-0.7928676
-38.04126	-0.7981829
-38.01000	-0.8033284
-37.97986	-0.8083442
-37.94814	-0.8129607
-37.91791	-0.8169144
-37.88758	-0.8208480
-37.85506	-0.8242624
-37.82439	-0.8270629
-37.79383	-0.8299201
-37.76042	-0.8330060
-37.72942	-0.8368710
-37.69845	-0.8416031
-37.66787	-0.8465259
-37.63700	-0.8512726
-37.60603	-0.8555034
-37.57429	-0.8591454
-37.54422	-0.8621262
-37.51106	-0.8649257
-37.47998	-0.8683031
-37.44845	-0.8724472
-37.41752	-0.8770266
-37.38647	-0.8816593
-37.35455	-0.8850087
-37.32265	-0.8880701
-37.29215	-0.8913179
-37.26044	-0.8946894
-37.22820	-0.8981757
-37.19641	-0.9011964
-37.16467	-0.9037316
-37.13348	-0.9065001
-37.10194	-0.9097355
-37.07089	-0.9138108
-37.04011	-0.9177586
-37.00855	-0.9211595
-36.97559	-0.9240366
-36.94480	-0.9266024
-36.91284	-0.9297138
-36.88125	-0.9328579
-36.84952	-0.9363087
-36.81678	-0.9397549
-36.78509	-0.9431042
-36.75500	-0.9459784
-36.72348	-0.9486457
-36.69085	-0.9513269
-36.65859	-0.9540859
-36.62820	-0.9572834
-36.59602	-0.9610289
-36.56404	-0.9642650
-36.53184	-0.9670578
-36.49924	-0.9697306
-36.46893	-0.9726189
-36.43772	-0.9758745
-36.40578	-0.9790780
-36.37350	-0.9814579
-36.34168	-0.9835753
-36.30886	-0.9858639
-36.27717	-0.9881622
-36.24734	-0.9906758
-36.21309	-0.9932978
-36.18084	-0.9964996
-36.14888	-1.000624
-36.11835	-1.004943
-36.08706	-1.008645
-36.05534	-1.011350
-36.02354	-1.013231
-35.99075	-1.015712
-35.95850	-1.018264
-35.92749	-1.020463
-35.89537	-1.022777
-35.86300	-1.025332
-35.83134	-1.027824
-35.80001	-1.031494
-35.76598	-1.034515
-35.73598	-1.036918
-35.70296	-1.038736
-35.67026	-1.040416
-35.63870	-1.041955
-35.60790	-1.044040
-35.57584	-1.046515
-35.54261	-1.049470
-35.51126	-1.052392
-35.48002	-1.055378
-35.44717	-1.058043
-35.41509	-1.060456
-35.38337	-1.063477
-35.35032	-1.066170
-35.31992	-1.068412
-35.28697	-1.070892
-35.25556	-1.073068
-35.22391	-1.075248
-35.19216	-1.077653
-35.15997	-1.079482
-35.12847	-1.081411
-35.09413	-1.083713
-35.06196	-1.086118
-35.03083	-1.089164
-34.99886	-1.092549
-34.96805	-1.096004
-34.93624	-1.099031
-34.90400	-1.101334
-34.87146	-1.103354
-34.83814	-1.105083
-34.80691	-1.107066
-34.77466	-1.109734
-34.74196	-1.112020
-34.71066	-1.114125
-34.67703	-1.115928
-34.64583	-1.117760
-34.61376	-1.119783
-34.58226	-1.122049
-34.54903	-1.124462
-34.51689	-1.127247
-34.48523	-1.129986
-34.45361	-1.132624
-34.42117	-1.135277
-34.38861	-1.137646
-34.35637	-1.139657
-34.32395	-1.141558
-34.29150	-1.143510
-34.25889	-1.145658
-34.22796	-1.148754
-34.19602	-1.152517
-34.16446	-1.155113
-34.13283	-1.157058
-34.09909	-1.158655
-34.06743	-1.160243
-34.03539	-1.162276
-34.00281	-1.164000
-33.97116	-1.165824
-33.93737	-1.167912
-33.90636	-1.170044
-33.87425	-1.172527
-33.84250	-1.174554
-33.80944	-1.176032
-33.77674	-1.177820
-33.74508	-1.180143
-33.71312	-1.182660
-33.68012	-1.185115
-33.64894	-1.187069
-33.61683	-1.188515
-33.58430	-1.190372
-33.55163	-1.192545
-33.52002	-1.194730
-33.48870	-1.196978
-33.45598	-1.198722
-33.42338	-1.200119
-33.39075	-1.202004
-33.35891	-1.204462
-33.32602	-1.206438
-33.29405	-1.208163
-33.26018	-1.209676
-33.22864	-1.211430
-33.19692	-1.214402
-33.16594	-1.217437
-33.13391	-1.219826
-33.10090	-1.221636
-33.06782	-1.222713
-33.03618	-1.223839
-33.00320	-1.225073
-32.97080	-1.226374
-32.93950	-1.228157
-32.90680	-1.229992
-32.87439	-1.231917
-32.84272	-1.233819
-32.81102	-1.235320
-32.77866	-1.236500
-32.74612	-1.237493
-32.71316	-1.238398
-32.67896	-1.239627
-32.64812	-1.241279
-32.61496	-1.243303
-32.58395	-1.245496
-32.55085	-1.247552
-32.51880	-1.248990
-32.48672	-1.250124
-32.45346	-1.251100
-32.42166	-1.252172
-32.38997	-1.253170
-32.35809	-1.253929
-32.32464	-1.254622
-32.29155	-1.255558
-32.25826	-1.257058
-32.22641	-1.258866
-32.19526	-1.260749
-32.16270	-1.262288
-32.13088	-1.263520
-32.09903	-1.264592
-32.06534	-1.265353
-32.03279	-1.266091
-32.00086	-1.266993
-31.96886	-1.267831
-31.93666	-1.268736
-31.90274	-1.269926
-31.87088	-1.271195
-31.83884	-1.272661
-31.80520	-1.273712
-31.77280	-1.274334
-31.74043	-1.274881
-31.70918	-1.275645
-31.67634	-1.276733
-31.64365	-1.278055
-31.61066	-1.279350
-31.57908	-1.280690
-31.54695	-1.281925
-31.51590	-1.282787
-31.48257	-1.283601
-31.44982	-1.284287
-31.41694	-1.284839
-31.38467	-1.285545
-31.35147	-1.286372
-31.31983	-1.287457
-31.28652	-1.288994
-31.25540	-1.290407
-31.22346	-1.291408
-31.19018	-1.292151
-31.15680	-1.293070
-31.12523	-1.293916
-31.09282	-1.295000
-31.06030	-1.295986
-31.02823	-1.296936
-30.99491	-1.298162
-30.96267	-1.299347
-30.93070	-1.300620
-30.89809	-1.302019
-30.86571	-1.302993
-30.83311	-1.303790
-30.80020	-1.304492
-30.76782	-1.305159
-30.73612	-1.306411
-30.70379	-1.308142
-30.67160	-1.309788
-30.63962	-1.311165
-30.60594	-1.312199
-30.57310	-1.313187
-30.54135	-1.314322
-30.50952	-1.315478
-30.47656	-1.316337
-30.44289	-1.317028
-30.41033	-1.317810
-30.37765	-1.319120
-30.34551	-1.321069
-30.31368	-1.323349
-30.28130	-1.325064
-30.24920	-1.326374
-30.21563	-1.327677
-30.18352	-1.329181
-30.15297	-1.330380
-30.12052	-1.331184
-30.08634	-1.331797
-30.05300	-1.332543
-30.02080	-1.333610
-29.98928	-1.335092
-29.95667	-1.336775
-29.92388	-1.337938
-29.89252	-1.338801
-29.85794	-1.339673
-29.82547	-1.340514
-29.79448	-1.341708
-29.76145	-1.343171
-29.72947	-1.344417
-29.69690	-1.345496
-29.66400	-1.346782
-29.63044	-1.348336
-29.59887	-1.350054
-29.56585	-1.351259
-29.53284	-1.352362
-29.49954	-1.353322
-29.46805	-1.354688
-29.43544	-1.356526
-29.40382	-1.357945
-29.37136	-1.358938
-29.33810	-1.359859
-29.30500	-1.360996
-29.27195	-1.362774
-29.23998	-1.364478
-29.20912	-1.365620
-29.17573	-1.366155
-29.14282	-1.366498
-29.11047	-1.367058
-29.07714	-1.368284
-29.04515	-1.369971
-29.01302	-1.372368
-28.98051	-1.374221
-28.94796	-1.375358
-28.91597	-1.376201
-28.88184	-1.376844
-28.84997	-1.377608
-28.81756	-1.379081
-28.78380	-1.380742
-28.75226	-1.382675
-28.71930	-1.384075
-28.68811	-1.385211
-28.65421	-1.386434
-28.62146	-1.388008
-28.58963	-1.389803
-28.55795	-1.391283
-28.52574	-1.392241
-28.49170	-1.392921
-28.45910	-1.393323
-28.42643	-1.394016
-28.39285	-1.394825
-28.36078	-1.395947
-28.32811	-1.397519
-28.29691	-1.398953
-28.26367	-1.400016
-28.23120	-1.400876
-28.19722	-1.401763
-28.16482	-1.403228
-28.13122	-1.404914
-28.09997	-1.406890
-28.06705	-1.409186
-28.03432	-1.411177
-28.00265	-1.412676
-27.97063	-1.413592
-27.93780	-1.414083
-27.90419	-1.414484
-27.87060	-1.414935
-27.83916	-1.415872
-27.80572	-1.417167
-27.77425	-1.418724
-27.74182	-1.420878
-27.70912	-1.422721
-27.67608	-1.423965
-27.64402	-1.424996
-27.61186	-1.425527
-27.57914	-1.426135
-27.54530	-1.427054
-27.51263	-1.428308
-27.47891	-1.429827
-27.44740	-1.431434
-27.41518	-1.432774
-27.38289	-1.433892
-27.35080	-1.434873
-27.31885	-1.435915
-27.28576	-1.436971
-27.25307	-1.438058
-27.21904	-1.439056
-27.18748	-1.440126
-27.15463	-1.440854
-27.12153	-1.441509
-27.08734	-1.442690
-27.05400	-1.444178
-27.02324	-1.445848
-26.99030	-1.447314
-26.95879	-1.448302
-26.92501	-1.449391
-26.89106	-1.450834
-26.85878	-1.452636
-26.82684	-1.454554
-26.79535	-1.455759
-26.76330	-1.456689
-26.72876	-1.457366
-26.69572	-1.457948
-26.66296	-1.459119
-26.63041	-1.460925
-26.59954	-1.462501
-26.56550	-1.463817
-26.53256	-1.464607
-26.50084	-1.465127
-26.46718	-1.465836
-26.43439	-1.466664
-26.40218	-1.467778
-26.36924	-1.468912
-26.33633	-1.470266
-26.30372	-1.471455
-26.27178	-1.472519
-26.23763	-1.473250
-26.20640	-1.473828
-26.17224	-1.474474
-26.14034	-1.475308
-26.10770	-1.476058
-26.07465	-1.476923
-26.04166	-1.477977
-26.00890	-1.478836
-25.97677	-1.479601
-25.94250	-1.480723
-25.91114	-1.482084
-25.87923	-1.483986
-25.84642	-1.485703
-25.81391	-1.486907
-25.77965	-1.487698
-25.74712	-1.488419
-25.71494	-1.489266
-25.68242	-1.490221
-25.65014	-1.491449
-25.61586	-1.492344
-25.58352	-1.493361
-25.55014	-1.494271
-25.51984	-1.495175
-25.48535	-1.496495
-25.45328	-1.497745
-25.42066	-1.498812
-25.38777	-1.499901
-25.35421	-1.500683
-25.32190	-1.501374
-25.28852	-1.502423
-25.25710	-1.503412
-25.22442	-1.504560
-25.19135	-1.505987
-25.15790	-1.507584
-25.12488	-1.509133
-25.09373	-1.510619
-25.06036	-1.511541
-25.02745	-1.512114
-24.99332	-1.512466
-24.96058	-1.512797
-24.92770	-1.513304
-24.89608	-1.514112
-24.86405	-1.515467
-24.83026	-1.517496
-24.79830	-1.518825
-24.76471	-1.519502
-24.73096	-1.520048
-24.69893	-1.520552
-24.66656	-1.521607
-24.63416	-1.523553
-24.60201	-1.525206
-24.56840	-1.526384
-24.53507	-1.526978
-24.50276	-1.527574
-24.46966	-1.527890
-24.43798	-1.528407
-24.40477	-1.529551
-24.37164	-1.530736
-24.33842	-1.531604
-24.30558	-1.532676
-24.27322	-1.533545
-24.24114	-1.534936
-24.20806	-1.536478
-24.17610	-1.537539
-24.14258	-1.538436
-24.10930	-1.538899
-24.07617	-1.539260
-24.04230	-1.539690
-24.01142	-1.540181
-23.97812	-1.541186
-23.94489	-1.542363
-23.91174	-1.543663
-23.87890	-1.545210
-23.84666	-1.546576
-23.81367	-1.547516
-23.78191	-1.548146
-23.74889	-1.548512
-23.71568	-1.548991
-23.68219	-1.549534
-23.64997	-1.550344
-23.61644	-1.551505
-23.58467	-1.552672
-23.55246	-1.553616
-23.51982	-1.554246
-23.48594	-1.554724
-23.45096	-1.555580
-23.41922	-1.556730
-23.38660	-1.558804
-23.35463	-1.561419
-23.32330	-1.563130
-23.29038	-1.563806
-23.25700	-1.564157
-23.22282	-1.564526
-23.19040	-1.564978
-23.15700	-1.565937
-23.12650	-1.567343
-23.09253	-1.568560
-23.05968	-1.569419
-23.02572	-1.570284
-22.99234	-1.570966
-22.96008	-1.571403
-22.92822	-1.571978
-22.89494	-1.572696
-22.86210	-1.573855
-22.82966	-1.575550
-22.79683	-1.576840
-22.76389	-1.577623
-22.73012	-1.578093
-22.69828	-1.578650
-22.66469	-1.579308
-22.63233	-1.580245
-22.59946	-1.581547
-22.56638	-1.582373
-22.53413	-1.582920
-22.49943	-1.583286
-22.46782	-1.583622
-22.43398	-1.584369
-22.40186	-1.585652
-22.36933	-1.586970
-22.33769	-1.588707
-22.30382	-1.589718
-22.27164	-1.590438
-22.23801	-1.591098
-22.20546	-1.591546
-22.17192	-1.591886
-22.13955	-1.592259
-22.10586	-1.592631
-22.07300	-1.593058
-22.04104	-1.593594
-22.00770	-1.594267
-21.97525	-1.594998
-21.94298	-1.595794
-21.90902	-1.596596
-21.87547	-1.597369
-21.84320	-1.598027
-21.81056	-1.598696
-21.77799	-1.599478
-21.74534	-1.600166
-21.71252	-1.601243
-21.67894	-1.602064
-21.64650	-1.603055
-21.61290	-1.603915
-21.58105	-1.604626
-21.54742	-1.605409
-21.51501	-1.605851
-21.48346	-1.606247
-21.44883	-1.606886
-21.41620	-1.607639
-21.38437	-1.608512
-21.34990	-1.609503
-21.31695	-1.610434
-21.28421	-1.611509
-21.25131	-1.612218
-21.21997	-1.612710
-21.18599	-1.613253
-21.15418	-1.613812
-21.12063	-1.614512
-21.08752	-1.615157
-21.05443	-1.615540
-21.02210	-1.615908
-20.98901	-1.616375
-20.95625	-1.617001
-20.92301	-1.617619
-20.88994	-1.618357
-20.85715	-1.619230
-20.82459	-1.619916
-20.79132	-1.620665
-20.75868	-1.621390
-20.72550	-1.622000
-20.69333	-1.622682
-20.66109	-1.623413
-20.62678	-1.623915
-20.59475	-1.624275
-20.56103	-1.624655
-20.52702	-1.625366
-20.49569	-1.626993
-20.46259	-1.628577
-20.43107	-1.629419
-20.39738	-1.629918
-20.36435	-1.630290
-20.33124	-1.630734
-20.29825	-1.631280
-20.26546	-1.631722
-20.23224	-1.632324
-20.19905	-1.632841
-20.16645	-1.633335
-20.13339	-1.633792
-20.10039	-1.634396
-20.06750	-1.635150
-20.03485	-1.636120
-20.00322	-1.637257
-19.96936	-1.638139
-19.93680	-1.638690
-19.90340	-1.639084
-19.87016	-1.639464
-19.83766	-1.639845
-19.80532	-1.640225
-19.77119	-1.640667
-19.73771	-1.641380
-19.70486	-1.642440
-19.67203	-1.643823
-19.64054	-1.644833
-19.60685	-1.645514
-19.57523	-1.646001
-19.54116	-1.646446
-19.50797	-1.646841
-19.47539	-1.647232
-19.44179	-1.647678
-19.40825	-1.648232
-19.37616	-1.649086
-19.34405	-1.649751
-19.31140	-1.650272
-19.27751	-1.650939
-19.24510	-1.652023
-19.21217	-1.652951
-19.17952	-1.653499
-19.14579	-1.653894
-19.11417	-1.654277
-19.08066	-1.654672
-19.04709	-1.655074
-19.01424	-1.655506
-18.98112	-1.656101
-18.94725	-1.656872
-18.91523	-1.658404
-18.88251	-1.660172
-18.84990	-1.661624
-18.81760	-1.662370
-18.78309	-1.662772
-18.75112	-1.663156
-18.71716	-1.663554
-18.68441	-1.664003
-18.65172	-1.664438
-18.61868	-1.665047
-18.58496	-1.665466
-18.55259	-1.665858
-18.52018	-1.666328
-18.48673	-1.666751
-18.45318	-1.667349
-18.42112	-1.668156
-18.38724	-1.668754
-18.35452	-1.669250
-18.32266	-1.669698
-18.29069	-1.670099
-18.25782	-1.670500
-18.22363	-1.670908
-18.19008	-1.671318
-18.15712	-1.671731
-18.12421	-1.672144
-18.09121	-1.672592
-18.05746	-1.673446
-18.02506	-1.674869
-17.99280	-1.676315
-17.95986	-1.676968
-17.92649	-1.677372
-17.89352	-1.677771
-17.86080	-1.678175
-17.82781	-1.678584
-17.79502	-1.678999
-17.76168	-1.679410
-17.72871	-1.679818
-17.69680	-1.680374
-17.66178	-1.681102
-17.62953	-1.681682
-17.59653	-1.682498
-17.56443	-1.683203
-17.53168	-1.683831
-17.49792	-1.684520
-17.46641	-1.685138
-17.43288	-1.685584
-17.39922	-1.685996
-17.36691	-1.686395
-17.33325	-1.686792
-17.29988	-1.687197
-17.26633	-1.687611
-17.23375	-1.688171
-17.20118	-1.689175
-17.16761	-1.690103
-17.13497	-1.690943
-17.10236	-1.691668
-17.06862	-1.692130
-17.03777	-1.692575
-17.00327	-1.693002
-16.97007	-1.693434
-16.93755	-1.693894
-16.90485	-1.694344
-16.87090	-1.694771
-16.83836	-1.695187
-16.80606	-1.695607
-16.77209	-1.696030
-16.73961	-1.696449
-16.70558	-1.696916
-16.67328	-1.697682
-16.64080	-1.698792
-16.60860	-1.699832
-16.57538	-1.700311
-16.54088	-1.700711
-16.50824	-1.701101
-16.47434	-1.701505
-16.44206	-1.701931
-16.40969	-1.702392
-16.37624	-1.702960
-16.34331	-1.703755
-16.31188	-1.704640
-16.27834	-1.705237
-16.24525	-1.705666
-16.21197	-1.706087
-16.17914	-1.706515
-16.14647	-1.706953
-16.11366	-1.707392
-16.08022	-1.707819
-16.04573	-1.708249
-16.01436	-1.708675
-15.98151	-1.709099
-15.94918	-1.709531
-15.91636	-1.709965
-15.88201	-1.710396
-15.84796	-1.710825
-15.81516	-1.711254
-15.78286	-1.711680
-15.75008	-1.712116
-15.71688	-1.712650
-15.68268	-1.713149
-15.65018	-1.713802
-15.61636	-1.714298
-15.58454	-1.714713
-15.55104	-1.715134
-15.51794	-1.715577
-15.48541	-1.716028
-15.45225	-1.716474
-15.41913	-1.716895
-15.38500	-1.717318
-15.35332	-1.717935
-15.32065	-1.718973
-15.28806	-1.719723
-15.25480	-1.720161
-15.22073	-1.720582
-15.18782	-1.721010
-15.15421	-1.721440
-15.12196	-1.721874
-15.08919	-1.722314
-15.05606	-1.722757
-15.02284	-1.723209
-14.98980	-1.723725
-14.95651	-1.724185
-14.92333	-1.724624
-14.89116	-1.725059
-14.85702	-1.725500
-14.82361	-1.725956
-14.79163	-1.726429
-14.75817	-1.726877
-14.72579	-1.727316
-14.69208	-1.727756
-14.65974	-1.728193
-14.62684	-1.728636
-14.59346	-1.729080
-14.56030	-1.729527
-14.52702	-1.730005
-14.49435	-1.730441
-14.46158	-1.730872
-14.42748	-1.731303
-14.39555	-1.731732
-14.36189	-1.732168
-14.32837	-1.732619
-14.29536	-1.733112
-14.26278	-1.733923
-14.22981	-1.734921
-14.19833	-1.735522
-14.16500	-1.735951
-14.13108	-1.736372
-14.09744	-1.736794
-14.06473	-1.737236
-14.03061	-1.737688
-13.99837	-1.738126
-13.96522	-1.738564
-13.93217	-1.739040
-13.89882	-1.739617
-13.86575	-1.740275
-13.83389	-1.740787
-13.80092	-1.741220
-13.76699	-1.741652
-13.73436	-1.742086
-13.70030	-1.742514
-13.66824	-1.743002
-13.63453	-1.743553
-13.60310	-1.744219
-13.56916	-1.744888
-13.53650	-1.745367
-13.50406	-1.745881
-13.47034	-1.746316
-13.43869	-1.746746
-13.40388	-1.747153
-13.37128	-1.747553
-13.33631	-1.747972
-13.30499	-1.748419
-13.27113	-1.749051
-13.23954	-1.749788
-13.20530	-1.750233
-13.17281	-1.750666
-13.13952	-1.751101
-13.10562	-1.751535
-13.07330	-1.751964
-13.03922	-1.752388
-13.00634	-1.752814
-12.97423	-1.753257
-12.94153	-1.753712
-12.90789	-1.754163
-12.87491	-1.754603
-12.84159	-1.755049
-12.80843	-1.755608
-12.77674	-1.756425
-12.74357	-1.756956
-12.71104	-1.757397
-12.67589	-1.757823
-12.64344	-1.758249
-12.61040	-1.758684
-12.57755	-1.759116
-12.54419	-1.759545
-12.51174	-1.759972
-12.47800	-1.760395
-12.44535	-1.760832
-12.41202	-1.761278
-12.38028	-1.761802
-12.34554	-1.762479
-12.31375	-1.762940
-12.27971	-1.763356
-12.24671	-1.763744
-12.21340	-1.764134
-12.17891	-1.764563
-12.14740	-1.765471
-12.11520	-1.766767
-12.08153	-1.767545
-12.04932	-1.767976
-12.01632	-1.768375
-11.98182	-1.768780
-11.94796	-1.769191
-11.91584	-1.769616
-11.88214	-1.770056
-11.84928	-1.770492
-11.81700	-1.770935
-11.78326	-1.771368
-11.75106	-1.771787
-11.71637	-1.772220
-11.68449	-1.772658
-11.65144	-1.773099
-11.61789	-1.773591
-11.58434	-1.774023
-11.55168	-1.774458
-11.51839	-1.775017
-11.48607	-1.775566
-11.45404	-1.776010
-11.42050	-1.776454
-11.38634	-1.776876
-11.35393	-1.777295
-11.32081	-1.777724
-11.28881	-1.778138
-11.25525	-1.778549
-11.22079	-1.778952
-11.18746	-1.779356
-11.15516	-1.779777
-11.12228	-1.780219
-11.08999	-1.780661
-11.05602	-1.781099
-11.02361	-1.781538
-10.99042	-1.781965
-10.95770	-1.782386
-10.92402	-1.782805
-10.89031	-1.783209
-10.85693	-1.783615
-10.82311	-1.784024
-10.79065	-1.784433
-10.75800	-1.784845
-10.72423	-1.785267
-10.69122	-1.785702
-10.65870	-1.786168
-10.62537	-1.786609
-10.59281	-1.787035
-10.56014	-1.787449
-10.52691	-1.787864
-10.49326	-1.788265
-10.46094	-1.788676
-10.42666	-1.789104
-10.39378	-1.789533
-10.36138	-1.789963
-10.32849	-1.790381
-10.29413	-1.790785
-10.26055	-1.791194
-10.22798	-1.791596
-10.19496	-1.792016
-10.16147	-1.792475
-10.12861	-1.792940
-10.09570	-1.793383
-10.06161	-1.793835
-10.02914	-1.794238
-9.996697	-1.794626
-9.963182	-1.795018
-9.929364	-1.795422
-9.897309	-1.795879
-9.864172	-1.796346
-9.830504	-1.796763
-9.798244	-1.797158
-9.764519	-1.797552
-9.731430	-1.797948
-9.698682	-1.798373
-9.664681	-1.798804
-9.632789	-1.799232
-9.599572	-1.799638
-9.565098	-1.800030
-9.531555	-1.800399
-9.498406	-1.800799
-9.465313	-1.801292
-9.434200	-1.802232
-9.401028	-1.803091
-9.367524	-1.803535
-9.333697	-1.803937
-9.300781	-1.804344
-9.268431	-1.804746
-9.236108	-1.805156
-9.202906	-1.805560
-9.168954	-1.805962
-9.136092	-1.806362
-9.102978	-1.806760
-9.069416	-1.807149
-9.035481	-1.807537
-9.003598	-1.807930
-8.970249	-1.808338
-8.937482	-1.808756
-8.905150	-1.809162
-8.870842	-1.809557
-8.837592	-1.809946
-8.804109	-1.810334
-8.771050	-1.810734
-8.737914	-1.811138
-8.705278	-1.811534
-8.672765	-1.811934
-8.639114	-1.812346
-8.606697	-1.812766
-8.574293	-1.813169
-8.540488	-1.813549
-8.507276	-1.813905
-8.473546	-1.814259
-8.440601	-1.814631
-8.406742	-1.815026
-8.373828	-1.815432
-8.340936	-1.815841
-8.307210	-1.816250
-8.274686	-1.816651
-8.241137	-1.817050
-8.208144	-1.817450
-8.175999	-1.817857
-8.141829	-1.818262
-8.109990	-1.818650
-8.076790	-1.819037
-8.043388	-1.819427
-8.010381	-1.819810
-7.976912	-1.820182
-7.943964	-1.820543
-7.909868	-1.820886
-7.877571	-1.821250
-7.843642	-1.821640
-7.810674	-1.822051
-7.777340	-1.822647
-7.744472	-1.823052
-7.712559	-1.823440
-7.679382	-1.823827
-7.645504	-1.824212
-7.613466	-1.824584
-7.579954	-1.824956
-7.545737	-1.825321
-7.513322	-1.825681
-7.478576	-1.826048
-7.446866	-1.826419
-7.412389	-1.826790
-7.380180	-1.827166
-7.347876	-1.827547
-7.314490	-1.827914
-7.280813	-1.828278
-7.247118	-1.828653
-7.214794	-1.829048
-7.181470	-1.829441
-7.149582	-1.829834
-7.115334	-1.830202
-7.082636	-1.830558
-7.048824	-1.830901
-7.014920	-1.831251
-6.981421	-1.831610
-6.949214	-1.831988
-6.917261	-1.832462
-6.883515	-1.832897
-6.850711	-1.833290
-6.817551	-1.833659
-6.784228	-1.834028
-6.751324	-1.834386
-6.718128	-1.834751
-6.684784	-1.835116
-6.651489	-1.835442
-6.618824	-1.835753
-6.584143	-1.836075
-6.551380	-1.836424
-6.518867	-1.836908
-6.486903	-1.837544
-6.453086	-1.837910
-6.420666	-1.838252
-6.386396	-1.838603
-6.352478	-1.838960
-6.321228	-1.839344
-6.286809	-1.839732
-6.255684	-1.840145
-6.222092	-1.840505
-6.189860	-1.840834
-6.154089	-1.841147
-6.120777	-1.841453
-6.087320	-1.841782
-6.054314	-1.842131
-6.022472	-1.842486
-5.988801	-1.842853
-5.955148	-1.843216
-5.923416	-1.843558
-5.889954	-1.843883
-5.855986	-1.844201
-5.822459	-1.844528
-5.789682	-1.844884
-5.756656	-1.845232
-5.724676	-1.845564
-5.689644	-1.845904
-5.657123	-1.846252
-5.623756	-1.846605
-5.590898	-1.846960
-5.557099	-1.847293
-5.525135	-1.847628
-5.491810	-1.847981
-5.458898	-1.848346
-5.424640	-1.848701
-5.391742	-1.849041
-5.358600	-1.849369
-5.325105	-1.849684
-5.292175	-1.849979
-5.258312	-1.850288
-5.224358	-1.850608
-5.192990	-1.850947
-5.159532	-1.851479
-5.125752	-1.851894
-5.093808	-1.852246
-5.059951	-1.852574
-5.027560	-1.852873
-4.993717	-1.853169
-4.960724	-1.853486
-4.927194	-1.853824
-4.894730	-1.854165
-4.862522	-1.854491
-4.827696	-1.854798
-4.794324	-1.855094
-4.761970	-1.855390
-4.728676	-1.855714
-4.695446	-1.856050
-4.663212	-1.856383
-4.629808	-1.856722
-4.595870	-1.857044
-4.562550	-1.857348
-4.529640	-1.857663
-4.496591	-1.857985
-4.462791	-1.858288
-4.430965	-1.858598
-4.394824	-1.858913
-4.363858	-1.859228
-4.330704	-1.859560
-4.297390	-1.859892
-4.264978	-1.860200
-4.232649	-1.860489
-4.198492	-1.860778
-4.165344	-1.861072
-4.131937	-1.861369
-4.098782	-1.861668
-4.065074	-1.861954
-4.031528	-1.862244
-3.997620	-1.862558
-3.966127	-1.862895
-3.932659	-1.863237
-3.899570	-1.863567
-3.865900	-1.863871
-3.832998	-1.864163
-3.799818	-1.864437
-3.766789	-1.864702
-3.733120	-1.864977
-3.700506	-1.865271
-3.667545	-1.865566
-3.634822	-1.865856
-3.600448	-1.866140
-3.567548	-1.866411
-3.534873	-1.866686
-3.501702	-1.866968
-3.468061	-1.867253
-3.434515	-1.867551
-3.401531	-1.867856
-3.369344	-1.868173
-3.335394	-1.868481
-3.303289	-1.868778
-3.268814	-1.869056
-3.235387	-1.869317
-3.201769	-1.869578
-3.169453	-1.869842
-3.135932	-1.870120
-3.102392	-1.870419
-3.069820	-1.870720
-3.037427	-1.871003
-3.004459	-1.871267
-2.970181	-1.871508
-2.936118	-1.871753
-2.903208	-1.872036
-2.870340	-1.872334
-2.837555	-1.872637
-2.805020	-1.872924
-2.771881	-1.873194
-2.738787	-1.873463
-2.705444	-1.873732
-2.672979	-1.873987
-2.639167	-1.874234
-2.605379	-1.874477
-2.571515	-1.874718
-2.538942	-1.874976
-2.506177	-1.875239
-2.471241	-1.875488
-2.438987	-1.875740
-2.405306	-1.876006
-2.372936	-1.876280
-2.340122	-1.876560
-2.306445	-1.876828
-2.273641	-1.877088
-2.240752	-1.877344
-2.207136	-1.877586
-2.174001	-1.877833
-2.140056	-1.878078
-2.107135	-1.878303
-2.073661	-1.878523
-2.041112	-1.878723
-2.007886	-1.878967
-1.974805	-1.879396
-1.941210	-1.879849
-1.907692	-1.880123
-1.874086	-1.880403
-1.841476	-1.882123
-1.809225	-1.886180
-1.777878	-1.888918
-1.744167	-1.890159
-1.709144	-1.890608
-1.677008	-1.890851
-1.643780	-1.891079
-1.610383	-1.891294
-1.576697	-1.891501
-1.544095	-1.891714
-1.511399	-1.891934
-1.478092	-1.892154
-1.445344	-1.892362
-1.410466	-1.892562
-1.377430	-1.892777
-1.344761	-1.893004
-1.311798	-1.893230
-1.278472	-1.893460
-1.244501	-1.893678
-1.211668	-1.893877
-1.179047	-1.894087
-1.144684	-1.894293
-1.111977	-1.894493
-1.079021	-1.894698
-1.045580	-1.894900
-1.012717	-1.895108
-0.9789863	-1.895330
-0.9462968	-1.895553
-0.9131586	-1.895776
-0.8798294	-1.895993
-0.8463789	-1.896259
-0.8125230	-1.896586
-0.7811458	-1.896859
-0.7479272	-1.897087
-0.7144806	-1.897280
-0.6802470	-1.897460
-0.6470679	-1.897665
-0.6138132	-1.897891
-0.5811150	-1.898122
-0.5482382	-1.898347
-0.5152880	-1.898561
-0.4817594	-1.898789
-0.4485404	-1.899020
-0.4159292	-1.899252
-0.3821820	-1.899466
-0.3493338	-1.899664
-0.3156420	-1.899850
-0.2830226	-1.900042
-0.2494084	-1.900247
-0.2163875	-1.900453
-0.1837099	-1.900660
-0.1488564	-1.900870
-0.1155767	-1.901079
-0.08230500	-1.901295
-0.05045596	-1.901507
-0.01649681	-1.901731
0.01752892	-1.901957
0.04916817	-1.902164
0.08255162	-1.902365
0.1154288	-1.902554
0.1491044	-1.902737
0.1819237	-1.902934
0.2156650	-1.903124
0.2498780	-1.903323
0.2827646	-1.903538
0.3159864	-1.903771
0.3490574	-1.904015
0.3819548	-1.904242
0.4143519	-1.904448
0.4477760	-1.904626
0.4808302	-1.904802
0.5163489	-1.904994
0.5481796	-1.905192
0.5802200	-1.905396
0.6136544	-1.905603
0.6475732	-1.905805
0.6806282	-1.905992
0.7135859	-1.906176
0.7471151	-1.906359
0.7814844	-1.906533
0.8147516	-1.906728
0.8482913	-1.906956
0.8807901	-1.907197
0.9133663	-1.907561
0.9462174	-1.907830
0.9802062	-1.908039
1.012298	-1.908229
1.045577	-1.908415
1.078937	-1.908590
1.112404	-1.908770
1.146178	-1.908965
1.179877	-1.909164
1.212112	-1.909375
1.246126	-1.909586
1.279104	-1.909777
1.312339	-1.909960
1.346128	-1.910145
1.378488	-1.910340
1.411203	-1.910546
1.444366	-1.910763
1.478388	-1.910965
1.511522	-1.911149
1.544480	-1.911327
1.577815	-1.911495
1.610572	-1.911672
1.644249	-1.911858
1.675892	-1.912048
1.711384	-1.912254
1.744524	-1.912470
1.777371	-1.912697
1.810196	-1.912901
1.843462	-1.913088
1.876287	-1.913258
1.909664	-1.913421
1.943229	-1.913609
1.976778	-1.913819
2.008520	-1.914040
2.041672	-1.914252
2.075104	-1.914432
2.108977	-1.914594
2.142453	-1.914774
2.176378	-1.914961
2.207582	-1.915156
2.241300	-1.915339
2.273956	-1.915511
2.307987	-1.915678
2.340588	-1.915854
2.375275	-1.916029
2.409181	-1.916198
2.441625	-1.916373
2.474612	-1.916568
2.507320	-1.916772
2.540203	-1.916976
2.574317	-1.917168
2.607428	-1.917332
2.640810	-1.917490
2.674078	-1.917656
2.707115	-1.917846
2.740191	-1.918055
2.773850	-1.918280
2.807068	-1.918477
2.837961	-1.918637
2.873090	-1.918788
2.905970	-1.918963
2.939746	-1.919159
2.972709	-1.919481
3.005420	-1.919816
3.038560	-1.919998
3.071130	-1.920162
3.105533	-1.920310
3.137971	-1.920462
3.171645	-1.920625
3.203484	-1.920815
3.238444	-1.921001
3.271587	-1.921185
3.304794	-1.921359
3.337764	-1.921525
3.371631	-1.921687
3.404614	-1.921866
3.438247	-1.922060
3.470786	-1.922267
3.503519	-1.922463
3.536306	-1.922658
3.570130	-1.922835
3.602550	-1.923004
3.636819	-1.923172
3.670336	-1.923320
3.702762	-1.923473
3.736978	-1.923640
3.769580	-1.923808
3.802322	-1.923982
3.837054	-1.924136
3.870178	-1.924271
3.903690	-1.924413
3.936682	-1.924580
3.968768	-1.924774
4.001968	-1.925010
4.034968	-1.925222
4.067956	-1.925402
4.101494	-1.925542
4.135400	-1.925675
4.169356	-1.925816
4.202050	-1.925972
4.234818	-1.926158
4.267154	-1.926362
4.300437	-1.926559
4.333532	-1.926733
4.366175	-1.926900
4.399588	-1.927051
4.432250	-1.927181
4.466766	-1.927316
4.500681	-1.927461
4.533022	-1.927626
4.566056	-1.927807
4.599081	-1.927975
4.632720	-1.928120
4.665984	-1.928270
4.700317	-1.928418
4.732941	-1.928592
4.765406	-1.928765
4.797740	-1.928907
4.831690	-1.929047
4.865550	-1.929183
4.897961	-1.929336
4.931840	-1.929504
4.964362	-1.929668
4.999160	-1.929812
5.032230	-1.929950
5.065778	-1.930090
5.098240	-1.930255
5.131536	-1.930481
5.163726	-1.930692
5.196574	-1.930869
5.230831	-1.931012
5.264619	-1.931133
5.298066	-1.931260
5.331365	-1.931412
5.363921	-1.931578
5.397314	-1.931760
5.429120	-1.931941
5.463070	-1.932109
5.495887	-1.932263
5.530769	-1.932401
5.562974	-1.932538
5.596703	-1.932691
5.629762	-1.932849
5.662586	-1.933003
5.696510	-1.933150
5.729910	-1.933291
5.762574	-1.933438
5.796089	-1.933594
5.828690	-1.933744
5.861373	-1.933886
5.895338	-1.934023
5.927579	-1.934147
5.961412	-1.934278
5.995229	-1.934423
6.028701	-1.934555
6.060740	-1.934703
6.094715	-1.934855
6.127712	-1.935018
6.160900	-1.935201
6.194116	-1.935386
6.227389	-1.935552
6.259942	-1.935716
6.293386	-1.935865
6.326023	-1.936004
6.360039	-1.936130
6.392876	-1.936248
6.427413	-1.936359
6.459234	-1.936474
6.493562	-1.936598
6.526272	-1.936744
6.559928	-1.936918
6.592109	-1.937155
6.624560	-1.937363
6.657939	-1.937528
6.691891	-1.937656
6.725122	-1.937767
6.758912	-1.937877
6.791520	-1.938006
6.824663	-1.938140
6.856874	-1.938271
6.891351	-1.938395
6.924756	-1.938506
6.957900	-1.938619
6.991468	-1.938737
7.024812	-1.938877
7.057812	-1.939042
7.090538	-1.939211
7.123500	-1.939375
7.157148	-1.939516
7.190482	-1.939640
7.223611	-1.939762
7.256720	-1.939902
7.289662	-1.940057
7.323332	-1.940207
7.356330	-1.940350
7.389798	-1.940496
7.423650	-1.940646
7.456090	-1.940806
7.488756	-1.940962
7.521916	-1.941102
7.554356	-1.941220
7.588292	-1.941328
7.621456	-1.941432
7.655890	-1.941541
7.688986	-1.941669
7.722236	-1.941801
7.754066	-1.941925
7.788025	-1.942042
7.821322	-1.942159
7.854394	-1.942285
7.888332	-1.942416
7.921799	-1.942549
7.955008	-1.942686
7.987260	-1.942838
8.020868	-1.943036
8.053997	-1.943239
8.085059	-1.943405
8.118550	-1.943549
8.152302	-1.943660
8.185672	-1.943750
8.220089	-1.943849
8.253150	-1.943961
8.285534	-1.944086
8.318856	-1.944210
8.353662	-1.944328
8.385497	-1.944444
8.418731	-1.944581
8.452031	-1.944722
8.484839	-1.944857
8.518149	-1.944984
8.552022	-1.945093
8.585025	-1.945201
8.617872	-1.945308
8.650561	-1.945397
8.684571	-1.945482
8.717965	-1.945577
8.751466	-1.945678
8.785035	-1.945815
8.818751	-1.945973
8.851234	-1.946126
8.884269	-1.946275
8.916894	-1.946397
8.950050	-1.946496
8.984574	-1.946613
9.017300	-1.946746
9.050218	-1.946900
9.083380	-1.947043
9.115188	-1.947159
9.149394	-1.947268
9.182712	-1.947388
9.215424	-1.947509
9.248766	-1.947628
9.282562	-1.947707
9.315197	-1.947780
9.350126	-1.947874
9.382249	-1.947998
9.415447	-1.948145
9.447491	-1.948279
9.481005	-1.948382
9.514931	-1.948489
9.549003	-1.948594
9.581250	-1.948722
9.614803	-1.948908
9.647076	-1.949062
9.681180	-1.949198
9.713501	-1.949310
9.747791	-1.949382
9.780822	-1.949449
9.815272	-1.949533
9.847882	-1.949646
9.881076	-1.949772
9.913547	-1.949902
9.947316	-1.950027
9.980401	-1.950150
10.01325	-1.950264
10.04663	-1.950369
10.08028	-1.950469
10.11296	-1.950585
10.14612	-1.950717
10.17828	-1.950833
10.21210	-1.950922
10.24651	-1.950992
10.27978	-1.951059
10.31207	-1.951164
10.34589	-1.951302
10.37826	-1.951453
10.41088	-1.951584
10.44482	-1.951684
10.47824	-1.951758
10.51219	-1.951838
10.54453	-1.951930
10.57718	-1.952034
10.61160	-1.952130
10.64434	-1.952227
10.67816	-1.952332
10.71116	-1.952456
10.74393	-1.952582
10.77604	-1.952698
10.80969	-1.952806
10.84384	-1.952890
10.87672	-1.952969
10.91076	-1.953065
10.94390	-1.953163
10.97653	-1.953268
11.00999	-1.953366
11.04249	-1.953459
11.07619	-1.953564
11.10966	-1.953696
11.14219	-1.953810
11.17439	-1.953906
11.20846	-1.953994
11.24201	-1.954067
11.27543	-1.954131
11.30959	-1.954205
11.34254	-1.954281
11.37584	-1.954389
11.40940	-1.954612
11.44124	-1.954854
11.47392	-1.955006
11.50752	-1.955102
11.54104	-1.955172
11.57492	-1.955237
11.60776	-1.955316
11.64116	-1.955441
11.67451	-1.955570
11.70652	-1.955673
11.73953	-1.955746
11.77322	-1.955795
11.80816	-1.955874
11.84172	-1.955991
11.87334	-1.956128
11.90704	-1.956288
11.93891	-1.956395
11.97200	-1.956473
12.00656	-1.956544
12.03997	-1.956598
12.07269	-1.956662
12.10705	-1.956750
12.13977	-1.956839
12.17211	-1.956938
12.20619	-1.957042
12.23928	-1.957151
12.27253	-1.957264
12.30477	-1.957362
12.33778	-1.957425
12.37129	-1.957484
12.40500	-1.957552
12.43810	-1.957620
12.47222	-1.957720
12.50623	-1.957834
12.53789	-1.957936
12.56965	-1.958039
12.60386	-1.958131
12.63709	-1.958205
12.67034	-1.958289
12.70356	-1.958379
12.73583	-1.958468
12.77013	-1.958542
12.80392	-1.958588
12.83767	-1.958628
12.87112	-1.958679
12.90306	-1.958752
12.93768	-1.958858
12.97026	-1.958971
13.00362	-1.959090
13.03630	-1.959209
13.06851	-1.959308
13.10191	-1.959388
13.13553	-1.959448
13.16854	-1.959498
13.20229	-1.959566
13.23497	-1.959642
13.26887	-1.959738
13.30243	-1.959839
13.33540	-1.959934
13.36838	-1.960032
13.40229	-1.960138
13.43444	-1.960230
13.46710	-1.960293
13.50224	-1.960336
13.53483	-1.960391
13.56845	-1.960464
13.60040	-1.960579
13.63375	-1.960706
13.66574	-1.960799
13.70017	-1.960862
13.73262	-1.960911
13.76699	-1.960954
13.80058	-1.961018
13.83334	-1.961119
13.86717	-1.961207
13.89888	-1.961291
13.93263	-1.961378
13.96596	-1.961462
13.99944	-1.961548
14.03278	-1.961637
14.06533	-1.961699
14.09944	-1.961759
14.13298	-1.961831
14.16675	-1.961923
14.19848	-1.962023
14.23079	-1.962126
14.26478	-1.962204
14.29829	-1.962272
14.33178	-1.962341
14.36596	-1.962406
14.39725	-1.962458
14.43079	-1.962501
14.46485	-1.962552
14.49820	-1.962623
14.53091	-1.962714
14.56477	-1.962808
14.59790	-1.962899
14.63050	-1.962998
14.66258	-1.963106
14.69558	-1.963198
14.72938	-1.963248
14.76281	-1.963287
14.79730	-1.963324
14.83066	-1.963366
14.86337	-1.963412
14.89672	-1.963473
14.93007	-1.963540
14.96292	-1.963629
14.99600	-1.963731
15.02876	-1.963838
15.06251	-1.963929
15.09558	-1.964009
15.12938	-1.964076
15.16183	-1.964139
15.19528	-1.964196
15.22816	-1.964250
15.26173	-1.964310
15.29476	-1.964368
15.32736	-1.964450
15.36178	-1.964540
15.39414	-1.964610
15.42722	-1.964675
15.46093	-1.964719
15.49484	-1.964767
15.52806	-1.964830
15.56092	-1.964906
15.59533	-1.964986
15.62682	-1.965053
15.65992	-1.965116
15.69360	-1.965181
15.72717	-1.965246
15.76052	-1.965326
15.79404	-1.965410
15.82618	-1.965483
15.85974	-1.965548
15.89280	-1.965589
15.92606	-1.965625
15.96060	-1.965679
15.99396	-1.965747
16.02580	-1.965834
16.05970	-1.965931
16.09283	-1.966020
16.12512	-1.966092
16.15850	-1.966167
16.19153	-1.966228
16.22409	-1.966284
16.25879	-1.966345
16.29146	-1.966413
16.32563	-1.966474
16.35895	-1.966550
16.39166	-1.966626
16.42444	-1.966688
16.45822	-1.966745
16.49137	-1.966785
16.52554	-1.966831
16.55938	-1.966874
16.59151	-1.966928
16.62446	-1.967008
16.65853	-1.967092
16.69186	-1.967182
16.72492	-1.967277
16.75787	-1.967347
16.79122	-1.967406
16.82382	-1.967460
16.85699	-1.967514
16.89119	-1.967585
16.92375	-1.967663
16.95704	-1.967747
16.99054	-1.967803
17.02350	-1.967851
17.05719	-1.967915
17.09062	-1.967996
17.12274	-1.968090
17.15536	-1.968164
17.18880	-1.968199
17.22316	-1.968204
17.25703	-1.968218
17.29025	-1.968268
17.32344	-1.968352
17.35553	-1.968466
17.38992	-1.968580
17.42180	-1.968658
17.45511	-1.968722
17.48930	-1.968766
17.52302	-1.968803
17.55516	-1.968845
17.58929	-1.968894
17.62265	-1.968951
17.65550	-1.969019
17.68874	-1.969106
17.72185	-1.969196
17.75433	-1.969272
17.78808	-1.969319
17.82159	-1.969356
17.85521	-1.969411
17.88811	-1.969470
17.92044	-1.969539
17.95369	-1.969584
17.98737	-1.969603
18.02175	-1.969621
18.05448	-1.969661
18.08818	-1.969750
18.12090	-1.969910
18.15386	-1.970020
18.18554	-1.970109
18.22014	-1.970152
18.25303	-1.970166
18.28659	-1.970184
18.32016	-1.970221
18.35378	-1.970273
18.38656	-1.970314
18.41927	-1.970357
18.45427	-1.970403
18.48563	-1.970466
18.51918	-1.970544
18.55324	-1.970618
18.58600	-1.970686
18.61864	-1.970742
18.65234	-1.970788
18.68631	-1.970837
18.72003	-1.970883
18.75220	-1.970927
18.78590	-1.970990
18.81908	-1.971045
18.85161	-1.971097
18.88600	-1.971151
18.91858	-1.971201
18.95294	-1.971255
18.98475	-1.971315
19.01859	-1.971369
19.05243	-1.971438
19.08590	-1.971490
19.11778	-1.971535
19.15185	-1.971570
19.18485	-1.971593
19.21861	-1.971635
19.25148	-1.971706
19.28517	-1.971769
19.31796	-1.971826
19.35191	-1.971870
19.38442	-1.971903
19.41810	-1.971944
19.45120	-1.971997
19.48458	-1.972046
19.51654	-1.972098
19.55057	-1.972154
19.58333	-1.972229
19.61725	-1.972302
19.65023	-1.972365
19.68431	-1.972404
19.71790	-1.972418
19.75012	-1.972437
19.78366	-1.972492
19.81588	-1.972567
19.84850	-1.972636
19.88202	-1.972666
19.91586	-1.972642
19.94984	-1.972607
19.98330	-1.972621
20.01668	-1.972667
20.04930	-1.972733
20.08334	-1.972802
20.11582	-1.972868
20.14922	-1.972922
20.18214	-1.972974
20.21548	-1.973017
20.24922	-1.973052
20.28230	-1.973096
20.31577	-1.973138
20.34860	-1.973192
20.38125	-1.973238
20.41420	-1.973282
20.44798	-1.973308
20.48139	-1.973326
20.51548	-1.973352
20.54840	-1.973389
20.58178	-1.973442
20.61460	-1.973490
20.64756	-1.973544
20.68208	-1.973593
20.71414	-1.973618
20.74784	-1.973659
20.78163	-1.973691
20.81332	-1.973722
20.84726	-1.973767
20.88025	-1.973782
20.91350	-1.973798
20.94765	-1.973817
20.98044	-1.973844
21.01439	-1.973883
21.04708	-1.973935
21.08016	-1.973982
21.11322	-1.974025
21.14608	-1.974060
21.17928	-1.974096
21.21334	-1.974131
21.24624	-1.974163
21.28039	-1.974194
21.31420	-1.974216
21.34638	-1.974248
21.37961	-1.974281
21.41255	-1.974314
21.44627	-1.974345
21.47962	-1.974362
21.51275	-1.974372
21.54560	-1.974395
21.57994	-1.974435
21.61216	-1.974479
21.64480	-1.974512
21.67912	-1.974516
21.71260	-1.974512
21.74580	-1.974522
21.77836	-1.974546
21.81224	-1.974599
21.84506	-1.974654
21.87785	-1.974684
21.91114	-1.974704
21.94599	-1.974720
21.97893	-1.974744
22.01121	-1.974793
22.04460	-1.974835
22.07737	-1.974850
22.11072	-1.974844
22.14482	-1.974838
22.17774	-1.974836
22.21142	-1.974848
22.24516	-1.974865
22.27804	-1.974893
22.31170	-1.974930
22.34456	-1.974962
22.37787	-1.974987
22.41123	-1.975006
22.44426	-1.975008
22.47771	-1.975012
22.51122	-1.975010
22.54487	-1.975016
22.57782	-1.975051
22.61018	-1.975087
22.64299	-1.975118
22.67660	-1.975116
22.71045	-1.975092
22.74460	-1.975064
22.77791	-1.975073
22.81116	-1.975116
22.84374	-1.975171
22.87639	-1.975191
22.91014	-1.975177
22.94380	-1.975132
22.97800	-1.975114
23.01005	-1.975144
23.04415	-1.975181
23.07625	-1.975202
23.11022	-1.975212
23.14297	-1.975196
23.17566	-1.975182
23.20994	-1.975182
23.24262	-1.975188
23.27622	-1.975194
23.30930	-1.975201
23.34187	-1.975200
23.37624	-1.975196
23.40886	-1.975194
23.44324	-1.975191
23.47665	-1.975186
23.50910	-1.975186
23.54246	-1.975198
23.57598	-1.975216
23.60866	-1.975233
23.64106	-1.975235
23.67459	-1.975216
23.70842	-1.975170
23.74202	-1.975131
23.77584	-1.975122
23.80887	-1.975134
23.84146	-1.975147
23.87508	-1.975159
23.90810	-1.975161
23.94089	-1.975168
23.97505	-1.975172
24.00801	-1.975154
24.04168	-1.975130
24.07467	-1.975104
24.10745	-1.975085
24.14115	-1.975096
24.17450	-1.975106
24.20624	-1.975119
24.24009	-1.975123
24.27303	-1.975094
[truncated: 9,652 more rows]
