# Supplementary material for: Investigation of Potential Amorphisation and Co-Amorphisation Behaviour of the Benzene Di-Carboxylic Acids upon Cryo-Milling
Source: Molecules. 2019 Nov 5;24(21):3990. doi: 10.3390/molecules24213990 (PMC6865180; doi:10.3390/molecules24213990)
Supplement: Supplementary file 1 [file molecules-24-03990-s001.zip › SI_pack/Figure_5_DSC_two_components/Data/Phthalic and terephthalic acid/PT_CM_ together_ zero weeks.txt]

-39.99812	0.1739796
-39.99530	0.1738114
-39.99461	0.1735655
-39.99272	0.1732970
-39.99016	0.1731008
-39.98788	0.1729635
-39.98476	0.1728594
-39.98253	0.1727664
-39.98014	0.1726853
-39.97817	0.1726212
-39.97470	0.1725371
-39.97156	0.1725656
-39.96764	0.1735750
-39.96309	0.1774234
-39.95775	0.1876248
-39.95214	0.2084287
-39.94504	0.2427395
-39.93799	0.2869608
-39.92855	0.3310970
-39.91928	0.3697498
-39.90843	0.4061740
-39.89699	0.4433879
-39.88445	0.4812309
-39.87104	0.5187971
-39.85712	0.5540192
-39.84256	0.5867139
-39.82719	0.6180816
-39.81067	0.6473791
-39.79386	0.6730976
-39.77630	0.6964616
-39.75857	0.7163563
-39.74033	0.7341056
-39.72136	0.7480762
-39.70320	0.7586328
-39.68332	0.7683829
-39.66449	0.7749389
-39.64306	0.7804361
-39.62219	0.7845322
-39.60294	0.7872981
-39.58198	0.7892662
-39.56000	0.7909188
-39.53860	0.7898368
-39.51760	0.7887802
-39.49641	0.7886135
-39.47376	0.7877680
-39.45038	0.7869946
-39.42736	0.7856660
-39.40440	0.7818689
-39.38033	0.7790976
-39.35606	0.7757403
-39.33272	0.7712956
-39.30924	0.7665740
-39.28412	0.7609970
-39.26183	0.7558387
-39.23574	0.7520680
-39.21157	0.7454765
-39.18550	0.7408538
-39.15950	0.7334880
-39.13270	0.7266668
-39.10742	0.7206172
-39.08172	0.7158242
-39.05518	0.7124610
-39.02944	0.7106619
-39.00242	0.7101624
-38.97672	0.7100211
-38.94945	0.7098232
-38.92111	0.7091012
-38.89460	0.7070934
-38.86708	0.7026004
-38.84008	0.6955682
-38.81316	0.6852500
-38.78519	0.6723246
-38.75774	0.6570201
-38.73022	0.6412783
-38.70184	0.6255244
-38.67346	0.6103838
-38.64538	0.5960656
-38.61672	0.5826334
-38.58841	0.5699395
-38.56032	0.5581812
-38.53078	0.5471613
-38.50292	0.5354538
-38.47389	0.5250422
-38.44607	0.5164980
-38.41721	0.5102104
-38.38772	0.5038648
-38.35883	0.4969598
-38.33018	0.4882752
-38.30059	0.4805488
-38.27118	0.4737887
-38.23993	0.4672320
-38.21100	0.4601606
-38.18179	0.4512572
-38.15236	0.4421930
-38.12294	0.4357236
-38.09368	0.4307190
-38.06341	0.4266978
-38.03395	0.4210700
-38.00320	0.4138555
-37.97342	0.4077109
-37.94303	0.4010874
-37.91316	0.3933210
-37.88196	0.3865439
-37.85232	0.3806552
-37.82262	0.3741220
-37.79208	0.3693632
-37.76170	0.3653500
-37.73146	0.3608120
-37.70023	0.3561872
-37.67003	0.3503106
-37.63850	0.3435330
-37.60769	0.3377748
-37.57781	0.3315445
-37.54780	0.3255225
-37.51767	0.3205774
-37.48654	0.3162415
-37.45470	0.3134449
-37.42569	0.3088904
-37.39477	0.3045080
-37.36229	0.3013126
-37.33122	0.2959672
-37.29916	0.2917944
-37.27044	0.2866514
-37.23798	0.2808492
-37.20820	0.2775068
-37.17754	0.2738346
-37.14596	0.2701545
-37.11383	0.2681744
-37.08285	0.2651396
-37.05048	0.2611487
-37.01974	0.2564290
-36.99048	0.2512322
-36.95899	0.2471416
-36.92852	0.2449220
-36.89691	0.2425938
-36.86389	0.2391053
-36.83136	0.2350621
-36.80200	0.2302114
-36.77018	0.2252385
-36.74052	0.2214392
-36.70914	0.2192936
-36.67584	0.2175220
-36.64470	0.2153350
-36.61300	0.2122776
-36.58206	0.2088461
-36.55130	0.2050730
-36.51970	0.2022540
-36.48817	0.1996956
-36.45493	0.1977215
-36.42494	0.1958429
-36.39310	0.1928675
-36.36112	0.1898750
-36.33051	0.1868417
-36.29876	0.1841772
-36.26796	0.1820462
-36.23544	0.1800408
-36.20280	0.1776524
-36.17175	0.1755813
-36.14096	0.1734050
-36.10740	0.1708639
-36.07727	0.1683410
-36.04557	0.1657226
-36.01316	0.1636965
-35.98184	0.1615829
-35.94826	0.1594197
-35.91794	0.1570191
-35.88498	0.1537184
-35.85418	0.1510156
-35.82402	0.1488385
-35.79170	0.1470123
-35.76054	0.1456570
-35.72884	0.1446408
-35.69626	0.1430644
-35.66311	0.1414766
-35.63174	0.1393800
-35.59952	0.1367979
-35.56796	0.1345826
-35.53638	0.1328736
-35.50478	0.1308856
-35.47304	0.1289549
-35.44141	0.1268790
-35.40954	0.1246740
-35.37692	0.1231168
-35.34522	0.1218467
-35.31204	0.1201879
-35.28050	0.1182822
-35.24987	0.1161948
-35.21735	0.1141866
-35.18543	0.1123540
-35.15330	0.1108596
-35.12217	0.1093350
-35.08893	0.1076994
-35.05748	0.1059643
-35.02514	0.1041694
-34.99406	0.1023300
-34.96112	0.1006333
-34.93015	0.09878891
-34.89735	0.09689609
-34.86526	0.09470080
-34.83336	0.09287319
-34.80137	0.09110531
-34.76850	0.08973882
-34.73703	0.08854122
-34.70483	0.08713241
-34.67215	0.08537432
-34.64148	0.08348526
-34.61028	0.08172210
-34.57776	0.08010334
-34.54486	0.07879536
-34.51334	0.07762381
-34.48035	0.07637288
-34.44830	0.07500464
-34.41625	0.07341626
-34.38389	0.07190212
-34.35350	0.07061750
-34.31984	0.06936793
-34.28776	0.06803774
-34.25637	0.06645513
-34.22400	0.06505554
-34.19184	0.06392979
-34.16098	0.06298684
-34.12795	0.06195613
-34.09528	0.06051281
-34.06397	0.05852576
-34.03163	0.05669590
-33.99868	0.05505474
-33.96731	0.05347482
-33.93573	0.05200792
-33.90367	0.05047885
-33.87075	0.04932278
-33.83966	0.04836803
-33.80608	0.04756974
-33.77476	0.04653500
-33.74126	0.04532367
-33.70922	0.04404910
-33.67752	0.04280426
-33.64575	0.04175906
-33.61355	0.04072654
-33.58122	0.03947166
-33.54920	0.03817419
-33.51677	0.03641128
-33.48363	0.03473450
-33.45125	0.03321361
-33.42016	0.03198424
-33.38814	0.03102434
-33.35584	0.03011904
-33.32343	0.02913389
-33.29044	0.02793645
-33.25789	0.02649312
-33.22703	0.02484305
-33.19566	0.02336984
-33.16327	0.02225028
-33.13013	0.02121172
-33.09757	0.02019341
-33.06471	0.01882604
-33.03368	0.01732899
-33.00148	0.01579971
-32.96916	0.01437145
-32.93608	0.01331243
-32.90340	0.01259186
-32.87084	0.01175160
-32.83774	0.01084974
-32.80676	0.009581719
-32.77506	0.008108580
-32.74344	0.006929129
-32.71024	0.006045546
-32.67808	0.005360304
-32.64548	0.004703910
-32.61349	0.003774820
-32.58102	0.002816464
-32.54944	0.001688397
-32.51620	0.0006669794
-32.48422	-0.0002439714
-32.45136	-0.001132136
-32.41959	-0.002159023
-32.38692	-0.003470438
-32.35559	-0.005187270
-32.32292	-0.006383046
-32.29111	-0.007165322
-32.25762	-0.007727570
-32.22601	-0.008315707
-32.19304	-0.009128536
-32.16148	-0.009946782
-32.12955	-0.01073693
-32.09668	-0.01147573
-32.06467	-0.01215720
-32.03287	-0.01278941
-31.99896	-0.01325409
-31.96653	-0.01371431
-31.93551	-0.01442577
-31.90365	-0.01512906
-31.87150	-0.01577574
-31.83822	-0.01651658
-31.80637	-0.01724837
-31.77550	-0.01795913
-31.74236	-0.01857889
-31.70867	-0.01921854
-31.67512	-0.01994815
-31.64318	-0.02093802
-31.61022	-0.02176949
-31.58006	-0.02235233
-31.54716	-0.02292026
-31.51417	-0.02355100
-31.48150	-0.02425084
-31.44918	-0.02499249
-31.41722	-0.02555406
-31.38319	-0.02602847
-31.35078	-0.02663191
-31.31784	-0.02757615
-31.28652	-0.02888256
-31.25592	-0.03029470
-31.22159	-0.03169023
-31.18909	-0.03304278
-31.15657	-0.03422876
-31.12488	-0.03530035
-31.09194	-0.03627824
-31.05868	-0.03717708
-31.02759	-0.03826350
-30.99496	-0.03947290
-30.96233	-0.04055276
-30.92919	-0.04169703
-30.89700	-0.04301260
-30.86315	-0.04426696
-30.83303	-0.04555737
-30.80026	-0.04659158
-30.76892	-0.04756442
-30.73470	-0.04863604
-30.70333	-0.04999740
-30.67000	-0.05105310
-30.63882	-0.05176084
-30.60559	-0.05243304
-30.57291	-0.05307800
-30.54022	-0.05380678
-30.50845	-0.05483426
-30.47587	-0.05578106
-30.44417	-0.05667550
-30.41037	-0.05756998
-30.37790	-0.05859188
-30.34512	-0.05958242
-30.31376	-0.06051605
-30.28160	-0.06119678
-30.24796	-0.06165039
-30.21574	-0.06216344
-30.18384	-0.06281912
-30.15136	-0.06366676
-30.11830	-0.06464314
-30.08650	-0.06556168
-30.05400	-0.06651781
-30.02274	-0.06736558
-29.98922	-0.06810776
-29.95598	-0.06907728
-29.92428	-0.07045562
-29.89221	-0.07194807
-29.85910	-0.07319207
-29.82698	-0.07386509
-29.79450	-0.07420205
-29.76180	-0.07478406
-29.72888	-0.07577474
-29.69754	-0.07711418
-29.66486	-0.07867800
-29.63225	-0.07966342
-29.60013	-0.08019108
-29.56852	-0.08068161
-29.53417	-0.08103988
-29.50140	-0.08154434
-29.46876	-0.08233437
-29.43706	-0.08341050
-29.40494	-0.08496594
-29.37326	-0.08648795
-29.34190	-0.08756406
-29.30894	-0.08820572
-29.27532	-0.08869297
-29.24200	-0.08930789
-29.20848	-0.09040147
-29.17641	-0.09164681
-29.14539	-0.09291482
-29.11273	-0.09401720
-29.08071	-0.09472928
-29.04775	-0.09527710
-29.01575	-0.09590992
-28.98252	-0.09649670
-28.94950	-0.09728546
-28.91660	-0.09844668
-28.88477	-0.09956032
-28.85211	-0.1007189
-28.81996	-0.1018523
-28.78770	-0.1025966
-28.75381	-0.1033188
-28.72154	-0.1041400
-28.68945	-0.1051057
-28.65710	-0.1064474
-28.62496	-0.1076464
-28.59172	-0.1086382
-28.55966	-0.1094475
-28.52797	-0.1101073
-28.49475	-0.1110628
-28.46147	-0.1122587
-28.42932	-0.1139062
-28.39634	-0.1157081
-28.36454	-0.1170900
-28.33339	-0.1179197
-28.29970	-0.1186434
-28.26587	-0.1194359
-28.23389	-0.1205537
-28.20174	-0.1215181
-28.17117	-0.1223756
-28.13706	-0.1229384
-28.10488	-0.1235376
-28.07104	-0.1243636
-28.03844	-0.1252452
-28.00700	-0.1261995
-27.97350	-0.1270149
-27.94172	-0.1276870
-27.90845	-0.1283646
-27.87535	-0.1291146
-27.84288	-0.1298248
-27.81130	-0.1306537
-27.77916	-0.1317071
-27.74646	-0.1329488
-27.71338	-0.1342384
-27.68126	-0.1353425
-27.64854	-0.1361441
-27.61634	-0.1368392
-27.58472	-0.1376688
-27.55150	-0.1385774
-27.51742	-0.1396123
-27.48454	-0.1405190
-27.45270	-0.1415236
-27.42018	-0.1427763
-27.38770	-0.1437571
-27.35537	-0.1445617
-27.32372	-0.1453595
-27.28972	-0.1460421
-27.25778	-0.1467165
-27.22506	-0.1474520
-27.19266	-0.1481407
-27.15851	-0.1487928
-27.12778	-0.1497508
-27.09425	-0.1509597
-27.06123	-0.1525722
-27.02968	-0.1542616
-26.99797	-0.1558135
-26.96391	-0.1567763
-26.93145	-0.1575814
-26.89783	-0.1586739
-26.86584	-0.1599634
-26.83488	-0.1613784
-26.80276	-0.1624418
-26.77038	-0.1631816
-26.73609	-0.1636765
-26.70370	-0.1642794
-26.67036	-0.1651130
-26.63767	-0.1660847
-26.60637	-0.1671196
-26.57496	-0.1680933
-26.54142	-0.1688944
-26.50818	-0.1694547
-26.47464	-0.1702331
-26.44204	-0.1713344
-26.40986	-0.1724776
-26.37835	-0.1735492
-26.34598	-0.1744845
-26.31318	-0.1751030
-26.28000	-0.1756936
-26.24770	-0.1762958
-26.21500	-0.1770452
-26.18213	-0.1778156
-26.14970	-0.1784982
-26.11678	-0.1790904
-26.08293	-0.1795605
-26.05000	-0.1801216
-26.01840	-0.1810650
-25.98589	-0.1821024
-25.95350	-0.1830066
-25.92070	-0.1839736
-25.88804	-0.1850770
-25.85533	-0.1861990
-25.82348	-0.1874130
-25.79072	-0.1885526
-25.75777	-0.1895946
-25.72588	-0.1906818
-25.69342	-0.1916631
-25.65986	-0.1925173
-25.62655	-0.1933644
-25.59447	-0.1943286
-25.56156	-0.1952653
-25.52844	-0.1960234
-25.49701	-0.1967042
-25.46353	-0.1975612
-25.43095	-0.1983824
-25.39952	-0.1991615
-25.36499	-0.1999149
-25.33252	-0.2006696
-25.30193	-0.2015862
-25.26806	-0.2025730
-25.23596	-0.2033306
-25.20249	-0.2039366
-25.16918	-0.2045619
-25.13583	-0.2052860
-25.10448	-0.2063291
-25.07105	-0.2074694
-25.03918	-0.2086265
-25.00694	-0.2097850
-24.97494	-0.2109027
-24.94106	-0.2118890
-24.90828	-0.2127330
-24.87513	-0.2135747
-24.84328	-0.2146780
-24.81018	-0.2157425
-24.77772	-0.2167519
-24.74518	-0.2176428
-24.71220	-0.2183547
-24.67932	-0.2192584
-24.64665	-0.2206086
-24.61511	-0.2221546
-24.58276	-0.2232324
-24.54970	-0.2239241
-24.51619	-0.2243555
-24.48347	-0.2248285
-24.44978	-0.2255836
-24.41795	-0.2270218
-24.38515	-0.2285532
-24.35346	-0.2296276
-24.32114	-0.2303995
-24.28699	-0.2309636
-24.25562	-0.2315010
-24.22238	-0.2324133
-24.18850	-0.2334291
-24.15674	-0.2344748
-24.12506	-0.2356325
-24.09080	-0.2366185
-24.05984	-0.2372822
-24.02600	-0.2379533
-23.99326	-0.2386182
-23.96073	-0.2395435
-23.92752	-0.2404372
-23.89639	-0.2414136
-23.86193	-0.2422756
-23.83003	-0.2429480
-23.79732	-0.2435745
-23.76431	-0.2441967
-23.73105	-0.2447322
-23.69939	-0.2452855
-23.66548	-0.2458103
-23.63372	-0.2464823
-23.60092	-0.2472449
-23.56780	-0.2479640
-23.53528	-0.2487810
-23.50239	-0.2497776
-23.47004	-0.2511090
-23.43777	-0.2525656
-23.40472	-0.2537795
-23.37209	-0.2548677
-23.33891	-0.2556755
-23.30740	-0.2564421
-23.27406	-0.2574682
-23.24234	-0.2587488
-23.20876	-0.2599562
-23.17684	-0.2612250
-23.14334	-0.2619620
-23.11061	-0.2624885
-23.07764	-0.2629228
-23.04516	-0.2633478
-23.01252	-0.2638061
-22.97937	-0.2642477
-22.94701	-0.2648108
-22.91347	-0.2656110
-22.88090	-0.2663970
-22.84920	-0.2670976
-22.81640	-0.2678316
-22.78238	-0.2685474
-22.75044	-0.2691932
-22.71790	-0.2700322
-22.68511	-0.2706456
-22.65269	-0.2711114
-22.61900	-0.2719170
-22.58568	-0.2731005
-22.55342	-0.2743703
-22.52120	-0.2757567
-22.48934	-0.2768895
-22.45490	-0.2778174
-22.42260	-0.2786790
-22.39072	-0.2795578
-22.35760	-0.2802306
-22.32583	-0.2808974
-22.29294	-0.2816826
-22.26006	-0.2827190
-22.22677	-0.2839168
-22.19460	-0.2849430
-22.16119	-0.2854505
-22.12878	-0.2857770
-22.09492	-0.2862339
-22.06083	-0.2867135
-22.02847	-0.2878438
-21.99715	-0.2894779
-21.96455	-0.2906167
-21.93296	-0.2912486
-21.90022	-0.2916046
-21.86634	-0.2917905
-21.83339	-0.2920362
-21.80006	-0.2924638
-21.76640	-0.2933226
-21.73477	-0.2948000
-21.70263	-0.2964252
-21.67008	-0.2976387
-21.63765	-0.2984607
-21.60394	-0.2990760
-21.57150	-0.2995250
-21.53778	-0.2999332
-21.50531	-0.3004278
-21.47227	-0.3011861
-21.43995	-0.3022266
-21.40680	-0.3032852
-21.37467	-0.3043959
-21.34150	-0.3054528
-21.30888	-0.3064004
-21.27664	-0.3070734
-21.24261	-0.3078362
-21.21000	-0.3085968
-21.17863	-0.3094785
-21.14587	-0.3104394
-21.11269	-0.3109880
-21.08030	-0.3113169
-21.04556	-0.3117632
-21.01356	-0.3124537
-20.98175	-0.3137034
-20.94923	-0.3150915
-20.91584	-0.3159369
-20.88328	-0.3163417
-20.84879	-0.3166578
-20.81568	-0.3172546
-20.78430	-0.3183690
-20.75231	-0.3195634
-20.71851	-0.3202860
-20.68692	-0.3206294
-20.65319	-0.3211226
-20.62012	-0.3217946
-20.58841	-0.3226169
-20.55478	-0.3235222
-20.52225	-0.3244656
-20.49037	-0.3254640
-20.45708	-0.3266611
-20.42349	-0.3276414
-20.39130	-0.3282330
-20.35808	-0.3287857
-20.32502	-0.3293124
-20.29268	-0.3297273
-20.25979	-0.3301096
-20.22644	-0.3306152
-20.19373	-0.3312105
-20.16150	-0.3320398
-20.12892	-0.3329389
-20.09610	-0.3336332
-20.06361	-0.3342098
-20.03046	-0.3346233
-19.99766	-0.3349260
-19.96460	-0.3352450
-19.93107	-0.3358458
-19.89836	-0.3367023
-19.86636	-0.3376680
-19.83300	-0.3385209
-19.80036	-0.3391631
-19.76722	-0.3395362
-19.73486	-0.3399086
-19.70198	-0.3403244
-19.66939	-0.3408867
-19.63592	-0.3418088
-19.60228	-0.3429292
-19.57082	-0.3439394
-19.53854	-0.3447326
-19.50468	-0.3453846
-19.47178	-0.3459863
-19.43962	-0.3466560
-19.40664	-0.3474681
-19.37415	-0.3484286
-19.34159	-0.3492550
-19.30828	-0.3497836
-19.27608	-0.3501248
-19.24131	-0.3505236
-19.20864	-0.3508276
-19.17569	-0.3515186
-19.14202	-0.3524906
-19.11122	-0.3534164
-19.07746	-0.3544345
-19.04519	-0.3554450
-19.01222	-0.3560283
-18.98006	-0.3565522
-18.94665	-0.3569254
-18.91485	-0.3574798
-18.88046	-0.3582260
-18.84834	-0.3593403
-18.81516	-0.3605602
-18.78300	-0.3614777
-18.75003	-0.3621228
-18.71674	-0.3625500
-18.68274	-0.3630378
-18.64994	-0.3638413
-18.61789	-0.3648756
-18.58521	-0.3660912
-18.55298	-0.3669703
-18.52073	-0.3676097
-18.48703	-0.3681121
-18.45457	-0.3685948
-18.42137	-0.3691376
-18.38894	-0.3696071
-18.35606	-0.3699464
-18.32286	-0.3702130
-18.29020	-0.3704500
-18.25705	-0.3709084
-18.22350	-0.3715747
-18.19189	-0.3723578
-18.15846	-0.3733348
-18.12636	-0.3740972
-18.09443	-0.3746011
-18.05995	-0.3749606
-18.02645	-0.3753172
-17.99263	-0.3757041
-17.96063	-0.3763489
-17.92904	-0.3771033
-17.89562	-0.3778598
-17.86295	-0.3786038
-17.83039	-0.3790852
-17.79778	-0.3795032
-17.76453	-0.3798222
-17.73118	-0.3802272
-17.69745	-0.3809746
-17.66520	-0.3815816
-17.63338	-0.3820850
-17.59987	-0.3825590
-17.56723	-0.3829512
-17.53439	-0.3834178
-17.50120	-0.3840212
-17.46776	-0.3849098
-17.43483	-0.3860102
-17.40356	-0.3872867
-17.37052	-0.3881591
-17.33696	-0.3886566
-17.30396	-0.3889817
-17.27116	-0.3894090
-17.23850	-0.3900310
-17.20622	-0.3906154
-17.17261	-0.3911013
-17.13961	-0.3918586
-17.10670	-0.3929378
-17.07400	-0.3942096
-17.04228	-0.3951154
-17.00865	-0.3956149
-16.97604	-0.3959365
-16.94414	-0.3964165
-16.90952	-0.3968079
-16.87560	-0.3970370
-16.84149	-0.3972936
-16.80868	-0.3977728
-16.77754	-0.3986172
-16.74469	-0.3996770
-16.71130	-0.4004123
-16.67908	-0.4008714
-16.64500	-0.4014692
-16.61259	-0.4021984
-16.58026	-0.4030200
-16.54810	-0.4037466
-16.51388	-0.4043600
-16.48025	-0.4050308
-16.44788	-0.4062800
-16.41484	-0.4076748
-16.38371	-0.4089081
-16.34998	-0.4099011
-16.31622	-0.4105473
-16.28325	-0.4109175
-16.25002	-0.4112906
-16.21674	-0.4118730
-16.18455	-0.4129082
-16.15240	-0.4143283
-16.11996	-0.4153701
-16.08714	-0.4158942
-16.05339	-0.4161522
-16.01994	-0.4164741
-15.98704	-0.4168303
-15.95426	-0.4173386
-15.92136	-0.4180720
-15.88912	-0.4188657
-15.85539	-0.4194530
-15.82226	-0.4198016
-15.78894	-0.4201102
-15.75557	-0.4205885
-15.72289	-0.4216071
-15.68964	-0.4228946
-15.65920	-0.4237767
-15.62593	-0.4243054
-15.59260	-0.4246269
-15.55991	-0.4249489
-15.52549	-0.4256898
-15.49261	-0.4265992
-15.46112	-0.4272998
-15.42881	-0.4281308
-15.39494	-0.4287934
-15.36200	-0.4295153
-15.32941	-0.4303227
-15.29785	-0.4308919
-15.26377	-0.4312530
-15.23026	-0.4314810
-15.19797	-0.4318408
-15.16389	-0.4323940
-15.13339	-0.4331664
-15.09953	-0.4338867
-15.06595	-0.4342716
-15.03388	-0.4345890
-14.99975	-0.4348087
-14.96706	-0.4350594
-14.93342	-0.4353816
-14.90120	-0.4358581
-14.86970	-0.4364290
-14.83583	-0.4371006
-14.80308	-0.4375517
-14.76974	-0.4380016
-14.73651	-0.4384511
-14.70414	-0.4388031
-14.67187	-0.4389986
-14.63861	-0.4391711
-14.60478	-0.4393881
-14.57136	-0.4399273
-14.53888	-0.4411884
-14.50617	-0.4430322
-14.47350	-0.4442590
-14.44185	-0.4452048
-14.40898	-0.4456384
-14.37500	-0.4460850
-14.34185	-0.4465748
-14.30994	-0.4470602
-14.27609	-0.4472808
-14.24335	-0.4475171
-14.20900	-0.4476884
-14.17770	-0.4478734
-14.14452	-0.4484242
-14.11102	-0.4489912
-14.07887	-0.4493622
-14.04481	-0.4498170
-14.01185	-0.4502058
-13.97988	-0.4506875
-13.94588	-0.4512610
-13.91274	-0.4515916
-13.87976	-0.4519066
-13.84737	-0.4524195
-13.81439	-0.4530847
-13.78114	-0.4537985
-13.74844	-0.4546840
-13.71530	-0.4554706
-13.68444	-0.4562874
-13.65041	-0.4569521
-13.61836	-0.4577140
-13.58342	-0.4583641
-13.55178	-0.4587498
-13.51930	-0.4591036
-13.48473	-0.4594102
-13.45203	-0.4597370
-13.41851	-0.4603533
-13.38629	-0.4607571
-13.35250	-0.4610420
-13.31969	-0.4613025
-13.28801	-0.4616264
-13.25466	-0.4621619
-13.22200	-0.4631156
-13.18895	-0.4636657
-13.15687	-0.4639780
-13.12205	-0.4641934
-13.08850	-0.4645264
-13.05633	-0.4651037
-13.02371	-0.4660100
-12.99100	-0.4669652
-12.95805	-0.4676297
-12.92643	-0.4679920
-12.89300	-0.4682610
-12.85965	-0.4684721
-12.82659	-0.4687194
-12.79249	-0.4692734
-12.75992	-0.4702902
-12.72699	-0.4713250
-12.69561	-0.4721332
-12.66194	-0.4724824
-12.62848	-0.4726856
-12.59573	-0.4730290
-12.56222	-0.4734188
-12.52967	-0.4738570
-12.49700	-0.4741350
-12.46398	-0.4743475
-12.43077	-0.4746508
-12.39790	-0.4752602
-12.36584	-0.4759819
-12.33388	-0.4763652
-12.30038	-0.4765767
-12.26622	-0.4768502
-12.23446	-0.4770826
-12.19982	-0.4774462
-12.16661	-0.4778694
-12.13384	-0.4783443
-12.10062	-0.4788023
-12.06874	-0.4791264
-12.03614	-0.4794084
-12.00238	-0.4796664
-11.97007	-0.4800011
-11.93645	-0.4803186
-11.90414	-0.4805722
-11.87124	-0.4807516
-11.83834	-0.4810581
-11.80426	-0.4814750
-11.77251	-0.4820150
-11.73848	-0.4823816
-11.70513	-0.4826596
-11.67215	-0.4829727
-11.63951	-0.4835385
-11.60641	-0.4843528
-11.57328	-0.4850181
-11.54039	-0.4854696
-11.50716	-0.4858311
-11.47490	-0.4863170
-11.44125	-0.4869466
-11.40827	-0.4873913
-11.37602	-0.4879179
-11.34201	-0.4883720
-11.31052	-0.4888578
-11.27633	-0.4896948
-11.24332	-0.4905131
-11.21139	-0.4911264
-11.17855	-0.4917719
-11.14512	-0.4922637
-11.11238	-0.4928120
-11.07874	-0.4936804
-11.04601	-0.4943641
-11.01327	-0.4948678
-10.98032	-0.4952201
-10.94684	-0.4954990
-10.91333	-0.4956940
-10.88018	-0.4961438
-10.84852	-0.4968658
-10.81561	-0.4976448
-10.78196	-0.4979287
-10.74872	-0.4981590
-10.71483	-0.4984233
-10.68280	-0.4989016
-10.65080	-0.4995310
-10.61719	-0.5002384
-10.58281	-0.5006489
-10.55048	-0.5012028
-10.51801	-0.5019384
-10.48476	-0.5025564
-10.45225	-0.5028617
-10.41845	-0.5032578
-10.38633	-0.5037320
-10.35316	-0.5042594
-10.32000	-0.5046116
-10.28705	-0.5048191
-10.25323	-0.5050744
-10.22050	-0.5053775
-10.18892	-0.5057364
-10.15465	-0.5062951
-10.12128	-0.5067410
-10.08898	-0.5070224
-10.05651	-0.5073824
-10.02255	-0.5077172
-9.990444	-0.5080240
-9.957325	-0.5084060
-9.922736	-0.5086184
-9.890799	-0.5088089
-9.858234	-0.5090032
-9.823679	-0.5092220
-9.792050	-0.5096282
-9.757911	-0.5102664
-9.726210	-0.5111020
-9.692876	-0.5116209
-9.659603	-0.5118534
-9.625969	-0.5120839
-9.592900	-0.5125742
-9.560110	-0.5132110
-9.528236	-0.5138724
-9.494259	-0.5142129
-9.461681	-0.5144353
-9.427532	-0.5146930
-9.395982	-0.5150250
-9.362374	-0.5153928
-9.328874	-0.5159918
-9.295849	-0.5167844
-9.263988	-0.5174851
-9.230704	-0.5178222
-9.198345	-0.5180531
-9.163292	-0.5182330
-9.130469	-0.5184236
-9.098064	-0.5188511
-9.065136	-0.5197656
-9.033189	-0.5206236
-8.999915	-0.5211041
-8.966399	-0.5214129
-8.932459	-0.5216627
-8.899765	-0.5219936
-8.867203	-0.5225572
-8.834924	-0.5231465
-8.801630	-0.5236132
-8.769074	-0.5239890
-8.734882	-0.5242041
-8.702134	-0.5243998
-8.669684	-0.5245957
-8.635684	-0.5247990
-8.602621	-0.5250634
-8.570113	-0.5254956
-8.537395	-0.5260210
-8.503612	-0.5263736
-8.470656	-0.5265718
-8.436782	-0.5267907
-8.403725	-0.5270410
-8.371239	-0.5274946
-8.338368	-0.5282216
-8.306100	-0.5286459
-8.272702	-0.5289116
-8.238820	-0.5291900
-8.206544	-0.5294265
-8.172500	-0.5297100
-8.140430	-0.5302885
-8.106751	-0.5311413
-8.073136	-0.5317094
-8.040568	-0.5321810
-8.007000	-0.5325718
-7.975582	-0.5329285
-7.942803	-0.5333251
-7.910548	-0.5336175
-7.876218	-0.5338392
-7.842048	-0.5340612
-7.809156	-0.5344264
-7.776714	-0.5348011
-7.743494	-0.5350461
-7.710226	-0.5352538
-7.676645	-0.5355489
-7.643276	-0.5359731
-7.611882	-0.5364268
-7.578400	-0.5366940
-7.545294	-0.5368926
-7.511622	-0.5370877
-7.479413	-0.5372861
-7.446282	-0.5374986
-7.412278	-0.5379441
-7.379632	-0.5386858
-7.345928	-0.5395990
-7.314010	-0.5401320
-7.281000	-0.5403585
-7.247266	-0.5405665
-7.213403	-0.5408324
-7.180658	-0.5411332
-7.148676	-0.5417022
-7.114474	-0.5422492
-7.082410	-0.5427058
-7.049197	-0.5432126
-7.016186	-0.5436342
-6.982706	-0.5438510
-6.950256	-0.5441368
-6.916100	-0.5444179
-6.884185	-0.5448366
-6.849869	-0.5454020
-6.817837	-0.5458060
-6.785515	-0.5461900
-6.751812	-0.5465962
-6.719174	-0.5469045
-6.686210	-0.5472688
-6.652081	-0.5475586
-6.620313	-0.5477844
-6.586304	-0.5480134
-6.553287	-0.5482264
-6.520120	-0.5484429
-6.486260	-0.5487224
-6.455360	-0.5492146
-6.421209	-0.5498002
-6.388056	-0.5501052
-6.355502	-0.5503313
-6.322425	-0.5505434
-6.289216	-0.5507447
-6.255858	-0.5509528
-6.222184	-0.5511834
-6.189082	-0.5515389
-6.156160	-0.5520616
-6.123840	-0.5527751
-6.090307	-0.5530926
-6.058477	-0.5533121
-6.024938	-0.5535357
-5.991639	-0.5537482
-5.959018	-0.5539518
-5.925292	-0.5541623
-5.890844	-0.5543804
-5.858652	-0.5546314
-5.826402	-0.5549748
-5.791697	-0.5554376
-5.758945	-0.5560380
-5.727288	-0.5564928
-5.694485	-0.5568365
-5.661360	-0.5570545
-5.628692	-0.5572609
-5.594946	-0.5574749
-5.560479	-0.5576962
-5.528082	-0.5580006
-5.495350	-0.5582533
-5.462256	-0.5584877
-5.429055	-0.5587843
-5.396690	-0.5593822
-5.362622	-0.5600012
-5.329822	-0.5605000
-5.297626	-0.5607512
-5.263813	-0.5609734
-5.231042	-0.5611797
-5.197433	-0.5613948
-5.163491	-0.5616157
-5.130981	-0.5618410
-5.098246	-0.5620632
-5.064261	-0.5622852
-5.032031	-0.5625467
-4.999197	-0.5631050
-4.964672	-0.5638932
-4.932670	-0.5647844
-4.900126	-0.5652632
-4.866453	-0.5657148
-4.833098	-0.5661776
-4.801150	-0.5666034
-4.768500	-0.5668739
-4.733896	-0.5670938
-4.700794	-0.5673361
-4.667672	-0.5676001
-4.635862	-0.5680520
-4.601997	-0.5684951
-4.568851	-0.5687206
-4.535844	-0.5689402
-4.501853	-0.5691768
-4.468390	-0.5696535
-4.436756	-0.5703896
-4.404274	-0.5707782
-4.371593	-0.5710194
-4.337610	-0.5712190
-4.304090	-0.5714231
-4.269867	-0.5716585
-4.236826	-0.5719735
-4.204160	-0.5724849
-4.171887	-0.5729813
-4.138863	-0.5732334
-4.105224	-0.5734614
-4.072156	-0.5736871
-4.039970	-0.5739131
-4.006268	-0.5741622
-3.972633	-0.5743813
-3.940158	-0.5746074
-3.905277	-0.5748334
-3.874109	-0.5750576
-3.839974	-0.5753460
-3.807052	-0.5756228
-3.774662	-0.5759792
-3.741003	-0.5765493
-3.709815	-0.5768438
-3.676100	-0.5770635
-3.643131	-0.5772761
-3.608734	-0.5774859
-3.575438	-0.5777050
-3.541510	-0.5779280
-3.508586	-0.5782798
-3.475387	-0.5788215
-3.443532	-0.5793694
-3.410814	-0.5797117
-3.378272	-0.5799325
-3.344250	-0.5801441
-3.310810	-0.5803642
-3.276035	-0.5806711
-3.244631	-0.5810110
-3.212006	-0.5812970
-3.179060	-0.5815232
-3.145825	-0.5817434
-3.112406	-0.5819760
-3.079060	-0.5822132
-3.046225	-0.5824836
-3.012501	-0.5828132
-2.979468	-0.5830960
-2.946693	-0.5833715
-2.913130	-0.5836476
-2.880506	-0.5838974
-2.847384	-0.5841210
-2.814986	-0.5843432
-2.780805	-0.5845684
-2.748197	-0.5847979
-2.714770	-0.5850278
-2.681523	-0.5852498
-2.648139	-0.5854687
-2.614827	-0.5857108
-2.581188	-0.5862055
-2.548594	-0.5867351
-2.515695	-0.5870244
-2.483075	-0.5873306
-2.450375	-0.5876160
-2.416695	-0.5878720
-2.383259	-0.5881468
-2.350174	-0.5883800
-2.317828	-0.5886066
-2.284253	-0.5888372
-2.250037	-0.5890691
-2.217726	-0.5893743
-2.184386	-0.5898115
-2.151705	-0.5901589
-2.118773	-0.5904932
-2.084978	-0.5907246
-2.052286	-0.5909564
-2.018204	-0.5911889
-1.986030	-0.5914195
-1.952361	-0.5916490
-1.920869	-0.5918784
-1.886851	-0.5921093
-1.853572	-0.5923557
-1.820114	-0.5927190
-1.788102	-0.5931120
-1.755155	-0.5933545
-1.721777	-0.5935834
-1.689541	-0.5938091
-1.655427	-0.5940378
-1.622420	-0.5943321
-1.589252	-0.5945813
-1.557518	-0.5948136
-1.523614	-0.5950368
-1.492064	-0.5952420
-1.456975	-0.5954356
-1.423301	-0.5956360
-1.390116	-0.5958448
-1.357027	-0.5960698
-1.323617	-0.5963149
-1.291212	-0.5965454
-1.258903	-0.5967690
-1.224708	-0.5969864
-1.191565	-0.5971938
-1.158469	-0.5974018
-1.124907	-0.5976222
-1.092016	-0.5978530
-1.059409	-0.5981196
-1.026792	-0.5984010
-0.9929028	-0.5986588
-0.9597911	-0.5988824
-0.9271270	-0.5992302
-0.8933191	-0.5996456
-0.8605478	-0.6000367
-0.8260850	-0.6006474
-0.7937586	-0.6011944
-0.7605390	-0.6015826
-0.7282104	-0.6019524
-0.6947700	-0.6021882
-0.6618362	-0.6024142
-0.6279226	-0.6026451
-0.5952169	-0.6028810
-0.5622000	-0.6031740
-0.5287749	-0.6034056
-0.4965034	-0.6036343
-0.4615903	-0.6038627
-0.4284754	-0.6041248
-0.3959122	-0.6044120
-0.3633332	-0.6047000
-0.3303840	-0.6049502
-0.2965625	-0.6051882
-0.2641264	-0.6054578
-0.2306270	-0.6058819
-0.1977602	-0.6063180
-0.1655718	-0.6068062
-0.1325414	-0.6071467
-0.09884447	-0.6073785
-0.06581909	-0.6076000
-0.03153615	-0.6078168
0.001592863	-0.6080372
0.03467152	-0.6082702
0.06789194	-0.6085789
0.1002129	-0.6089194
0.1328874	-0.6091629
0.1657494	-0.6093860
0.1991998	-0.6096042
0.2319756	-0.6098106
0.2660760	-0.6100139
0.3000460	-0.6102174
0.3330500	-0.6104250
0.3663934	-0.6106494
0.3975444	-0.6108836
0.4314144	-0.6111154
0.4656920	-0.6114121
0.4983772	-0.6119154
0.5311850	-0.6125049
0.5636093	-0.6128655
0.5970641	-0.6130854
0.6304594	-0.6132902
0.6634039	-0.6134998
0.6970405	-0.6137481
0.7306218	-0.6141800
0.7627137	-0.6147033
0.7969137	-0.6151642
0.8296238	-0.6154084
0.8627621	-0.6156278
0.8954581	-0.6158530
0.9282528	-0.6160838
0.9612191	-0.6163393
0.9957913	-0.6166162
1.027928	-0.6168438
1.061414	-0.6170674
1.094268	-0.6172904
1.127826	-0.6175134
1.161404	-0.6177418
1.194315	-0.6179649
1.226385	-0.6181878
1.259840	-0.6184165
1.292395	-0.6186474
1.325974	-0.6189840
1.359494	-0.6193594
1.392852	-0.6195948
1.425754	-0.6198315
1.459191	-0.6200898
1.491935	-0.6203252
1.524948	-0.6205587
1.557716	-0.6207944
1.590538	-0.6210260
1.624490	-0.6212584
1.656749	-0.6215234
1.690459	-0.6217764
1.723520	-0.6220290
1.756260	-0.6222699
1.791430	-0.6225056
1.823547	-0.6228059
1.856093	-0.6230884
1.888787	-0.6233515
1.921249	-0.6235889
1.956163	-0.6238215
1.988766	-0.6240502
2.021622	-0.6242828
2.055389	-0.6245126
2.088394	-0.6247356
2.122015	-0.6249620
2.156037	-0.6251936
2.189192	-0.6254461
2.222169	-0.6258075
2.253390	-0.6261922
2.286926	-0.6264726
2.319794	-0.6267000
2.353858	-0.6269318
2.387947	-0.6271672
2.419748	-0.6274210
2.453873	-0.6278464
2.485903	-0.6283050
2.519346	-0.6285474
2.552492	-0.6288064
2.586147	-0.6290364
2.618835	-0.6292676
2.652957	-0.6294994
2.685466	-0.6297341
2.719054	-0.6299649
2.751570	-0.6301972
2.785902	-0.6304530
2.818682	-0.6307449
2.851069	-0.6311866
2.884635	-0.6316015
2.917676	-0.6318385
2.950982	-0.6320682
2.984281	-0.6322982
3.017957	-0.6325566
3.051030	-0.6330438
3.083090	-0.6335215
3.116791	-0.6341980
3.150156	-0.6346861
3.182102	-0.6349415
3.215284	-0.6351748
3.248607	-0.6353967
3.282903	-0.6356176
3.315889	-0.6358506
3.349016	-0.6360882
3.381715	-0.6363560
3.415044	-0.6365964
3.449028	-0.6368346
3.481595	-0.6370772
3.514340	-0.6374366
3.547059	-0.6377231
3.579121	-0.6379628
3.614183	-0.6381950
3.647409	-0.6384158
3.680020	-0.6386456
3.714269	-0.6390942
3.746448	-0.6393630
3.779390	-0.6396011
3.813302	-0.6398316
3.846938	-0.6400684
3.879950	-0.6403832
3.911969	-0.6408080
3.945254	-0.6410729
3.978672	-0.6413088
4.012826	-0.6415888
4.044868	-0.6420480
4.078372	-0.6424440
4.110135	-0.6426728
4.144628	-0.6428962
4.179050	-0.6431228
4.211718	-0.6433558
4.243352	-0.6436217
4.277834	-0.6439184
4.309928	-0.6443430
4.343225	-0.6448755
4.375802	-0.6451606
4.409256	-0.6453972
4.442424	-0.6456208
4.476250	-0.6458414
4.509778	-0.6460662
4.542459	-0.6462874
4.576008	-0.6465195
4.609201	-0.6467618
4.641511	-0.6471045
4.675052	-0.6475882
4.707516	-0.6479035
4.740474	-0.6481495
4.773552	-0.6483822
4.806288	-0.6486012
4.840190	-0.6488126
4.873940	-0.6490268
4.906463	-0.6492414
4.939459	-0.6494682
4.973484	-0.6496912
5.006909	-0.6499193
5.040650	-0.6501482
5.072154	-0.6503799
5.106782	-0.6506140
5.139270	-0.6508429
5.172276	-0.6510654
5.205074	-0.6512882
5.238820	-0.6515090
5.272314	-0.6517320
5.305461	-0.6519634
5.338266	-0.6522199
5.371649	-0.6526812
5.404587	-0.6530328
5.436954	-0.6533072
5.470312	-0.6535796
5.504460	-0.6538144
5.536100	-0.6540458
5.570007	-0.6542738
5.602720	-0.6544890
5.637293	-0.6547085
5.669868	-0.6549395
5.703476	-0.6551750
5.736200	-0.6554312
5.769242	-0.6556794
5.802720	-0.6559053
5.836090	-0.6561284
5.868871	-0.6563555
5.902930	-0.6565888
5.934576	-0.6568466
5.968422	-0.6570911
6.001422	-0.6573266
6.034924	-0.6575572
6.068157	-0.6578394
6.101868	-0.6582556
6.133467	-0.6585842
6.167356	-0.6588193
6.199930	-0.6590347
6.233734	-0.6592485
6.268076	-0.6594824
6.300317	-0.6598244
6.333100	-0.6603314
6.366279	-0.6606507
6.398901	-0.6608784
6.433713	-0.6611093
6.466299	-0.6613412
6.499175	-0.6615762
6.532636	-0.6618156
6.565392	-0.6620795
6.598108	-0.6623705
6.630934	-0.6626328
6.663709	-0.6628684
6.697418	-0.6630994
6.730512	-0.6633288
6.763450	-0.6635625
6.797263	-0.6637897
6.830098	-0.6640100
6.863832	-0.6642266
6.897476	-0.6644498
6.929890	-0.6646796
6.962350	-0.6649168
6.995181	-0.6651492
7.029032	-0.6653662
7.062139	-0.6655822
7.096119	-0.6658044
7.128134	-0.6660297
7.161231	-0.6662544
7.194571	-0.6664734
7.227937	-0.6666889
7.261322	-0.6669040
7.294566	-0.6671270
7.328126	-0.6673488
7.360968	-0.6675705
7.394380	-0.6677962
7.427099	-0.6680250
7.460200	-0.6682518
7.493645	-0.6684744
7.527030	-0.6686938
7.560606	-0.6689162
7.593151	-0.6691466
7.626580	-0.6693838
7.659772	-0.6696280
7.692520	-0.6698550
7.726122	-0.6700726
7.759907	-0.6702925
7.792958	-0.6705124
7.824982	-0.6707382
7.857972	-0.6709915
7.891476	-0.6712245
7.924378	-0.6714555
7.958170	-0.6716806
7.990393	-0.6718960
8.023969	-0.6721110
8.057434	-0.6723361
8.091920	-0.6725722
8.124358	-0.6728919
8.157490	-0.6732582
8.189688	-0.6735184
8.223405	-0.6737514
8.256210	-0.6739771
8.289574	-0.6742059
8.322804	-0.6744409
8.355653	-0.6746745
8.388862	-0.6749030
8.422024	-0.6751186
8.454939	-0.6753351
8.488674	-0.6755615
8.521622	-0.6757887
8.554366	-0.6760115
8.587836	-0.6762270
8.621391	-0.6764478
8.655242	-0.6767831
8.687584	-0.6771676
8.720670	-0.6774470
8.753769	-0.6776726
8.786938	-0.6778920
8.819946	-0.6781086
8.852832	-0.6783261
8.887398	-0.6785420
8.919134	-0.6787539
8.953816	-0.6789759
8.986076	-0.6792026
9.019788	-0.6794253
9.052514	-0.6796506
9.085792	-0.6798750
9.118809	-0.6800913
9.152439	-0.6803119
9.186028	-0.6805307
9.219048	-0.6807545
9.252076	-0.6809776
9.283851	-0.6812011
9.318189	-0.6814624
9.350732	-0.6817532
9.385249	-0.6820019
9.416946	-0.6822666
9.451148	-0.6824872
9.483352	-0.6827038
9.516808	-0.6829400
9.549942	-0.6831722
9.582506	-0.6833915
9.615704	-0.6836084
9.650059	-0.6838178
9.682398	-0.6840312
9.715793	-0.6842522
9.749141	-0.6844669
9.781769	-0.6846826
9.815441	-0.6849019
9.849144	-0.6851140
9.880899	-0.6853256
9.914995	-0.6855382
9.948046	-0.6857486
9.981551	-0.6859700
10.01516	-0.6861984
10.04736	-0.6864210
10.08135	-0.6866400
10.11378	-0.6868475
10.14713	-0.6870576
10.18077	-0.6872684
10.21307	-0.6874819
10.24755	-0.6877003
10.27932	-0.6879461
10.31299	-0.6883075
10.34524	-0.6888728
10.37894	-0.6892701
10.41130	-0.6894897
10.44516	-0.6896906
10.47903	-0.6898908
10.51272	-0.6900994
10.54644	-0.6903730
10.57879	-0.6907303
10.61062	-0.6909768
10.64412	-0.6911920
10.67715	-0.6914025
10.71022	-0.6916085
10.74313	-0.6918174
10.77716	-0.6920340
10.81032	-0.6922500
10.84377	-0.6924646
10.87698	-0.6926655
10.91055	-0.6928521
10.94454	-0.6930500
10.97692	-0.6933975
11.00934	-0.6942453
11.04211	-0.6947129
11.07483	-0.6949171
11.10920	-0.6950974
11.14292	-0.6952898
11.17642	-0.6954963
11.20772	-0.6957128
11.24112	-0.6959278
11.27468	-0.6961300
11.30854	-0.6963351
11.34197	-0.6965616
11.37583	-0.6967925
11.40829	-0.6970089
11.44141	-0.6972270
11.47446	-0.6974469
11.50720	-0.6976697
11.53890	-0.6978925
11.57146	-0.6981020
11.60621	-0.6982978
11.63980	-0.6984838
11.67295	-0.6986720
11.70651	-0.6988720
11.73934	-0.6990864
11.77263	-0.6993063
11.80559	-0.6995147
11.83827	-0.6997040
11.87189	-0.6998746
11.90505	-0.7000491
11.93930	-0.7002397
11.97198	-0.7004391
12.00500	-0.7006454
12.03770	-0.7008556
12.07093	-0.7010632
12.10400	-0.7012640
12.13795	-0.7014610
12.17085	-0.7016497
12.20421	-0.7018438
12.23747	-0.7020454
12.27053	-0.7022460
12.30421	-0.7024434
12.33755	-0.7026464
12.37120	-0.7028546
12.40388	-0.7030647
12.43636	-0.7032680
12.47077	-0.7034695
12.50467	-0.7036798
12.53656	-0.7040526
12.57022	-0.7048134
12.60172	-0.7052712
12.63469	-0.7054825
12.66866	-0.7056845
12.70198	-0.7058796
12.73587	-0.7060806
12.76925	-0.7063020
12.80365	-0.7066075
12.83570	-0.7069772
12.86928	-0.7073200
12.90009	-0.7075290
12.93368	-0.7077375
12.96838	-0.7079349
13.00102	-0.7081311
13.03458	-0.7083266
13.06670	-0.7085240
13.10028	-0.7087289
13.13325	-0.7089311
13.16640	-0.7091296
13.20042	-0.7093257
13.23340	-0.7095218
13.26621	-0.7097153
13.30032	-0.7099040
13.33392	-0.7100921
13.36728	-0.7102871
13.39961	-0.7104930
13.43272	-0.7107026
13.46619	-0.7109082
13.49948	-0.7111062
13.53294	-0.7113007
13.56538	-0.7114975
13.59909	-0.7116946
13.63245	-0.7118897
13.66573	-0.7120832
13.69869	-0.7122815
13.73166	-0.7124806
13.76469	-0.7126870
13.79805	-0.7129101
13.83171	-0.7131684
13.86459	-0.7134138
13.89784	-0.7136197
13.93200	-0.7138171
13.96481	-0.7140098
13.99742	-0.7142034
14.02980	-0.7144082
14.06339	-0.7146156
14.09691	-0.7148251
14.13012	-0.7150328
14.16276	-0.7152290
14.19658	-0.7154188
14.22967	-0.7156100
14.26184	-0.7158019
14.29542	-0.7159970
14.32909	-0.7161866
14.36204	-0.7163611
14.39678	-0.7165312
14.43016	-0.7166984
14.46339	-0.7168803
14.49598	-0.7170774
14.52866	-0.7172897
14.56208	-0.7175126
14.59499	-0.7177149
14.62933	-0.7179120
14.66146	-0.7181000
14.69504	-0.7182840
14.72852	-0.7184689
14.76148	-0.7186580
14.79609	-0.7188697
14.82949	-0.7193562
14.86156	-0.7200288
14.89370	-0.7206655
14.92731	-0.7210178
14.96066	-0.7212163
14.99478	-0.7214098
15.02679	-0.7216010
15.05925	-0.7217936
15.09290	-0.7219794
15.12645	-0.7221575
15.16181	-0.7223404
15.19341	-0.7225339
15.22706	-0.7227202
15.25969	-0.7229058
15.29375	-0.7230905
15.32715	-0.7232837
15.35979	-0.7234842
15.39239	-0.7236912
15.42655	-0.7238907
15.45914	-0.7240734
15.49177	-0.7242490
15.52637	-0.7244278
15.55809	-0.7246031
15.59247	-0.7247955
15.62543	-0.7249949
15.65906	-0.7251899
15.69170	-0.7254676
15.72528	-0.7256868
15.75695	-0.7259052
15.79160	-0.7261728
15.82369	-0.7263794
15.85725	-0.7265706
15.89026	-0.7267520
15.92372	-0.7269111
15.95687	-0.7270779
15.99050	-0.7272518
16.02343	-0.7274395
16.05624	-0.7276282
16.08939	-0.7278084
16.12312	-0.7279847
16.15664	-0.7281418
16.18924	-0.7282910
16.22476	-0.7284545
16.25685	-0.7286284
16.28970	-0.7288132
16.32322	-0.7289916
16.35596	-0.7291535
16.39023	-0.7293115
16.42247	-0.7294754
16.45632	-0.7296520
16.49020	-0.7298355
16.52354	-0.7300126
16.55815	-0.7301966
16.59078	-0.7303916
16.62318	-0.7307268
16.65639	-0.7309991
16.68942	-0.7314331
16.72314	-0.7316908
16.75607	-0.7319212
16.78947	-0.7321206
16.82280	-0.7323194
16.85608	-0.7325374
16.88980	-0.7329663
16.92283	-0.7332122
16.95531	-0.7333974
16.98864	-0.7335799
17.02194	-0.7337634
17.05526	-0.7339458
17.08792	-0.7341353
17.12281	-0.7343256
17.15520	-0.7345015
17.18860	-0.7346787
17.22118	-0.7348569
17.25601	-0.7350442
17.28908	-0.7352995
17.32129	-0.7356055
17.35532	-0.7358038
17.38739	-0.7359978
17.42037	-0.7361772
17.45264	-0.7363540
17.48628	-0.7365315
17.52002	-0.7367118
17.55392	-0.7368956
17.58635	-0.7370759
17.61890	-0.7372446
17.65253	-0.7374195
17.68623	-0.7375915
17.71887	-0.7377665
17.75344	-0.7379403
17.78580	-0.7380968
17.81832	-0.7382496
17.85321	-0.7384102
17.88604	-0.7385778
17.91910	-0.7387472
17.95188	-0.7389160
17.98516	-0.7390778
18.01776	-0.7392430
18.05190	-0.7394108
18.08498	-0.7395601
18.11795	-0.7396974
18.15304	-0.7398390
18.18625	-0.7399957
18.21866	-0.7401674
18.25129	-0.7403479
18.28463	-0.7405320
18.31727	-0.7407092
18.35124	-0.7408805
18.38566	-0.7410490
18.41816	-0.7412066
18.45117	-0.7413689
18.48428	-0.7415381
18.51762	-0.7417088
18.55095	-0.7418790
18.58367	-0.7420447
18.61709	-0.7422161
18.65000	-0.7423964
18.68322	-0.7425751
18.71658	-0.7427484
18.75052	-0.7429168
18.78317	-0.7430813
18.81750	-0.7432401
18.84978	-0.7434008
18.88397	-0.7435528
18.91649	-0.7436962
18.95000	-0.7438400
18.98327	-0.7440022
19.01697	-0.7441700
19.04854	-0.7443448
19.08283	-0.7445234
19.11575	-0.7446909
19.14937	-0.7448514
19.18325	-0.7450184
19.21562	-0.7451816
19.24947	-0.7453456
19.28205	-0.7455376
19.31547	-0.7457168
19.34748	-0.7458915
19.38145	-0.7460610
19.41440	-0.7462188
19.44757	-0.7463803
19.48184	-0.7465476
19.51382	-0.7467178
19.54780	-0.7468891
19.58074	-0.7470630
19.61361	-0.7472324
19.64624	-0.7473906
19.68016	-0.7475344
19.71433	-0.7476686
19.74665	-0.7478097
19.78116	-0.7479681
19.81340	-0.7481360
19.84688	-0.7483016
19.87964	-0.7484570
19.91286	-0.7486034
19.94654	-0.7487472
19.97850	-0.7488899
20.01348	-0.7490403
20.04698	-0.7491930
20.07917	-0.7493453
20.11165	-0.7495220
20.14586	-0.7497631
20.17870	-0.7500153
20.21207	-0.7501862
20.24524	-0.7503406
20.27888	-0.7504774
20.31198	-0.7506087
20.34550	-0.7507457
20.37873	-0.7508915
20.41106	-0.7510546
20.44524	-0.7512415
20.47822	-0.7514275
20.51064	-0.7515810
20.54375	-0.7517190
20.57696	-0.7518555
20.61103	-0.7519986
20.64447	-0.7521457
20.67749	-0.7522876
20.71151	-0.7524288
20.74502	-0.7525803
20.77676	-0.7528052
20.80968	-0.7530930
20.84234	-0.7532734
20.87578	-0.7534165
20.90976	-0.7535436
20.94295	-0.7536681
20.97727	-0.7538092
21.01010	-0.7539663
21.04275	-0.7541256
21.07574	-0.7542782
21.10855	-0.7544316
21.14208	-0.7545810
21.17438	-0.7547276
21.20800	-0.7548610
21.24129	-0.7549799
21.27552	-0.7551112
21.31017	-0.7552628
21.34250	-0.7554355
21.37445	-0.7556150
21.40742	-0.7557574
21.44127	-0.7558856
21.47456	-0.7560175
21.50864	-0.7561568
21.54239	-0.7563034
21.57413	-0.7564590
21.60777	-0.7566172
21.64132	-0.7567702
21.67400	-0.7569147
21.70782	-0.7570519
21.74061	-0.7571798
21.77462	-0.7573154
21.80794	-0.7574682
21.84062	-0.7576256
21.87285	-0.7578147
21.90660	-0.7579978
21.93950	-0.7581524
21.97313	-0.7583022
22.00678	-0.7584384
22.03885	-0.7585614
22.07439	-0.7586972
22.10758	-0.7588439
22.13938	-0.7590300
22.17265	-0.7593024
22.20553	-0.7594519
22.23880	-0.7595850
22.27268	-0.7597180
22.30595	-0.7598632
22.33888	-0.7600145
22.37114	-0.7601739
22.40548	-0.7603250
22.43823	-0.7604668
22.47102	-0.7605994
22.50474	-0.7607187
22.53820	-0.7608556
22.57208	-0.7609928
22.60557	-0.7611070
22.63916	-0.7612418
22.67198	-0.7613911
22.70547	-0.7616382
22.73755	-0.7618134
22.76984	-0.7619545
22.80446	-0.7620838
22.83858	-0.7621986
22.87115	-0.7623140
22.90422	-0.7624419
22.93736	-0.7625799
22.97048	-0.7627295
23.00382	-0.7628830
23.03706	-0.7630341
23.07012	-0.7631764
23.10346	-0.7633080
23.13628	-0.7634266
23.16984	-0.7635424
23.20316	-0.7636716
23.23617	-0.7638084
23.26949	-0.7639462
23.30249	-0.7640831
23.33611	-0.7642121
23.36949	-0.7643329
23.40210	-0.7644553
23.43623	-0.7645818
23.46916	-0.7647020
23.50152	-0.7648095
23.53556	-0.7649140
23.56956	-0.7650208
23.60193	-0.7651420
23.63528	-0.7652771
23.66880	-0.7654092
23.70161	-0.7655331
23.73452	-0.7656574
23.76775	-0.7657864
23.80128	-0.7659182
23.83464	-0.7660506
23.86814	-0.7661749
23.90131	-0.7662969
23.93478	-0.7664180
23.96791	-0.7665290
24.00187	-0.7666472
24.03590	-0.7667737
24.06881	-0.7669078
24.10095	-0.7670468
24.13332	-0.7671750
24.16772	-0.7672881
24.20092	-0.7673950
24.23453	-0.7675099
24.26807	-0.7676319
24.30130	-0.7677578
24.33535	-0.7678888
24.36866	-0.7680235
24.40103	-0.7681532
24.43475	-0.7682749
24.46799	-0.7683912
24.50185	-0.7685092
[truncated: 9,652 more rows]
