# Supplementary material for: Investigation of Potential Amorphisation and Co-Amorphisation Behaviour of the Benzene Di-Carboxylic Acids upon Cryo-Milling
Source: Molecules. 2019 Nov 5;24(21):3990. doi: 10.3390/molecules24213990 (PMC6865180; doi:10.3390/molecules24213990)
Supplement: Supplementary file 1 [file molecules-24-03990-s001.zip › SI_pack/Figure_7_Calculated_XRPD_patterns_TPA/TEPHTH.xye]

1.54056
5   0   4.4
5.02   0   4.4
5.04   0   4.4
5.06   0   4.4
5.08   0   4.4
5.1   0   4.4
5.12   0   4.4
5.14   0   4.4
5.16   0   4.4
5.18   0   4.4
5.2   0   4.4
5.22   0   4.4
5.24   0   4.4
5.26   0   4.4
5.28   0   4.4
5.3   0   4.4
5.32   0   4.4
5.34   0   4.4
5.36   0   4.4
5.38   0   4.4
5.4   0   4.4
5.42   0   4.4
5.44   0   4.4
5.46   0   4.4
5.48   0   4.4
5.5   0   4.4
5.52   0   4.4
5.54   0   4.4
5.56   0   4.4
5.58   0   4.4
5.6   0   4.4
5.62   0   4.4
5.64   0   4.4
5.66   0   4.4
5.68   0   4.4
5.7   0   4.4
5.72   0   4.4
5.74   0   4.4
5.76   0   4.4
5.78   0   4.4
5.8   0   4.4
5.82   0   4.4
5.84   0   4.4
5.86   0   4.4
5.88   0   4.4
5.9   0   4.4
5.92   0   4.4
5.94   0   4.4
5.96   0   4.4
5.98   0   4.4
6   0   4.4
6.02   0   4.4
6.04   0   4.4
6.06   0   4.4
6.08   0   4.4
6.1   0   4.4
6.12   0   4.4
6.14   0   4.4
6.16   0   4.4
6.18   0   4.4
6.2   0   4.4
6.22   0   4.4
6.24   0   4.4
6.26   0   4.4
6.28   0   4.4
6.3   0   4.4
6.32   0   4.4
6.34   0   4.4
6.36   0   4.4
6.38   0   4.4
6.4   0   4.4
6.42   0   4.4
6.44   0   4.4
6.46   0   4.4
6.48   0   4.4
6.5   0   4.4
6.52   0   4.4
6.54   0   4.4
6.56   0   4.4
6.58   0   4.4
6.6   0   4.4
6.62   0   4.4
6.64   0   4.4
6.66   0   4.4
6.68   0   4.4
6.7   0   4.4
6.72   0   4.4
6.74   0   4.4
6.76   0   4.4
6.78   0   4.4
6.8   0   4.4
6.82   0   4.4
6.84   0   4.4
6.86   0   4.4
6.88   0   4.4
6.9   0   4.4
6.92   0   4.4
6.94   0   4.4
6.96   0   4.4
6.98   0   4.4
7   0   4.4
7.02   0   4.4
7.04   0   4.4
7.06   0   4.4
7.08   0   4.4
7.1   0   4.4
7.12   0   4.4
7.14   0   4.4
7.16   0   4.4
7.18   0   4.4
7.2   0   4.4
7.22   0   4.4
7.24   0   4.4
7.26   0   4.4
7.28   0   4.4
7.3   0   4.4
7.32   0   4.4
7.34   0   4.4
7.36   0   4.4
7.38   0   4.4
7.4   0   4.4
7.42   0   4.4
7.44   0   4.4
7.46   0   4.4
7.48   0   4.4
7.5   0   4.4
7.52   0   4.4
7.54   0   4.4
7.56   0   4.4
7.58   0   4.4
7.6   0   4.4
7.62   0   4.4
7.64   0   4.4
7.66   0   4.4
7.68   0   4.4
7.7   0   4.4
7.72   0   4.4
7.74   0   4.4
7.76   0   4.4
7.78   0   4.4
7.8   0   4.4
7.82   0   4.4
7.84   0   4.4
7.86   0   4.4
7.88   0   4.4
7.9   0   4.4
7.92   0   4.4
7.94   0   4.4
7.96   0   4.4
7.98   0   4.4
8   0   4.4
8.02   0   4.4
8.04   0   4.4
8.06   0   4.4
8.08   0   4.4
8.1   0   4.4
8.12   0   4.4
8.14   0   4.4
8.16   0   4.4
8.18   0   4.4
8.2   0   4.4
8.22   0   4.4
8.24   0   4.4
8.26   0   4.4
8.28   0   4.4
8.3   0   4.4
8.32   0   4.4
8.34   0   4.4
8.36   0   4.4
8.38   0   4.4
8.4   0   4.4
8.42   0   4.4
8.44   0   4.4
8.46   0   4.4
8.48   0   4.4
8.5   0   4.4
8.52   0   4.4
8.54   0   4.4
8.56   0   4.4
8.58   0   4.4
8.6   0   4.4
8.62   0   4.4
8.64   0   4.4
8.66   0   4.4
8.68   0   4.4
8.7   0   4.4
8.72   0   4.4
8.74   0   4.4
8.76   0   4.4
8.78   0   4.4
8.8   0   4.4
8.82   0   4.4
8.84   0   4.4
8.86   0   4.4
8.88   0   4.4
8.9   0   4.4
8.92   0   4.4
8.94   0   4.4
8.96   0   4.4
8.98   0   4.4
9   0   4.4
9.02   0   4.4
9.04   0   4.4
9.06   0   4.4
9.08   0   4.4
9.1   0   4.4
9.12   0   4.4
9.14   0   4.4
9.16   0   4.4
9.18   0   4.4
9.2   0   4.4
9.22   0   4.4
9.24   0   4.4
9.26   0   4.4
9.28   0   4.4
9.3   0   4.4
9.32   0   4.4
9.34   0   4.4
9.36   0   4.4
9.38   0   4.4
9.4   0   4.4
9.42   0   4.4
9.44   0   4.4
9.46   0   4.4
9.48   0   4.4
9.5   0   4.4
9.52   0   4.4
9.54   0   4.4
9.56   0   4.4
9.58   0   4.4
9.6   0   4.4
9.62   0   4.4
9.64   0   4.4
9.66   0   4.4
9.68   0   4.4
9.7   0   4.4
9.72   0   4.4
9.74   0   4.4
9.76   0   4.4
9.78   0   4.4
9.8   0   4.4
9.82   0   4.4
9.84   0   4.4
9.86   0   4.4
9.88   0   4.4
9.9   0   4.4
9.92   0   4.4
9.94   0   4.4
9.96   0   4.4
9.98   0   4.4
10   0   4.4
10.02   0   4.4
10.04   0   4.4
10.06   0   4.4
10.08   0   4.4
10.1   0   4.4
10.12   0   4.4
10.14   0   4.4
10.16   0   4.4
10.18   0   4.4
10.2   0   4.4
10.22   0   4.4
10.24   0   4.4
10.26   0   4.4
10.28   0   4.4
10.3   0   4.4
10.32   0   4.4
10.34   0   4.4
10.36   0   4.4
10.38   0   4.4
10.4   0   4.4
10.42   0   4.4
10.44   0   4.4
10.46   0   4.4
10.48   0   4.4
10.5   0   4.4
10.52   0   4.4
10.54   0   4.4
10.56   0   4.4
10.58   0   4.4
10.6   0   4.4
10.62   0   4.4
10.64   0   4.4
10.66   0   4.4
10.68   0   4.4
10.7   0   4.4
10.72   0   4.4
10.74   0.0388014   4.4
10.76   0.0398788   4.4
10.78   0.0410017   4.4
10.8   0.0421727   4.4
10.82   0.0433945   4.4
10.84   0.0446702   4.4
10.86   0.0460029   4.4
10.88   0.0473962   4.4
10.9   0.0488537   4.4
10.92   0.0503795   4.4
10.94   0.0519778   4.4
10.96   0.0536534   4.4
10.98   0.0554113   4.4
11   0.0572569   4.4
11.02   0.0591963   4.4
11.04   0.0612358   4.4
11.06   0.0633825   4.4
11.08   0.0656441   4.4
11.1   0.0680288   4.4
11.12   0.0705457   4.4
11.14   0.0732048   4.4
11.16   0.0760171   4.4
11.18   0.0789944   4.4
11.2   0.08215   4.4
11.22   0.0854984   4.4
11.24   0.0890556   4.4
11.26   0.0928392   4.4
11.28   0.0968689   4.4
11.3   0.101167   4.4
11.32   0.105756   4.4
11.34   0.110665   4.4
11.36   0.115924   4.4
11.38   0.121566   4.4
11.4   0.127629   4.4
11.42   0.134158   4.4
11.44   0.141199   4.4
11.46   0.148809   4.4
11.48   0.15705   4.4
11.5   0.165993   4.4
11.52   0.175722   4.4
11.54   0.18633   4.4
11.56   0.197927   4.4
11.58   0.210638   4.4
11.6   0.224611   4.4
11.62   0.240019   4.4
11.64   0.257064   4.4
11.66   0.275985   4.4
11.68   0.297069   4.4
11.7   0.320656   4.4
11.72   0.347158   4.4
11.74   0.377072   4.4
11.76   0.411009   4.4
11.78   0.44972   4.4
11.8   0.494139   4.4
11.82   0.54544   4.4
11.84   0.60511   4.4
11.86   0.675062   4.4
11.88   0.757778   4.4
11.9   0.856535   4.4
11.92   0.975717   4.4
11.94   1.12129   4.4
11.96   1.30155   4.4
11.98   1.52825   4.4
12   1.81847   4.4
12.02   2.19793   4.4
12.04   2.70738   4.4
12.06   3.41738   4.4
12.08   4.46297   4.4
12.1   6.11348   4.4
12.12   8.86828   4.4
12.14   13.4963   4.4
12.16   20.832   4.56421
12.18   30.8005   5.54982
12.2   39.4379   6.27996
12.22   38.7352   6.22376
12.24   29.5062   5.43196
12.26   19.7669   4.446
12.28   12.796   4.4
12.3   8.44628   4.4
12.32   5.86373   4.4
12.34   4.30902   4.4
12.36   3.31563   4.4
12.38   2.63577   4.4
12.4   2.14529   4.4
12.42   1.80082   4.4
12.44   1.52021   4.4
12.46   1.30067   4.4
12.48   1.12591   4.4
12.5   0.984685   4.4
12.52   0.869046   4.4
12.54   0.773254   4.4
12.56   0.693083   4.4
12.58   0.625373   4.4
12.6   0.567723   4.4
12.62   0.518283   4.4
12.64   0.475611   4.4
12.66   0.438571   4.4
12.68   0.406257   4.4
12.7   0.37794   4.4
12.72   0.35303   4.4
12.74   0.331044   4.4
12.76   0.311587   4.4
12.78   0.294328   4.4
12.8   0.278996   4.4
12.82   0.26536   4.4
12.84   0.253231   4.4
12.86   0.242445   4.4
12.88   0.232868   4.4
12.9   0.224384   4.4
12.92   0.216895   4.4
12.94   0.210321   4.4
12.96   0.204594   4.4
12.98   0.199657   4.4
13   0.195463   4.4
13.02   0.191976   4.4
13.04   0.189168   4.4
13.06   0.187018   4.4
13.08   0.185514   4.4
13.1   0.18465   4.4
13.12   0.184429   4.4
13.14   0.184861   4.4
13.16   0.185962   4.4
13.18   0.18776   4.4
13.2   0.190291   4.4
13.22   0.1936   4.4
13.24   0.197747   4.4
13.26   0.202803   4.4
13.28   0.208856   4.4
13.3   0.216015   4.4
13.32   0.224411   4.4
13.34   0.234202   4.4
13.36   0.245584   4.4
13.38   0.258791   4.4
13.4   0.274116   4.4
13.42   0.291917   4.4
13.44   0.31264   4.4
13.46   0.336845   4.4
13.48   0.365237   4.4
13.5   0.398721   4.4
13.52   0.438463   4.4
13.54   0.485991   4.4
13.56   0.543333   4.4
13.58   0.613224   4.4
13.6   0.69942   4.4
13.62   0.807178   4.4
13.64   0.944034   4.4
13.66   1.12108   4.4
13.68   1.35532   4.4
13.7   1.63694   4.4
13.72   2.09253   4.4
13.74   2.78258   4.4
13.76   3.90175   4.4
13.78   5.7886   4.4
13.8   8.9087   4.4
13.82   13.6257   4.4
13.84   19.2776   4.4
13.86   22.355   4.7281
13.88   19.5239   4.41859
13.9   13.8882   4.4
13.92   9.09629   4.4
13.94   5.90551   4.4
13.96   3.97101   4.4
13.98   2.82416   4.4
14   2.11904   4.4
14.02   1.65506   4.4
14.04   1.32971   4.4
14.06   1.0911   4.4
14.08   0.910654   4.4
14.1   0.771006   4.4
14.12   0.660839   4.4
14.14   0.572483   4.4
14.16   0.500586   4.4
14.18   0.441332   4.4
14.2   0.39194   4.4
14.22   0.350351   4.4
14.24   0.315012   4.4
14.26   0.284736   4.4
14.28   0.258606   4.4
14.3   0.2359   4.4
14.32   0.216048   4.4
14.34   0.198591   4.4
14.36   0.183162   4.4
14.38   0.169458   4.4
14.4   0.157232   4.4
14.42   0.14628   4.4
14.44   0.136431   4.4
14.46   0.127542   4.4
14.48   0.119493   4.4
14.5   0.11218   4.4
14.52   0.105518   4.4
14.54   0.0994311   4.4
14.56   0.0938552   4.4
14.58   0.0887348   4.4
14.6   0.0840217   4.4
14.62   0.0796738   4.4
14.64   0.0756545   4.4
14.66   0.0719314   4.4
14.68   0.0684762   4.4
14.7   0.0652639   4.4
14.72   0.0622721   4.4
14.74   0.0594812   4.4
14.76   0.0568737   4.4
14.78   0.0544338   4.4
14.8   0.0521474   4.4
14.82   0.050002   4.4
14.84   0.0479862   4.4
14.86   0.0460898   4.4
14.88   0.0443035   4.4
14.9   0.0426191   4.4
14.92   0.0410288   4.4
14.94   0.0395258   4.4
14.96   0.0381039   4.4
14.98   0.0367573   4.4
15   0.0354809   4.4
15.02   0.0342697   4.4
15.04   0.0331195   4.4
15.06   0.0320261   4.4
15.08   0.0309861   4.4
15.1   0.0299958   4.4
15.12   0.0290522   4.4
15.14   0.0281525   4.4
15.16   0.0272939   4.4
15.18   0.0264739   4.4
15.2   0.0256904   4.4
15.22   0.0249411   4.4
15.24   0.0242241   4.4
15.26   0.0235376   4.4
15.28   0.0228798   4.4
15.3   0.0222492   4.4
15.32   0   4.4
15.34   0   4.4
15.36   0   4.4
15.38   0   4.4
15.4   0   4.4
15.42   0   4.4
15.44   0   4.4
15.46   0   4.4
15.48   0   4.4
15.5   0   4.4
15.52   0   4.4
15.54   0   4.4
15.56   0   4.4
15.58   0   4.4
15.6   0   4.4
15.62   0   4.4
15.64   0   4.4
15.66   0   4.4
15.68   0   4.4
15.7   0   4.4
15.72   0   4.4
15.74   0   4.4
15.76   0   4.4
15.78   0   4.4
15.8   0   4.4
15.82   0   4.4
15.84   0   4.4
15.86   8.2763   4.4
15.88   8.51077   4.4
15.9   8.75533   4.4
15.92   9.01058   4.4
15.94   9.27716   4.4
15.96   9.55574   4.4
15.98   9.84705   4.4
16   10.1519   4.4
16.02   10.4711   4.4
16.04   10.8056   4.4
16.06   11.1563   4.4
16.08   11.5245   4.4
16.1   11.9111   4.4
16.12   12.3175   4.4
16.14   12.745   4.4
16.16   13.1952   4.4
16.18   13.6697   4.4
16.2   14.1702   4.4
16.22   14.6987   4.4
16.24   15.2573   4.4
16.26   15.8483   4.4
16.28   16.4743   4.4
16.3   17.1381   4.4
16.32   17.8428   4.4
16.34   18.5918   4.4
16.36   19.389   4.4033
16.38   20.2385   4.49873
16.4   21.1451   4.59838
16.42   22.1138   4.70254
16.44   23.1507   4.81151
16.46   24.2621   4.92565
16.48   25.4554   5.04533
16.5   26.7388   5.17096
16.52   28.1217   5.30299
16.54   29.6145   5.44192
16.56   31.2292   5.58831
16.58   32.9795   5.74277
16.6   34.8808   5.906
16.62   36.9512   6.07875
16.64   39.2111   6.26188
16.66   41.6844   6.45635
16.68   44.3988   6.66324
16.7   47.3866   6.88379
16.72   50.6856   7.11938
16.74   54.3406   7.37161
16.76   58.4044   7.64228
16.78   62.9402   7.93349
16.8   68.0238   8.24766
16.82   73.7467   8.58759
16.84   80.2204   8.95658
16.86   87.5814   9.35849
16.88   95.9988   9.7979
16.9   105.684   10.2803
16.92   116.903   10.8122
16.94   129.995   11.4015
16.96   145.398   12.0581
16.98   163.686   12.794
17   185.619   13.6242
17.02   212.22   14.5678
17.04   244.899   15.6492
17.06   285.624   16.9004
17.08   337.219   18.3635
17.1   403.844   20.0959
17.12   491.875   22.1783
17.14   611.771   24.734
17.16   782.468   27.9726
17.18   1041.31   32.2693
17.2   1461.53   38.23
17.22   2170.13   46.5847
17.24   3340.87   57.8003
17.26   5106.78   71.4617
17.28   7209.24   84.9073
17.3   8323.47   91.233
17.32   7237.15   85.0714
17.34   5136.52   71.6695
17.36   3362.12   57.9838
17.38   2183.38   46.7266
17.4   1469.38   38.3324
17.42   1046.02   32.3422
17.44   785.471   28.0263
17.46   613.824   24.7755
17.48   493.355   22.2116
17.5   404.949   20.1234
17.52   338.067   18.3866
17.54   286.287   16.92
17.56   245.427   15.6661
17.58   212.647   14.5824
17.6   185.969   13.637
17.62   163.976   12.8053
17.64   145.642   12.0682
17.66   130.201   11.4105
17.68   117.078   10.8203
17.7   105.835   10.2876
17.72   96.1298   9.80458
17.74   87.6955   9.36459
17.76   80.3205   8.96217
17.78   73.835   8.59273
17.8   68.1021   8.2524
17.82   63.0099   7.93788
17.84   58.4667   7.64635
17.86   54.3965   7.3754
17.88   50.736   7.12292
17.9   47.4322   6.8871
17.92   44.4401   6.66634
17.94   41.722   6.45926
17.96   39.2454   6.26462
17.98   36.9826   6.08133
18   34.9096   5.90844
18.02   33.0059   5.74508
18.04   31.2536   5.59049
18.06   29.637   5.44399
18.08   28.1425   5.30495
18.1   26.7581   5.17283
18.12   25.4733   5.04711
18.14   24.2788   4.92735
18.16   23.1663   4.81313
18.18   22.1332   4.70459
18.2   21.1636   4.60039
18.22   20.2563   4.5007
18.24   19.4061   4.40524
18.26   18.6084   4.4
18.28   17.8588   4.4
18.3   17.1537   4.4
18.32   16.4895   4.4
18.34   15.8631   4.4
18.36   15.2718   4.4
18.38   14.713   4.4
18.4   14.1843   4.4
18.42   13.6836   4.4
18.44   13.209   4.4
18.46   12.7587   4.4
18.48   12.3311   4.4
18.5   11.9246   4.4
18.52   11.538   4.4
18.54   11.1699   4.4
18.56   10.8192   4.4
18.58   10.4848   4.4
18.6   10.1658   4.4
18.62   9.86109   4.4
18.64   9.56998   4.4
18.66   9.29163   4.4
18.68   9.02532   4.4
18.7   8.77037   4.4
18.72   8.52615   4.4
18.74   8.29208   4.4
18.76   0.0130051   4.4
18.78   0.0136087   4.4
18.8   0.0142552   4.4
18.82   0.0149489   4.4
18.84   0.0156945   4.4
18.86   0.0164971   4.4
18.88   0.0173629   4.4
18.9   0.0182985   4.4
18.92   0.0193117   4.4
18.94   0.0204113   4.4
18.96   0.0216074   4.4
18.98   0.0229116   4.4
19   0.0243373   4.4
19.02   0.0259   4.4
19.04   0.0276179   4.4
19.06   0.029512   4.4
19.08   0.0316074   4.4
19.1   0.0339335   4.4
19.12   0.0365253   4.4
19.14   0.0394248   4.4
19.16   0.0426825   4.4
19.18   0.0463595   4.4
19.2   0.050531   4.4
19.22   0.0552891   4.4
19.24   0.0607486   4.4
19.26   0.0670536   4.4
19.28   0.0743871   4.4
19.3   0.0829837   4.4
19.32   0.0931486   4.4
19.34   0.105284   4.4
19.36   0.119928   4.4
19.38   0.137815   4.4
19.4   0.159961   4.4
19.42   0.187809   4.4
19.44   0.223458   4.4
19.46   0.270062   4.4
19.48   0.332622   4.4
19.5   0.419786   4.4
19.52   0.548106   4.4
19.54   0.75059   4.4
19.56   1.08848   4.4
19.58   1.65621   4.4
19.6   2.55656   4.4
19.62   3.7816   4.4
19.64   4.84755   4.4
19.66   4.76863   4.4
19.68   3.63624   4.4
19.7   2.43694   4.4
19.72   1.57757   4.4
19.74   1.0411   4.4
19.76   0.722546   4.4
19.78   0.530819   4.4
19.8   0.40836   4.4
19.82   0.32458   4.4
19.84   0.264151   4.4
19.86   0.218981   4.4
19.88   0.184341   4.4
19.9   0.157222   4.4
19.92   0.135617   4.4
19.94   0.118139   4.4
19.96   0.103808   4.4
19.98   0.0919179   4.4
20   0.081947   4.4
20.02   0.0735058   4.4
20.04   0.0662984   4.4
20.06   0.0600966   4.4
20.08   0.0547224   4.4
20.1   0.0500354   4.4
20.12   0.0459237   4.4
20.14   0.0422971   4.4
20.16   0.0390825   4.4
20.18   0.0362199   4.4
20.2   0.0336599   4.4
20.22   0.0313613   4.4
20.24   0.0292899   4.4
20.26   0.0274167   4.4
20.28   0.0257172   4.4
20.3   0.0241707   4.4
20.32   0.0227594   4.4
20.34   0.021468   4.4
20.36   0.0202833   4.4
20.38   0.0191938   4.4
20.4   0.0181898   4.4
20.42   0.0172623   4.4
20.44   0.016404   4.4
20.46   0.0156081   4.4
20.48   0.0148686   4.4
20.5   0.0141804   4.4
20.52   0.0135389   4.4
20.54   0.0129398   4.4
20.56   0.0123797   4.4
20.58   0.0118551   4.4
20.6   0.0113631   4.4
20.62   0.0109011   4.4
20.64   0.0104667   4.4
20.66   0.0100577   4.4
20.68   0.00967227   4.4
20.7   0.00930852   4.4
20.72   0.00896489   4.4
20.74   0.00863994   4.4
20.76   0.00833233   4.4
20.78   0.00804084   4.4
20.8   0.00776438   4.4
20.82   0.00750193   4.4
20.84   0.00725256   4.4
20.86   0.00701541   4.4
20.88   0.0067897   4.4
20.9   0.0065747   4.4
20.92   0.00636975   4.4
20.94   0.00617423   4.4
20.96   0.00598758   4.4
20.98   0.00580925   4.4
21   0.00563878   4.4
21.02   0.00547569   4.4
21.04   0.00531958   4.4
21.06   0.00517005   4.4
21.08   0.00502673   4.4
21.1   0.00488928   4.4
21.12   0.0047574   4.4
21.14   0   4.4
21.16   0   4.4
21.18   0   4.4
21.2   0   4.4
21.22   0   4.4
21.24   0   4.4
21.26   0   4.4
21.28   0   4.4
21.3   0   4.4
21.32   0   4.4
21.34   0   4.4
21.36   0   4.4
21.38   0   4.4
21.4   0   4.4
21.42   0   4.4
21.44   0   4.4
21.46   0   4.4
21.48   0   4.4
21.5   0   4.4
21.52   0   4.4
21.54   0   4.4
21.56   0   4.4
21.58   0   4.4
21.6   0   4.4
21.62   0   4.4
21.64   0   4.4
21.66   0   4.4
21.68   0   4.4
21.7   0   4.4
21.72   0   4.4
21.74   0   4.4
21.76   0   4.4
21.78   0   4.4
21.8   0   4.4
21.82   0   4.4
21.84   0   4.4
21.86   0   4.4
21.88   0   4.4
21.9   0   4.4
21.92   0   4.4
21.94   0   4.4
21.96   0   4.4
21.98   0   4.4
22   0   4.4
22.02   0   4.4
22.04   0   4.4
22.06   0   4.4
22.08   0   4.4
22.1   0   4.4
22.12   0   4.4
22.14   0   4.4
22.16   0   4.4
22.18   0   4.4
22.2   0   4.4
22.22   0   4.4
22.24   0   4.4
22.26   0   4.4
22.28   0   4.4
22.3   0   4.4
22.32   0   4.4
22.34   0   4.4
22.36   0   4.4
22.38   0   4.4
22.4   0   4.4
22.42   0   4.4
22.44   0   4.4
22.46   0   4.4
22.48   0   4.4
22.5   0   4.4
22.52   0   4.4
22.54   0   4.4
22.56   0   4.4
22.58   0.0886165   4.4
22.6   0.0910719   4.4
22.62   0.0936307   4.4
22.64   0.0962988   4.4
22.66   0.0990825   4.4
22.68   0.101989   4.4
22.7   0.105025   4.4
22.72   0.108198   4.4
22.74   0.111517   4.4
22.76   0.114992   4.4
22.78   0.118631   4.4
22.8   0.122446   4.4
22.82   0.126447   4.4
22.84   0.130648   4.4
22.86   0.135062   4.4
22.88   0.139703   4.4
22.9   0.144587   4.4
22.92   0.149732   4.4
22.94   0.155156   4.4
22.96   0.16088   4.4
22.98   0.166927   4.4
23   0.173321   4.4
23.02   0.180089   4.4
23.04   0.18726   4.4
23.06   0.194869   4.4
23.08   0.202951   4.4
23.1   0.211545   4.4
23.12   0.427857   4.4
23.14   0.443489   4.4
23.16   0.460035   4.4
23.18   0.477571   4.4
23.2   0.496181   4.4
23.22   0.515959   4.4
23.24   0.537009   4.4
23.26   0.559447   4.4
23.28   0.583405   4.4
23.3   0.609029   4.4
23.32   0.636486   4.4
23.34   0.665962   4.4
23.36   0.697673   4.4
23.38   0.731861   4.4
23.4   0.768805   4.4
23.42   0.808826   4.4
23.44   0.852294   4.4
23.46   0.899641   4.4
23.48   0.951367   4.4
23.5   1.00806   4.4
23.52   1.07042   4.4
23.54   1.13927   4.4
23.56   1.21559   4.4
23.58   1.30058   4.4
23.6   1.39566   4.4
23.62   1.50262   4.4
23.64   1.62361   4.4
23.66   1.76137   4.4
23.68   1.91929   4.4
23.7   2.10175   4.4
23.72   2.31438   4.4
23.74   2.56454   4.4
23.76   2.86205   4.4
23.78   8.62102   4.4
23.8   9.21086   4.4
23.82   9.912   4.4
23.84   10.7621   4.4
23.86   11.8171   4.4
23.88   13.1646   4.4
23.9   14.9531   4.4
23.92   17.4624   4.4
23.94   21.2497   4.60974
23.96   27.3673   5.23137
23.98   37.4937   6.12321
24   53.5971   7.32101
24.02   76.1339   8.72547
24.04   97.9784   9.8984
24.06   100.832   10.0415
24.08   81.8668   9.04803
24.1   59.359   7.70448
24.12   42.8267   6.54421
24.14   32.5973   5.70941
24.16   26.7797   5.17491
24.18   23.6018   4.85817
24.2   21.9088   4.68068
24.22   21.0824   4.59155
24.24   20.8225   4.56317
24.26   20.9859   4.58103
24.28   21.5059   4.63745
24.3   22.3616   4.7288
24.32   23.5663   4.85451
24.34   25.1685   5.01682
24.36   27.2591   5.22102
24.38   29.9923   5.47652
24.4   33.6327   5.79937
24.42   38.6699   6.21852
24.44   46.0771   6.78801
24.46   57.7568   7.59979
24.48   76.9728   8.77341
24.5   108.106   10.3974
24.52   154.258   12.4201
24.54   207.834   14.4165
24.56   234.155   15.3021
24.58   205.737   14.3435
24.6   154.814   12.4424
24.62   113.247   10.6417
24.64   86.7095   9.31179
24.66   71.7497   8.47052
24.68   64.0886   8.00554
24.7   60.6581   7.78833
24.72   59.7281   7.7284
24.74   60.4531   7.77516
24.76   62.4445   7.90219
24.78   65.535   8.09537
24.8   69.6765   8.34724
24.82   74.9019   8.65459
24.84   81.3119   9.01731
24.86   89.075   9.43795
24.88   98.4358   9.92148
24.9   109.734   10.4754
24.92   123.435   11.1101
24.94   140.174   11.8395
24.96   160.835   12.6821
24.98   186.654   13.6621
25   219.408   14.8124
25.02   261.709   16.1774
25.04   317.548   17.8199
25.06   393.419   19.8348
25.08   500.967   22.3823
25.1   663.038   25.7495
25.12   924.697   30.4088
25.14   1365.4   36.9514
25.16   2097.1   45.7941
25.18   3215.03   56.7012
25.2   4593.88   67.7782
25.22   5438.47   73.746
25.24   4854.15   69.6717
25.26   3492.62   59.0984
25.28   2295.41   47.9104
25.3   1488.75   38.5843
25.32   997.42   31.5819
25.34   706.285   26.576
25.36   528.092   22.9803
25.38   411.486   20.2851
25.4   330.073   18.1679
25.42   270.534   16.4479
25.44   225.598   15.0199
25.46   190.875   13.8158
25.48   163.518   12.7874
25.5   141.6   11.8996
25.52   123.782   11.1257
25.54   109.021   10.4413
25.56   96.8005   9.83873
25.58   86.5165   9.30143
25.6   77.7826   8.81945
25.62   70.3036   8.38473
25.64   63.8511   7.99069
25.66   58.246   7.63191
25.68   53.3468   7.30389
25.7   49.04   7.00286
25.72   45.2341   6.72563
25.74   41.8545   6.46951
25.76   38.84   6.23217
25.78   36.1398   6.01164
25.8   33.712   5.8062
25.82   31.5211   5.61436
25.84   29.5373   5.43482
25.86   27.7353   5.26643
25.88   26.0937   5.1082
25.9   24.5941   4.95924
25.92   23.2204   4.81876
25.94   21.9592   4.68606
25.96   20.7984   4.56052
25.98   19.7277   4.44159
26   18.7381   4.4
26.02   17.6206   4.4
26.04   16.7757   4.4
26.06   16.0888   4.4
26.08   15.3607   4.4
26.1   14.6822   4.4
26.12   14.049   4.4
26.14   13.4574   4.4
26.16   12.9039   4.4
26.18   12.3855   4.4
26.2   11.8994   4.4
26.22   11.4433   4.4
26.24   11.0149   4.4
26.26   10.6124   4.4
26.28   10.2339   4.4
26.3   9.87806   4.4
26.32   9.54348   4.4
26.34   9.23373   4.4
26.36   8.93868   4.4
26.38   8.66217   4.4
26.4   8.40376   4.4
26.42   8.1633   4.4
26.44   7.94104   4.4
26.46   7.95189   4.4
26.48   7.77509   4.4
26.5   7.6218   4.4
26.52   7.4967   4.4
26.54   7.40807   4.4
26.56   7.37177   4.4
26.58   7.4199   4.4
26.6   7.61481   4.4
26.62   8.06043   4.4
26.64   8.88868   4.4
26.66   10.1681   4.4
26.68   6.28229   4.4
26.7   6.79459   4.4
26.72   5.7184   4.4
26.74   14.1019   4.4
26.76   13.1842   4.4
26.78   12.7146   4.4
26.8   12.5767   4.4
26.82   12.6467   4.4
26.84   12.8397   4.4
26.86   13.109   4.4
26.88   13.4317   4.4
26.9   13.7968   4.4
26.92   14.1988   4.4
26.94   14.635   4.4
26.96   15.1044   4.4
26.98   15.6072   4.4
27   16.1441   4.4
27.02   16.7169   4.4
27.04   17.3276   4.4
27.06   17.9791   4.4
27.08   18.6745   4.4
27.1   19.418   4.40658
27.12   20.2142   4.49602
27.14   21.0687   4.59007
27.16   21.9884   4.68918
27.18   22.9813   4.79388
27.2   24.0574   4.90483
27.22   25.229   5.02284
27.24   26.5115   5.14893
27.26   27.9249   5.2844
27.28   29.4952   5.43095
27.3   31.2577   5.59086
27.32   33.2613   5.76726
27.34   35.586   5.9654
27.36   38.3196   6.19028
27.38   41.6488   6.45359
27.4   45.9012   6.77504
27.42   51.7202   7.19167
27.44   60.3067   7.76574
27.46   73.5575   8.57657
27.48   93.6642   9.67803
27.5   121.027   11.0012
27.52   147.351   12.1388
27.54   152.302   12.3411
27.56   133.834   11.5687
27.58   112.347   10.5994
27.6   97.9793   9.89845
27.62   90.9971   9.53924
27.64   89.3783   9.45401
27.66   91.279   9.554
27.68   95.6041   9.77773
27.7   101.903   10.0947
27.72   110.144   10.4949
27.74   120.509   10.9777
27.76   133.161   11.5395
27.78   147.906   12.1617
27.8   165.015   12.8458
27.82   186.932   13.6723
27.84   217.586   14.7508
27.86   261.932   16.1843
27.88   325.28   18.0355
27.9   408.317   20.2069
27.92   490.994   22.1584
27.94   530.882   23.0409
27.96   533.957   23.1075
27.98   548.456   23.4191
28   598.814   24.4707
28.02   693.501   26.3344
28.04   843.27   29.0391
28.06   1073   32.7567
28.08   1437.89   37.9196
28.1   2046.65   45.24
28.12   3077.09   55.4716
28.14   4744.73   68.882
28.16   7125.01   84.4098
28.18   9531.82   97.631
28.2   10000   100
28.22   7989.19   89.3823
28.24   5454.66   73.8557
28.26   3539.79   59.4962
28.28   2319.2   48.158
28.3   1590.41   39.88
28.32   1155.16   33.9876
28.34   881.293   29.6866
28.36   696.532   26.3919
28.38   564.554   23.7603
28.4   467.245   21.6159
28.42   392.466   19.8107
28.44   334.164   18.2802
28.46   287.882   16.9671
28.48   250.563   15.8292
28.5   220.056   14.8343
28.52   194.816   13.9577
28.54   173.712   13.18
28.56   155.902   12.4861
28.58   140.749   11.8638
28.6   127.769   11.3035
28.62   116.59   10.7977
28.64   106.933   10.3408
28.66   98.5987   9.92969
28.68   91.4761   9.56432
28.7   85.5529   9.24948
28.72   80.9036   8.99465
28.74   77.595   8.8088
28.76   75.3118   8.67823
28.78   72.5427   8.5172
28.8   67.6183   8.22304
28.82   61.6711   7.85309
28.84   56.3541   7.50694
28.86   52.0371   7.21367
28.88   48.5544   6.9681
28.9   45.6751   6.75833
28.92   43.2247   6.57455
28.94   41.102   6.41108
28.96   39.2646   6.26615
28.98   37.7184   6.14153
29   36.5188   6.04308
29.02   35.6704   5.97247
29.04   35.4675   5.95546
29.06   35.7214   5.97674
29.08   35.6647   5.97199
29.1   34.1796   5.84634
29.12   31.7461   5.63437
29.14   29.4841   5.42993
29.16   27.7301   5.26594
29.18   26.4185   5.13989
29.2   25.4182   5.04165
29.22   24.625   4.96235
29.24   23.9712   4.89604
29.26   23.4337   4.84084
29.28   22.9922   4.79502
29.3   22.6396   4.75811
29.32   22.3734   4.73006
29.34   22.1945   4.71111
29.36   22.1062   4.70172
29.38   22.1145   4.7026
29.4   22.2281   4.71467
29.42   22.2512   4.71711
29.44   22.6209   4.75614
29.46   23.1447   4.8109
29.48   23.8502   4.88366
29.5   24.7733   4.97728
29.52   25.9623   5.09532
29.54   27.4812   5.24225
29.56   29.4173   5.42377
29.58   31.891   5.64721
29.6   35.0715   5.92212
29.62   39.2022   6.26117
29.64   44.6428   6.68152
29.66   51.9466   7.2074
29.68   52.5431   7.24866
29.7   67.3119   8.20438
29.72   89.7996   9.47626
29.74   126.433   11.2443
29.76   188.242   13.7201
29.78   290.043   17.0306
29.8   442.35   21.0321
29.82   619.568   24.8911
29.84   704.389   26.5403
29.86   603.258   24.5613
29.88   424.975   20.6149
29.9   277.642   16.6626
29.92   180.547   13.4368
29.94   121.923   11.0419
29.96   87.1406   9.33492
29.98   65.6354   8.10157
30   51.3877   7.16852
30.02   41.3513   6.4305
30.04   33.9723   5.82858
30.06   28.3841   5.32767
30.08   24.0546   4.90454
30.1   20.6356   4.54265
30.12   17.891   4.4
30.14   15.6556   4.4
30.16   13.8117   4.4
30.18   12.2735   4.4
30.2   10.9774   4.4
30.22   9.88903   4.4
30.24   8.9352   4.4
30.26   8.12005   4.4
30.28   7.41146   4.4
30.3   6.79171   4.4
30.32   6.2466   4.4
30.34   5.76467   4.4
30.36   5.33655   4.4
30.38   4.95457   4.4
30.4   4.61234   4.4
30.42   4.30457   4.4
30.44   4.0268   4.4
30.46   3.77529   4.4
30.48   3.54684   4.4
30.5   3.33874   4.4
30.52   3.14866   4.4
30.54   2.97461   4.4
30.56   3.34859   4.4
30.58   3.2169   4.4
30.6   3.09733   4.4
30.62   2.98877   4.4
30.64   2.89027   4.4
30.66   2.80097   4.4
30.68   2.72016   4.4
30.7   2.64718   4.4
30.72   2.58149   4.4
30.74   2.5226   4.4
30.76   2.47008   4.4
30.78   2.42358   4.4
30.8   2.38279   4.4
30.82   2.34743   4.4
30.84   2.31728   4.4
30.86   2.29217   4.4
30.88   2.27195   4.4
30.9   2.2565   4.4
30.92   2.24576   4.4
30.94   2.23967   4.4
30.96   2.23824   4.4
30.98   2.24149   4.4
31   2.24947   4.4
31.02   2.26228   4.4
31.04   2.93213   4.4
31.06   2.97345   4.4
31.08   3.02091   4.4
31.1   3.07481   4.4
31.12   3.13552   4.4
31.14   3.20345   4.4
31.16   3.27913   4.4
31.18   3.36311   4.4
31.2   3.45609   4.4
31.22   3.55886   4.4
31.24   3.67233   4.4
31.26   3.79759   4.4
31.28   3.93593   4.4
31.3   3.40809   4.4
31.32   3.59566   4.4
31.34   3.80111   4.4
31.36   4.02713   4.4
31.38   4.27708   4.4
31.4   4.55515   4.4
31.42   4.86669   4.4
31.44   5.21858   4.4
31.46   5.6205   4.4
31.48   6.08546   4.4
31.5   6.63293   4.4
31.52   7.29448   4.4
31.54   8.12706   4.4
31.56   9.23835   4.4
31.58   10.8184   4.4
31.6   13.1463   4.4
31.62   16.5014   4.4
31.64   20.7623   4.55657
31.66   24.3622   4.93581
31.68   25.2903   5.02894
31.7   23.6143   4.85945
31.72   22.1312   4.70438
31.74   21.8731   4.67687
31.76   22.9168   4.78715
31.78   25.1383   5.01381
31.8   28.5116   5.33963
31.82   33.2026   5.76217
31.84   39.6251   6.29485
31.86   48.5734   6.96946
31.88   61.5883   7.84782
31.9   81.7711   9.04274
31.92   115.052   10.7262
31.94   171.082   13.0798
31.96   261.612   16.1744
31.98   391.038   19.7747
32   523.09   22.8712
32.02   551.406   23.482
32.04   444.003   21.0714
32.06   306.612   17.5103
32.08   202.649   14.2355
32.1   136.676   11.6909
32.12   97.7747   9.88811
32.14   75.1505   8.66894
32.16   61.6052   7.8489
32.18   53.2253   7.29557
32.2   48.0923   6.93486
32.22   45.2789   6.72896
32.24   44.3432   6.65907
32.26   45.1265   6.71762
32.28   47.6925   6.90598
32.3   52.3419   7.23477
32.32   59.713   7.72742
32.34   71.0654   8.43003
32.36   88.9608   9.43191
32.38   118.547   10.8879
32.4   169.061   13.0023
32.42   253.821   15.9318
32.44   384.964   19.6205
32.46   551.036   23.4742
32.48   662.907   25.747
32.5   604.567   24.5879
32.52   441.626   21.0149
32.54   293.32   17.1266
32.56   192.189   13.8632
32.58   130.3   11.4149
32.6   93.6513   9.67736
32.62   71.35   8.44689
32.64   56.8909   7.54261
32.66   46.9117   6.84921
32.68   39.7231   6.30263
32.7   34.4137   5.86632
32.72   30.4411   5.51735
32.74   27.4606   5.24029
32.76   25.2465   5.02459
32.78   23.6507   4.8632
32.8   22.5792   4.75176
32.82   21.9788   4.68815
32.84   21.8302   4.67228
32.86   22.1465   4.70601
32.88   22.9766   4.79339
32.9   24.4141   4.94107
32.92   26.6156   5.15903
32.94   29.8348   5.46212
32.96   34.4956   5.8733
32.98   41.3627   6.43139
33   51.9384   7.20683
33.02   69.2125   8.31941
33.04   98.5588   9.92768
33.06   147.791   12.1569
33.08   224.232   14.9744
33.1   322.065   17.9462
33.12   390.634   19.7645
33.14   359.659   18.9647
33.16   264.078   16.2505
33.18   175.563   13.25
33.2   114.81   10.7149
33.22   77.4878   8.80271
33.24   55.3205   7.43777
33.26   41.7843   6.46408
33.28   32.9558   5.74071
33.3   26.7991   5.17678
33.32   22.2904   4.72127
33.34   18.8767   4.4
33.36   16.2273   4.4
33.38   14.1288   4.4
33.4   12.4373   4.4
33.42   11.0529   4.4
33.44   9.90433   4.4
33.46   8.94001   4.4
33.48   8.12168   4.4
33.5   6.90463   4.4
33.52   6.31234   4.4
33.54   6.27108   4.4
33.56   5.83393   4.4
33.58   5.45113   4.4
33.6   5.11423   4.4
33.62   4.81643   4.4
33.64   4.55217   4.4
33.66   4.31689   4.4
33.68   4.10684   4.4
33.7   3.91887   4.4
33.72   3.75036   4.4
33.74   3.5991   4.4
33.76   3.46322   4.4
33.78   3.34115   4.4
33.8   3.23154   4.4
33.82   3.13325   4.4
33.84   3.04528   4.4
33.86   2.96682   4.4
33.88   2.89714   4.4
33.9   2.83565   4.4
33.92   2.78182   4.4
33.94   2.73524   4.4
33.96   2.0721   4.4
33.98   2.05553   4.4
34   2.04468   4.4
34.02   2.03941   4.4
34.04   2.03963   4.4
34.06   2.04532   4.4
34.08   2.05649   4.4
34.1   2.07319   4.4
34.12   2.09554   4.4
34.14   2.1237   4.4
34.16   2.15788   4.4
34.18   2.19838   4.4
34.2   2.24551   4.4
34.22   2.2997   4.4
34.24   2.36141   4.4
34.26   2.43124   4.4
34.28   2.50985   4.4
34.3   2.59802   4.4
34.32   2.69667   4.4
34.34   2.80687   4.4
34.36   2.92988   4.4
34.38   3.06716   4.4
34.4   3.22042   4.4
34.42   3.3917   4.4
34.44   3.58337   4.4
34.46   3.79827   4.4
34.48   4.03979   4.4
34.5   4.31197   4.4
34.52   4.6197   4.4
34.54   4.96891   4.4
34.56   5.36685   4.4
34.58   5.82246   4.4
34.6   5.97844   4.4
34.62   6.59532   4.4
34.64   7.31222   4.4
34.66   8.1518   4.4
34.68   9.14353   4.4
34.7   10.3261   4.4
34.72   11.7514   4.4
34.74   13.4896   4.4
34.76   15.6383   4.4
34.78   18.5318   4.4
34.8   21.982   4.6885
34.82   26.4792   5.14579
34.84   32.5058   5.70138
34.86   40.8416   6.39074
34.88   53.0211   7.28156
34.9   72.083   8.49017
34.92   103.746   10.1856
34.94   157.068   12.5327
34.96   242.498   15.5723
34.98   361.779   19.0205
35   474.595   21.7852
35.02   482.807   21.9729
35.04   376.913   19.4143
35.06   254.976   15.968
35.08   165.308   12.8572
35.1   108.757   10.4287
35.12   75.1039   8.66625
35.14   54.9442   7.41243
35.16   42.1761   6.49431
35.18   33.5096   5.78875
35.2   27.3105   5.22594
35.22   22.6865   4.76304
35.24   19.1546   4.4
35.26   16.4006   4.4
35.28   14.2157   4.4
35.3   12.4561   4.4
35.32   11.0207   4.4
35.34   9.83667   4.4
35.36   8.85043   4.4
35.38   8.02211   4.4
35.4   7.32151   4.4
35.42   6.72545   4.4
35.44   6.21593   4.4
35.46   5.77885   4.4
35.48   5.40306   4.4
35.5   5.07968   4.4
35.52   4.80161   4.4
35.54   4.56315   4.4
35.56   4.35976   4.4
35.58   4.18779   4.4
35.6   4.04438   4.4
35.62   3.92731   4.4
35.64   3.83497   4.4
35.66   3.76622   4.4
35.68   3.72043   4.4
35.7   3.69746   4.4
35.72   3.6976   4.4
35.74   3.76355   4.4
35.76   3.81416   4.4
35.78   3.8922   4.4
35.8   4.0005   4.4
35.82   4.14282   4.4
35.84   4.32411   4.4
35.86   4.55082   4.4
35.88   4.83143   4.4
35.9   5.17705   4.4
35.92   5.85657   4.4
35.94   6.38841   4.4
35.96   7.04676   4.4
35.98   7.86861   4.4
36   8.90599   4.4
36.02   10.2338   4.4
36.04   11.9627   4.4
36.06   14.264   4.4
36.08   17.4217   4.4
36.1   21.9573   4.68586
36.12   28.9029   5.37614
36.14   40.2561   6.34477
36.16   59.3835   7.70607
36.18   90.6811   9.52266
36.2   136.876   11.6994
36.22   188.708   13.7371
36.24   210.259   14.5003
36.26   179.808   13.4093
36.28   130.601   11.4281
36.3   88.5991   9.41271
36.32   59.0481   7.68428
36.34   40.4285   6.35834
36.36   29.1627   5.40025
36.38   22.2094   4.71268
36.4   17.6915   4.4
36.42   14.5949   4.4
36.44   12.388   4.4
36.46   10.7824   4.4
36.48   9.61289   4.4
36.5   8.3218   4.4
36.52   7.79912   4.4
36.54   7.5723   4.4
36.56   7.71235   4.4
36.58   8.39192   4.4
36.6   9.89692   4.4
36.62   12.5411   4.4
36.64   16.4974   4.4
36.66   19.7033   4.43884
36.68   19.2188   4.4
36.7   15.4523   4.4
36.72   11.5598   4.4
36.74   8.7969   4.4
36.76   7.09281   4.4
36.78   6.1089   4.4
36.8   5.55506   4.4
36.82   5.24987   4.4
36.84   5.09844   4.4
36.86   5.05515   4.4
36.88   5.09835   4.4
36.9   5.21847   4.4
36.92   5.41332   4.4
36.94   5.68643   4.4
36.96   6.04688   4.4
36.98   6.51011   4.4
37   7.09996   4.4
37.02   7.8525   4.4
37.04   8.8239   4.4
37.06   10.108   4.4
37.08   11.8772   4.4
37.1   14.4622   4.4
37.12   18.4579   4.4
37.14   24.7606   4.976
37.16   34.3248   5.85874
37.18   47.022   6.85726
37.2   58.3174   7.63658
37.22   59.9604   7.74341
37.24   54.2201   7.36343
37.26   50.4365   7.10187
37.28   53.3715   7.30558
37.3   65.807   8.11215
37.32   91.6655   9.57421
37.34   135.792   11.653
37.36   198.755   14.0981
37.38   259.028   16.0944
37.4   263.837   16.2431
37.42   207.089   14.3906
37.44   141.343   11.8888
37.46   92.9377   9.64042
37.48   62.4639   7.90341
37.5   44.4516   6.6672
37.52   33.8529   5.81833
37.54   27.4107   5.23553
37.56   23.4257   4.84001
37.58   21.1707   4.60116
37.6   20.4962   4.52728
37.62   21.6428   4.65218
37.64   25.0462   5.00462
37.66   30.7643   5.54656
37.68   36.7215   6.05983
37.7   36.9302   6.07702
37.72   30.7157   5.54218
37.74   23.4216   4.83959
37.76   18.0524   4.4
37.78   14.7685   4.4
37.8   12.9869   4.4
37.82   12.1726   4.4
37.84   11.9895   4.4
37.86   12.281   4.4
37.88   13.0099   4.4
37.9   14.217   4.4
37.92   16.0138   4.4
37.94   18.6063   4.4
37.96   22.3693   4.72962
37.98   28.0306   5.29439
38   37.0556   6.08733
38.02   52.207   7.22544
38.04   77.8524   8.8234
38.06   119.001   10.9088
38.08   176.366   13.2803
38.1   230.162   15.1711
38.12   233.161   15.2696
38.14   181.785   13.4828
38.16   123.214   11.1002
38.18   80.2711   8.95941
38.2   53.2016   7.29394
38.22   37.0792   6.08927
38.24   27.3979   5.2343
38.26   21.2464   4.60939
38.28   17.0565   4.4
38.3   14.0419   4.4
38.32   11.7911   4.4
38.34   10.0661   4.4
38.36   8.71658   4.4
38.38   7.64236   4.4
38.4   6.77466   4.4
38.42   6.23293   4.4
38.44   6.47874   4.4
38.46   6.01749   4.4
38.48   5.63576   4.4
38.5   5.31922   4.4
38.52   5.05694   4.4
38.54   4.84051   4.4
38.56   4.66348   4.4
38.58   4.54165   4.4
38.6   4.43021   4.4
38.62   4.34656   4.4
38.64   4.28864   4.4
38.66   4.2551   4.4
38.68   4.2037   4.4
38.7   4.21857   4.4
38.72   4.25756   4.4
38.74   4.32195   4.4
38.76   4.41383   4.4
38.78   4.53625   4.4
38.8   4.69355   4.4
38.82   4.8917   4.4
38.84   5.13895   4.4
38.86   5.44664   4.4
38.88   5.58232   4.4
38.9   6.07173   4.4
38.92   6.69238   4.4
38.94   7.49298   4.4
38.96   8.54957   4.4
38.98   9.99061   4.4
39   12.0564   4.4
39.02   15.2259   4.4
39.04   20.4121   4.51797
39.06   29.0991   5.39436
39.08   43.0917   6.56442
39.1   63.0597   7.94101
39.12   83.4121   9.13302
39.14   87.8057   9.37047
39.16   71.3835   8.44887
39.18   50.3684   7.09707
39.2   34.5261   5.87589
39.22   24.5189   4.95166
39.24   18.6673   4.4
39.26   15.3127   4.4
39.28   13.3477   4.4
39.3   12.1675   4.4
39.32   11.4711   4.4
39.34   11.1057   4.4
39.36   10.9879   4.4
39.38   11.0694   4.4
39.4   11.3225   4.4
39.42   11.7336   4.4
39.44   12.2996   4.4
39.46   13.0256   4.4
39.48   13.925   4.4
39.5   15.0197   4.4
39.52   17.0402   4.4
39.54   18.6567   4.4
39.56   20.6155   4.54043
39.58   23.0133   4.79721
39.6   25.7607   5.0755
39.62   29.4735   5.42895
39.64   34.0786   5.83769
39.66   39.5996   6.29282
39.68   46.0965   6.78944
39.7   54.309   7.36946
39.72   65.4772   8.0918
39.74   81.2753   9.01528
39.76   104.748   10.2346
39.78   141   11.8743
39.8   199.76   14.1336
39.82   294.93   17.1735
39.84   440.332   20.9841
39.86   630.219   25.1042
39.88   829.992   28.8096
39.9   963.367   31.0382
39.92   893.298   29.8881
39.94   666.549   25.8176
39.96   449.832   21.2092
39.98   301.249   17.3565
40   211.736   14.5512
40.02   157.929   12.567
40.04   120.67   10.985
40.06   93.0705   9.6473
40.08   73.2016   8.55579
40.1   59.0548   7.68472
40.12   48.8683   6.99059
40.14   41.451   6.43824
40.16   35.755   5.97955
40.18   31.321   5.59652
40.2   27.8013   5.2727
40.22   24.9681   4.99681
40.24   22.6646   4.76074
40.26   20.779   4.5584
40.28   19.2291   4.4
40.3   17.954   4.4
40.32   16.9075   4.4
40.34   16.0548   4.4
40.36   15.3694   4.4
40.38   14.8312   4.4
40.4   14.4605   4.4
40.42   14.1776   4.4
40.44   14.0097   4.4
40.46   13.9529   4.4
40.48   14.0066   4.4
40.5   14.1731   4.4
40.52   14.458   4.4
40.54   14.8703   4.4
40.56   15.4233   4.4
40.58   16.1353   4.4
40.6   17.031   4.4
40.62   18.0642   4.4
40.64   19.4393   4.40901
40.66   21.1339   4.59717
40.68   23.2279   4.81953
40.7   25.8306   5.08238
40.72   29.095   5.39398
40.74   33.2385   5.76528
40.76   38.5787   6.21118
40.78   45.5955   6.75244
40.8   55.0564   7.42
40.82   68.3069   8.2648
40.84   87.9469   9.378
40.86   119.141   10.9152
40.88   171.274   13.0872
40.9   258.301   16.0717
40.92   394.143   19.853
40.94   572.157   23.9198
40.96   709.112   26.6292
40.98   670.913   25.902
41   503.15   22.431
41.02   341.135   18.4698
41.04   229.828   15.1601
41.06   163.559   12.789
41.08   128.069   11.3167
41.1   112.629   10.6127
41.12   112.488   10.6061
41.14   127.913   11.3099
41.16   161.496   12.7081
41.18   211.386   14.5391
41.2   257.439   16.0449
41.22   272.386   16.5041
41.24   253.795   15.9309
41.26   203.9   14.2793
41.28   145.841   12.0765
41.3   101.079   10.0538
41.32   71.9214   8.48065
41.34   53.862   7.33908
41.36   42.9192   6.55127
41.38   35.2089   5.9337
41.4   30.7808   5.54804
41.42   27.9984   5.29135
41.44   26.5328   5.151
41.46   26.3683   5.13501
41.48   27.8199   5.27446
41.5   31.7891   5.63818
41.52   39.7935   6.30821
41.54   53.8218   7.33633
41.56   74.8757   8.65308
41.58   97.704   9.88453
41.6   104.501   10.2226
41.62   86.9391   9.32412
41.64   62.4924   7.90522
41.66   43.5302   6.59774
41.68   31.4517   5.60818
41.7   24.5083   4.95059
41.72   20.9232   4.57419
41.74   19.6742   4.43557
41.76   20.5525   4.53349
41.78   23.9158   4.89038
41.8   30.1508   5.49098
41.82   38.1428   6.17599
41.84   42.3564   6.50818
41.86   37.4068   6.11611
41.88   28.0501   5.29624
41.9   20.0642   4.47931
41.92   14.6661   4.4
41.94   11.3093   4.4
41.96   9.24633   4.4
41.98   7.92298   4.4
42   7.01621   4.4
42.02   6.3598   4.4
42.04   5.86905   4.4
42.06   5.49727   4.4
42.08   5.21642   4.4
42.1   5.00894   4.4
42.12   4.86401   4.4
42.14   4.77558   4.4
42.16   4.74146   4.4
42.18   4.76296   4.4
42.2   4.84514   4.4
42.22   4.99766   4.4
42.24   5.23653   4.4
42.26   5.58741   4.4
42.28   6.09264   4.4
42.3   6.82776   4.4
42.32   7.93958   4.4
42.34   9.71778   4.4
42.36   12.6797   4.4
42.38   17.5737   4.4
42.4   25.0954   5.00953
42.42   34.6695   5.88808
42.44   40.7718   6.38528
42.46   38.2174   6.18202
42.48   29.8116   5.46
42.5   22.3287   4.72533
42.52   17.7387   4.4
42.54   15.7376   4.4
42.56   15.7515   4.4
42.58   17.602   4.4
42.6   21.6399   4.65187
42.62   29.1849   5.40231
42.64   42.4243   6.51339
42.66   63.6757   7.9797
42.68   93.118   9.64976
42.7   119.02   10.9096
42.72   117.615   10.8451
42.74   90.1994   9.49734
42.76   60.8012   7.79751
42.78   39.6329   6.29547
42.8   26.3759   5.13574
42.82   18.4813   4.4
42.84   13.7166   4.4
42.86   10.6645   4.4
42.88   8.56985   4.4
42.9   7.05361   4.4
42.92   5.91593   4.4
42.94   5.03997   4.4
42.96   4.35146   4.4
42.98   3.80073   4.4
43   3.35349   4.4
43.02   2.98545   4.4
43.04   2.67905   4.4
43.06   2.32901   4.4
43.08   2.11279   4.4
43.1   1.9281   4.4
43.12   1.76925   4.4
43.14   1.63181   4.4
43.16   1.51226   4.4
43.18   1.40782   4.4
43.2   1.31624   4.4
43.22   1.23571   4.4
43.24   1.16474   4.4
43.26   1.10213   4.4
43.28   1.04687   4.4
43.3   0.964055   4.4
43.32   0.922108   4.4
43.34   0.885435   4.4
43.36   0.853588   4.4
43.38   0.826211   4.4
43.4   0.803025   4.4
43.42   0.783826   4.4
43.44   0.768478   4.4
43.46   0.756909   4.4
43.48   0.749113   4.4
43.5   0.745155   4.4
43.52   0.745173   4.4
43.54   0.749388   4.4
43.56   0.758122   4.4
43.58   0.771809   4.4
43.6   0.791025   4.4
43.62   0.816526   4.4
43.64   0.84929   4.4
43.66   0.89059   4.4
43.68   0.942085   4.4
43.7   1.00596   4.4
43.72   1.0851   4.4
43.74   1.18339   4.4
43.76   1.30613   4.4
43.78   1.46068   4.4
43.8   1.65743   4.4
43.82   1.91145   4.4
43.84   2.24528   4.4
43.86   2.83041   4.4
43.88   3.45833   4.4
43.9   4.37471   4.4
43.92   5.77047   4.4
43.94   8.14397   4.4
43.96   12.1463   4.4
43.98   18.5922   4.4
44   27.707   5.26374
44.02   36.6743   6.05593
44.04   37.9679   6.16181
44.06   30.0947   5.48586
44.08   20.5639   4.53475
44.1   13.4478   4.4
44.12   8.93434   4.4
44.14   6.24524   4.4
44.16   4.63915   4.4
44.18   3.62772   4.4
44.2   2.83279   4.4
44.22   2.34949   4.4
44.24   1.99354   4.4
44.26   1.72375   4.4
44.28   1.51587   4.4
44.3   1.35338   4.4
44.32   1.22495   4.4
44.34   1.12262   4.4
44.36   1.04068   4.4
44.38   0.974954   4.4
44.4   0.922366   4.4
44.42   0.8806   4.4
44.44   0.847903   4.4
44.46   0.863201   4.4
44.48   0.846088   4.4
44.5   0.834963   4.4
44.52   0.829243   4.4
44.54   0.8285   4.4
44.56   0.832433   4.4
44.58   0.840848   4.4
44.6   0.853647   4.4
44.62   0.870815   4.4
44.64   0.892422   4.4
44.66   0.918616   4.4
44.68   0.949626   4.4
44.7   0.98577   4.4
44.72   1.02746   4.4
44.74   1.07521   4.4
44.76   1.12967   4.4
44.78   1.19163   4.4
44.8   1.26204   4.4
44.82   1.34208   4.4
44.84   1.43319   4.4
44.86   1.53711   4.4
44.88   1.65601   4.4
44.9   1.79256   4.4
44.92   1.95011   4.4
44.94   2.13287   4.4
44.96   2.3462   4.4
44.98   2.597   4.4
45   2.89423   4.4
45.02   3.24977   4.4
45.04   3.67951   4.4
45.06   4.20516   4.4
45.08   4.85689   4.4
45.1   5.67762   4.4
45.12   6.72992   4.4
45.14   8.1083   4.4
45.16   9.96384   4.4
45.18   12.579   4.4
45.2   16.4289   4.4
45.22   22.5471   4.74838
45.24   32.7887   5.72614
45.26   49.931   7.06618
45.28   76.7942   8.76323
45.3   112.266   10.5956
45.32   140.191   11.8402
45.34   133.338   11.5472
45.36   99.643   9.98213
45.38   66.4975   8.1546
45.4   43.3461   6.58378
45.42   29.1094   5.39532
45.44   20.8029   4.56102
45.46   15.9869   4.4
45.48   13.1712   4.4
45.5   11.5027   4.4
45.52   10.2179   4.4
45.54   8.81022   4.4
45.56   7.38847   4.4
45.58   6.26649   4.4
45.6   5.49629   4.4
45.62   5.02878   4.4
45.64   4.81019   4.4
45.66   4.78285   4.4
45.68   4.82643   4.4
45.7   4.9104   4.4
45.72   4.90301   4.4
45.74   5.08165   4.4
45.76   5.55654   4.4
45.78   6.46374   4.4
45.8   8.08058   4.4
45.82   10.9318   4.4
45.84   15.8113   4.4
45.86   23.515   4.84923
45.88   33.656   5.80138
45.9   41.4324   6.4368
45.92   39.0995   6.25296
45.94   29.268   5.40999
45.96   19.7406   4.44304
45.98   13.098   4.4
46   8.98913   4.4
46.02   6.54523   4.4
46.04   5.05815   4.4
46.06   4.09435   4.4
46.08   3.42694   4.4
46.1   2.94203   4.4
46.12   2.57866   4.4
46.14   2.30072   4.4
46.16   2.08509   4.4
46.18   1.91632   4.4
46.2   1.78383   4.4
46.22   1.68024   4.4
46.24   1.60039   4.4
46.26   1.54067   4.4
46.28   1.4987   4.4
46.3   1.47298   4.4
46.32   1.46287   4.4
46.34   1.46845   4.4
46.36   1.49064   4.4
46.38   1.53131   4.4
46.4   1.59354   4.4
46.42   1.68213   4.4
46.44   1.80434   4.4
46.46   1.97137   4.4
46.48   2.42979   4.4
46.5   2.75926   4.4
46.52   3.24054   4.4
46.54   3.98991   4.4
46.56   5.22608   4.4
46.58   7.29515   4.4
46.6   10.5959   4.4
46.62   15.193   4.4
46.64   19.542   4.42063
46.66   19.8998   4.46091
46.68   15.9239   4.4
46.7   11.3728   4.4
46.72   8.05104   4.4
46.74   6.00578   4.4
46.76   4.84944   4.4
46.78   4.22698   4.4
46.8   3.77528   4.4
46.82   3.64779   4.4
46.84   3.64996   4.4
46.86   3.75805   4.4
46.88   3.96518   4.4
46.9   4.27587   4.4
46.92   4.70498   4.4
46.94   5.27939   4.4
46.96   6.0422   4.4
46.98   7.05894   4.4
47   8.44342   4.4
47.02   10.384   4.4
47.04   13.2461   4.4
47.06   17.7597   4.4
47.08   25.2862   5.02853
47.1   37.9403   6.15957
47.12   58.0638   7.61996
47.14   85.6462   9.25452
47.16   110.242   10.4996
47.18   109.494   10.4639
47.2   84.3067   9.18187
47.22   57.0475   7.55298
47.24   37.3986   6.11544
47.26   25.124   5.01239
47.28   17.8609   4.4
47.3   13.5276   4.4
47.32   10.8711   4.4
47.34   9.04492   4.4
47.36   7.77388   4.4
47.38   6.81744   4.4
47.4   6.15546   4.4
47.42   5.68133   4.4
47.44   5.38209   4.4
47.46   5.16906   4.4
47.48   5.05336   4.4
47.5   5.0236   4.4
47.52   5.07385   4.4
47.54   5.20276   4.4
47.56   5.41318   4.4
47.58   5.71232   4.4
47.6   6.11235   4.4
47.62   6.63161   4.4
47.64   7.33558   4.4
47.66   8.18533   4.4
47.68   9.27309   4.4
47.7   10.6778   4.4
47.72   12.5168   4.4
47.74   14.9715   4.4
47.76   18.3418   4.4
47.78   23.1754   4.81409
47.8   30.5595   5.52807
47.82   42.6028   6.52708
47.84   62.9279   7.93271
47.86   96.3723   9.81694
47.88   146.294   12.0952
47.9   204.018   14.2835
47.92   230.889   15.195
47.94   197.278   14.0456
47.96   139.33   11.8038
47.98   91.8028   9.58138
48   60.7225   7.79246
48.02   42.274   6.50185
48.04   31.8508   5.64365
48.06   26.2894   5.12732
48.08   23.9771   4.89664
48.1   24.1679   4.91609
48.12   25.8084   5.0802
48.14   25.9897   5.09801
48.16   22.397   4.73255
48.18   17.2989   4.4
48.2   13.0992   4.4
48.22   10.2053   4.4
48.24   8.31887   4.4
48.26   7.08213   4.4
48.28   6.23541   4.4
48.3   5.62654   4.4
48.32   5.17488   4.4
48.34   4.83735   4.4
48.36   4.58916   4.4
48.38   4.41525   4.4
48.4   4.3066   4.4
48.42   4.25857   4.4
48.44   4.27012   4.4
48.46   4.34364   4.4
48.48   4.48518   4.4
48.5   4.70528   4.4
48.52   5.02038   4.4
48.54   5.48697   4.4
48.56   6.08029   4.4
48.58   6.88927   4.4
48.6   8.00917   4.4
48.62   9.61122   4.4
48.64   12.0296   4.4
48.66   15.8347   4.4
48.68   22.3343   4.72592
48.7   32.9475   5.73999
48.72   48.9139   6.99385
48.74   68.1107   8.25292
48.76   79.3203   8.90619
48.78   72.6047   8.52084
48.8   58.6416   7.65778
48.82   48.6379   6.97408
48.84   43.767   6.61567
48.86   43.1754   6.5708
48.88   45.2251   6.72496
48.9   43.511   6.59629
48.92   35.5678   5.96388
48.94   26.9149   5.18795
48.96   21.0383   4.58676
48.98   18.357   4.4
49   18.7266   4.4
49.02   22.2811   4.72029
49.04   29.2366   5.40708
49.06   38.3285   6.191
49.08   43.5068   6.59597
49.1   38.508   6.20548
49.12   28.3375   5.3233
49.14   19.6073   4.42801
49.16   13.8283   4.4
49.18   10.4742   4.4
49.2   8.78004   4.4
49.22   8.14816   4.4
49.24   7.99803   4.4
49.26   7.49782   4.4
49.28   6.338   4.4
49.3   5.10212   4.4
49.32   4.15089   4.4
49.34   3.49372   4.4
49.36   3.04979   4.4
49.38   2.52088   4.4
49.4   2.30458   4.4
49.42   2.14316   4.4
49.44   2.02041   4.4
49.46   1.92709   4.4
49.48   1.85752   4.4
49.5   1.80797   4.4
49.52   1.77599   4.4
49.54   1.76006   4.4
49.56   1.75934   4.4
49.58   1.77361   4.4
49.6   1.78782   4.4
49.62   1.83401   4.4
49.64   1.89789   4.4
49.66   1.98171   4.4
49.68   2.08865   4.4
49.7   2.22313   4.4
49.72   2.39125   4.4
49.74   2.60151   4.4
49.76   2.86596   4.4
49.78   3.20198   4.4
49.8   3.63558   4.4
49.82   4.20797   4.4
49.84   4.99082   4.4
49.86   6.12102   4.4
49.88   7.86475   4.4
49.9   10.6914   4.4
49.92   15.2716   4.4
49.94   22.2149   4.71327
49.96   30.9535   5.56359
49.98   37.1293   6.09338
50   35.3982   5.94964
