# Supplementary material for: Investigation of Potential Amorphisation and Co-Amorphisation Behaviour of the Benzene Di-Carboxylic Acids upon Cryo-Milling
Source: Molecules. 2019 Nov 5;24(21):3990. doi: 10.3390/molecules24213990 (PMC6865180; doi:10.3390/molecules24213990)
Supplement: Supplementary file 1 [file molecules-24-03990-s001.zip › SI_pack/Figure_7_Calculated_XRPD_patterns_TPA/TEPHTH12.xye]

1.54056
5   0   4.4
5.02   0   4.4
5.04   0   4.4
5.06   0   4.4
5.08   0   4.4
5.1   0   4.4
5.12   0   4.4
5.14   0   4.4
5.16   0   4.4
5.18   0   4.4
5.2   0   4.4
5.22   0   4.4
5.24   0   4.4
5.26   0   4.4
5.28   0   4.4
5.3   0   4.4
5.32   0   4.4
5.34   0   4.4
5.36   0   4.4
5.38   0   4.4
5.4   0   4.4
5.42   0   4.4
5.44   0   4.4
5.46   0   4.4
5.48   0   4.4
5.5   0   4.4
5.52   0   4.4
5.54   0   4.4
5.56   0   4.4
5.58   0   4.4
5.6   0   4.4
5.62   0   4.4
5.64   0   4.4
5.66   0   4.4
5.68   0   4.4
5.7   0   4.4
5.72   0   4.4
5.74   0   4.4
5.76   0   4.4
5.78   0   4.4
5.8   0   4.4
5.82   0   4.4
5.84   0   4.4
5.86   0   4.4
5.88   0   4.4
5.9   0   4.4
5.92   0   4.4
5.94   0   4.4
5.96   0   4.4
5.98   0   4.4
6   0   4.4
6.02   0   4.4
6.04   0   4.4
6.06   0   4.4
6.08   0   4.4
6.1   0   4.4
6.12   0   4.4
6.14   0   4.4
6.16   0   4.4
6.18   0   4.4
6.2   0   4.4
6.22   0   4.4
6.24   0   4.4
6.26   0   4.4
6.28   0   4.4
6.3   0   4.4
6.32   0   4.4
6.34   0   4.4
6.36   0   4.4
6.38   0   4.4
6.4   0   4.4
6.42   0   4.4
6.44   0   4.4
6.46   0   4.4
6.48   0   4.4
6.5   0   4.4
6.52   0   4.4
6.54   0   4.4
6.56   0   4.4
6.58   0   4.4
6.6   0   4.4
6.62   0   4.4
6.64   0   4.4
6.66   0   4.4
6.68   0   4.4
6.7   0   4.4
6.72   0   4.4
6.74   0   4.4
6.76   0   4.4
6.78   0   4.4
6.8   0   4.4
6.82   0   4.4
6.84   0   4.4
6.86   0   4.4
6.88   0   4.4
6.9   0   4.4
6.92   0   4.4
6.94   0   4.4
6.96   0   4.4
6.98   0   4.4
7   0   4.4
7.02   0   4.4
7.04   0   4.4
7.06   0   4.4
7.08   0   4.4
7.1   0   4.4
7.12   0   4.4
7.14   0   4.4
7.16   0   4.4
7.18   0   4.4
7.2   0   4.4
7.22   0   4.4
7.24   0   4.4
7.26   0   4.4
7.28   0   4.4
7.3   0   4.4
7.32   0   4.4
7.34   0   4.4
7.36   0   4.4
7.38   0   4.4
7.4   0   4.4
7.42   0   4.4
7.44   0   4.4
7.46   0   4.4
7.48   0   4.4
7.5   0   4.4
7.52   0   4.4
7.54   0   4.4
7.56   0   4.4
7.58   0   4.4
7.6   0   4.4
7.62   0   4.4
7.64   0   4.4
7.66   0   4.4
7.68   0   4.4
7.7   0   4.4
7.72   0   4.4
7.74   0   4.4
7.76   0   4.4
7.78   0   4.4
7.8   0   4.4
7.82   0   4.4
7.84   0   4.4
7.86   0   4.4
7.88   0   4.4
7.9   0   4.4
7.92   0   4.4
7.94   0   4.4
7.96   0   4.4
7.98   0   4.4
8   0   4.4
8.02   0   4.4
8.04   0   4.4
8.06   0   4.4
8.08   0   4.4
8.1   0   4.4
8.12   0   4.4
8.14   0   4.4
8.16   0   4.4
8.18   0   4.4
8.2   0   4.4
8.22   0   4.4
8.24   0   4.4
8.26   0   4.4
8.28   0   4.4
8.3   0   4.4
8.32   0   4.4
8.34   0   4.4
8.36   0   4.4
8.38   0   4.4
8.4   0   4.4
8.42   0   4.4
8.44   0   4.4
8.46   0   4.4
8.48   0   4.4
8.5   0   4.4
8.52   0   4.4
8.54   0   4.4
8.56   0   4.4
8.58   0   4.4
8.6   0   4.4
8.62   0   4.4
8.64   0   4.4
8.66   0   4.4
8.68   0   4.4
8.7   0   4.4
8.72   0   4.4
8.74   0   4.4
8.76   0   4.4
8.78   0   4.4
8.8   0   4.4
8.82   0   4.4
8.84   0   4.4
8.86   0   4.4
8.88   0   4.4
8.9   0   4.4
8.92   0   4.4
8.94   0   4.4
8.96   0   4.4
8.98   0   4.4
9   0   4.4
9.02   0   4.4
9.04   0   4.4
9.06   0   4.4
9.08   0   4.4
9.1   0   4.4
9.12   0   4.4
9.14   0   4.4
9.16   0   4.4
9.18   0   4.4
9.2   0   4.4
9.22   0   4.4
9.24   0   4.4
9.26   0   4.4
9.28   0   4.4
9.3   0   4.4
9.32   0   4.4
9.34   0   4.4
9.36   0   4.4
9.38   0   4.4
9.4   0   4.4
9.42   0   4.4
9.44   0   4.4
9.46   0   4.4
9.48   0   4.4
9.5   0   4.4
9.52   0   4.4
9.54   0   4.4
9.56   0   4.4
9.58   0   4.4
9.6   0   4.4
9.62   0   4.4
9.64   0   4.4
9.66   0   4.4
9.68   0   4.4
9.7   0   4.4
9.72   0   4.4
9.74   0   4.4
9.76   0   4.4
9.78   0   4.4
9.8   0   4.4
9.82   0   4.4
9.84   0   4.4
9.86   0   4.4
9.88   0   4.4
9.9   0   4.4
9.92   0   4.4
9.94   0   4.4
9.96   0   4.4
9.98   0   4.4
10   0   4.4
10.02   0   4.4
10.04   0   4.4
10.06   0   4.4
10.08   0   4.4
10.1   0   4.4
10.12   0   4.4
10.14   0   4.4
10.16   0   4.4
10.18   0   4.4
10.2   0   4.4
10.22   0   4.4
10.24   0   4.4
10.26   0   4.4
10.28   0   4.4
10.3   0   4.4
10.32   0   4.4
10.34   0   4.4
10.36   0   4.4
10.38   0   4.4
10.4   0   4.4
10.42   0   4.4
10.44   0   4.4
10.46   0   4.4
10.48   0   4.4
10.5   0   4.4
10.52   0   4.4
10.54   0   4.4
10.56   0   4.4
10.58   0   4.4
10.6   0   4.4
10.62   0   4.4
10.64   0   4.4
10.66   0   4.4
10.68   0   4.4
10.7   0   4.4
10.72   0   4.4
10.74   0   4.4
10.76   0   4.4
10.78   0   4.4
10.8   0   4.4
10.82   0   4.4
10.84   0   4.4
10.86   0   4.4
10.88   0   4.4
10.9   0   4.4
10.92   0   4.4
10.94   0   4.4
10.96   0   4.4
10.98   0   4.4
11   0   4.4
11.02   0   4.4
11.04   0   4.4
11.06   0   4.4
11.08   0   4.4
11.1   0   4.4
11.12   0   4.4
11.14   0   4.4
11.16   0   4.4
11.18   0   4.4
11.2   0   4.4
11.22   0   4.4
11.24   0   4.4
11.26   0   4.4
11.28   0   4.4
11.3   0   4.4
11.32   0   4.4
11.34   0   4.4
11.36   0   4.4
11.38   0   4.4
11.4   0   4.4
11.42   0   4.4
11.44   0   4.4
11.46   0   4.4
11.48   0   4.4
11.5   0   4.4
11.52   0   4.4
11.54   0   4.4
11.56   0   4.4
11.58   0   4.4
11.6   0   4.4
11.62   0   4.4
11.64   0   4.4
11.66   0   4.4
11.68   0   4.4
11.7   0   4.4
11.72   0   4.4
11.74   0   4.4
11.76   0   4.4
11.78   0   4.4
11.8   0   4.4
11.82   0   4.4
11.84   0   4.4
11.86   0   4.4
11.88   0   4.4
11.9   0   4.4
11.92   0   4.4
11.94   0   4.4
11.96   0   4.4
11.98   0   4.4
12   0   4.4
12.02   0   4.4
12.04   0   4.4
12.06   0   4.4
12.08   0   4.4
12.1   0   4.4
12.12   0   4.4
12.14   0   4.4
12.16   0   4.4
12.18   0   4.4
12.2   0   4.4
12.22   0   4.4
12.24   6.42184e-05   4.4
12.26   6.60172e-05   4.4
12.28   6.78926e-05   4.4
12.3   6.9849e-05   4.4
12.32   7.18912e-05   4.4
12.34   7.40242e-05   4.4
12.36   7.62536e-05   4.4
12.38   7.85851e-05   4.4
12.4   8.10252e-05   4.4
12.42   8.35807e-05   4.4
12.44   8.62589e-05   4.4
12.46   8.90679e-05   4.4
12.48   9.20163e-05   4.4
12.5   9.51134e-05   4.4
12.52   9.83695e-05   4.4
12.54   0.000101796   4.4
12.56   0.000105404   4.4
12.58   0.000109207   4.4
12.6   0.00011322   4.4
12.62   0.000117458   4.4
12.64   0.000121938   4.4
12.66   0.000126679   4.4
12.68   0.000131702   4.4
12.7   0.00013703   4.4
12.72   0.000142687   4.4
12.74   0.000148702   4.4
12.76   0.000155104   4.4
12.78   0.000161929   4.4
12.8   0.000169214   4.4
12.82   0.000177002   4.4
12.84   0.000185339   4.4
12.86   0.000194278   4.4
12.88   0.000203879   4.4
12.9   0.000214209   4.4
12.92   0.000225343   4.4
12.94   0.000237367   4.4
12.96   0.000250379   4.4
12.98   0.000264488   4.4
13   0.000279822   4.4
13.02   0.000296527   4.4
13.04   0.000314771   4.4
13.06   0.000334748   4.4
13.08   0.000356684   4.4
13.1   0.000380845   4.4
13.12   0.000407539   4.4
13.14   0.000437133   4.4
13.16   0.000470062   4.4
13.18   0.000506844   4.4
13.2   0.000548103   4.4
13.22   0.000594592   4.4
13.24   0.000647232   4.4
13.26   0.000707151   4.4
13.28   0.000775749   4.4
13.3   0.000854777   4.4
13.32   0.000946448   4.4
13.34   0.00105359   4.4
13.36   0.00117986   4.4
13.38   0.00133006   4.4
13.4   0.00151057   4.4
13.42   0.00173003   4.4
13.44   0.00200034   4.4
13.46   0.00233823   4.4
13.48   0.0027678   4.4
13.5   0.0033248   4.4
13.52   0.00406457   4.4
13.54   0.00507949   4.4
13.56   0.00654026   4.4
13.58   0.00878612   4.4
13.6   0.0124725   4.4
13.62   0.0186951   4.4
13.64   0.0288574   4.4
13.66   0.0437394   4.4
13.68   0.0600171   4.4
13.7   0.0656843   4.4
13.72   0.0543261   4.4
13.74   0.037647   4.4
13.76   0.0244943   4.4
13.78   0.0159734   4.4
13.8   0.0108596   4.4
13.82   0.00781778   4.4
13.84   0.00592299   4.4
13.86   0.00465767   4.4
13.88   0.00376056   4.4
13.9   0.00309771   4.4
13.92   0.00259377   4.4
13.94   0.00220207   4.4
13.96   0.00189192   4.4
13.98   0.00164237   4.4
14   0.00143873   4.4
14.02   0.00127048   4.4
14.04   0.00112992   4.4
14.06   0.00101133   4.4
14.08   0.000910373   4.4
14.1   0.000823745   4.4
14.12   0.000748866   4.4
14.14   0.000683711   4.4
14.16   0.000626674   4.4
14.18   0.000576464   4.4
14.2   0.000532037   4.4
14.22   0.000492541   4.4
14.24   0.000457273   4.4
14.26   0.000425652   4.4
14.28   0.000397194   4.4
14.3   0.000371491   4.4
14.32   0.0003482   4.4
14.34   0.000327028   4.4
14.36   0.000307727   4.4
14.38   0.000290083   4.4
14.4   0.000273911   4.4
14.42   0.000259053   4.4
14.44   0.00024537   4.4
14.46   0.000232741   4.4
14.48   0.000221062   4.4
14.5   0.000210239   4.4
14.52   0.000200192   4.4
14.54   0.000190846   4.4
14.56   0.00018214   4.4
14.58   0.000174015   4.4
14.6   0.000166422   4.4
14.62   0.000159314   4.4
14.64   0.000152652   4.4
14.66   0.000146399   4.4
14.68   0.000140522   4.4
14.7   0.000134992   4.4
14.72   0.000129781   4.4
14.74   0.000124867   4.4
14.76   0.000120226   4.4
14.78   0.000115839   4.4
14.8   0.000111687   4.4
14.82   0.000107755   4.4
14.84   0.000104026   4.4
14.86   0.000100488   4.4
14.88   9.71273e-05   4.4
14.9   9.39321e-05   4.4
14.92   9.0892e-05   4.4
14.94   8.79971e-05   4.4
14.96   8.52382e-05   4.4
14.98   8.26069e-05   4.4
15   8.00956e-05   4.4
15.02   7.76971e-05   4.4
15.04   7.54046e-05   4.4
15.06   7.32121e-05   4.4
15.08   7.11138e-05   4.4
15.1   6.91044e-05   4.4
15.12   6.7179e-05   4.4
15.14   6.53328e-05   4.4
15.16   0   4.4
15.18   0   4.4
15.2   0   4.4
15.22   0   4.4
15.24   0   4.4
15.26   0   4.4
15.28   0   4.4
15.3   0   4.4
15.32   0   4.4
15.34   0   4.4
15.36   0   4.4
15.38   0   4.4
15.4   0   4.4
15.42   0   4.4
15.44   0   4.4
15.46   0   4.4
15.48   0   4.4
15.5   0   4.4
15.52   0   4.4
15.54   0   4.4
15.56   0   4.4
15.58   0   4.4
15.6   0   4.4
15.62   0   4.4
15.64   0   4.4
15.66   0   4.4
15.68   0   4.4
15.7   0   4.4
15.72   0   4.4
15.74   0   4.4
15.76   0   4.4
15.78   0   4.4
15.8   0   4.4
15.82   0   4.4
15.84   0   4.4
15.86   0   4.4
15.88   0   4.4
15.9   0   4.4
15.92   0   4.4
15.94   7.98151   4.4
15.96   8.20698   4.4
15.98   8.44213   4.4
16   8.68754   4.4
16.02   8.94379   4.4
16.04   9.21155   4.4
16.06   9.49152   4.4
16.08   9.78443   4.4
16.1   10.0911   4.4
16.12   10.4124   4.4
16.14   10.7493   4.4
16.16   11.1028   4.4
16.18   11.4741   4.4
16.2   11.8642   4.4
16.22   12.2746   4.4
16.24   12.7067   4.4
16.26   13.1619   4.4
16.28   13.6421   4.4
16.3   14.1489   4.4
16.32   14.6846   4.4
16.34   15.2512   4.4
16.36   15.8512   4.4
16.38   16.4874   4.4
16.4   17.1625   4.4
16.42   17.88   4.4
16.44   18.6434   4.4
16.46   19.4567   4.41097
16.48   20.3243   4.50824
16.5   21.2512   4.6099
16.52   22.2429   4.71624
16.54   23.3056   4.82759
16.56   24.4462   4.94431
16.58   25.6726   5.06681
16.6   26.9935   5.19552
16.62   28.4188   5.33093
16.64   29.9599   5.47356
16.66   31.6296   5.62402
16.68   33.4427   5.78297
16.7   35.416   5.95113
16.72   37.6042   6.13223
16.74   39.9601   6.3214
16.76   42.544   6.52258
16.78   45.3864   6.73695
16.8   48.5229   6.96583
16.82   51.9952   7.21077
16.84   55.853   7.47349
16.86   60.1554   7.75599
16.88   64.9731   8.06059
16.9   70.3916   8.38997
16.92   76.5147   8.74727
16.94   83.4694   9.13616
16.96   91.4128   9.56101
16.98   100.54   10.027
17   111.099   10.5403
17.02   123.401   11.1086
17.04   137.849   11.7409
17.06   154.971   12.4487
17.08   175.461   13.2462
17.1   200.253   14.1511
17.12   230.631   15.1865
17.14   268.369   16.382
17.16   316.011   17.7767
17.18   377.28   19.4237
17.2   457.825   21.3969
17.22   566.762   23.8068
17.24   720.247   26.8374
17.26   949.762   30.8182
17.28   1317.71   36.3003
17.3   1936.02   44.0002
17.32   2967.12   54.4712
17.34   4562.58   67.5469
17.36   6598.98   81.2341
17.38   8019.22   89.5501
17.4   7370.57   85.852
17.42   5389.53   73.4134
17.44   3559.65   59.6628
17.46   2305.75   48.0182
17.48   1536.88   39.2031
17.5   1081.38   32.8843
17.52   804.183   28.3581
17.54   624.159   24.9832
17.56   499.235   22.3436
17.58   408.258   20.2054
17.6   339.802   18.4337
17.62   287.035   16.9421
17.64   245.551   15.6701
17.66   212.382   14.5733
17.68   185.466   13.6186
17.7   163.34   12.7804
17.72   144.941   12.0392
17.74   129.485   11.3792
17.76   116.383   10.7881
17.78   105.186   10.256
17.8   95.5481   9.77487
17.82   87.1985   9.33801
17.84   79.9243   8.94004
17.86   73.5564   8.5765
17.88   67.9596   8.24376
17.9   63.0259   7.93889
17.92   58.6693   7.65959
17.94   54.8224   7.40422
17.96   51.4351   7.17183
17.98   48.4736   6.9623
18   45.9235   6.77669
18.02   43.7978   6.61799
18.04   42.1582   6.49293
18.06   41.1637   6.4159
18.08   41.1519   6.41498
18.1   42.7059   6.53497
18.12   46.581   6.82503
18.14   53.1915   7.29325
18.16   60.6919   7.7905
18.18   62.4546   7.90282
18.2   54.9365   7.41192
18.22   44.5783   6.6767
18.24   36.2456   6.02043
18.26   30.5402   5.52632
18.28   26.781   5.17504
18.3   24.2274   4.92213
18.32   22.3652   4.72919
18.34   20.9058   4.57229
18.36   19.7027   4.43878
18.38   18.6807   4.4
18.4   17.7983   4.4
18.42   17.0331   4.4
18.44   16.3766   4.4
18.46   15.8377   4.4
18.48   15.4496   4.4
18.5   15.2753   4.4
18.52   15.395   4.4
18.54   15.8366   4.4
18.56   16.3312   4.4
18.58   16.0993   4.4
18.6   14.8873   4.4
18.62   13.4748   4.4
18.64   12.3283   4.4
18.66   11.4804   4.4
18.68   10.8491   4.4
18.7   10.3534   4.4
18.72   9.93852   4.4
18.74   9.57423   4.4
18.76   9.24477   4.4
18.78   8.94164   4.4
18.8   8.65968   4.4
18.82   8.39545   4.4
18.84   8.14646   4.4
18.86   0.267703   4.4
18.88   0.246866   4.4
18.9   0.228879   4.4
18.92   0.21321   4.4
18.94   0.199455   4.4
18.96   0.187301   4.4
18.98   0.176499   4.4
19   0.166853   4.4
19.02   0.158205   4.4
19.04   0.150424   4.4
19.06   0.143405   4.4
19.08   0.137059   4.4
19.1   0.131314   4.4
19.12   0.126107   4.4
19.14   0.121388   4.4
19.16   0.117112   4.4
19.18   0.113244   4.4
19.2   0.109753   4.4
19.22   0.106614   4.4
19.24   0.103805   4.4
19.26   0.10131   4.4
19.28   0.0991149   4.4
19.3   0.0972111   4.4
19.32   0.0955919   4.4
19.34   0.0942542   4.4
19.36   0.0931985   4.4
19.38   0.0924286   4.4
19.4   0.0919521   4.4
19.42   0.0917807   4.4
19.44   0.091931   4.4
19.46   0.0924246   4.4
19.48   0.0932896   4.4
19.5   0.0945613   4.4
19.52   0.0962843   4.4
19.54   0.0985141   4.4
19.56   0.10132   4.4
19.58   0.104788   4.4
19.6   0.109028   4.4
19.62   0.114175   4.4
19.64   0.0853849   4.4
19.66   0.093857   4.4
19.68   0.103887   4.4
19.7   0.115857   4.4
19.72   0.130274   4.4
19.74   0.147822   4.4
19.76   0.16944   4.4
19.78   0.196445   4.4
19.8   0.230723   4.4
19.82   0.275056   4.4
19.84   0.333707   4.4
19.86   0.413676   4.4
19.88   0.527643   4.4
19.9   0.700623   4.4
19.92   0.981658   4.4
19.94   1.45569   4.4
19.96   2.23871   4.4
19.98   3.41881   4.4
20   4.82038   4.4
20.02   5.55523   4.4
20.04   4.82243   4.4
20.06   3.41699   4.4
20.08   2.23607   4.4
20.1   1.45228   4.4
20.12   0.97767   4.4
20.14   0.69624   4.4
20.16   0.522974   4.4
20.18   0.408776   4.4
20.2   0.3286   4.4
20.22   0.269749   4.4
20.24   0.225219   4.4
20.26   0.190739   4.4
20.28   0.163528   4.4
20.3   0.141696   4.4
20.32   0.123926   4.4
20.34   0.109276   4.4
20.36   0.0970616   4.4
20.38   0.0867745   4.4
20.4   0.0780317   4.4
20.42   0.0705404   4.4
20.44   0.0640736   4.4
20.46   0.0584534   4.4
20.48   0.0535389   4.4
20.5   0.049217   4.4
20.52   0.0453965   4.4
20.54   0.0420029   4.4
20.56   0.038975   4.4
20.58   0.0362624   4.4
20.6   0.0338227   4.4
20.62   0.0316206   4.4
20.64   0.0296264   4.4
20.66   0.0278147   4.4
20.68   0.0261639   4.4
20.7   0.0246556   4.4
20.72   0.0232739   4.4
20.74   0.0220049   4.4
20.76   0.0208369   4.4
20.78   0.0197593   4.4
20.8   0.018763   4.4
20.82   0.0178402   4.4
20.84   0.0169837   4.4
20.86   0.0161874   4.4
20.88   0.0154457   4.4
20.9   0.0147539   4.4
20.92   0.0141074   4.4
20.94   0.0135025   4.4
20.96   0.0129356   4.4
20.98   0.0124037   4.4
21   0.0119039   4.4
21.02   0.0114336   4.4
21.04   0.0109907   4.4
21.06   0.010573   4.4
21.08   0.0101787   4.4
21.1   0.00980596   4.4
21.12   0.00945334   4.4
21.14   0.0091194   4.4
21.16   0.00880283   4.4
21.18   0.00850246   4.4
21.2   0.00821719   4.4
21.22   0.00794603   4.4
21.24   0.00768807   4.4
21.26   0.00744246   4.4
21.28   0.00720843   4.4
21.3   0.00698527   4.4
21.32   0.0067723   4.4
21.34   0.00656893   4.4
21.36   0.00637457   4.4
21.38   0.00618871   4.4
21.4   0.00601086   4.4
21.42   0.00584056   4.4
21.44   0.0056774   4.4
21.46   0.00552097   4.4
21.48   0   4.4
21.5   0   4.4
21.52   0   4.4
21.54   0   4.4
21.56   0   4.4
21.58   0   4.4
21.6   0   4.4
21.62   0   4.4
21.64   0   4.4
21.66   0   4.4
21.68   0   4.4
21.7   0   4.4
21.72   0   4.4
21.74   0   4.4
21.76   0   4.4
21.78   0   4.4
21.8   0   4.4
21.82   0   4.4
21.84   0   4.4
21.86   0   4.4
21.88   0   4.4
21.9   0   4.4
21.92   0   4.4
21.94   0   4.4
21.96   0   4.4
21.98   0   4.4
22   0   4.4
22.02   0   4.4
22.04   0   4.4
22.06   0   4.4
22.08   0   4.4
22.1   0   4.4
22.12   0   4.4
22.14   0   4.4
22.16   0   4.4
22.18   0   4.4
22.2   0   4.4
22.22   0   4.4
22.24   0   4.4
22.26   0   4.4
22.28   0   4.4
22.3   0   4.4
22.32   0   4.4
22.34   0   4.4
22.36   0   4.4
22.38   0   4.4
22.4   0   4.4
22.42   0   4.4
22.44   0   4.4
22.46   0   4.4
22.48   0   4.4
22.5   0   4.4
22.52   0   4.4
22.54   0.20932   4.4
22.56   0.215125   4.4
22.58   0.221175   4.4
22.6   0.227484   4.4
22.62   0.234066   4.4
22.64   0.240938   4.4
22.66   0.248118   4.4
22.68   0.255622   4.4
22.7   0.263472   4.4
22.72   0.27169   4.4
22.74   0.280297   4.4
22.76   0.28932   4.4
22.78   0.298786   4.4
22.8   0.308723   4.4
22.82   0.319165   4.4
22.84   0.330145   4.4
22.86   0.341701   4.4
22.88   0.353874   4.4
22.9   0.366709   4.4
22.92   0.380254   4.4
22.94   0.394564   4.4
22.96   0.409696   4.4
22.98   0.425715   4.4
23   0.442692   4.4
23.02   0.460703   4.4
23.04   0.479836   4.4
23.06   0.500185   4.4
23.08   0.521854   4.4
23.1   0.544962   4.4
23.12   0.569637   4.4
23.14   0.596025   4.4
23.16   0.624288   4.4
23.18   0.654607   4.4
23.2   0.687187   4.4
23.22   0.722258   4.4
23.24   0.76008   4.4
23.26   0.800947   4.4
23.28   0.845196   4.4
23.3   0.89321   4.4
23.32   0.945426   4.4
23.34   1.00235   4.4
23.36   1.06456   4.4
23.38   1.13274   4.4
23.4   1.20767   4.4
23.42   1.29026   4.4
23.44   1.38161   4.4
23.46   1.48298   4.4
23.48   1.62681   4.4
23.5   1.75396   4.4
23.52   1.89669   4.4
23.54   2.05767   4.4
23.56   2.24012   4.4
23.58   2.44804   4.4
23.6   2.68638   4.4
23.62   2.96136   4.4
23.64   3.28088   4.4
23.66   3.65502   4.4
23.68   4.09693   4.4
23.7   4.62388   4.4
23.72   5.25896   4.4
23.74   6.03358   4.4
23.76   6.99126   4.4
23.78   8.19359   4.4
23.8   9.7299   4.4
23.82   11.7341   4.4
23.84   14.4172   4.4
23.86   18.143   4.4
23.88   23.5958   4.85756
23.9   36.6447   6.05348
23.92   50.9999   7.14142
23.94   75.0796   8.66485
23.96   113.479   10.6526
23.98   166.674   12.9102
24   215.897   14.6934
24.02   217.683   14.7541
24.04   170.149   13.0441
24.06   116.748   10.805
24.08   77.8319   8.82224
24.1   53.4388   7.31019
24.12   39.0195   6.24656
24.14   30.4637   5.51939
24.16   25.1182   5.0118
24.18   21.5641   4.64371
24.2   19.0894   4.4
24.22   17.3214   4.4
24.24   16.0447   4.4
24.26   15.1234   4.4
24.28   14.4676   4.4
24.3   14.0159   4.4
24.32   13.7254   4.4
24.34   13.566   4.4
24.36   13.5159   4.4
24.38   13.5598   4.4
24.4   13.6865   4.4
24.42   13.8883   4.4
24.44   14.1601   4.4
24.46   14.4989   4.4
24.48   14.9032   4.4
24.5   15.3731   4.4
24.52   15.91   4.4
24.54   16.5167   4.4
24.56   17.1971   4.4
24.58   17.9566   4.4
24.6   18.8021   4.4
24.62   19.7425   4.44325
24.64   20.7885   4.55944
24.66   21.954   4.6855
24.68   23.256   4.82245
24.7   24.7168   4.9716
24.72   26.3654   5.13472
24.74   28.2408   5.31421
24.76   30.3996   5.51358
24.78   32.9303   5.73849
24.8   35.9886   5.99905
24.82   39.8607   6.31353
24.84   45.0344   6.71077
24.86   52.1954   7.22464
24.88   61.9615   7.87156
24.9   73.7651   8.58866
24.92   83.284   9.12601
24.94   85.3367   9.23779
24.96   83.5328   9.13963
24.98   83.5565   9.14093
25   87.0363   9.32932
25.02   93.8634   9.68831
25.04   103.773   10.1869
25.06   116.791   10.807
25.08   133.347   11.5476
25.1   154.303   12.4219
25.12   181.036   13.455
25.14   215.632   14.6844
25.16   261.308   16.165
25.18   323.291   17.9803
25.2   410.913   20.271
25.22   542.417   23.2899
25.24   753.914   27.4575
25.26   1109.73   33.3125
25.28   1702.09   41.2564
25.3   2614.08   51.1281
25.32   3762.41   61.3385
25.34   4524.05   67.261
25.36   4108.18   64.0951
25.38   2983.78   54.624
25.4   1966.65   44.3469
25.42   1274.6   35.7015
25.44   851.473   29.18
25.46   600.841   24.5121
25.48   448.041   21.167
25.5   348.419   18.666
25.52   279.459   16.717
25.54   229.426   15.1468
25.56   191.979   13.8556
25.58   162.965   12.7658
25.6   139.541   11.8127
25.62   120.387   10.9721
25.64   104.794   10.2369
25.66   92.0483   9.59418
25.68   81.5239   9.02906
25.7   72.7301   8.5282
25.72   65.2985   8.08075
25.74   58.955   7.67821
25.76   53.494   7.31396
25.78   48.7579   6.98269
25.8   44.6235   6.68008
25.82   40.993   6.40257
25.84   37.7876   6.14716
25.86   34.9435   5.9113
25.88   32.4084   5.69283
25.9   30.1391   5.48991
25.92   28.0998   5.30092
25.94   26.2604   5.12449
25.96   24.5957   4.95941
25.98   23.0842   4.80461
26   21.7078   4.65916
26.02   20.4508   4.52225
26.04   19.2997   4.4
26.06   18.2431   4.4
26.08   17.2709   4.4
26.1   16.3743   4.4
26.12   15.5457   4.4
26.14   14.8755   4.4
26.16   14.1663   4.4
26.18   13.5075   4.4
26.2   12.8943   4.4
26.22   12.3228   4.4
26.24   11.7892   4.4
26.26   11.2904   4.4
26.28   10.8235   4.4
26.3   10.3858   4.4
26.32   9.97503   4.4
26.34   9.59434   4.4
26.36   9.23142   4.4
26.38   8.88971   4.4
26.4   8.53816   4.4
26.42   8.23511   4.4
26.44   7.94899   4.4
26.46   7.67864   4.4
26.48   7.42301   4.4
26.5   7.18112   4.4
26.52   6.95211   4.4
26.54   6.73517   4.4
26.56   6.52957   4.4
26.58   16.0942   4.4
26.6   16.1807   4.4
26.62   16.2881   4.4
26.64   16.4167   4.4
26.66   16.5666   4.4
26.68   16.7382   4.4
26.7   16.932   4.4
26.72   17.1485   4.4
26.74   17.3882   4.4
26.76   17.6521   4.4
26.78   17.9408   4.4
26.8   18.2555   4.4
26.82   14.3011   4.4
26.84   14.785   4.4
26.86   15.294   4.4
26.88   15.83   4.4
26.9   16.3951   4.4
26.92   16.9912   4.4
26.94   17.6209   4.4
26.96   18.2866   4.4
26.98   18.9914   4.4
27   19.7382   4.44277
27.02   20.5308   4.53109
27.04   21.3705   4.62282
27.06   22.2666   4.71875
27.08   23.2215   4.81887
27.1   24.2406   4.92348
27.12   25.3302   5.03291
27.14   26.4971   5.14753
27.16   27.7493   5.26776
27.18   29.0958   5.39405
27.2   30.5471   5.52694
27.22   32.1152   5.66702
27.24   33.8143   5.815
27.26   35.661   5.97168
27.28   37.6753   6.13802
27.3   39.8814   6.31517
27.32   42.3087   6.50451
27.34   44.9945   6.70779
27.36   47.9863   6.92721
27.38   51.3466   7.16566
27.4   55.1608   7.42703
27.42   59.5507   7.71691
27.44   64.7057   8.04399
27.46   70.9548   8.42347
27.48   78.9176   8.88356
27.5   89.7363   9.47292
27.52   105.235   10.2584
27.54   127.613   11.2966
27.56   157.701   12.5579
27.58   188.991   13.7474
27.6   202.109   14.2165
27.62   192.255   13.8656
27.64   178.847   13.3734
27.66   173.32   13.1651
27.68   176.787   13.2961
27.7   187.814   13.7045
27.72   205.195   14.3246
27.74   228.598   15.1195
27.76   258.488   16.0776
27.78   295.682   17.1954
27.8   341.093   18.4687
27.82   397.984   19.9495
27.84   470.574   21.6927
27.86   566.711   23.8057
27.88   697.093   26.4025
27.9   880.256   29.6691
27.92   1152.06   33.942
27.94   1584.09   39.8006
27.96   2307.56   48.0371
27.98   3520.29   59.332
28   5426.31   73.6635
28.02   7960.17   89.2198
28.04   10000   100
28.06   9575.4   97.854
28.08   7175.85   84.7104
28.1   4779.55   69.1343
28.12   3094.49   55.6282
28.14   2050.47   45.2822
28.16   1431.37   37.8334
28.18   1057.24   32.5152
28.2   816.72   28.5783
28.22   651.236   25.5193
28.24   531.42   23.0525
28.26   441.634   21.0151
28.28   372.65   19.3041
28.3   318.569   17.8485
28.32   276.094   16.6161
28.34   241.194   15.5304
28.36   212.571   14.5798
28.38   188.824   13.7413
28.4   168.92   12.9969
28.42   152.085   12.3323
28.44   137.731   11.7359
28.46   125.405   11.1985
28.48   114.753   10.7123
28.5   105.497   10.2712
28.52   97.4133   9.86982
28.54   90.3253   9.50396
28.56   84.0887   9.16999
28.58   78.5866   8.86491
28.6   73.7237   8.58625
28.62   69.4222   8.332
28.64   65.6187   8.10054
28.66   62.2621   7.89063
28.68   59.3118   7.70141
28.7   56.7368   7.53238
28.72   54.5152   7.38344
28.74   52.634   7.25493
28.76   51.0902   7.14774
28.78   49.8925   7.06346
28.8   49.0641   7.00458
28.82   48.6484   6.97484
28.84   48.7183   6.97985
28.86   49.3943   7.02811
28.88   50.8834   7.13326
28.9   53.5728   7.31935
28.92   58.231   7.63092
28.94   66.3297   8.14431
28.96   80.3005   8.96105
28.98   103.206   10.159
29   136.596   11.6874
29.02   172.645   13.1394
29.04   185.066   13.6039
29.06   162.287   12.7392
29.08   130.482   11.4229
29.1   108.223   10.403
29.12   97.9606   9.89751
29.14   98.1302   9.90607
29.16   108.085   10.3964
29.18   130.249   11.4127
29.2   171.577   13.0988
29.22   243.738   15.6121
29.24   359.327   18.9559
29.26   515.351   22.7013
29.28   645.072   25.3983
29.3   624.362   24.9872
29.32   476.438   21.8275
29.34   325.643   18.0456
29.36   218.994   14.7984
29.38   152.934   12.3666
29.4   114.042   10.679
29.42   90.9808   9.53839
29.44   76.7007   8.75789
29.46   67.5124   8.21659
29.48   61.615   7.84952
29.5   58.1186   7.62356
29.52   46.9063   6.84882
29.54   47.4401   6.88768
29.56   49.8406   7.05979
29.58   54.4248   7.37732
29.6   61.8699   7.86574
29.62   73.5259   8.57473
29.64   92.1547   9.59972
29.66   123.276   11.103
29.68   176.629   13.2902
29.7   265.845   16.3048
29.72   402.213   20.0553
29.74   569.062   23.855
29.76   667.294   25.832
29.78   591.424   24.3192
29.8   425.068   20.6172
29.82   280.484   16.7477
29.84   183.379   13.5417
29.86   124.228   11.1458
29.88   89.0782   9.43812
29.9   67.4504   8.21282
29.92   53.2069   7.29431
29.94   43.1988   6.57258
29.96   35.8343   5.98618
29.98   30.2415   5.49923
30   25.892   5.08842
30.02   22.4422   4.73732
30.04   19.6592   4.43387
30.06   17.3807   4.4
30.08   15.4908   4.4
30.1   13.9049   4.4
30.12   12.5603   4.4
30.14   11.4098   4.4
30.16   10.4172   4.4
30.18   9.55424   4.4
30.2   8.79896   4.4
30.22   8.13379   4.4
30.24   7.54465   4.4
30.26   7.02013   4.4
30.28   6.55089   4.4
30.3   6.12926   4.4
30.32   5.74885   4.4
30.34   5.40434   4.4
30.36   5.09122   4.4
30.38   4.80571   4.4
30.4   4.54457   4.4
30.42   4.30503   4.4
30.44   4.08472   4.4
30.46   3.88158   4.4
30.48   3.69383   4.4
30.5   3.38364   4.4
30.52   3.22582   4.4
30.54   3.07914   4.4
30.56   2.94255   4.4
30.58   2.81512   4.4
30.6   2.69603   4.4
30.62   2.58456   4.4
30.64   2.48006   4.4
30.66   2.38194   4.4
30.68   2.28969   4.4
30.7   2.20284   4.4
30.72   2.12097   4.4
30.74   2.04369   4.4
30.76   1.97067   4.4
30.78   1.31361   4.4
30.8   1.26361   4.4
30.82   1.21642   4.4
30.84   1.17181   4.4
30.86   1.12962   4.4
30.88   1.08966   4.4
30.9   1.05178   4.4
30.92   1.01585   4.4
30.94   0.981723   4.4
30.96   0.949286   4.4
30.98   0.918431   4.4
31   0.889055   4.4
31.02   0.861065   4.4
31.04   0.834376   4.4
31.06   0.808908   4.4
31.08   0.784589   4.4
31.1   0.761349   4.4
31.12   0.739126   4.4
31.14   0.717862   4.4
31.16   0.697502   4.4
31.18   0.677996   4.4
31.2   0.659296   4.4
31.22   0   4.4
31.24   0   4.4
31.26   0   4.4
31.28   0   4.4
31.3   0   4.4
31.32   0   4.4
31.34   0   4.4
31.36   0   4.4
31.38   0   4.4
31.4   0   4.4
31.42   0   4.4
31.44   0   4.4
31.46   0   4.4
31.48   0   4.4
31.5   0   4.4
31.52   0   4.4
31.54   0   4.4
31.56   0   4.4
31.58   0   4.4
31.6   0   4.4
31.62   0   4.4
31.64   0   4.4
31.66   0   4.4
31.68   0   4.4
31.7   0   4.4
31.72   0   4.4
31.74   0   4.4
31.76   0   4.4
31.78   0   4.4
31.8   0   4.4
31.82   0   4.4
31.84   0   4.4
31.86   0   4.4
31.88   0   4.4
31.9   0   4.4
31.92   0   4.4
31.94   0   4.4
31.96   0   4.4
31.98   0   4.4
32   0   4.4
32.02   0   4.4
32.04   0   4.4
32.06   0.393363   4.4
32.08   0.404281   4.4
32.1   0.415659   4.4
32.12   0.427525   4.4
32.14   0.439905   4.4
32.16   0.456312   4.4
32.18   0.469914   4.4
32.2   0.484134   4.4
32.22   0.499008   4.4
32.24   0.514578   4.4
32.26   0.530889   4.4
32.28   0.547986   4.4
32.3   0.565923   4.4
32.32   0.584755   4.4
32.34   0.604542   4.4
32.36   0.625349   4.4
32.38   0.64725   4.4
32.4   0.67032   4.4
32.42   0.694645   4.4
32.44   0.720319   4.4
32.46   0.747441   4.4
32.48   0.776123   4.4
32.5   0.806487   4.4
32.52   0.838666   4.4
32.54   0.87281   4.4
32.56   0.90908   4.4
32.58   0.947656   4.4
32.6   0.988739   4.4
32.62   1.03255   4.4
32.64   1.07933   4.4
32.66   1.12937   4.4
32.68   1.18296   4.4
32.7   1.24046   4.4
32.72   1.30224   4.4
32.74   1.36876   4.4
32.76   1.44049   4.4
32.78   1.51801   4.4
32.8   1.60194   4.4
32.82   1.69303   4.4
32.84   1.79209   4.4
32.86   1.9001   4.4
32.88   2.01815   4.4
32.9   2.14753   4.4
32.92   2.28974   4.4
32.94   2.44652   4.4
32.96   2.61992   4.4
32.98   2.81239   4.4
33   3.0268   4.4
33.02   3.26662   4.4
33.04   3.53601   4.4
33.06   3.84002   4.4
33.08   4.18482   4.4
33.1   4.57801   4.4
33.12   5.02904   4.4
33.14   5.54977   4.4
33.16   6.15524   4.4
33.18   6.86475   4.4
33.2   7.70337   4.4
33.22   8.70414   4.4
33.24   9.91124   4.4
33.26   11.3848   4.4
33.28   13.2083   4.4
33.3   15.4997   4.4
33.32   18.4309   4.4
33.34   22.2595   4.718
33.36   27.3932   5.23385
33.38   34.5351   5.87665
33.4   45.0264   6.71017
33.42   61.5426   7.84491
33.44   89.0644   9.43739
33.46   135.324   11.6329
33.48   208.869   14.4523
33.5   309.617   17.5959
33.52   399.307   19.9827
33.54   396.484   19.9119
33.56   305.038   17.4653
33.58   206.428   14.3676
33.6   135.211   11.628
33.62   89.911   9.48214
33.64   62.3671   7.89728
33.66   45.5791   6.75123
33.68   34.8535   5.90369
33.7   27.5668   5.25041
33.72   22.3566   4.72828
33.74   19.0269   4.4
33.76   16.0906   4.4
33.78   13.8031   4.4
33.8   11.9887   4.4
33.82   10.5274   4.4
33.84   9.33482   4.4
33.86   8.35044   4.4
33.88   7.52974   4.4
33.9   6.83954   4.4
33.92   6.25469   4.4
33.94   5.75586   4.4
33.96   5.32801   4.4
33.98   4.95931   4.4
34   4.64037   4.4
34.02   4.36365   4.4
34.04   4.12306   4.4
34.06   3.91364   4.4
34.08   3.73133   4.4
34.1   3.57279   4.4
34.12   3.43526   4.4
34.14   3.31645   4.4
34.16   3.21448   4.4
34.18   3.12776   4.4
34.2   3.055   4.4
34.22   2.99514   4.4
34.24   2.9473   4.4
34.26   2.9108   4.4
34.28   2.88509   4.4
34.3   2.86978   4.4
34.32   2.86461   4.4
34.34   2.86942   4.4
34.36   2.88418   4.4
34.38   2.90898   4.4
34.4   2.94402   4.4
34.42   2.98962   4.4
34.44   3.04623   4.4
34.46   3.11443   4.4
34.48   3.19496   4.4
34.5   3.28872   4.4
34.52   3.39681   4.4
34.54   3.52055   4.4
34.56   3.66152   4.4
34.58   3.82159   4.4
34.6   4.003   4.4
34.62   4.20843   4.4
34.64   4.44108   4.4
34.66   4.70478   4.4
34.68   5.48293   4.4
34.7   5.83716   4.4
34.72   6.24009   4.4
34.74   6.70015   4.4
34.76   7.22775   4.4
34.78   7.83588   4.4
34.8   8.54089   4.4
34.82   9.36358   4.4
34.84   10.3307   4.4
34.86   11.4771   4.4
34.88   12.8489   4.4
34.9   14.5079   4.4
34.92   16.5388   4.4
34.94   19.059   4.4
34.96   22.2364   4.71554
34.98   26.3156   5.12987
35   31.6675   5.62739
35.02   38.505   6.20524
35.04   48.6511   6.97503
35.06   63.7428   7.98391
35.08   87.827   9.3716
35.1   128.215   11.3232
35.12   195.701   13.9893
35.14   300.841   17.3448
35.16   437.533   20.9173
35.18   539.434   23.2257
35.2   504.782   22.4673
35.22   373.291   19.3207
35.24   247.855   15.7434
35.26   160.987   12.688
35.28   107.517   10.369
35.3   75.8879   8.71137
35.32   56.7177   7.53111
35.34   44.3546   6.65992
35.36   35.8904   5.99086
35.38   29.7436   5.45377
35.4   25.1519   5.01517
35.42   21.6497   4.65292
35.44   18.9332   4.4
35.46   16.7988   4.4
35.48   15.1056   4.4
35.5   13.7546   4.4
35.52   12.6744   4.4
35.54   11.8135   4.4
35.56   11.134   4.4
35.58   10.608   4.4
35.6   10.2155   4.4
35.62   9.9422   4.4
35.64   9.77881   4.4
35.66   9.72   4.4
35.68   9.76425   4.4
35.7   9.91366   4.4
35.72   10.1742   4.4
35.74   10.556   4.4
35.76   11.2722   4.4
35.78   12.1986   4.4
35.8   13.077   4.4
35.82   14.186   4.4
35.84   15.5831   4.4
35.86   17.348   4.4
35.88   19.5935   4.42646
35.9   22.4821   4.74153
35.92   26.2541   5.12388
35.94   31.2788   5.59275
35.96   38.1631   6.17763
35.98   48.0078   6.92876
36   62.985   7.93631
36.02   87.3535   9.34631
36.04   128.487   11.3352
36.06   196.446   14.0159
36.08   298.851   17.2873
36.1   420.37   20.5029
36.12   483.835   21.9962
36.14   420.034   20.4947
36.16   298.486   17.2767
36.18   196.174   14.0062
36.2   128.303   11.3271
36.22   87.2711   9.3419
36.24   62.9356   7.9332
36.26   47.9756   6.92644
36.28   38.1406   6.17581
36.3   31.2633   5.59136
36.32   26.2455   5.12303
36.34   22.482   4.74152
36.36   19.6048   4.42774
36.38   17.3752   4.4
36.4   15.6324   4.4
36.42   14.2658   4.4
36.44   13.1986   4.4
36.46   12.3776   4.4
36.48   11.7668   4.4
36.5   11.344   4.4
36.52   11.0988   4.4
36.54   11.033   4.4
36.56   11.1623   4.4
36.58   11.5232   4.4
36.6   12.189   4.4
36.62   13.3052   4.4
36.64   15.1515   4.4
36.66   17.6882   4.4
36.68   22.6221   4.75627
36.7   30.0039   5.47758
36.72   39.21   6.26179
36.74   46.5436   6.82229
36.76   49.9488   7.06744
36.78   54.9231   7.41101
36.8   65.1888   8.07396
36.82   75.5139   8.68987
36.84   73.4222   8.56867
36.86   58.8452   7.67106
36.88   43.5308   6.59779
36.9   32.8233   5.72917
36.92   26.5907   5.15662
36.94   23.5216   4.84991
36.96   22.4931   4.74269
36.98   22.8443   4.77957
37   24.3134   4.93087
37.02   26.9166   5.18812
37.04   30.898   5.5586
37.06   36.8034   6.06658
37.08   45.7337   6.76267
37.1   59.8444   7.73592
37.12   82.986   9.10967
37.14   120.979   10.999
37.16   180.147   13.4219
37.18   259.261   16.1016
37.2   332.108   18.2238
37.22   368.993   19.2092
37.24   373.161   19.3174
37.26   326.475   18.0686
37.28   240.3   15.5016
37.3   161.921   12.7248
37.32   107.907   10.3878
37.34   74.3141   8.62056
37.36   54.0005   7.3485
37.38   41.4177   6.43566
37.4   33.1763   5.75989
37.42   27.4727   5.24144
37.44   23.3856   4.83586
37.46   20.4236   4.51925
37.48   18.3115   4.4
37.5   16.9047   4.4
37.52   16.1695   4.4
37.54   16.2141   4.4
37.56   17.368   4.4
37.58   19.7994   4.44966
37.6   25.336   5.03348
37.62   34.1309   5.84216
37.64   44.6   6.67832
37.66   49.4692   7.03343
37.68   42.8342   6.54479
37.7   31.3907   5.60274
37.72   21.896   4.67931
37.74   15.5692   4.4
37.76   11.6788   4.4
37.78   9.31071   4.4
37.8   7.80414   4.4
37.82   6.7799   4.4
37.84   6.04473   4.4
37.86   5.50036   4.4
37.88   5.09268   4.4
37.9   4.78925   4.4
37.92   4.56998   4.4
37.94   4.42268   4.4
37.96   4.37031   4.4
37.98   4.3529   4.4
38   4.40298   4.4
38.02   4.52452   4.4
38.04   4.73145   4.4
38.06   5.04372   4.4
38.08   5.49223   4.4
38.1   6.12494   4.4
38.12   7.01927   4.4
38.14   8.31036   4.4
38.16   10.2579   4.4
38.18   13.3809   4.4
38.2   18.8161   4.4
38.22   27.7184   5.26483
38.24   41.8849   6.47185
38.26   61.2231   7.82452
38.28   78.1564   8.84061
38.3   77.0648   8.77866
38.32   59.1112   7.68838
38.34   40.0448   6.3281
38.36   26.3523   5.13345
38.38   17.7922   4.4
38.4   12.703   4.4
38.42   9.63689   4.4
38.44   7.6774   4.4
38.46   6.33698   4.4
38.48   5.37142   4.4
38.5   4.65212   4.4
38.52   4.10412   4.4
38.54   3.68012   4.4
38.56   4.15692   4.4
38.58   3.92021   4.4
38.6   3.74232   4.4
38.62   3.61442   4.4
38.64   3.53202   4.4
38.66   3.30296   4.4
38.68   3.32483   4.4
38.7   3.63434   4.4
38.72   3.85216   4.4
38.74   4.0181   4.4
38.76   4.68854   4.4
38.78   5.62249   4.4
38.8   6.48066   4.4
38.82   6.51472   4.4
38.84   5.72983   4.4
38.86   4.92237   4.4
38.88   4.33047   4.4
38.9   3.99713   4.4
38.92   3.84409   4.4
38.94   3.80194   4.4
38.96   3.82677   4.4
38.98   3.8957   4.4
39   3.99812   4.4
39.02   4.12943   4.4
39.04   4.28808   4.4
39.06   4.47439   4.4
39.08   4.69013   4.4
39.1   4.94884   4.4
39.12   5.19225   4.4
39.14   5.52278   4.4
39.16   5.90581   4.4
39.18   6.35366   4.4
39.2   6.8837   4.4
39.22   8.17512   4.4
39.24   8.97703   4.4
39.26   9.99106   4.4
39.28   11.3382   4.4
39.3   13.2524   4.4
39.32   16.1527   4.4
39.34   20.6609   4.54543
39.36   27.409   5.23536
39.38   36.1599   6.01331
39.4   43.4207   6.58944
39.42   43.5733   6.60101
39.44   38.4858   6.20369
39.46   33.7795   5.81201
39.48   31.751   5.6348
39.5   32.7584   5.72349
39.52   36.9687   6.08019
39.54   45.3444   6.73383
39.56   60.2483   7.76198
39.58   85.4741   9.24522
39.6   124.787   11.1708
39.62   175.767   13.2577
39.64   213.752   14.6203
39.66   201.752   14.2039
39.68   155.102   12.454
39.7   111.339   10.5517
39.72   82.1536   9.06386
39.74   65.6876   8.10479
39.76   57.8517   7.60603
39.78   55.3881   7.44232
39.8   56.8465   7.53966
39.82   61.2333   7.82517
39.84   68.8669   8.29861
39.86   80.6311   8.97948
39.88   98.5038   9.92491
39.9   126.623   11.2527
39.92   173.116   13.1574
39.94   251.693   15.8648
39.96   380.14   19.4972
39.98   569.192   23.8577
40   779.573   27.9208
40.02   863.386   29.3834
40.04   735.903   27.1275
40.06   544.849   23.342
40.08   409.244   20.2298
40.1   347.69   18.6465
40.12   336.967   18.3567
40.14   323.892   17.997
40.16   269.174   16.4065
40.18   200.173   14.1482
40.2   146.24   12.093
40.22   111.742   10.5708
40.24   92.9205   9.63953
40.26   85.8155   9.26367
40.28   87.4395   9.35091
40.3   93.1358   9.65069
40.32   92.6773   9.6269
40.34   80.8276   8.99042
40.36   66.2232   8.13776
40.38   55.2934   7.43596
40.4   48.8712   6.99079
40.42   45.8295   6.76975
40.44   45.3256   6.73243
40.46   46.9074   6.8489
40.48   50.5876   7.1125
40.5   56.7842   7.53553
40.52   66.331   8.14439
40.54   80.3941   8.96628
40.56   100.286   10.0143
40.58   128.776   11.3479
40.6   175.174   13.2353
40.62   255.001   15.9688
40.64   382.494   19.5574
40.66   551.42   23.4823
40.68   681.977   26.1147
40.7   644.351   25.3841
40.72   480.808   21.9273
40.74   321.838   17.9398
40.76   210.985   14.5253
40.78   142.506   11.9376
40.8   101.893   10.0942
40.82   77.2985   8.79196
40.84   61.4613   7.83973
40.86   50.5817   7.11208
40.88   42.7272   6.53661
40.9   36.9391   6.07776
40.92   32.5945   5.70916
40.94   29.3154   5.41437
40.96   26.8571   5.18239
40.98   25.0609   5.00609
41   23.8289   4.88149
41.02   23.1108   4.80737
41.04   22.8989   4.78528
41.06   23.2316   4.81992
41.08   24.2075   4.92011
41.1   26.0238   5.10135
41.12   28.8834   5.37432
41.14   33.97   5.82838
41.16   42.6475   6.5305
41.18   57.539   7.58545
41.2   82.0302   9.05705
41.22   118.093   10.8671
41.24   158.095   12.5736
41.26   173.659   13.178
41.28   149.046   12.2084
41.3   112.408   10.6023
41.32   86.1462   9.2815
41.34   74.6943   8.64259
41.36   77.5375   8.80554
41.38   93.7754   9.68377
41.4   119.692   10.9404
41.42   139.175   11.7972
41.44   129.828   11.3942
41.46   101.155   10.0576
41.48   74.8379   8.65089
41.5   59.9747   7.74433
41.52   55.7946   7.46958
41.54   61.2622   7.82702
41.56   74.5502   8.63425
41.58   88.3561   9.39979
41.6   87.4122   9.34945
41.62   70.8361   8.41642
41.64   52.7278   7.26139
41.66   40.0082   6.32521
41.68   32.833   5.73001
41.7   29.9281   5.47066
41.72   30.433   5.51661
41.74   34.5156   5.87499
41.76   43.6082   6.60365
41.78   60.2008   7.75892
41.8   86.8429   9.31896
41.82   121.185   11.0084
41.84   145.421   12.0591
41.86   136.331   11.6761
41.88   104.874   10.2408
41.9   74.8745   8.65301
41.92   53.3947   7.30717
41.94   38.2258   6.18271
41.96   27.6975   5.26285
41.98   20.7493   4.55514
42   16.1763   4.4
42.02   13.0766   4.4
42.04   10.8883   4.4
42.06   9.26607   4.4
42.08   8.0331   4.4
42.1   7.06185   4.4
42.12   6.27941   4.4
42.14   5.63769   4.4
42.16   4.45634   4.4
42.18   4.02294   4.4
42.2   3.65515   4.4
42.22   3.34003   4.4
42.24   3.06777   4.4
42.26   2.83082   4.4
42.28   2.62333   4.4
42.3   2.44068   4.4
42.32   2.27926   4.4
42.34   2.13622   4.4
42.36   2.00934   4.4
42.38   1.897   4.4
42.4   1.79809   4.4
42.42   1.71215   4.4
42.44   1.63958   4.4
42.46   1.58233   4.4
42.48   1.54547   4.4
42.5   1.53966   4.4
42.52   1.58305   4.4
42.54   1.6986   4.4
42.56   1.89692   4.4
42.58   2.11397   4.4
42.6   2.14216   4.4
42.62   1.89448   4.4
42.64   1.57509   4.4
42.66   1.32133   4.4
42.68   1.20923   4.4
42.7   1.09397   4.4
42.72   0.867836   4.4
42.74   0.812741   4.4
42.76   0.769448   4.4
42.78   0.73366   4.4
42.8   0.70312   4.4
42.82   0.676513   4.4
42.84   0.652996   4.4
42.86   0.631993   4.4
42.88   0.613095   4.4
42.9   0.483409   4.4
42.92   0.470882   4.4
42.94   0.459641   4.4
42.96   0.449558   4.4
42.98   0.440531   4.4
43   0.432478   4.4
43.02   0.425336   4.4
43.04   0.419054   4.4
43.06   0.413591   4.4
43.08   0.341049   4.4
43.1   0.338925   4.4
43.12   0.337482   4.4
43.14   0.336714   4.4
43.16   0.33662   4.4
43.18   0.337206   4.4
43.2   0.338483   4.4
43.22   0.340469   4.4
43.24   0.346232   4.4
43.26   0.349794   4.4
43.28   0.354156   4.4
43.3   0.246649   4.4
43.32   0.232449   4.4
43.34   0.243032   4.4
43.36   0.254501   4.4
43.38   0.258953   4.4
43.4   0.272686   4.4
43.42   0.287604   4.4
43.44   0.303839   4.4
43.46   0.340804   4.4
43.48   0.360708   4.4
43.5   0.382491   4.4
43.52   0.406395   4.4
43.54   0.432703   4.4
43.56   0.461747   4.4
43.58   0.493916   4.4
43.6   0.529676   4.4
43.62   0.569581   4.4
43.64   0.614296   4.4
43.66   0.664628   4.4
43.68   0.721559   4.4
43.7   0.786295   4.4
43.72   0.860332   4.4
43.74   0.945541   4.4
43.76   1.04429   4.4
43.78   1.1596   4.4
43.8   1.29538   4.4
43.82   1.45677   4.4
43.84   1.6506   4.4
43.86   1.88613   4.4
43.88   2.17612   4.4
43.9   2.53854   4.4
43.92   2.99929   4.4
43.94   3.59686   4.4
43.96   4.39116   4.4
43.98   5.48279   4.4
44   7.05893   4.4
44.02   9.49133   4.4
44.04   13.491   4.4
44.06   20.2249   4.49721
44.08   31.1499   5.58121
44.1   46.9207   6.84987
44.12   63.5056   7.96904
44.14   68.3957   8.27017
44.16   56.675   7.52828
44.18   39.7997   6.3087
44.2   26.1398   5.11271
44.22   17.1432   4.4
44.24   11.6986   4.4
44.26   8.44863   4.4
44.28   6.42867   4.4
44.3   5.08869   4.4
44.32   4.1464   4.4
44.34   3.45645   4.4
44.36   2.93768   4.4
44.38   2.54045   4.4
44.4   2.23251   4.4
44.42   1.99221   4.4
44.44   1.80477   4.4
44.46   1.66014   4.4
44.48   1.55171   4.4
44.5   1.47563   4.4
44.52   1.43061   4.4
44.54   1.41837   4.4
44.56   1.44547   4.4
44.58   1.52752   4.4
44.6   1.6962   4.4
44.62   2.06699   4.4
44.64   2.58663   4.4
44.66   3.35396   4.4
44.68   4.20819   4.4
44.7   4.58181   4.4
44.72   4.2522   4.4
44.74   3.72639   4.4
44.76   3.49921   4.4
44.78   3.70961   4.4
44.8   4.47891   4.4
44.82   6.05159   4.4
44.84   8.79202   4.4
44.86   12.9487   4.4
44.88   17.7344   4.4
44.9   19.8353   4.45369
44.92   16.8668   4.4
44.94   11.9514   4.4
44.96   7.94648   4.4
44.98   5.31744   4.4
45   3.7296   4.4
45.02   2.78438   4.4
45.04   2.19766   4.4
45.06   1.80783   4.4
45.08   1.53283   4.4
45.1   1.3308   4.4
45.12   1.1784   4.4
45.14   1.0613   4.4
45.16   0.970079   4.4
45.18   0.898362   4.4
45.2   0.841683   4.4
45.22   0.796862   4.4
45.24   0.761598   4.4
45.26   0.734198   4.4
45.28   0.71341   4.4
45.3   0.698302   4.4
45.32   0.68818   4.4
45.34   0.682536   4.4
45.36   0.681005   4.4
45.38   0.683339   4.4
45.4   0.68939   4.4
45.42   0.699093   4.4
45.44   0.712463   4.4
45.46   0.729588   4.4
45.48   0.750632   4.4
45.5   0.775831   4.4
45.52   0.80551   4.4
45.54   0.840082   4.4
45.56   0.88007   4.4
45.58   0.92612   4.4
45.6   0.979032   4.4
45.62   0.974334   4.4
45.64   1.04587   4.4
45.66   1.12789   4.4
45.68   1.22227   4.4
45.7   1.33134   4.4
45.72   1.45804   4.4
45.74   1.60615   4.4
45.76   1.78052   4.4
45.78   1.9875   4.4
45.8   2.2355   4.4
45.82   2.53586   4.4
45.84   2.90414   4.4
45.86   3.36216   4.4
45.88   3.94123   4.4
45.9   4.68776   4.4
45.92   5.67406   4.4
45.94   7.02248   4.4
45.96   8.96145   4.4
45.98   11.9384   4.4
46   16.7781   4.4
46.02   24.7622   4.97617
46.04   37.3466   6.11119
46.06   54.7144   7.39692
46.08   71.1915   8.4375
46.1   74.6994   8.64288
46.12   66.9849   8.18443
46.14   61.3295   7.83132
46.16   60.7313   7.79303
46.18   56.8966   7.54298
46.2   44.8275   6.69534
46.22   31.3372   5.59797
46.24   21.1991   4.60425
46.26   14.6048   4.4
46.28   10.5213   4.4
46.3   8.06043   4.4
46.32   6.3851   4.4
46.34   5.21267   4.4
46.36   4.33127   4.4
46.38   3.67473   4.4
46.4   3.16253   4.4
46.42   2.75528   4.4
46.44   2.42629   4.4
46.46   2.15688   4.4
46.48   1.93367   4.4
46.5   1.74683   4.4
46.52   1.58906   4.4
46.54   1.4548   4.4
46.56   1.33979   4.4
46.58   1.24071   4.4
46.6   1.15494   4.4
46.62   1.08039   4.4
46.64   1.01538   4.4
46.66   0.981478   4.4
46.68   0.932385   4.4
46.7   0.889494   4.4
46.72   0.852057   4.4
46.74   0.819456   4.4
46.76   0.791176   4.4
46.78   0.766792   4.4
46.8   0.74595   4.4
46.82   0.728358   4.4
46.84   0.713776   4.4
46.86   0.702012   4.4
46.88   0.69291   4.4
46.9   0.686353   4.4
46.92   0.682255   4.4
46.94   0.680562   4.4
46.96   0.690588   4.4
46.98   0.696647   4.4
47   0.70247   4.4
47.02   0.71078   4.4
47.04   0.721667   4.4
47.06   0.735255   4.4
47.08   0.751704   4.4
47.1   0.771215   4.4
47.12   0.794036   4.4
47.14   0.820466   4.4
47.16   0.850869   4.4
47.18   0.88568   4.4
47.2   0.925427   4.4
47.22   0.970741   4.4
47.24   1.02239   4.4
47.26   1.0813   4.4
47.28   1.30883   4.4
47.3   1.39035   4.4
47.32   1.48355   4.4
47.34   1.59059   4.4
47.36   1.71417   4.4
47.38   1.85773   4.4
47.4   2.02571   4.4
47.42   2.22389   4.4
47.44   2.45999   4.4
47.46   2.7444   4.4
47.48   3.09158   4.4
47.5   3.52224   4.4
47.52   4.06783   4.4
47.54   4.77952   4.4
47.56   5.74478   4.4
47.58   7.04939   4.4
47.6   9.03508   4.4
47.62   11.918   4.4
47.64   15.8617   4.4
47.66   20.7081   4.55062
47.68   26.3004   5.12839
47.7   34.8921   5.90696
47.72   49.7736   7.05504
47.74   71.5406   8.45817
47.76   92.6   9.62289
47.78   94.0805   9.69951
47.8   73.795   8.5904
47.82   50.3938   7.09886
47.84   33.1906   5.76113
47.86   22.3976   4.73262
47.88   16.0136   4.4
47.9   12.2622   4.4
47.92   9.97829   4.4
47.94   8.54202   4.4
47.96   7.6578   4.4
47.98   7.1983   4.4
48   7.1415   4.4
48.02   7.57468   4.4
48.04   8.73563   4.4
48.06   11.0364   4.4
48.08   14.9633   4.4
48.1   20.5818   4.53672
48.12   25.9125   5.09044
48.14   26.1983   5.11843
48.16   21.0239   4.58518
48.18   15.1362   4.4
48.2   10.8527   4.4
48.22   8.21086   4.4
48.24   6.72182   4.4
48.26   5.94306   4.4
48.28   5.60081   4.4
48.3   5.57536   4.4
48.32   5.86389   4.4
48.34   6.56767   4.4
48.36   7.88846   4.4
48.38   10.074   4.4
48.4   13.1661   4.4
48.42   16.2081   4.4
48.44   16.9502   4.4
48.46   15.0141   4.4
48.48   12.5168   4.4
48.5   10.8445   4.4
48.52   10.1995   4.4
48.54   10.4197   4.4
48.56   11.3646   4.4
48.58   13.0272   4.4
48.6   15.5827   4.4
48.62   19.4875   4.41447
48.64   25.7212   5.07161
48.66   36.1669   6.01389
48.68   53.846   7.33798
48.7   82.3103   9.0725
48.72   122.451   11.0658
48.74   161.344   12.7021
48.76   165.965   12.8827
48.78   131.022   11.4465
48.8   89.537   9.4624
48.82   58.7921   7.6676
48.84   39.401   6.27702
48.86   28.0207   5.29346
48.88   21.2802   4.61304
48.9   17.1579   4.4
48.92   14.5261   4.4
48.94   12.8342   4.4
48.96   11.8168   4.4
48.98   11.3528   4.4
49   11.4153   4.4
49.02   12.0757   4.4
49.04   13.561   4.4
49.06   16.3836   4.4
49.08   21.5043   4.63728
49.1   30.3515   5.50922
49.12   44.31   6.65658
49.14   62.4824   7.90458
49.16   75.9055   8.71238
49.18   71.3137   8.44475
49.2   54.5538   7.38605
49.22   39.407   6.2775
49.24   30.4446   5.51766
49.26   27.3752   5.23213
49.28   29.0042   5.38555
49.3   32.2496   5.67887
49.32   31.5157   5.61388
49.34   25.2968   5.02959
49.36   18.2326   4.4
49.38   12.926   4.4
49.4   9.46009   4.4
49.42   7.29355   4.4
49.44   5.91644   4.4
49.46   4.99037   4.4
49.48   4.32773   4.4
49.5   3.83135   4.4
49.52   3.44867   4.4
49.54   3.14835   4.4
49.56   2.91006   4.4
49.58   2.72   4.4
49.6   2.56851   4.4
49.62   2.42637   4.4
49.64   2.33399   4.4
49.66   2.26489   4.4
49.68   2.21667   4.4
49.7   2.18774   4.4
49.72   2.17723   4.4
49.74   2.18488   4.4
49.76   2.21104   4.4
49.78   2.25668   4.4
49.8   2.32343   4.4
49.82   2.41373   4.4
49.84   2.531   4.4
49.86   2.67994   4.4
49.88   2.86693   4.4
49.9   3.10069   4.4
49.92   3.38144   4.4
49.94   3.74983   4.4
49.96   4.21768   4.4
49.98   4.82009   4.4
50   5.61083   4.4
