# Supplementary material for: Investigation of Potential Amorphisation and Co-Amorphisation Behaviour of the Benzene Di-Carboxylic Acids upon Cryo-Milling
Source: Molecules. 2019 Nov 5;24(21):3990. doi: 10.3390/molecules24213990 (PMC6865180; doi:10.3390/molecules24213990)
Supplement: Supplementary file 1 [file molecules-24-03990-s001.zip › SI_pack/Figure_7_Calculated_XRPD_patterns_TPA/TEPHTH13.xye]

1.54056
5   0   4.4
5.02   0   4.4
5.04   0   4.4
5.06   0   4.4
5.08   0   4.4
5.1   0   4.4
5.12   0   4.4
5.14   0   4.4
5.16   0   4.4
5.18   0   4.4
5.2   0   4.4
5.22   0   4.4
5.24   0   4.4
5.26   0   4.4
5.28   0   4.4
5.3   0   4.4
5.32   0   4.4
5.34   0   4.4
5.36   0   4.4
5.38   0   4.4
5.4   0   4.4
5.42   0   4.4
5.44   0   4.4
5.46   0   4.4
5.48   0   4.4
5.5   0   4.4
5.52   0   4.4
5.54   0   4.4
5.56   0   4.4
5.58   0   4.4
5.6   0   4.4
5.62   0   4.4
5.64   0   4.4
5.66   0   4.4
5.68   0   4.4
5.7   0   4.4
5.72   0   4.4
5.74   0   4.4
5.76   0   4.4
5.78   0   4.4
5.8   0   4.4
5.82   0   4.4
5.84   0   4.4
5.86   0   4.4
5.88   0   4.4
5.9   0   4.4
5.92   0   4.4
5.94   0   4.4
5.96   0   4.4
5.98   0   4.4
6   0   4.4
6.02   0   4.4
6.04   0   4.4
6.06   0   4.4
6.08   0   4.4
6.1   0   4.4
6.12   0   4.4
6.14   0   4.4
6.16   0   4.4
6.18   0   4.4
6.2   0   4.4
6.22   0   4.4
6.24   0   4.4
6.26   0   4.4
6.28   0   4.4
6.3   0   4.4
6.32   0   4.4
6.34   0   4.4
6.36   0   4.4
6.38   0   4.4
6.4   0   4.4
6.42   0   4.4
6.44   0   4.4
6.46   0   4.4
6.48   0   4.4
6.5   0   4.4
6.52   0   4.4
6.54   0   4.4
6.56   0   4.4
6.58   0   4.4
6.6   0   4.4
6.62   0   4.4
6.64   0   4.4
6.66   0   4.4
6.68   0   4.4
6.7   0   4.4
6.72   0   4.4
6.74   0   4.4
6.76   0   4.4
6.78   0   4.4
6.8   0   4.4
6.82   0   4.4
6.84   0   4.4
6.86   0   4.4
6.88   0   4.4
6.9   0   4.4
6.92   0   4.4
6.94   0   4.4
6.96   0   4.4
6.98   0   4.4
7   0   4.4
7.02   0   4.4
7.04   0   4.4
7.06   0   4.4
7.08   0   4.4
7.1   0   4.4
7.12   0   4.4
7.14   0   4.4
7.16   0   4.4
7.18   0   4.4
7.2   0   4.4
7.22   0   4.4
7.24   0   4.4
7.26   0   4.4
7.28   0   4.4
7.3   0   4.4
7.32   0   4.4
7.34   0   4.4
7.36   0   4.4
7.38   0   4.4
7.4   0   4.4
7.42   0   4.4
7.44   0   4.4
7.46   0   4.4
7.48   0   4.4
7.5   0   4.4
7.52   0   4.4
7.54   0   4.4
7.56   0   4.4
7.58   0   4.4
7.6   0   4.4
7.62   0   4.4
7.64   0   4.4
7.66   0   4.4
7.68   0   4.4
7.7   0   4.4
7.72   0   4.4
7.74   0   4.4
7.76   0   4.4
7.78   0   4.4
7.8   0   4.4
7.82   0   4.4
7.84   0   4.4
7.86   0   4.4
7.88   0   4.4
7.9   0   4.4
7.92   0   4.4
7.94   0   4.4
7.96   0   4.4
7.98   0   4.4
8   0   4.4
8.02   0   4.4
8.04   0   4.4
8.06   0   4.4
8.08   0   4.4
8.1   0   4.4
8.12   0   4.4
8.14   0   4.4
8.16   0   4.4
8.18   0   4.4
8.2   0   4.4
8.22   0   4.4
8.24   0   4.4
8.26   0   4.4
8.28   0   4.4
8.3   0   4.4
8.32   0   4.4
8.34   0   4.4
8.36   0   4.4
8.38   0   4.4
8.4   0   4.4
8.42   0   4.4
8.44   0   4.4
8.46   0   4.4
8.48   0   4.4
8.5   0   4.4
8.52   0   4.4
8.54   0   4.4
8.56   0   4.4
8.58   0   4.4
8.6   0   4.4
8.62   0   4.4
8.64   0   4.4
8.66   0   4.4
8.68   0   4.4
8.7   0   4.4
8.72   0   4.4
8.74   0   4.4
8.76   0   4.4
8.78   0   4.4
8.8   0   4.4
8.82   0   4.4
8.84   0   4.4
8.86   0   4.4
8.88   0   4.4
8.9   0   4.4
8.92   0   4.4
8.94   0   4.4
8.96   0   4.4
8.98   0   4.4
9   0   4.4
9.02   0   4.4
9.04   0   4.4
9.06   0   4.4
9.08   0   4.4
9.1   0   4.4
9.12   0   4.4
9.14   0   4.4
9.16   0   4.4
9.18   0   4.4
9.2   0   4.4
9.22   0   4.4
9.24   0   4.4
9.26   0   4.4
9.28   0   4.4
9.3   0   4.4
9.32   0   4.4
9.34   0   4.4
9.36   0   4.4
9.38   0   4.4
9.4   0   4.4
9.42   0   4.4
9.44   0   4.4
9.46   0   4.4
9.48   0   4.4
9.5   0   4.4
9.52   0   4.4
9.54   0   4.4
9.56   0   4.4
9.58   0   4.4
9.6   0   4.4
9.62   0   4.4
9.64   0   4.4
9.66   0   4.4
9.68   0   4.4
9.7   0   4.4
9.72   0   4.4
9.74   0   4.4
9.76   0   4.4
9.78   0   4.4
9.8   0   4.4
9.82   0   4.4
9.84   0   4.4
9.86   0   4.4
9.88   0   4.4
9.9   0   4.4
9.92   0   4.4
9.94   0   4.4
9.96   0   4.4
9.98   0   4.4
10   0   4.4
10.02   0   4.4
10.04   0   4.4
10.06   0   4.4
10.08   0   4.4
10.1   0   4.4
10.12   0   4.4
10.14   0   4.4
10.16   0   4.4
10.18   0   4.4
10.2   0   4.4
10.22   0   4.4
10.24   0   4.4
10.26   0   4.4
10.28   0   4.4
10.3   0   4.4
10.32   0   4.4
10.34   0   4.4
10.36   0   4.4
10.38   0   4.4
10.4   0   4.4
10.42   0   4.4
10.44   0   4.4
10.46   0   4.4
10.48   0   4.4
10.5   0   4.4
10.52   0   4.4
10.54   0   4.4
10.56   0   4.4
10.58   0   4.4
10.6   0   4.4
10.62   0   4.4
10.64   0   4.4
10.66   0   4.4
10.68   0   4.4
10.7   0   4.4
10.72   0   4.4
10.74   0   4.4
10.76   0   4.4
10.78   0   4.4
10.8   0   4.4
10.82   0   4.4
10.84   0   4.4
10.86   0   4.4
10.88   0   4.4
10.9   0   4.4
10.92   0   4.4
10.94   0   4.4
10.96   0   4.4
10.98   0   4.4
11   0   4.4
11.02   0   4.4
11.04   0   4.4
11.06   0   4.4
11.08   0   4.4
11.1   0   4.4
11.12   0   4.4
11.14   0   4.4
11.16   0   4.4
11.18   0   4.4
11.2   0   4.4
11.22   0   4.4
11.24   0   4.4
11.26   0   4.4
11.28   0   4.4
11.3   0   4.4
11.32   0   4.4
11.34   0   4.4
11.36   0   4.4
11.38   0   4.4
11.4   0   4.4
11.42   0   4.4
11.44   0   4.4
11.46   0   4.4
11.48   0   4.4
11.5   0   4.4
11.52   0   4.4
11.54   0   4.4
11.56   0.036598   4.4
11.58   0.0376153   4.4
11.6   0.0386755   4.4
11.62   0.0397812   4.4
11.64   0.0409349   4.4
11.66   0.0421396   4.4
11.68   0.0433982   4.4
11.7   0.044714   4.4
11.72   0.0460905   4.4
11.74   0.0475316   4.4
11.76   0.0490413   4.4
11.78   0.050624   4.4
11.8   0.0522846   4.4
11.82   0.0540282   4.4
11.84   0.0558604   4.4
11.86   0.0577874   4.4
11.88   0.0598158   4.4
11.9   0.0619528   4.4
11.92   0.0642063   4.4
11.94   0.066585   4.4
11.96   0.0690982   4.4
11.98   0.0717564   4.4
12   0.0745708   4.4
12.02   0.0775539   4.4
12.04   0.0807196   4.4
12.06   0.0840829   4.4
12.08   0.0876607   4.4
12.1   0.0914716   4.4
12.12   0.0955362   4.4
12.14   0.0998776   4.4
12.16   0.104522   4.4
12.18   0.109497   4.4
12.2   0.114835   4.4
12.22   0.120573   4.4
12.24   0.126752   4.4
12.26   0.133417   4.4
12.28   0.140621   4.4
12.3   0.148424   4.4
12.32   0.156894   4.4
12.34   0.166108   4.4
12.36   0.176158   4.4
12.38   0.187145   4.4
12.4   0.199192   4.4
12.42   0.212437   4.4
12.44   0.227045   4.4
12.46   0.24321   4.4
12.48   0.261159   4.4
12.5   0.281164   4.4
12.52   0.303552   4.4
12.54   0.328713   4.4
12.56   0.357125   4.4
12.58   0.38937   4.4
12.6   0.426166   4.4
12.62   0.468406   4.4
12.64   0.517213   4.4
12.66   0.574015   4.4
12.68   0.640642   4.4
12.7   0.71948   4.4
12.72   0.813675   4.4
12.74   0.927445   4.4
12.76   1.06654   4.4
12.78   1.23895   4.4
12.8   1.45604   4.4
12.82   1.73435   4.4
12.84   2.09884   4.4
12.86   2.58929   4.4
12.88   3.27507   4.4
12.9   4.28974   4.4
12.92   5.89936   4.4
12.94   8.59242   4.4
12.96   13.1079   4.4
12.98   20.2155   4.49616
13   29.7022   5.44998
13.02   37.4449   6.11922
13.04   36.0162   6.00135
13.06   27.0651   5.20242
13.08   18.0425   4.4
13.1   11.6785   4.4
13.12   7.73082   4.4
13.14   5.38938   4.4
13.16   3.9754   4.4
13.18   3.06734   4.4
13.2   2.44311   4.4
13.22   1.99139   4.4
13.24   1.65298   4.4
13.26   1.393   4.4
13.28   1.18918   4.4
13.3   1.02659   4.4
13.32   0.894919   4.4
13.34   0.786855   4.4
13.36   0.697114   4.4
13.38   0.621802   4.4
13.4   0.558   4.4
13.42   0.503489   4.4
13.44   0.456557   4.4
13.46   0.415867   4.4
13.48   0.380364   4.4
13.5   0.349205   4.4
13.52   0.321711   4.4
13.54   0.297332   4.4
13.56   0.275614   4.4
13.58   0.256186   4.4
13.6   0.238737   4.4
13.62   0.223008   4.4
13.64   0.208781   4.4
13.66   0.19587   4.4
13.68   0.184119   4.4
13.7   0.173392   4.4
13.72   0.163575   4.4
13.74   0.154567   4.4
13.76   0.146282   4.4
13.78   0.138645   4.4
13.8   0.13159   4.4
13.82   0.125059   4.4
13.84   0.119002   4.4
13.86   0.113375   4.4
13.88   0.108137   4.4
13.9   0.103253   4.4
13.92   0.0986922   4.4
13.94   0.0944269   4.4
13.96   0.090432   4.4
13.98   0.0866852   4.4
14   0.0831663   4.4
14.02   0.0798572   4.4
14.04   0.0767416   4.4
14.06   0.0738047   4.4
14.08   0.0710331   4.4
14.1   0.0684147   4.4
14.12   0.0659383   4.4
14.14   0.0635939   4.4
14.16   0.0613722   4.4
14.18   0.0592649   4.4
14.2   0.0572642   4.4
14.22   0.0553631   4.4
14.24   0.0535551   4.4
14.26   0.0518342   4.4
14.28   0.0501948   4.4
14.3   0.048632   4.4
14.32   0.047141   4.4
14.34   0.0457175   4.4
14.36   0.0443575   4.4
14.38   0.0430573   4.4
14.4   0.0418134   4.4
14.42   0.0406226   4.4
14.44   0.0394819   4.4
14.46   0.0383886   4.4
14.48   0.0373401   4.4
14.5   0   4.4
14.52   0   4.4
14.54   0   4.4
14.56   0   4.4
14.58   0   4.4
14.6   0   4.4
14.62   0   4.4
14.64   0   4.4
14.66   0   4.4
14.68   0   4.4
14.7   0   4.4
14.72   0   4.4
14.74   0   4.4
14.76   0   4.4
14.78   0   4.4
14.8   0   4.4
14.82   0   4.4
14.84   0   4.4
14.86   0   4.4
14.88   0   4.4
14.9   0   4.4
14.92   0   4.4
14.94   0   4.4
14.96   0   4.4
14.98   0   4.4
15   0   4.4
15.02   0   4.4
15.04   0   4.4
15.06   0   4.4
15.08   0   4.4
15.1   0   4.4
15.12   0   4.4
15.14   0   4.4
15.16   0   4.4
15.18   0   4.4
15.2   0   4.4
15.22   0   4.4
15.24   0   4.4
15.26   0   4.4
15.28   0   4.4
15.3   0   4.4
15.32   0   4.4
15.34   0   4.4
15.36   0   4.4
15.38   0   4.4
15.4   0   4.4
15.42   0   4.4
15.44   0   4.4
15.46   0   4.4
15.48   0   4.4
15.5   4.24988   4.4
15.52   4.36793   4.4
15.54   4.49097   4.4
15.56   4.61928   4.4
15.58   4.75317   4.4
15.6   4.89296   4.4
15.62   5.039   4.4
15.64   5.19168   4.4
15.66   5.3514   4.4
15.68   5.51861   4.4
15.7   5.69377   4.4
15.72   5.8774   4.4
15.74   6.07006   4.4
15.76   6.27233   4.4
15.78   6.48489   4.4
15.8   6.70843   4.4
15.82   6.94372   4.4
15.84   7.1916   4.4
15.86   7.45299   4.4
15.88   7.72888   4.4
15.9   8.02037   4.4
15.92   8.32865   4.4
15.94   8.65504   4.4
15.96   9.00098   4.4
15.98   9.36806   4.4
16   9.75805   4.4
16.02   10.1729   4.4
16.04   10.6147   4.4
16.06   11.0859   4.4
16.08   11.5892   4.4
16.1   12.1275   4.4
16.12   12.7042   4.4
16.14   13.3229   4.4
16.16   13.9879   4.4
16.18   14.7039   4.4
16.2   15.4762   4.4
16.22   16.3109   4.4
16.24   17.2149   4.4
16.26   18.1961   4.4
16.28   19.2634   4.4
16.3   20.4273   4.51966
16.32   21.6998   4.6583
16.34   23.0946   4.80569
16.36   24.6281   4.96267
16.38   26.3192   5.13022
16.4   28.1901   5.30944
16.42   30.2673   5.50157
16.44   32.582   5.70807
16.46   35.1719   5.93059
16.48   38.0822   6.17108
16.5   41.3677   6.43177
16.52   45.0955   6.71532
16.54   49.3485   7.02485
16.56   54.2294   7.36406
16.58   59.8676   7.73742
16.6   66.4271   8.15028
16.62   74.1185   8.60921
16.64   83.2159   9.12228
16.66   94.0806   9.69952
16.68   107.197   10.3536
16.7   123.223   11.1006
16.72   143.076   11.9614
16.74   168.055   12.9636
16.76   200.052   14.144
16.78   241.915   15.5536
16.8   298.168   17.2675
16.82   376.667   19.4079
16.84   492.483   22.192
16.86   675.665   25.9935
16.88   981.708   31.3322
16.9   1495.48   38.6714
16.92   2307.64   48.0379
16.94   3403.63   58.3406
16.96   4331.68   65.8155
16.98   4219.28   64.956
17   3196.46   56.5372
17.02   2137.08   46.2286
17.04   1383.33   37.1931
17.06   914.121   30.2344
17.08   635.663   25.2124
17.1   467.826   21.6293
17.12   360.37   18.9834
17.14   286.699   16.9322
17.16   233.484   15.2802
17.18   193.668   13.9164
17.2   163.109   12.7714
17.22   139.171   11.7971
17.24   120.088   10.9585
17.26   104.644   10.2296
17.28   91.976   9.59041
17.3   81.4608   9.02556
17.32   72.6401   8.52291
17.34   65.1704   8.07282
17.36   58.7906   7.66751
17.38   53.2996   7.30066
17.4   48.5404   6.96709
17.42   44.3888   6.66249
17.44   40.7461   6.38327
17.46   37.5327   6.12639
17.48   34.6838   5.88929
17.5   32.1465   5.66979
17.52   29.877   5.46599
17.54   27.8391   5.27628
17.56   26.0024   5.09925
17.58   24.3412   4.93368
17.6   22.834   4.77849
17.62   21.4622   4.63274
17.64   20.2103   4.49559
17.66   19.0646   4.4
17.68   18.0135   4.4
17.7   17.0469   4.4
17.72   16.1559   4.4
17.74   15.3329   4.4
17.76   14.5711   4.4
17.78   13.8647   4.4
17.8   13.2083   4.4
17.82   12.5974   4.4
17.84   12.028   4.4
17.86   11.4962   4.4
17.88   10.9989   4.4
17.9   10.5331   4.4
17.92   10.0963   4.4
17.94   9.68612   4.4
17.96   9.30039   4.4
17.98   8.93723   4.4
18   8.59492   4.4
18.02   8.27189   4.4
18.04   7.96673   4.4
18.06   7.67813   4.4
18.08   7.40493   4.4
18.1   7.14604   4.4
18.12   6.90049   4.4
18.14   6.66737   4.4
18.16   6.44586   4.4
18.18   6.23521   4.4
18.2   6.03471   4.4
18.22   5.84372   4.4
18.24   5.66165   4.4
18.26   5.48796   4.4
18.28   5.32213   4.4
18.3   5.16371   4.4
18.32   5.01225   4.4
18.34   4.86736   4.4
18.36   4.72865   4.4
18.38   4.59885   4.4
18.4   4.47159   4.4
18.42   4.34956   4.4
18.44   4.23246   4.4
18.46   0.00341402   4.4
18.48   0.00351427   4.4
18.5   0.00361901   4.4
18.52   0.0037285   4.4
18.54   0.00384304   4.4
18.56   0.00396293   4.4
18.58   0.00408851   4.4
18.6   0.00422016   4.4
18.62   0.00435827   4.4
18.64   0.00450326   4.4
18.66   0.00465561   4.4
18.68   0.00481582   4.4
18.7   0.00498443   4.4
18.72   0.00516206   4.4
18.74   0.00534934   4.4
18.76   0.00554699   4.4
18.78   0.0057558   4.4
18.8   0.00597662   4.4
18.82   0.00621038   4.4
18.84   0.00645811   4.4
18.86   0.00672096   4.4
18.88   0.00700017   4.4
18.9   0.00729714   4.4
18.92   0.00761339   4.4
18.94   0.00795063   4.4
18.96   0.00831076   4.4
18.98   0.0086959   4.4
19   0.00910841   4.4
19.02   0.00955094   4.4
19.04   0.0100265   4.4
19.06   0.0105384   4.4
19.08   0.0110905   4.4
19.1   0.0116871   4.4
19.12   0.012333   4.4
19.14   0.013034   4.4
19.16   0.0137963   4.4
19.18   0.0146274   4.4
19.2   0.0155357   4.4
19.22   0.0165312   4.4
19.24   0.0176253   4.4
19.26   0.0188314   4.4
19.28   0.0201654   4.4
19.3   0.0216458   4.4
19.32   0.023295   4.4
19.34   0.0251395   4.4
19.36   0.0272112   4.4
19.38   0.0295489   4.4
19.4   0.0321999   4.4
19.42   0.0352227   4.4
19.44   0.0386896   4.4
19.46   0.0426918   4.4
19.48   0.0473444   4.4
19.5   0.0527955   4.4
19.52   0.0592372   4.4
19.54   0.0669225   4.4
19.56   0.0761898   4.4
19.58   0.0874993   4.4
19.6   0.101489   4.4
19.62   0.119061   4.4
19.64   0.141528   4.4
19.66   0.170854   4.4
19.68   0.210142   4.4
19.7   0.264722   4.4
19.72   0.344733   4.4
19.74   0.470412   4.4
19.76   0.679618   4.4
19.78   1.03164   4.4
19.8   1.59327   4.4
19.82   2.36915   4.4
19.84   3.07846   4.4
19.86   3.08718   4.4
19.88   2.38521   4.4
19.9   1.60648   4.4
19.92   1.04032   4.4
19.94   0.684851   4.4
19.96   0.47351   4.4
19.98   0.346643   4.4
20   0.265984   4.4
20.02   0.21103   4.4
20.04   0.171507   4.4
20.06   0.142023   4.4
20.08   0.119445   4.4
20.1   0.101791   4.4
20.12   0.0877421   4.4
20.14   0.0763875   4.4
20.16   0.0670855   4.4
20.18   0.0593731   4.4
20.2   0.05291   4.4
20.22   0.0474417   4.4
20.24   0.0427752   4.4
20.26   0.0387616   4.4
20.28   0.0352853   4.4
20.3   0.0322547   4.4
20.32   0.029597   4.4
20.34   0.0272537   4.4
20.36   0.0251773   4.4
20.38   0.0233288   4.4
20.4   0.0216761   4.4
20.42   0.0201926   4.4
20.44   0.0188559   4.4
20.46   0.0176475   4.4
20.48   0.0165514   4.4
20.5   0.0155541   4.4
20.52   0.0146442   4.4
20.54   0.0138117   4.4
20.56   0.0130481   4.4
20.58   0.0123461   4.4
20.6   0.0116991   4.4
20.62   0.0111016   4.4
20.64   0.0105487   4.4
20.66   0.010036   4.4
20.68   0.00955982   4.4
20.7   0.00911667   4.4
20.72   0.00870361   4.4
20.74   0.00831796   4.4
20.76   0.00795737   4.4
20.78   0.0076197   4.4
20.8   0.00730307   4.4
20.82   0.00700574   4.4
20.84   0.0067262   4.4
20.86   0.00646305   4.4
20.88   0.00621503   4.4
20.9   0.00598101   4.4
20.92   0.00575996   4.4
20.94   0.00555092   4.4
20.96   0.00535306   4.4
20.98   0.00516558   4.4
21   0.00498778   4.4
21.02   0.004819   4.4
21.04   0.00465863   4.4
21.06   0.00450614   4.4
21.08   0.004361   4.4
21.1   0.00422277   4.4
21.12   0.004091   4.4
21.14   0.0039653   4.4
21.16   0.0038453   4.4
21.18   0.00373067   4.4
21.2   0.00362109   4.4
21.22   0.00351626   4.4
21.24   0.00341591   4.4
21.26   0.0033198   4.4
21.28   0.00322769   4.4
21.3   0.00313936   4.4
21.32   0.0030546   4.4
21.34   0   4.4
21.36   0   4.4
21.38   0   4.4
21.4   0   4.4
21.42   0   4.4
21.44   0   4.4
21.46   0   4.4
21.48   0   4.4
21.5   0   4.4
21.52   0   4.4
21.54   0   4.4
21.56   0   4.4
21.58   0   4.4
21.6   0   4.4
21.62   0   4.4
21.64   0   4.4
21.66   0   4.4
21.68   0   4.4
21.7   0   4.4
21.72   0   4.4
21.74   0   4.4
21.76   0   4.4
21.78   0   4.4
21.8   0   4.4
21.82   0   4.4
21.84   0   4.4
21.86   0   4.4
21.88   0   4.4
21.9   0   4.4
21.92   0   4.4
21.94   0   4.4
21.96   0   4.4
21.98   0   4.4
22   0   4.4
22.02   0.0027822   4.4
22.04   0.00286112   4.4
22.06   0.00294345   4.4
22.08   0.00302937   4.4
22.1   0.00311912   4.4
22.12   0.00321291   4.4
22.14   0.003311   4.4
22.16   0.00341364   4.4
22.18   0.00352113   4.4
22.2   0.00363378   4.4
22.22   0.00375191   4.4
22.24   0.0038759   4.4
22.26   0.00400613   4.4
22.28   0.00414304   4.4
22.3   0.00428708   4.4
22.32   0.00443876   4.4
22.34   0.00459863   4.4
22.36   0.00476728   4.4
22.38   0.00494539   4.4
22.4   0.00513365   4.4
22.42   0.00533287   4.4
22.44   0.0055439   4.4
22.46   0.00576769   4.4
22.48   0.00600531   4.4
22.5   0.0062579   4.4
22.52   0.00652676   4.4
22.54   0.00681331   4.4
22.56   0.00711912   4.4
22.58   0.00744598   4.4
22.6   0.00779585   4.4
22.62   0.00817093   4.4
22.64   0.00857372   4.4
22.66   0.00900701   4.4
22.68   0.00947394   4.4
22.7   0.00997808   4.4
22.72   0.0105235   4.4
22.74   0.0111148   4.4
22.76   0.0117573   4.4
22.78   0.0124571   4.4
22.8   0.0132211   4.4
22.82   0.0140575   4.4
22.84   0.0149756   4.4
22.86   0.0159865   4.4
22.88   0.017103   4.4
22.9   0.0183404   4.4
22.92   0.0197167   4.4
22.94   0.0212535   4.4
22.96   0.0229764   4.4
22.98   0.0249169   4.4
23   0.027113   4.4
23.02   0.0296113   4.4
23.04   0.0324698   4.4
23.06   0.0357606   4.4
23.08   0.0395752   4.4
23.1   0.0440299   4.4
23.12   0.0492752   4.4
23.14   0.0555083   4.4
23.16   0.062991   4.4
23.18   0.0720768   4.4
23.2   0.0832521   4.4
23.22   0.0971991   4.4
23.24   0.114898   4.4
23.26   0.137796   4.4
23.28   0.168125   4.4
23.3   0.209571   4.4
23.32   0.268879   4.4
23.34   0.3594   4.4
23.36   0.50715   4.4
23.38   0.75649   4.4
23.4   1.16632   4.4
23.42   1.77629   4.4
23.44   2.47562   4.4
23.46   2.78785   4.4
23.48   2.36599   4.4
23.5   1.65937   4.4
23.52   1.08272   4.4
23.54   0.704378   4.4
23.56   0.476279   4.4
23.58   0.340867   4.4
23.6   0.257062   4.4
23.62   0.201494   4.4
23.64   0.162302   4.4
23.66   0.133446   4.4
23.68   0.111564   4.4
23.7   0.0945905   4.4
23.72   0.0811749   4.4
23.74   0.0703973   4.4
23.76   0.0616145   4.4
23.78   0.0543667   4.4
23.8   0.0483183   4.4
23.82   0.04322   4.4
23.84   0.0388839   4.4
23.86   0.035166   4.4
23.88   0.0319546   4.4
23.9   0.0291621   4.4
23.92   0.026719   4.4
23.94   0.0245695   4.4
23.96   0.0226686   4.4
23.98   0.0209793   4.4
24   0.0194717   4.4
24.02   0.0181204   4.4
24.04   0.0169048   4.4
24.06   0.0158073   4.4
24.08   0.014813   4.4
24.1   0.0139095   4.4
24.12   0.0130861   4.4
24.14   0.0123336   4.4
24.16   0.011644   4.4
24.18   0.0110107   4.4
24.2   0.0104275   4.4
24.22   0.00988942   4.4
24.24   0.00939189   4.4
24.26   0.00893093   4.4
24.28   0.00850305   4.4
24.3   0.00810517   4.4
24.32   0.00773454   4.4
24.34   0.00738874   4.4
24.36   0.0070656   4.4
24.38   0.00676319   4.4
24.4   0.00647976   4.4
24.42   0.00621377   4.4
24.44   0.00596382   4.4
24.46   0.00572863   4.4
24.48   0.00550708   4.4
24.5   0.00529813   4.4
24.52   0.00510084   4.4
24.54   0.00491436   4.4
24.56   0.00473791   4.4
24.58   0.0045708   4.4
24.6   0.00441236   4.4
24.62   0.00426202   4.4
24.64   0.00411923   4.4
24.66   0.00398349   4.4
24.68   0.00385435   4.4
24.7   0.00373139   4.4
24.72   0.00361421   4.4
24.74   0.00350247   4.4
24.76   0.242999   4.4
24.78   0.249559   4.4
24.8   0.256405   4.4
24.82   0.263552   4.4
24.84   0.271019   4.4
24.86   0.278823   4.4
24.88   0.286984   4.4
24.9   0.295523   4.4
24.92   0.301769   4.4
24.94   0.311207   4.4
24.96   0.321094   4.4
24.98   0.33146   4.4
25   0.342336   4.4
25.02   0.353756   4.4
25.04   0.365757   4.4
25.06   0.378378   4.4
25.08   0.391664   4.4
25.1   0.405661   4.4
25.12   0.420422   4.4
25.14   0.436003   4.4
25.16   0.452465   4.4
25.18   0.469878   4.4
25.2   0.488314   4.4
25.22   0.507856   4.4
25.24   0.528594   4.4
25.26   0.550627   4.4
25.28   10.3794   4.4
25.3   10.6791   4.4
25.32   10.9922   4.4
25.34   11.3196   4.4
25.36   11.662   4.4
25.38   12.0204   4.4
25.4   12.396   4.4
25.42   12.7898   4.4
25.44   13.2031   4.4
25.46   13.6373   4.4
25.48   14.0937   4.4
25.5   14.574   4.4
25.52   15.0801   4.4
25.54   15.6137   4.4
25.56   16.1771   4.4
25.58   16.7727   4.4
25.6   17.4031   4.4
25.62   18.0711   4.4
25.64   18.8051   4.4
25.66   19.5594   4.42261
25.68   20.3626   4.51249
25.7   21.2192   4.60643
25.72   22.1346   4.70474
25.74   23.1148   4.80779
25.76   24.1668   4.91598
25.78   25.2987   5.02978
25.8   26.5198   5.14974
25.82   27.8414   5.27649
25.84   29.2765   5.41078
25.86   30.841   5.55347
25.88   32.5543   5.70564
25.9   34.44   5.86856
25.92   36.5281   6.04384
25.94   38.8564   6.23349
25.96   41.4744   6.44007
25.98   44.448   6.66693
26   47.8668   6.91858
26.02   51.8569   7.20117
26.04   56.6024   7.52346
26.06   62.3885   7.89864
26.08   69.7   8.34865
26.1   79.4522   8.9136
26.12   93.4428   9.66658
26.14   114.941   10.721
26.16   148.854   12.2006
26.18   200.243   14.1507
26.2   267.52   16.356
26.22   323.103   17.9751
26.24   318.772   17.8542
26.26   266.924   16.3378
26.28   216.216   14.7043
26.3   184.097   13.5682
26.32   169.032   13.0012
26.34   165.981   12.8834
26.36   170.875   13.0719
26.38   181.419   13.4692
26.4   196.743   14.0265
26.42   216.866   14.7264
26.44   242.389   15.5688
26.46   274.418   16.5656
26.48   314.644   17.7382
26.5   365.557   19.1195
26.52   430.814   20.7561
26.54   515.898   22.7134
26.56   629.361   25.0871
26.58   785.55   28.0277
26.6   1011.1   31.7978
26.62   1359.02   36.8648
26.64   1931.42   43.9479
26.66   2897.8   53.8312
26.68   4472.46   66.8765
26.7   6764.94   82.2493
26.72   9228.94   96.0674
26.74   10000   100
26.76   8200.75   90.558
26.78   5661.89   75.2455
26.8   3681.47   60.6751
26.82   2403.71   49.0277
26.84   1637.94   40.4714
26.86   1182.11   34.3818
26.88   897.562   29.9593
26.9   707.159   26.5925
26.92   572.019   23.9169
26.94   472.185   21.7298
26.96   396.41   19.9101
26.98   337.771   18.3786
27   291.816   17.0826
27.02   255.698   15.9906
27.04   227.69   15.0894
27.06   206.746   14.3787
27.08   191.734   13.8468
27.1   179.476   13.3969
27.12   164.15   12.8121
27.14   145.233   12.0513
27.16   127.504   11.2918
27.18   112.988   10.6296
27.2   101.417   10.0706
27.22   92.0545   9.5945
27.24   84.2556   9.17909
27.26   77.5809   8.808
27.28   71.7577   8.47099
27.3   66.6145   8.16177
27.32   62.0341   7.87617
27.34   57.9292   7.61113
27.36   54.232   7.36424
27.38   50.8878   7.13357
27.4   47.8522   6.91753
27.42   45.0885   6.7148
27.44   42.5658   6.52425
27.46   40.2546   6.34465
27.48   38.1229   6.17438
27.5   36.1454   6.01211
27.52   34.3136   5.85778
27.54   32.6193   5.71133
27.56   31.0503   5.57228
27.58   29.5943   5.44007
27.6   28.2399   5.31412
27.62   26.9774   5.19398
27.64   25.8047   5.07983
27.66   24.7019   4.9701
27.68   23.6687   4.86504
27.7   22.4616   4.73937
27.72   21.5571   4.64297
27.74   20.7064   4.55042
27.76   19.9051   4.46152
27.78   19.1496   4.4
27.8   18.4364   4.4
27.82   17.7625   4.4
27.84   17.1249   4.4
27.86   16.5211   4.4
27.88   15.9488   4.4
27.9   15.4058   4.4
27.92   14.8901   4.4
27.94   14.4   4.4
27.96   13.9338   4.4
27.98   13.4899   4.4
28   13.067   4.4
28.02   12.6638   4.4
28.04   12.279   4.4
28.06   11.9116   4.4
28.08   11.5605   4.4
28.1   11.2248   4.4
28.12   10.9036   4.4
28.14   10.5961   4.4
28.16   10.3016   4.4
28.18   10.0192   4.4
28.2   0.062108   4.4
28.22   0.0612545   4.4
28.24   0.0605408   4.4
28.26   0.0599661   4.4
28.28   0.0595312   4.4
28.3   0.0592375   4.4
28.32   0.0590881   4.4
28.34   0.0590872   4.4
28.36   0.0592408   4.4
28.38   0.0595562   4.4
28.4   0.0600427   4.4
28.42   0.0607119   4.4
28.44   0.0615776   4.4
28.46   0.0626566   4.4
28.48   0.0639689   4.4
28.5   0.0655386   4.4
28.52   0.0673945   4.4
28.54   0.0695711   4.4
28.56   0.0721098   4.4
28.58   0.0750606   4.4
28.6   0.0542559   4.4
28.62   0.0588626   4.4
28.64   0.0640813   4.4
28.66   0.0700247   4.4
28.68   0.0768325   4.4
28.7   0.0846798   4.4
28.72   0.093788   4.4
28.74   0.10444   4.4
28.76   0.117003   4.4
28.78   0.131958   4.4
28.8   0.149947   4.4
28.82   0.171837   4.4
28.84   0.198829   4.4
28.86   0.23261   4.4
28.88   0.275617   4.4
28.9   0.331472   4.4
28.92   0.405812   4.4
28.94   0.508059   4.4
28.96   0.655947   4.4
28.98   0.884544   4.4
29   1.26123   4.4
29.02   1.89691   4.4
29.04   2.92967   4.4
29.06   4.42253   4.4
29.08   5.99356   4.4
29.1   6.42   4.4
29.12   5.21422   4.4
29.14   3.5882   4.4
29.16   2.33212   4.4
29.18   1.52542   4.4
29.2   1.04272   4.4
29.22   0.755138   4.4
29.24   0.575158   4.4
29.26   0.4544   4.4
29.28   0.368505   4.4
29.3   0.304924   4.4
29.32   0.256538   4.4
29.34   0.218914   4.4
29.36   0.189126   4.4
29.38   0.165172   4.4
29.4   0.145647   4.4
29.42   0.129543   4.4
29.44   0.116121   4.4
29.46   0.104832   4.4
29.48   0.0952607   4.4
29.5   0.0870877   4.4
29.52   0.080066   4.4
29.54   0.0740013   4.4
29.56   0.0687394   4.4
29.58   0.064157   4.4
29.6   0.0601545   4.4
29.62   0.0566509   4.4
29.64   0.05358   4.4
29.66   0.0508875   4.4
29.68   0.0485284   4.4
29.7   0.0464656   4.4
29.72   0.0446684   4.4
29.74   0.707877   4.4
29.76   0.725206   4.4
29.78   0.743534   4.4
29.8   1.28926   4.4
29.82   1.32457   4.4
29.84   1.36164   4.4
29.86   1.40055   4.4
29.88   1.4414   4.4
29.9   1.4843   4.4
29.92   1.52937   4.4
29.94   1.57675   4.4
29.96   1.62656   4.4
29.98   1.67898   4.4
30   1.73416   4.4
30.02   1.79231   4.4
30.04   1.85364   4.4
30.06   1.91836   4.4
30.08   1.98674   4.4
30.1   2.05906   4.4
30.12   2.13564   4.4
30.14   2.21682   4.4
30.16   2.30299   4.4
30.18   2.3946   4.4
30.2   2.49216   4.4
30.22   2.59622   4.4
30.24   2.70747   4.4
30.26   2.82666   4.4
30.28   2.95471   4.4
30.3   3.09271   4.4
30.32   3.24198   4.4
30.34   3.40418   4.4
30.36   3.58144   4.4
30.38   3.77654   4.4
30.4   3.99339   4.4
30.42   4.2377   4.4
30.44   4.51888   4.4
30.46   4.8542   4.4
30.48   5.27638   4.4
30.5   5.84243   4.4
30.52   6.6331   4.4
30.54   7.72065   4.4
30.56   9.02666   4.4
30.58   10.0304   4.4
30.6   10.0702   4.4
30.62   9.56635   4.4
30.64   9.20838   4.4
30.66   9.18054   4.4
30.68   9.44193   4.4
30.7   9.92093   4.4
30.72   10.5667   4.4
30.74   11.3566   4.4
30.76   12.2891   4.4
30.78   13.3765   4.4
30.8   14.6406   4.4
30.82   16.1126   4.4
30.84   17.8339   4.4
30.86   19.8591   4.45635
30.88   22.2599   4.71804
30.9   25.1319   5.01317
30.92   28.6037   5.34824
30.94   32.8514   5.73161
30.96   38.1207   6.17419
30.98   44.7624   6.69047
31   53.2919   7.30013
31.02   64.4997   8.03117
31.04   79.6876   8.92679
31.06   101.214   10.0605
31.08   133.641   11.5603
31.1   185.558   13.622
31.12   271.187   16.4678
31.14   409.204   20.2288
31.16   611.572   24.73
31.18   840.787   28.9963
31.2   973.966   31.2084
31.22   970.905   31.1593
31.24   890.072   29.8341
31.26   713.393   26.7094
31.28   501.047   22.3841
31.3   334.305   18.284
31.32   224.955   14.9985
31.34   157.584   12.5532
31.36   116.164   10.778
31.38   89.6066   9.46607
31.4   71.4964   8.45555
31.42   58.4525   7.64543
31.44   48.6843   6.97742
31.46   41.1662   6.41609
31.48   35.2566   5.93772
31.5   30.529   5.5253
31.52   26.6892   5.16616
31.54   23.529   4.85067
31.56   20.8972   4.57135
31.58   18.6828   4.4
31.6   16.802   4.4
31.62   15.1911   4.4
31.64   13.801   4.4
31.66   12.5931   4.4
31.68   11.537   4.4
31.7   10.6083   4.4
31.72   9.78724   4.4
31.74   9.05791   4.4
31.76   8.40712   4.4
31.78   7.82399   4.4
31.8   7.29946   4.4
31.82   6.82595   4.4
31.84   6.39704   4.4
31.86   6.00731   4.4
31.88   5.65213   4.4
31.9   5.32753   4.4
31.92   5.03011   4.4
31.94   4.75691   4.4
31.96   4.50537   4.4
31.98   4.27327   4.4
32   4.05865   4.4
32.02   3.85979   4.4
32.04   3.6752   4.4
32.06   3.49991   4.4
32.08   3.3401   4.4
32.1   3.19098   4.4
32.12   3.05163   4.4
32.14   2.92121   4.4
32.16   2.79898   4.4
32.18   2.68426   4.4
32.2   2.57644   4.4
32.22   2.475   4.4
32.24   2.37943   4.4
32.26   2.28928   4.4
32.28   2.20417   4.4
32.3   2.12371   4.4
32.32   2.04758   4.4
32.34   1.97547   4.4
32.36   1.9071   4.4
32.38   1.84222   4.4
32.4   1.7806   4.4
32.42   1.72201   4.4
32.44   1.66627   4.4
32.46   1.6132   4.4
32.48   1.56262   4.4
32.5   1.51438   4.4
32.52   1.46834   4.4
32.54   1.42437   4.4
32.56   1.38234   4.4
32.58   1.34215   4.4
32.6   1.30368   4.4
32.62   1.26684   4.4
32.64   1.23155   4.4
32.66   1.19771   4.4
32.68   0.530954   4.4
32.7   0.516493   4.4
32.72   0   4.4
32.74   0   4.4
32.76   0   4.4
32.78   0   4.4
32.8   0   4.4
32.82   0   4.4
32.84   0   4.4
32.86   0   4.4
32.88   0.390233   4.4
32.9   0.401263   4.4
32.92   0.412766   4.4
32.94   0.424771   4.4
32.96   0.437307   4.4
32.98   0.450406   4.4
33   0.464102   4.4
33.02   0.478433   4.4
33.04   0.493437   4.4
33.06   0.509157   4.4
33.08   0.525641   4.4
33.1   0.542938   4.4
33.12   0.561103   4.4
33.14   0.580194   4.4
33.16   0.600275   4.4
33.18   0.621417   4.4
33.2   0.643695   4.4
33.22   0.667192   4.4
33.24   0.691999   4.4
33.26   0.718214   4.4
33.28   0.745946   4.4
33.3   0.775314   4.4
33.32   0.806451   4.4
33.34   0.839499   4.4
33.36   0.87462   4.4
33.38   0.91199   4.4
33.4   0.951804   4.4
33.42   0.994281   4.4
33.44   1.03966   4.4
33.46   1.08822   4.4
33.48   1.14026   4.4
33.5   1.19611   4.4
33.52   1.25617   4.4
33.54   1.32086   4.4
33.56   1.39067   4.4
33.58   1.46616   4.4
33.6   1.54795   4.4
33.62   1.63677   4.4
33.64   1.73345   4.4
33.66   1.83893   4.4
33.68   1.95433   4.4
33.7   2.08091   4.4
33.72   2.22018   4.4
33.74   2.37491   4.4
33.76   2.54511   4.4
33.78   2.73423   4.4
33.8   2.94518   4.4
33.82   3.18144   4.4
33.84   3.4472   4.4
33.86   3.74757   4.4
33.88   4.08881   4.4
33.9   4.47864   4.4
33.92   4.9267   4.4
33.94   5.44511   4.4
33.96   6.04931   4.4
33.98   6.75917   4.4
34   7.60062   4.4
34.02   8.608   4.4
34.04   9.82744   4.4
34.06   11.3221   4.4
34.08   13.1801   4.4
34.1   15.5273   4.4
34.12   18.5479   4.4
34.14   22.5224   4.74578
34.16   27.9043   5.28245
34.18   35.5007   5.95825
34.2   46.8878   6.84747
34.22   65.1853   8.07374
34.24   95.957   9.79577
34.26   147.198   12.1325
34.28   226.154   15.0384
34.3   325.808   18.0501
34.32   392.535   19.8125
34.34   357.179   18.8992
34.36   259.712   16.1156
34.38   171.238   13.0858
34.4   110.971   10.5343
34.42   74.1052   8.60844
34.44   52.2656   7.22949
34.46   38.9506   6.24104
34.48   30.2818   5.50289
34.5   24.2544   4.92488
34.52   19.8592   4.45636
34.54   16.5492   4.4
34.56   13.9963   4.4
34.58   11.9883   4.4
34.6   10.3823   4.4
34.62   9.07878   4.4
34.64   8.00711   4.4
34.66   7.11595   4.4
34.68   6.36738   4.4
34.7   5.73291   4.4
34.72   5.19078   4.4
34.74   4.72423   4.4
34.76   4.3201   4.4
34.78   3.96804   4.4
34.8   3.65976   4.4
34.82   3.41587   4.4
34.84   3.1772   4.4
34.86   2.9659   4.4
34.88   2.7784   4.4
34.9   2.61175   4.4
34.92   2.46361   4.4
34.94   2.33207   4.4
34.96   2.21571   4.4
34.98   2.11354   4.4
35   2.02511   4.4
35.02   1.9507   4.4
35.04   1.8919   4.4
35.06   1.85289   4.4
35.08   1.8427   4.4
35.1   1.87737   4.4
35.12   2.15689   4.4
35.14   2.34447   4.4
35.16   2.57323   4.4
35.18   2.66568   4.4
35.2   2.48744   4.4
35.22   2.2046   4.4
35.24   1.97532   4.4
35.26   1.82675   4.4
35.28   1.7413   4.4
35.3   1.6977   4.4
35.32   1.68094   4.4
35.34   1.68291   4.4
35.36   1.70008   4.4
35.38   1.73146   4.4
35.4   1.77744   4.4
35.42   1.83944   4.4
35.44   1.91987   4.4
35.46   2.02225   4.4
35.48   2.1516   4.4
35.5   2.31493   4.4
35.52   2.5222   4.4
35.54   2.7877   4.4
35.56   3.13247   4.4
35.58   3.5886   4.4
35.6   4.20809   4.4
35.62   5.08372   4.4
35.64   6.39685   4.4
35.66   8.50608   4.4
35.68   12.0487   4.4
35.7   17.935   4.4
35.72   26.9753   5.19378
35.74   38.3064   6.18921
35.76   45.7101   6.76093
35.78   41.4952   6.44168
35.8   30.0708   5.48368
35.82   20.1569   4.48965
35.84   13.4494   4.4
35.86   9.38123   4.4
35.88   7.00538   4.4
35.9   5.59231   4.4
35.92   4.70944   4.4
35.94   4.13464   4.4
35.96   3.75744   4.4
35.98   3.51952   4.4
36   3.38793   4.4
36.02   3.34393   4.4
36.04   3.37831   4.4
36.06   3.48935   4.4
36.08   3.68245   4.4
36.1   3.97138   4.4
36.12   4.38191   4.4
36.14   4.96114   4.4
36.16   5.80009   4.4
36.18   7.08057   4.4
36.2   9.14245   4.4
36.22   12.5194   4.4
36.24   17.819   4.4
36.26   25.1153   5.01152
36.28   31.9796   5.65505
36.3   32.7737   5.72483
36.32   27.2886   5.22385
36.34   21.2307   4.60767
36.36   17.3159   4.4
36.38   15.648   4.4
36.4   15.7885   4.4
36.42   17.4594   4.4
36.44   20.7925   4.55988
36.46   26.5507   5.15274
36.48   36.4715   6.03916
36.5   53.5597   7.31845
36.52   81.6849   9.03797
36.54   122.948   11.0882
36.56   167.914   12.9581
36.58   183.07   13.5303
36.6   151.106   12.2925
36.62   104.752   10.2348
36.64   68.304   8.26462
36.66   44.7062   6.68627
36.68   30.5352   5.52586
36.7   22.0915   4.70016
36.72   16.8183   4.4
36.74   13.287   4.4
36.76   10.7766   4.4
36.78   8.91706   4.4
36.8   7.49962   4.4
36.82   6.39501   4.4
36.84   5.51806   4.4
36.86   4.81054   4.4
36.88   4.23163   4.4
36.9   3.75199   4.4
36.92   3.35019   4.4
36.94   3.01025   4.4
36.96   2.72007   4.4
36.98   2.47039   4.4
37   2.25398   4.4
37.02   2.06516   4.4
37.04   1.89942   4.4
37.06   1.75313   4.4
37.08   1.62334   4.4
37.1   1.50765   4.4
37.12   1.40408   4.4
37.14   1.31099   4.4
37.16   1.22699   4.4
37.18   1.15093   4.4
37.2   1.08184   4.4
37.22   1.01888   4.4
37.24   0.919093   4.4
37.26   0.867492   4.4
37.28   0.820135   4.4
37.3   0.776566   4.4
37.32   0.736392   4.4
37.34   0.699268   4.4
37.36   0.664892   4.4
37.38   0.633   4.4
37.4   0.603356   4.4
37.42   0.575754   4.4
37.44   0.55001   4.4
37.46   0.52596   4.4
37.48   0.503459   4.4
37.5   0.482377   4.4
37.52   0.462596   4.4
37.54   0.457956   4.4
37.56   0.440864   4.4
37.58   0.424804   4.4
37.6   0.4097   4.4
37.62   0.395484   4.4
37.64   0.382092   4.4
37.66   0.369467   4.4
37.68   0.357559   4.4
37.7   0.34632   4.4
37.72   0.335707   4.4
37.74   0.325683   4.4
37.76   0.316211   4.4
37.78   0.280685   4.4
37.8   0.272924   4.4
37.82   0.2656   4.4
37.84   0.258691   4.4
37.86   0.252176   4.4
37.88   0.246037   4.4
37.9   0.240256   4.4
37.92   0.234818   4.4
37.94   0.229711   4.4
37.96   0.224923   4.4
37.98   0.220442   4.4
38   0.216262   4.4
38.02   0.212373   4.4
38.04   0.0323604   4.4
38.06   0.0337582   4.4
38.08   0.0352484   4.4
38.1   0.0368394   4.4
38.12   0.0385405   4.4
38.14   0.040362   4.4
38.16   0.0423157   4.4
38.18   0.0444145   4.4
38.2   0.0466732   4.4
38.22   0.0491084   4.4
38.24   0.0517391   4.4
38.26   0.0545865   4.4
38.28   0.0576753   4.4
38.3   0.0610334   4.4
38.32   0.0646929   4.4
38.34   0.725972   4.4
38.36   0.748783   4.4
38.38   0.772812   4.4
38.4   0.798163   4.4
38.42   0.824952   4.4
38.44   0.853313   4.4
38.46   0.883399   4.4
38.48   0.915386   4.4
38.5   0.949476   4.4
38.52   1.1563   4.4
38.54   1.20017   4.4
38.56   1.2472   4.4
38.58   1.29782   4.4
38.6   1.35251   4.4
38.62   1.41189   4.4
38.64   1.47673   4.4
38.66   1.54799   4.4
38.68   1.6269   4.4
38.7   1.71507   4.4
38.72   1.81463   4.4
38.74   1.9285   4.4
38.76   2.06069   4.4
38.78   2.21696   4.4
38.8   2.40578   4.4
38.82   2.64028   4.4
38.84   2.9425   4.4
38.86   3.75321   4.4
38.88   4.36569   4.4
38.9   5.32411   4.4
38.92   6.87978   4.4
38.94   9.33666   4.4
38.96   12.802   4.4
38.98   16.3136   4.4
39   17.1111   4.4
39.02   14.4335   4.4
39.04   11.029   4.4
39.06   8.50686   4.4
39.08   6.97379   4.4
39.1   6.1468   4.4
39.12   5.74893   4.4
39.14   5.59637   4.4
39.16   5.58975   4.4
39.18   5.68062   4.4
39.2   5.84556   4.4
39.22   6.07299   4.4
39.24   6.35761   4.4
39.26   6.69807   4.4
39.28   7.09593   4.4
39.3   7.55516   4.4
39.32   8.08203   4.4
39.34   8.6852   4.4
39.36   9.37603   4.4
39.38   10.1691   4.4
39.4   11.0831   4.4
39.42   12.1417   4.4
39.44   13.3756   4.4
39.46   14.8243   4.4
39.48   16.5399   4.4
39.5   18.5915   4.4
39.52   21.0725   4.59048
39.54   24.1113   4.91033
39.56   27.8885   5.28096
39.58   32.6636   5.71521
39.6   38.8213   6.23068
39.62   46.9584   6.85262
39.64   58.0747   7.62068
39.66   74.0264   8.60386
39.68   98.4998   9.9247
39.7   138.55   11.7707
39.72   205.77   14.3447
39.74   314.562   17.7359
39.76   471.431   21.7125
39.78   636.336   25.2257
39.8   682.211   26.1192
39.82   559.881   23.6618
39.84   395.802   19.8948
39.86   273.73   16.5448
39.88   203.762   14.2745
39.9   176.336   13.2791
39.92   181.272   13.4637
39.94   206.616   14.3741
39.96   224.267   14.9755
39.98   201.223   14.1853
40   152.994   12.3691
40.02   110.166   10.496
40.04   80.9732   8.99851
40.06   63.1322   7.94557
40.08   52.86   7.27049
40.1   47.2744   6.87564
40.12   44.7359   6.68849
40.14   44.5444   6.67416
40.16   46.6103   6.82717
40.18   51.3603   7.16661
40.2   59.9726   7.7442
40.22   75.0337   8.6622
40.24   101.501   10.0748
40.26   147.15   12.1306
40.28   220.62   14.8533
40.3   321.88   17.941
40.32   412.319   20.3056
40.34   409.034   20.2246
40.36   315.079   17.7505
40.38   213.347   14.6064
40.4   139.833   11.8251
40.42   93.6898   9.67935
40.44   66.1552   8.13358
40.46   49.5   7.03562
40.48   38.7892   6.22809
40.5   31.4219   5.60552
40.52   26.0664   5.10553
40.54   22.0428   4.69497
40.56   18.9162   4.4
40.58   16.4434   4.4
40.6   14.4521   4.4
40.62   12.823   4.4
40.64   11.4718   4.4
40.66   10.3373   4.4
40.68   9.3746   4.4
40.7   8.54969   4.4
40.72   7.83675   4.4
40.74   7.21581   4.4
40.76   6.6712   4.4
40.78   6.1905   4.4
40.8   5.76377   4.4
40.82   5.38295   4.4
40.84   5.04147   4.4
40.86   4.7339   4.4
40.88   4.45576   4.4
40.9   4.20329   4.4
40.92   3.97332   4.4
40.94   3.76319   4.4
40.96   3.57062   4.4
40.98   3.39365   4.4
41   3.2306   4.4
41.02   3.08004   4.4
41.04   2.94069   4.4
41.06   2.81146   4.4
41.08   2.6914   4.4
41.1   2.57966   4.4
41.12   2.47551   4.4
41.14   2.37828   4.4
41.16   2.2874   4.4
41.18   2.20237   4.4
41.2   2.12271   4.4
41.22   2.04804   4.4
41.24   1.97799   4.4
41.26   1.34764   4.4
41.28   1.22013   4.4
41.3   1.1788   4.4
41.32   1.14037   4.4
41.34   1.10469   4.4
41.36   1.07163   4.4
41.38   1.04107   4.4
41.4   1.01294   4.4
41.42   0.987164   4.4
41.44   0.800744   4.4
41.46   0.783933   4.4
41.48   0.769285   4.4
41.5   0.756862   4.4
41.52   0.746765   4.4
41.54   0.739137   4.4
41.56   0.734179   4.4
41.58   0.73216   4.4
41.6   0.733439   4.4
41.62   0.738487   4.4
41.64   0.747927   4.4
41.66   0.762583   4.4
41.68   0.783556   4.4
41.7   0.812328   4.4
41.72   0.850927   4.4
41.74   0.902169   4.4
41.76   0.970041   4.4
41.78   1.06032   4.4
41.8   1.18162   4.4
41.82   0.958819   4.4
41.84   1.20204   4.4
41.86   1.55468   4.4
41.88   2.10163   4.4
41.9   3.005   4.4
41.92   4.52899   4.4
41.94   6.99624   4.4
41.96   10.5316   4.4
41.98   14.1549   4.4
42   14.9542   4.4
42.02   12.0108   4.4
42.04   8.21722   4.4
42.06   5.33269   4.4
42.08   3.48961   4.4
42.1   2.3885   4.4
42.12   1.73148   4.4
42.14   1.31886   4.4
42.16   1.04101   4.4
42.18   0.842813   4.4
42.2   0.695778   4.4
42.22   0.583655   4.4
42.24   0.496292   4.4
42.26   0.426971   4.4
42.28   0.371092   4.4
42.3   0.32542   4.4
42.32   0.28763   4.4
42.34   0.256019   4.4
42.36   0.229318   4.4
42.38   0.206564   4.4
42.4   0.187021   4.4
42.42   0.170115   4.4
42.44   0.155392   4.4
42.46   0.142494   4.4
42.48   0.131133   4.4
42.5   0.121074   4.4
42.52   0.112127   4.4
42.54   0.104133   4.4
42.56   0.0969628   4.4
42.58   0.0905066   4.4
42.6   0.127599   4.4
42.62   0.123523   4.4
42.64   0.119978   4.4
42.66   0.116912   4.4
42.68   0.11428   4.4
42.7   0.112043   4.4
42.72   0.110169   4.4
42.74   0.108631   4.4
42.76   0.107407   4.4
42.78   0.106476   4.4
42.8   0.105824   4.4
42.82   0.105437   4.4
42.84   0.105304   4.4
42.86   0.105419   4.4
42.88   0.105774   4.4
42.9   0.106367   4.4
42.92   0.107194   4.4
42.94   0.108257   4.4
42.96   0.109557   4.4
42.98   0.111096   4.4
43   0.112881   4.4
43.02   0.114919   4.4
43.04   0.117218   4.4
43.06   0.156447   4.4
43.08   0.160331   4.4
43.1   0.164558   4.4
43.12   0.169151   4.4
43.14   0.174131   4.4
43.16   0.179524   4.4
43.18   0.185362   4.4
43.2   0.191677   4.4
43.22   0.198509   4.4
43.24   0.2059   4.4
43.26   0.2139   4.4
43.28   0.222566   4.4
43.3   0.231961   4.4
43.32   0.242158   4.4
43.34   0.25324   4.4
43.36   0.265303   4.4
43.38   0.278457   4.4
43.4   0.292828   4.4
43.42   0.308563   4.4
43.44   0.325834   4.4
43.46   0.344839   4.4
43.48   0.351647   4.4
43.5   0.375243   4.4
43.52   0.401401   4.4
43.54   0.430515   4.4
43.56   0.46306   4.4
43.58   0.499611   4.4
43.6   0.54087   4.4
43.62   0.5877   4.4
43.64   0.641176   4.4
43.66   0.702647   4.4
43.68   0.773823   4.4
43.7   0.856902   4.4
43.72   0.954742   4.4
43.74   1.07112   4.4
43.76   1.21109   4.4
43.78   1.38157   4.4
43.8   1.59217   4.4
43.82   1.85659   4.4
43.84   2.19485   4.4
43.86   2.6373   4.4
43.88   3.23281   4.4
43.9   4.06789   4.4
43.92   5.31082   4.4
43.94   7.29521   4.4
43.96   10.6203   4.4
43.98   16.158   4.4
44   24.729   4.97283
44.02   35.7004   5.97498
44.04   43.4517   6.59179
44.06   40.1119   6.3334
44.08   29.5137   5.43265
44.1   19.6802   4.43624
44.12   12.9483   4.4
44.14   8.84232   4.4
44.16   6.44008   4.4
44.18   5.01409   4.4
44.2   4.12794   4.4
44.22   3.55732   4.4
44.24   3.19266   4.4
44.26   2.97902   4.4
44.28   2.88918   4.4
44.3   2.91331   4.4
44.32   3.0562   4.4
44.34   3.33901   4.4
44.36   3.80799   4.4
44.38   4.55798   4.4
44.4   5.78492   4.4
44.42   7.87062   4.4
44.44   11.4498   4.4
44.46   17.3216   4.4
44.48   25.8787   5.08711
44.5   35.016   5.91743
44.52   37.7172   6.14143
44.54   30.8628   5.55543
44.56   21.3579   4.62146
44.58   13.9729   4.4
44.6   9.20993   4.4
44.62   6.35045   4.4
44.64   4.64164   4.4
44.66   3.5688   4.4
44.68   2.84615   4.4
44.7   2.32963   4.4
44.72   1.94508   4.4
44.74   1.6505   4.4
44.76   1.41977   4.4
44.78   1.23563   4.4
44.8   1.08627   4.4
44.82   0.963384   4.4
44.84   0.861009   4.4
44.86   0.774764   4.4
44.88   0.701383   4.4
44.9   0.638389   4.4
44.92   0.640178   4.4
44.94   0.594259   4.4
44.96   0.554233   4.4
44.98   0.519171   4.4
45   0.488323   4.4
45.02   0.461084   4.4
45.04   0.436955   4.4
45.06   0.415529   4.4
45.08   0.396467   4.4
45.1   0.379484   4.4
45.12   0.364346   4.4
45.14   0.350851   4.4
45.16   0.338831   4.4
45.18   0.335191   4.4
45.2   0.325916   4.4
45.22   0.317758   4.4
45.24   0.310632   4.4
45.26   0.404759   4.4
45.28   0.402297   4.4
45.3   0.400802   4.4
45.32   0.400238   4.4
45.34   0.400581   4.4
45.36   0.401811   4.4
45.38   0.403919   4.4
45.4   0.406902   4.4
45.42   0.410765   4.4
45.44   0.415518   4.4
45.46   0.421181   4.4
45.48   0.427778   4.4
45.5   0.435344   4.4
45.52   0.402791   4.4
45.54   0.413518   4.4
45.56   0.425321   4.4
45.58   0.438274   4.4
45.6   0.479549   4.4
45.62   0.687198   4.4
45.64   0.710251   4.4
45.66   0.735132   4.4
45.68   0.762001   4.4
45.7   0.791047   4.4
45.72   0.822483   4.4
45.74   0.856555   4.4
45.76   0.89355   4.4
45.78   0.933798   4.4
45.8   0.977685   4.4
45.82   1.02566   4.4
45.84   1.07827   4.4
45.86   1.13613   4.4
45.88   1.2   4.4
45.9   1.2708   4.4
45.92   1.34962   4.4
45.94   1.4378   4.4
45.96   1.53701   4.4
45.98   1.61314   4.4
46   1.74214   4.4
46.02   1.89017   4.4
46.04   2.06155   4.4
46.06   2.262   4.4
46.08   2.49913   4.4
46.1   2.78337   4.4
46.12   3.12918   4.4
46.14   3.55726   4.4
46.16   4.09798   4.4
46.18   4.7979   4.4
46.2   5.75882   4.4
46.22   7.07142   4.4
46.24   9.03666   4.4
46.26   12.1913   4.4
46.28   17.4448   4.4
46.3   25.994   5.09843
46.32   38.612   6.21385
46.34   52.9131   7.27414
46.36   59.0947   7.68731
46.38   50.5275   7.10827
46.4   36.5706   6.04737
46.42   25.4133   5.04116
46.44   18.3373   4.4
46.46   14.3762   4.4
46.48   12.4119   4.4
46.5   11.689   4.4
46.52   11.8514   4.4
46.54   12.8457   4.4
46.56   14.836   4.4
46.58   18.1583   4.4
46.6   23.22   4.81872
46.62   30.1493   5.49084
46.64   39.275   6.26698
46.66   53.2632   7.29816
46.68   74.7704   8.64699
46.7   99.3937   9.96964
46.72   108.636   10.4229
46.74   91.4215   9.56146
46.76   65.4663   8.09113
46.78   45.0149   6.70931
46.8   32.0161   5.65828
46.82   24.6085   4.9607
46.84   20.73   4.55302
46.86   18.9758   4.4
46.88   18.6202   4.4
46.9   19.4033   4.40491
46.92   21.3729   4.62308
46.94   24.8792   4.98791
46.96   30.7482   5.5451
46.98   40.6419   6.3751
47   57.4689   7.58082
47.02   85.247   9.23293
47.04   126.826   11.2617
47.06   177.636   13.328
47.08   217.668   14.7536
47.1   212.028   14.5612
47.12   162.715   12.756
47.14   109.962   10.4863
47.16   71.9058   8.47973
47.18   48.027   6.93015
47.2   33.7702   5.81121
47.22   25.1497   5.01494
47.24   19.6287   4.43043
47.26   15.8479   4.4
47.28   13.1227   4.4
47.3   11.0917   4.4
47.32   9.54479   4.4
47.34   8.3494   4.4
47.36   7.41842   4.4
47.38   6.69371   4.4
47.4   6.13692   4.4
47.42   5.72442   4.4
47.44   5.44488   4.4
47.46   5.29929   4.4
47.48   5.30462   4.4
47.5   5.50516   4.4
47.52   6.00018   4.4
47.54   6.99491   4.4
47.56   8.856   4.4
47.58   12.0998   4.4
47.6   17.1563   4.4
47.62   23.3991   4.83726
47.64   27.0667   5.20257
47.66   24.1092   4.91012
47.68   17.6798   4.4
47.7   12.0751   4.4
47.72   8.28809   4.4
47.74   5.95777   4.4
47.76   4.55109   4.4
47.78   3.66694   4.4
47.8   3.07002   4.4
47.82   2.58503   4.4
47.84   2.26124   4.4
47.86   2.00949   4.4
47.88   1.81022   4.4
47.9   1.65166   4.4
47.92   1.52687   4.4
47.94   1.43103   4.4
47.96   1.35581   4.4
47.98   1.28057   4.4
48   1.18861   4.4
48.02   1.09392   4.4
48.04   1.01118   4.4
48.06   0.942169   4.4
48.08   0.88421   4.4
48.1   0.827598   4.4
48.12   0.783874   4.4
48.14   0.744662   4.4
48.16   0.709082   4.4
48.18   0.577103   4.4
48.2   0.54984   4.4
48.22   0.524751   4.4
48.24   0.501572   4.4
48.26   0.480871   4.4
48.28   0.460913   4.4
48.3   0.442309   4.4
48.32   0.424924   4.4
48.34   0.408644   4.4
48.36   0.393368   4.4
48.38   0.379009   4.4
48.4   0.365487   4.4
48.42   0.352734   4.4
48.44   0.340689   4.4
48.46   0.329297   4.4
48.48   0.318508   4.4
48.5   0.308279   4.4
48.52   0.271723   4.4
48.54   0.263214   4.4
48.56   0.255127   4.4
48.58   0.060875   4.4
48.6   0.0666963   4.4
48.62   0.0646602   4.4
48.64   0.0627751   4.4
48.66   0.061031   4.4
48.68   0.0594189   4.4
48.7   0.148746   4.4
48.72   0.14992   4.4
48.74   0.151313   4.4
48.76   0.152926   4.4
48.78   0.154761   4.4
48.8   0.15682   4.4
48.82   0.159109   4.4
48.84   0.161632   4.4
48.86   0.164396   4.4
48.88   0.167408   4.4
48.9   0.170678   4.4
48.92   0.174216   4.4
48.94   0.178034   4.4
48.96   0.182145   4.4
48.98   0.186564   4.4
49   0.191308   4.4
49.02   0.196395   4.4
49.04   0.201848   4.4
49.06   0.207688   4.4
49.08   0.213942   4.4
49.1   0.196178   4.4
49.12   0.204008   4.4
49.14   0.212323   4.4
49.16   0.221165   4.4
49.18   0.230582   4.4
49.2   0.240624   4.4
49.22   0.25135   4.4
49.24   0.262825   4.4
49.26   0.275124   4.4
49.28   0.288331   4.4
49.3   0.302541   4.4
49.32   0.317864   4.4
49.34   0.334427   4.4
49.36   0.352378   4.4
49.38   0.371889   4.4
49.4   0.393165   4.4
49.42   0.416452   4.4
49.44   0.441947   4.4
49.46   0.470223   4.4
49.48   0.501641   4.4
49.5   0.536803   4.4
49.52   0.576512   4.4
49.54   0.621892   4.4
49.56   0.674652   4.4
49.58   0.737683   4.4
49.6   0.816319   4.4
49.62   0.92023   4.4
49.64   1.06466   4.4
49.66   1.26778   4.4
49.68   1.53592   4.4
49.7   1.81274   4.4
49.72   1.94321   4.4
49.74   1.89648   4.4
49.76   1.83257   4.4
49.78   1.84204   4.4
49.8   1.93478   4.4
49.82   2.10199   4.4
49.84   2.33821   4.4
49.86   2.64708   4.4
49.88   3.04287   4.4
49.9   3.55248   4.4
49.92   4.22216   4.4
49.94   5.13301   4.4
49.96   6.42625   4.4
49.98   8.32823   4.4
50   11.1507   4.4
