# Supplementary material for: Investigation of Potential Amorphisation and Co-Amorphisation Behaviour of the Benzene Di-Carboxylic Acids upon Cryo-Milling
Source: Molecules. 2019 Nov 5;24(21):3990. doi: 10.3390/molecules24213990 (PMC6865180; doi:10.3390/molecules24213990)
Supplement: Supplementary file 1 [file molecules-24-03990-s001.zip › SI_pack/Figure_SI_ATR_FTIR_two_components/Data/IT/Isohthalic and terephthalic acid CM separately for 60mins (3 weeks).csv]

XLabel	Wavenumber
YLabel	%Transmittance
FileType	%Transmittance
DisplayDirection	20300
PeakDirection	20311
648.873616	40.800423
652.602775	37.959450
656.331934	35.844776
660.061093	35.439388
663.790251	33.127972
667.519410	28.765621
671.248569	28.277023
674.977728	31.177618
678.706886	30.259178
682.436045	25.012041
686.165204	19.336027
689.894362	18.187836
693.623521	28.365898
697.352680	43.551411
701.081839	47.413029
704.810997	40.999359
708.540156	33.307159
712.269315	25.890625
715.998473	18.772673
719.727632	12.070669
723.456791	8.080221
727.185950	10.962820
730.915108	21.439175
734.644267	37.324699
738.373426	57.190742
742.102584	71.208481
745.831743	72.567276
749.560902	68.462456
753.290061	63.979465
757.019219	59.484280
760.748378	55.145454
764.477537	50.470798
768.206695	45.161659
771.935854	38.947273
775.665013	31.949211
779.394172	26.479668
783.123330	28.962393
786.852489	41.035675
790.581648	52.454056
794.310806	55.816891
798.039965	54.291122
801.769124	51.702663
805.498283	49.591770
809.227441	47.756233
812.956600	45.896957
816.685759	44.064495
820.414917	42.166607
824.144076	39.605724
827.873235	36.643730
831.602394	36.763519
835.331552	41.196754
839.060711	42.485142
842.789870	39.736816
846.519028	37.205551
850.248187	35.444786
853.977346	34.049122
857.706505	32.533161
861.435663	30.681414
865.164822	28.677666
868.893981	26.463949
872.623139	23.740910
876.352298	20.775629
880.081457	20.666950
883.810616	25.394939
887.539774	31.996349
891.268933	35.386833
894.998092	32.933208
898.727250	29.145912
902.456409	26.724482
906.185568	24.787676
909.914727	23.179762
913.643885	21.805651
917.373044	20.980793
921.102203	20.938908
924.831361	21.825933
928.560520	23.136734
932.289679	24.464647
936.018838	26.656748
939.747996	30.751551
943.477155	34.879738
947.206314	37.993694
950.935472	41.010529
954.664631	44.935421
958.393790	48.838261
962.122949	52.121307
965.852107	54.941608
969.581266	57.380878
973.310425	59.138210
977.039583	59.971268
980.768742	59.651390
984.497901	58.831100
988.227060	58.774868
991.956218	58.923065
995.685377	57.330551
999.414536	57.073357
1003.143694	59.394657
1006.872853	61.309029
1010.602012	60.585121
1014.331171	56.106030
1018.060329	48.951206
1021.789488	52.928974
1025.518647	64.140282
1029.247805	65.709396
1032.976964	63.662861
1036.706123	62.694649
1040.435282	62.022934
1044.164440	61.438198
1047.893599	60.880680
1051.622758	60.200520
1055.351916	59.507324
1059.081075	58.723316
1062.810234	57.757507
1066.539393	56.272041
1070.268551	54.024727
1073.997710	51.376659
1077.726869	50.254196
1081.456027	51.624649
1085.185186	53.313339
1088.914345	53.356247
1092.643504	51.978638
1096.372662	49.980541
1100.101821	48.640224
1103.830980	47.106216
1107.560139	43.106716
1111.289297	38.615204
1115.018456	40.688126
1118.747615	49.023369
1122.476773	52.939571
1126.205932	50.944530
1129.935091	46.413429
1133.664250	40.168755
1137.393408	38.199245
1141.122567	43.312561
1144.851726	47.868359
1148.580884	48.105854
1152.310043	46.584213
1156.039202	44.502430
1159.768361	42.156025
1163.497519	40.732048
1167.226678	41.448196
1170.955837	43.890293
1174.684995	45.488491
1178.414154	44.748001
1182.143313	43.049339
1185.872472	41.671467
1189.601630	40.600948
1193.330789	39.574162
1197.059948	38.501530
1200.789106	37.300442
1204.518265	36.048164
1208.247424	34.872738
1211.976583	33.708199
1215.705741	32.417049
1219.434900	30.900904
1223.164059	29.197334
1226.893217	27.328409
1230.622376	25.386734
1234.351535	23.410591
1238.080694	21.444199
1241.809852	19.451485
1245.539011	17.470257
1249.268170	15.659681
1252.997328	14.324971
1256.726487	13.388554
1260.455646	12.615877
1264.184805	11.818490
1267.913963	11.004155
1271.643122	10.042515
1275.372281	9.240218
1279.101439	9.263494
1282.830598	10.718401
1286.559757	13.188095
1290.288916	15.801609
1294.018074	18.129133
1297.747233	20.991657
1301.476392	25.009018
1305.205550	29.934149
1308.934709	34.685078
1312.663868	37.811119
1316.393027	40.096420
1320.122185	44.082733
1323.851344	46.805447
1327.580503	47.824944
1331.309661	52.382645
1335.038820	59.578732
1338.767979	65.858238
1342.497138	70.367523
1346.226296	73.052200
1349.955455	74.477066
1353.684614	74.973572
1357.413772	74.850288
1361.142931	74.058929
1364.872090	72.594398
1368.601249	70.984787
1372.330407	68.722336
1376.059566	65.202309
1379.788725	61.462128
1383.517883	58.048908
1387.247042	54.527660
1390.976201	51.406788
1394.705360	47.868050
1398.434518	41.728134
1402.163677	35.275906
1405.892836	30.137651
1409.621994	27.406921
1413.351153	25.949522
1417.080312	23.968184
1420.809471	22.692980
1424.538629	26.452843
1428.267788	34.620331
1431.996947	44.490524
1435.726105	53.930370
1439.455264	62.833019
1443.184423	68.104881
1446.913582	70.489792
1450.642740	70.859756
1454.371899	71.032631
1458.101058	72.463341
1461.830216	74.696114
1465.559375	76.182526
1469.288534	77.247208
1473.017693	77.050133
1476.746851	75.527039
1480.476010	73.571526
1484.205169	71.163445
1487.934327	69.946594
1491.663486	70.505508
1495.392645	70.290482
1499.121804	67.421661
1502.850962	63.944038
1506.580121	54.083942
1510.309280	44.525520
1514.038438	53.923119
1517.767597	65.408928
1521.496756	67.457848
1525.225915	65.519905
1528.955073	64.973442
1532.684232	64.466209
1536.413391	63.918056
1540.142550	62.330971
1543.871708	59.325291
1547.600867	58.918472
1551.330026	58.373768
1555.059184	57.321857
1558.788343	52.974819
1562.517502	48.001656
1566.246661	46.124332
1569.975819	41.011700
1573.704978	35.453415
1577.434137	35.792282
1581.163295	41.505917
1584.892454	47.576286
1588.621613	51.334324
1592.350772	51.099823
1596.079930	47.988522
1599.809089	43.952408
1603.538248	39.136784
1607.267406	33.496094
1610.996565	30.505775
1614.725724	34.959206
1618.454883	41.892490
1622.184041	42.219528
1625.913200	38.783451
1629.642359	35.864201
1633.371517	33.756268
1637.100676	29.974077
1640.829835	27.198368
1644.558994	25.574223
1648.288152	23.000542
1652.017311	20.617477
1655.746470	17.484457
1659.475628	15.575449
1663.204787	13.634748
1666.933946	11.325703
1670.663105	9.703753
1674.392263	8.834047
1678.121422	9.386031
1681.850581	10.824757
1685.579739	13.733690
1689.308898	17.618008
1693.038057	21.829664
1696.767216	27.475538
1700.496374	34.503090
1704.225533	41.080730
1707.954692	47.700386
1711.683850	54.657990
1715.413009	62.000904
1719.142168	70.487846
1722.871327	76.040070
1726.600485	79.631798
1730.329644	82.282753
1734.058803	83.951920
1737.787961	84.874641
1741.517120	85.435799
1745.246279	85.877266
1748.975438	86.196472
1752.704596	86.173958
1756.433755	85.963966
1760.162914	85.450218
1763.892072	84.738022
1767.621231	84.086327
1771.350390	83.406372
1775.079549	82.683746
1778.808707	82.212051
1782.537866	81.703072
1786.267025	81.370918
1789.996183	81.132561
1793.725342	80.728752
1797.454501	80.344902
1801.183660	80.000069
1804.912818	79.657166
1808.641977	79.479286
1812.371136	79.223961
1816.100294	79.118706
1819.829453	78.945419
1823.558612	78.727753
1827.287771	78.504784
1831.016929	78.308571
1834.746088	78.257278
1838.475247	78.487610
1842.204405	78.724937
1845.933564	78.851677
1849.662723	79.024529
1853.391882	79.208275
1857.121040	79.178940
1860.850199	79.114555
1864.579358	79.070786
1868.308516	79.184814
1872.037675	79.583115
1875.766834	80.083389
1879.495993	80.250099
1883.225151	80.333984
1886.954310	80.344986
1890.683469	80.308205
1894.412627	80.195938
1898.141786	80.102539
1901.870945	80.053909
1905.600104	80.236504
1909.329262	80.339149
1913.058421	80.356293
1916.787580	80.370110
1920.516738	80.385406
1924.245897	80.287422
1927.975056	80.438408
1931.704215	80.677238
1935.433373	80.718346
1939.162532	80.690987
1942.891691	80.837799
1946.620849	80.996346
1950.350008	81.420502
1954.079167	81.787514
1957.808326	82.168343
1961.537484	82.151405
1965.266643	82.232765
1968.995802	82.863808
1972.724960	84.004097
1976.454119	84.723053
1980.183278	84.407677
1983.912437	83.802391
1987.641595	83.898537
1991.370754	83.897423
1995.099913	83.991409
1998.829072	84.228432
2002.558230	84.836250
2006.287389	85.647346
2010.016548	85.929993
2013.745706	85.526405
2017.474865	85.465111
2021.204024	85.398117
2024.933183	85.270302
2028.662341	85.053139
2032.391500	84.572701
2036.120659	84.073708
2039.849817	84.717850
2043.578976	84.375099
2047.308135	82.625397
2051.037294	81.161964
2054.766452	80.528618
2058.495611	79.996803
2062.224770	79.655678
2065.953928	79.379852
2069.683087	79.251495
2073.412246	79.024445
2077.141405	78.705750
2080.870563	78.409241
2084.599722	78.221664
2088.328881	78.088448
2092.058039	78.146011
2095.787198	77.989189
2099.516357	77.548584
2103.245516	77.271935
2106.974674	77.174927
2110.703833	76.916977
2114.432992	76.853966
2118.162150	76.866318
2121.891309	77.013283
2125.620468	77.337563
2129.349627	77.700508
2133.078785	77.911247
2136.807944	78.112724
2140.537103	78.540672
2144.266261	79.066307
2147.995420	79.256340
2151.724579	79.834526
2155.453738	81.046524
2159.182896	81.616974
2162.912055	80.121979
2166.641214	78.783279
2170.370372	78.117615
2174.099531	77.707344
2177.828690	77.181404
2181.557849	76.912537
2185.287007	76.296600
2189.016166	75.736107
2192.745325	75.510376
2196.474483	75.460236
2200.203642	75.272438
2203.932801	74.980392
2207.661960	74.648811
2211.391118	74.445229
2215.120277	74.172142
2218.849436	73.939056
2222.578594	73.814186
2226.307753	73.900314
2230.036912	73.838936
2233.766071	73.506729
2237.495229	72.818153
2241.224388	72.182045
2244.953547	71.729240
2248.682705	71.434830
2252.411864	71.040924
2256.141023	70.501915
2259.870182	70.076408
2263.599340	69.849251
2267.328499	69.469131
2271.057658	69.156982
2274.786816	68.796013
2278.515975	68.320427
2282.245134	67.684105
2285.974293	67.039871
2289.703451	66.512894
2293.432610	66.151733
2297.161769	65.874329
2300.890927	65.602158
2304.620086	65.309845
2308.349245	65.092941
2312.078404	64.870255
2315.807562	64.614052
2319.536721	64.247276
2323.265880	63.903873
2326.995038	64.013451
2330.724197	64.220863
2334.453356	63.933399
2338.182515	63.505978
2341.911673	62.892120
2345.640832	62.401684
2349.369991	62.716297
2353.099149	63.101410
2356.828308	62.605209
2360.557467	61.834629
2364.286626	61.300804
2368.015784	60.754539
2371.744943	60.143795
2375.474102	59.677074
2379.203260	59.393578
2382.932419	59.219986
2386.661578	59.051868
2390.390737	58.822647
2394.119895	58.495594
2397.849054	58.164986
2401.578213	57.832424
2405.307371	57.540760
2409.036530	57.246601
2412.765689	56.955154
2416.494848	56.649860
2420.224006	56.328953
2423.953165	55.988380
2427.682324	55.689705
2431.411483	55.314735
2435.140641	54.886848
2438.869800	54.468327
2442.598959	54.083591
2446.328117	53.639458
2450.057276	53.189880
2453.786435	52.786213
2457.515594	52.419868
2461.244752	52.032722
2464.973911	51.695339
2468.703070	51.303024
2472.432228	50.868446
2476.161387	50.485073
2479.890546	50.077759
2483.619705	49.548553
2487.348863	49.014210
2491.078022	48.483383
2494.807181	47.949276
2498.536339	47.394531
2502.265498	46.900970
2505.994657	46.405575
2509.723816	45.891460
2513.452974	45.346195
2517.182133	44.789173
2520.911292	44.252277
2524.640450	43.851151
2528.369609	43.455151
2532.098768	43.060799
2535.827927	42.849762
2539.557085	42.760277
2543.286244	42.716316
2547.015403	42.953110
2550.744561	43.398571
2554.473720	44.036366
2558.202879	44.953968
2561.932038	46.169754
2565.661196	47.514290
2569.390355	48.914185
2573.119514	50.103535
2576.848672	50.921196
2580.577831	51.412552
2584.306990	51.650974
2588.036149	51.671349
2591.765307	51.569962
2595.494466	51.441692
2599.223625	51.382889
2602.952783	51.295280
2606.681942	51.098667
2610.411101	50.855343
2614.140260	50.620033
2617.869418	50.325878
2621.598577	50.016006
2625.327736	49.700638
2629.056894	49.356434
2632.786053	48.966961
2636.515212	48.568695
2640.244371	48.152283
2643.973529	47.741177
2647.702688	47.336468
2651.431847	47.027901
2655.161005	46.912949
2658.890164	46.941322
2662.619323	47.094154
2666.348482	47.460625
2670.077640	48.051449
2673.806799	48.864727
2677.535958	49.913250
2681.265116	51.143978
2684.994275	52.357471
2688.723434	53.463299
2692.452593	54.471069
2696.181751	55.330132
2699.910910	55.968891
2703.640069	56.438126
2707.369227	56.748989
2711.098386	56.857178
2714.827545	56.817253
2718.556704	56.748550
2722.285862	56.680775
2726.015021	56.650070
2729.744180	56.667263
2733.473338	56.667488
2737.202497	56.573574
2740.931656	56.396179
2744.660815	56.168671
2748.389973	55.881645
2752.119132	55.483391
2755.848291	55.003796
2759.577449	54.489609
2763.306608	53.979191
2767.035767	53.472820
2770.764926	52.952534
2774.494084	52.434284
2778.223243	51.896011
2781.952402	51.315559
2785.681560	50.747921
2789.410719	50.163883
2793.139878	49.571171
2796.869037	49.007355
2800.598195	48.479412
2804.327354	48.044991
2808.056513	47.733147
2811.785671	47.490009
2815.514830	47.350346
2819.243989	47.367249
2822.973148	47.555023
2826.702306	47.903465
2830.431465	48.403713
2834.160624	49.005795
2837.889782	49.549389
2841.618941	49.984623
2845.348100	50.483707
2849.077259	50.994911
2852.806417	51.372826
2856.535576	51.669258
2860.264735	51.868263
2863.993894	51.969658
2867.723052	52.030445
2871.452211	52.063568
2875.181370	52.123432
2878.910528	52.223549
2882.639687	52.408428
2886.368846	52.695988
2890.098005	53.062721
2893.827163	53.508472
2897.556322	53.990543
2901.285481	54.443008
2905.014639	54.848190
2908.743798	55.226357
2912.472957	55.588402
2916.202116	55.939373
2919.931274	56.182014
2923.660433	56.254547
2927.389592	56.204121
2931.118750	56.105534
2934.847909	55.998276
2938.577068	55.776688
2942.306227	55.516151
2946.035385	55.383804
2949.764544	55.357975
2953.493703	55.371826
2957.222861	55.401001
2960.952020	55.411674
2964.681179	55.402157
2968.410338	55.409378
2972.139496	55.428158
2975.868655	55.491592
2979.597814	55.685619
2983.326972	55.958588
2987.056131	56.226585
2990.785290	56.512608
2994.514449	56.867477
2998.243607	57.228893
3001.972766	57.577644
3005.701925	57.953903
3009.431083	58.347378
3013.160242	58.817039
3016.889401	59.355789
3020.618560	59.930099
3024.347718	60.598656
3028.076877	61.283981
3031.806036	61.882172
3035.535194	62.369526
3039.264353	62.701332
3042.993512	62.905449
3046.722671	63.056507
3050.451829	63.044182
3054.180988	62.723961
3057.910147	62.088539
3061.639305	61.284031
3065.368464	60.966152
3069.097623	61.584332
3072.826782	62.660416
3076.555940	63.661945
3080.285099	64.516113
3084.014258	65.225670
3087.743416	65.716858
3091.472575	66.203568
3095.201734	67.039009
3098.930893	67.769897
3102.660051	67.898521
3106.389210	68.274612
3110.118369	69.600204
3113.847527	71.073921
3117.576686	72.020340
3121.305845	72.548447
3125.035004	72.927124
3128.764162	73.341110
3132.493321	73.807098
3136.222480	74.343224
3139.951638	74.843292
3143.680797	75.177635
3147.409956	75.542000
3151.139115	76.047981
3154.868273	76.513382
3158.597432	76.892067
3162.326591	77.299881
3166.055749	77.662659
3169.784908	77.997841
3173.514067	78.436852
3177.243226	78.901505
3180.972384	79.247246
3184.701543	79.574997
3188.430702	79.915672
3192.159860	80.214325
3195.889019	80.524788
3199.618178	80.884689
3203.347337	81.275421
3207.076495	81.659172
3210.805654	81.964584
3214.534813	82.250183
3218.263971	82.596878
3221.993130	82.930862
3225.722289	83.261292
3229.451448	83.723419
3233.180606	84.234024
3236.909765	84.559860
3240.638924	84.738266
3244.368082	85.028168
3248.097241	85.367271
3251.826400	85.571587
3255.555559	85.785614
3259.284717	86.095291
3263.013876	86.299606
3266.743035	86.541138
3270.472193	86.966209
3274.201352	87.211861
3277.930511	87.202538
3281.659670	87.270477
3285.388828	87.416481
3289.117987	87.658951
3292.847146	87.964546
3296.576305	88.077393
3300.305463	88.070511
3304.034622	88.423172
3307.763781	88.842140
3311.492939	88.738808
3315.222098	88.576866
3318.951257	88.771629
3322.680416	89.100655
3326.409574	89.366867
3330.138733	89.411278
3333.867892	89.520638
3337.597050	89.893791
3341.326209	90.149010
3345.055368	90.129280
3348.784527	90.240913
3352.513685	90.446312
3356.242844	90.431725
3359.972003	90.437256
3363.701161	90.661301
3367.430320	91.043083
3371.159479	91.180817
3374.888638	90.904602
3378.617796	90.810097
3382.346955	90.914444
3386.076114	90.994324
3389.805272	91.208389
3393.534431	91.437042
3397.263590	91.500954
3400.992749	91.660782
3404.721907	91.634567
3408.451066	91.515869
3412.180225	91.579575
3415.909383	91.557663
3419.638542	91.515541
3423.367701	91.643799
3427.096860	91.750175
3430.826018	91.816101
3434.555177	91.906441
3438.284336	91.951881
3442.013494	91.891174
3445.742653	91.916702
3449.471812	91.965279
3453.200971	92.016472
3456.930129	92.057564
3460.659288	92.104790
3464.388447	92.116562
3468.117605	92.136009
3471.846764	92.153358
3475.575923	92.092369
3479.305082	92.020790
3483.034240	92.004395
3486.763399	92.036812
3490.492558	92.069107
3494.221716	92.039162
3497.950875	92.008614
3501.680034	91.965446
3505.409193	91.987022
3509.138351	91.973938
3512.867510	91.950256
3516.596669	91.993118
3520.325827	92.024040
3524.054986	91.928879
3527.784145	91.825539
3531.513304	91.823509
3535.242462	91.897079
3538.971621	91.856911
3542.700780	91.874847
3546.429938	91.915047
3550.159097	91.852364
3553.888256	91.794876
3557.617415	91.801765
3561.346573	91.889809
3565.075732	91.825897
3568.804891	91.590187
3572.534049	91.672112
3576.263208	91.845764
3579.992367	91.793549
3583.721526	91.710945
3587.450684	91.585419
3591.179843	91.514168
3594.909002	91.625374
3598.638160	91.614243
3602.367319	91.639572
3606.096478	91.714073
3609.825637	91.574570
3613.554795	91.416527
3617.283954	91.434074
3621.013113	91.384064
3624.742271	91.494354
3628.471430	91.421562
3632.200589	91.127029
3635.929748	91.271278
3639.658906	91.484703
3643.388065	91.598534
3647.117224	91.477325
3650.846382	90.929306
3654.575541	90.938362
3658.304700	91.305634
3662.033859	91.493782
3665.763017	91.617104
3669.492176	91.566444
3673.221335	91.266373
3676.950493	91.036079
3680.679652	91.174385
3684.408811	91.493462
3688.137970	91.355072
3691.867128	90.899460
3695.596287	91.034142
3699.325446	91.270912
3703.054604	91.175362
3706.783763	91.166634
3710.512922	91.106003
3714.242081	90.866028
3717.971239	91.044693
3721.700398	91.251160
3725.429557	91.147652
3729.158715	91.183502
3732.887874	91.182518
3736.617033	90.886009
3740.346192	90.922523
3744.075350	91.049065
3747.804509	90.673805
3751.533668	90.347984
3755.262827	90.453842
3758.991985	90.705269
3762.721144	90.686325
3766.450303	90.648148
3770.179461	90.584938
3773.908620	90.553574
3777.637779	90.660751
3781.366938	90.639130
3785.096096	90.584579
3788.825255	90.629601
3792.554414	90.721382
3796.283572	90.801956
3800.012731	90.626556
3803.741890	90.334839
3807.471049	90.341393
3811.200207	90.623604
3814.929366	90.785896
3818.658525	90.573425
3822.387683	90.197411
3826.116842	90.257401
3829.846001	90.559860
3833.575160	90.605492
3837.304318	90.383812
3841.033477	90.214813
3844.762636	90.340958
3848.491794	90.702179
3852.220953	90.639435
3855.950112	89.885979
3859.679271	90.071938
3863.408429	90.545761
3867.137588	90.308823
3870.866747	90.044991
3874.595905	90.057251
3878.325064	90.266701
3882.054223	90.311493
3885.783382	90.114151
3889.512540	90.069176
3893.241699	90.156883
3896.970858	90.213799
3900.700016	90.088638
3904.429175	89.673569
3908.158334	89.675186
3911.887493	90.020210
3915.616651	90.140297
3919.345810	89.969177
3923.074969	89.856094
3926.804127	89.918518
3930.533286	89.934700
3934.262445	89.853111
3937.991604	89.889160
3941.720762	89.937225
3945.449921	89.815224
3949.179080	89.704735
3952.908238	89.740852
3956.637397	89.775414
3960.366556	89.768539
3964.095715	89.752327
3967.824873	89.773926
3971.554032	89.769524
3975.283191	89.754448
3979.012349	89.802292
3982.741508	89.805527
3986.470667	89.721687
3990.199826	89.722466
3993.928984	89.713074
3997.658143	89.660828
4001.387302	89.671257
