# Supplementary material for: Investigation of Potential Amorphisation and Co-Amorphisation Behaviour of the Benzene Di-Carboxylic Acids upon Cryo-Milling
Source: Molecules. 2019 Nov 5;24(21):3990. doi: 10.3390/molecules24213990 (PMC6865180; doi:10.3390/molecules24213990)
Supplement: Supplementary file 1 [file molecules-24-03990-s001.zip › SI_pack/Figure_SI_ATR_FTIR_two_components/Data/IT/Isophthalic and terephthalic acid CM separately for 60mins (zero weeks).csv]

XLabel	Wavenumber
YLabel	%Transmittance
FileType	%Transmittance
DisplayDirection	20300
PeakDirection	20311
648.873616	62.018440
652.602775	60.011776
656.331934	58.572353
660.061093	58.150696
663.790251	56.028267
667.519410	52.046028
671.248569	51.329491
674.977728	53.893818
678.706886	53.336845
682.436045	48.177826
686.165204	41.355133
689.894362	40.267929
693.623521	52.191776
697.352680	65.525818
701.081839	67.345734
704.810997	62.888859
708.540156	57.810703
712.269315	52.263268
715.998473	45.595200
719.727632	37.069660
723.456791	29.100018
727.185950	28.300352
730.915108	37.033451
734.644267	52.353649
738.373426	69.688919
742.102584	80.322350
745.831743	81.392807
749.560902	79.025055
753.290061	76.433090
757.019219	73.752319
760.748378	71.142235
764.477537	68.333817
768.206695	64.779053
771.935854	60.188591
775.665013	54.625252
779.394172	49.943771
783.123330	51.640697
786.852489	60.898479
790.581648	69.209259
794.310806	71.576324
798.039965	70.717819
801.769124	69.188644
805.498283	67.900154
809.227441	66.732941
812.956600	65.516243
816.685759	64.218163
820.414917	62.734127
824.144076	60.855778
827.873235	58.924477
831.602394	59.206577
835.331552	62.268768
839.060711	63.211678
842.789870	61.500290
846.519028	59.791565
850.248187	58.579926
853.977346	57.544586
857.706505	56.378304
861.435663	54.891537
865.164822	53.187378
868.893981	51.186684
872.623139	48.501392
876.352298	45.179577
880.081457	43.988125
883.810616	47.270924
887.539774	52.705475
891.268933	55.557781
894.998092	53.787731
898.727250	51.024555
902.456409	49.132507
906.185568	47.517578
909.914727	46.059021
913.643885	44.659595
917.373044	43.555481
921.102203	42.957779
924.831361	43.127163
928.560520	43.856003
932.289679	44.785385
936.018838	46.285229
939.747996	49.289089
943.477155	52.842407
947.206314	55.749222
950.935472	58.337334
954.664631	61.386692
958.393790	64.407120
962.122949	67.037163
965.852107	69.306343
969.581266	71.237007
973.310425	72.603172
977.039583	73.350319
980.768742	73.441261
984.497901	73.213860
988.227060	73.285049
991.956218	73.359848
995.685377	72.504936
999.414536	72.591507
1003.143694	74.021751
1006.872853	75.217049
1010.602012	74.815880
1014.331171	71.797928
1018.060329	66.846313
1021.789488	69.953445
1025.518647	77.414551
1029.247805	78.245430
1032.976964	77.061012
1036.706123	76.515236
1040.435282	76.195053
1044.164440	75.885803
1047.893599	75.570488
1051.622758	75.156525
1055.351916	74.753067
1059.081075	74.218216
1062.810234	73.521126
1066.539393	72.366714
1070.268551	70.748024
1073.997710	69.208748
1077.726869	68.994583
1081.456027	70.055367
1085.185186	70.950951
1088.914345	70.817192
1092.643504	69.784088
1096.372662	68.365471
1100.101821	67.554749
1103.830980	66.663330
1107.560139	64.048012
1111.289297	60.824509
1115.018456	62.373619
1118.747615	68.205200
1122.476773	70.642143
1126.205932	69.190872
1129.935091	65.940361
1133.664250	61.408836
1137.393408	60.090969
1141.122567	63.829277
1144.851726	66.985779
1148.580884	67.117615
1152.310043	65.945503
1156.039202	64.188965
1159.768361	62.453457
1163.497519	62.020714
1167.226678	63.254295
1170.955837	65.061852
1174.684995	65.839798
1178.414154	65.167824
1182.143313	63.978386
1185.872472	63.046700
1189.601630	62.312798
1193.330789	61.602936
1197.059948	60.846508
1200.789106	59.947586
1204.518265	59.000496
1208.247424	58.131752
1211.976583	57.242725
1215.705741	56.236248
1219.434900	55.041779
1223.164059	53.675385
1226.893217	52.146629
1230.622376	50.480476
1234.351535	48.652691
1238.080694	46.709946
1241.809852	44.625858
1245.539011	42.394165
1249.268170	40.172832
1252.997328	38.349289
1256.726487	36.864616
1260.455646	35.453434
1264.184805	33.937901
1267.913963	32.387268
1271.643122	30.654858
1275.372281	29.088795
1279.101439	28.653080
1282.830598	30.098938
1286.559757	32.651562
1290.288916	35.292164
1294.018074	37.734077
1297.747233	40.781677
1301.476392	44.824219
1305.205550	49.377388
1308.934709	53.350620
1312.663868	55.646442
1316.393027	57.148315
1320.122185	60.151539
1323.851344	62.509499
1327.580503	63.966198
1331.309661	67.819069
1335.038820	73.078255
1338.767979	77.479637
1342.497138	80.523163
1346.226296	82.278877
1349.955455	83.191299
1353.684614	83.484421
1357.413772	83.404099
1361.142931	82.941650
1364.872090	82.053665
1368.601249	81.109985
1372.330407	79.743378
1376.059566	77.575958
1379.788725	75.302582
1383.517883	73.199059
1387.247042	70.906860
1390.976201	68.870514
1394.705360	66.385849
1398.434518	61.795658
1402.163677	56.885433
1405.892836	52.641926
1409.621994	50.066032
1413.351153	48.427681
1417.080312	46.300724
1420.809471	44.676086
1424.538629	47.831120
1428.267788	54.748623
1431.996947	62.554283
1435.726105	69.384697
1439.455264	75.247101
1443.184423	78.496521
1446.913582	79.802277
1450.642740	79.958382
1454.371899	80.364891
1458.101058	81.684288
1461.830216	83.247574
1465.559375	84.262566
1469.288534	85.016945
1473.017693	84.945099
1476.746851	83.927284
1480.476010	82.622612
1484.205169	81.150101
1487.934327	80.775940
1491.663486	81.482399
1495.392645	81.510071
1499.121804	79.705284
1502.850962	77.641594
1506.580121	70.716217
1510.309280	64.271141
1514.038438	71.280052
1517.767597	78.893738
1521.496756	79.843178
1525.225915	78.560181
1528.955073	78.248070
1532.684232	78.027557
1536.413391	77.828957
1540.142550	76.923790
1543.871708	74.924942
1547.600867	74.867226
1551.330026	74.595886
1555.059184	74.080589
1558.788343	70.900124
1562.517502	67.605484
1566.246661	66.465958
1569.975819	62.572952
1573.704978	58.442039
1577.434137	58.502834
1581.163295	62.415546
1584.892454	66.605232
1588.621613	69.140915
1592.350772	69.204590
1596.079930	67.174484
1599.809089	64.370567
1603.538248	60.653637
1607.267406	56.065300
1610.996565	53.852367
1614.725724	57.998871
1618.454883	63.227158
1622.184041	63.083565
1625.913200	60.560642
1629.642359	58.716873
1633.371517	57.312103
1637.100676	54.185577
1640.829835	52.139973
1644.558994	50.957199
1648.288152	48.526421
1652.017311	46.094337
1655.746470	42.334316
1659.475628	40.514435
1663.204787	37.997623
1666.933946	34.790646
1670.663105	31.823008
1674.392263	29.268805
1678.121422	28.444000
1681.850581	29.099432
1685.579739	30.810841
1689.308898	33.574390
1693.038057	37.270767
1696.767216	42.331688
1700.496374	48.403492
1704.225533	54.011890
1707.954692	59.865616
1711.683850	65.954071
1715.413009	72.246651
1719.142168	78.822739
1722.871327	82.635933
1726.600485	85.009270
1730.329644	86.932472
1734.058803	88.242638
1737.787961	89.112617
1741.517120	89.606277
1745.246279	90.109200
1748.975438	90.412994
1752.704596	90.467880
1756.433755	90.293289
1760.162914	90.027451
1763.892072	89.598450
1767.621231	89.226250
1771.350390	88.765388
1775.079549	88.308777
1778.808707	88.013115
1782.537866	87.719635
1786.267025	87.499687
1789.996183	87.387032
1793.725342	87.074425
1797.454501	86.890846
1801.183660	86.698502
1804.912818	86.465782
1808.641977	86.305588
1812.371136	86.197922
1816.100294	86.135300
1819.829453	86.040482
1823.558612	85.935692
1827.287771	85.880051
1831.016929	85.727730
1834.746088	85.665619
1838.475247	85.780464
1842.204405	85.955299
1845.933564	86.015854
1849.662723	86.156593
1853.391882	86.261215
1857.121040	86.281731
1860.850199	86.301895
1864.579358	86.407852
1868.308516	86.531319
1872.037675	86.683983
1875.766834	86.851913
1879.495993	87.020744
1883.225151	87.108780
1886.954310	87.145088
1890.683469	87.080330
1894.412627	87.028488
1898.141786	86.964264
1901.870945	87.000282
1905.600104	87.108536
1909.329262	87.087845
1913.058421	87.071167
1916.787580	87.205276
1920.516738	87.182404
1924.245897	87.257057
1927.975056	87.376060
1931.704215	87.430481
1935.433373	87.460037
1939.162532	87.587639
1942.891691	87.688477
1946.620849	87.850159
1950.350008	87.957321
1954.079167	88.222588
1957.808326	88.475731
1961.537484	88.625153
1965.266643	88.726288
1968.995802	88.892868
1972.724960	89.391724
1976.454119	90.016037
1980.183278	90.012627
1983.912437	89.763298
1987.641595	89.416344
1991.370754	89.345840
1995.099913	89.670631
1998.829072	90.050293
2002.558230	90.389786
2006.287389	90.874695
2010.016548	90.795509
2013.745706	90.655396
2017.474865	90.759369
2021.204024	90.874519
2024.933183	90.745064
2028.662341	90.319061
2032.391500	89.696030
2036.120659	89.611687
2039.849817	90.073715
2043.578976	89.990753
2047.308135	88.792786
2051.037294	87.734558
2054.766452	87.386665
2058.495611	87.358658
2062.224770	87.275627
2065.953928	87.072845
2069.683087	86.694603
2073.412246	86.533264
2077.141405	86.416885
2080.870563	86.259323
2084.599722	86.102173
2088.328881	86.064735
2092.058039	86.160378
2095.787198	86.126282
2099.516357	85.876595
2103.245516	85.742416
2106.974674	85.610367
2110.703833	85.537598
2114.432992	85.464981
2118.162150	85.418327
2121.891309	85.479881
2125.620468	85.672333
2129.349627	86.057640
2133.078785	86.442612
2136.807944	86.451302
2140.537103	86.461044
2144.266261	86.899651
2147.995420	87.256065
2151.724579	87.597435
2155.453738	88.455513
2159.182896	88.428078
2162.912055	87.274574
2166.641214	86.780914
2170.370372	86.557831
2174.099531	86.115265
2177.828690	85.830238
2181.557849	85.709976
2185.287007	85.431641
2189.016166	84.964943
2192.745325	84.808289
2196.474483	84.713104
2200.203642	84.660660
2203.932801	84.694290
2207.661960	84.522667
2211.391118	84.232346
2215.120277	83.901863
2218.849436	83.765671
2222.578594	83.781624
2226.307753	83.914780
2230.036912	83.987518
2233.766071	83.701881
2237.495229	83.366669
2241.224388	82.931320
2244.953547	82.520470
2248.682705	82.399078
2252.411864	82.260132
2256.141023	81.930702
2259.870182	81.674286
2263.599340	81.478981
2267.328499	81.239983
2271.057658	81.116180
2274.786816	80.995720
2278.515975	80.688667
2282.245134	80.159096
2285.974293	79.670311
2289.703451	79.405998
2293.432610	79.258949
2297.161769	79.104721
2300.890927	78.950600
2304.620086	78.733070
2308.349245	78.541214
2312.078404	78.469704
2315.807562	78.383095
2319.536721	78.154610
2323.265880	77.867775
2326.995038	77.897964
2330.724197	78.063080
2334.453356	77.994705
2338.182515	77.756744
2341.911673	77.359047
2345.640832	77.006264
2349.369991	77.217094
2353.099149	77.580544
2356.828308	77.307472
2360.557467	76.803879
2364.286626	76.485954
2368.015784	76.118736
2371.744943	75.696983
2375.474102	75.338226
2379.203260	75.154167
2382.932419	75.163948
2386.661578	75.080589
2390.390737	74.889389
2394.119895	74.691818
2397.849054	74.498085
2401.578213	74.274765
2405.307371	74.125198
2409.036530	73.907150
2412.765689	73.679276
2416.494848	73.511017
2420.224006	73.356735
2423.953165	73.157112
2427.682324	72.942070
2431.411483	72.718384
2435.140641	72.495003
2438.869800	72.211021
2442.598959	71.953476
2446.328117	71.654457
2450.057276	71.351227
2453.786435	71.037476
2457.515594	70.759369
2461.244752	70.535172
2464.973911	70.359375
2468.703070	70.086159
2472.432228	69.762703
2476.161387	69.459702
2479.890546	69.182404
2483.619705	68.853676
2487.348863	68.532059
2491.078022	68.139229
2494.807181	67.731522
2498.536339	67.331322
2502.265498	67.019699
2505.994657	66.662788
2509.723816	66.260742
2513.452974	65.826775
2517.182133	65.427208
2520.911292	65.045761
2524.640450	64.745522
2528.369609	64.418533
2532.098768	64.156258
2535.827927	64.000130
2539.557085	63.876724
2543.286244	63.716022
2547.015403	63.807468
2550.744561	64.142136
2554.473720	64.591301
2558.202879	65.211502
2561.932038	66.092026
2565.661196	67.038361
2569.390355	67.934883
2573.119514	68.664444
2576.848672	69.268532
2580.577831	69.660095
2584.306990	69.836082
2588.036149	69.843666
2591.765307	69.829170
2595.494466	69.704170
2599.223625	69.573837
2602.952783	69.541405
2606.681942	69.485931
2610.411101	69.293991
2614.140260	69.104790
2617.869418	68.913849
2621.598577	68.708534
2625.327736	68.446083
2629.056894	68.173836
2632.786053	67.904167
2636.515212	67.628975
2640.244371	67.320168
2643.973529	67.027649
2647.702688	66.724182
2651.431847	66.494484
2655.161005	66.361977
2658.890164	66.355515
2662.619323	66.484238
2666.348482	66.738655
2670.077640	67.110382
2673.806799	67.678108
2677.535958	68.390236
2681.265116	69.187386
2684.994275	69.994080
2688.723434	70.735054
2692.452593	71.370209
2696.181751	71.941818
2699.910910	72.415039
2703.640069	72.758209
2707.369227	72.959145
2711.098386	73.047714
2714.827545	73.034386
2718.556704	72.977409
2722.285862	72.940674
2726.015021	72.960838
2729.744180	72.980194
2733.473338	72.983574
2737.202497	72.937119
2740.931656	72.843704
2744.660815	72.678337
2748.389973	72.492538
2752.119132	72.298592
2755.848291	72.030495
2759.577449	71.690186
2763.306608	71.334251
2767.035767	70.965302
2770.764926	70.634056
2774.494084	70.328445
2778.223243	70.011902
2781.952402	69.606384
2785.681560	69.213020
2789.410719	68.792648
2793.139878	68.385773
2796.869037	68.014099
2800.598195	67.665596
2804.327354	67.342934
2808.056513	67.098488
2811.785671	66.913643
2815.514830	66.791946
2819.243989	66.752708
2822.973148	66.863174
2826.702306	67.066338
2830.431465	67.408684
2834.160624	67.821663
2837.889782	68.199699
2841.618941	68.485939
2845.348100	68.808403
2849.077259	69.164116
2852.806417	69.463699
2856.535576	69.610138
2860.264735	69.666222
2863.993894	69.696617
2867.723052	69.728943
2871.452211	69.733055
2875.181370	69.766411
2878.910528	69.842804
2882.639687	69.948944
2886.368846	70.141800
2890.098005	70.393105
2893.827163	70.681892
2897.556322	71.015030
2901.285481	71.310860
2905.014639	71.581757
2908.743798	71.825653
2912.472957	72.098030
2916.202116	72.372627
2919.931274	72.568298
2923.660433	72.603477
2927.389592	72.566132
2931.118750	72.504791
2934.847909	72.426735
2938.577068	72.285103
2942.306227	72.096100
2946.035385	71.960304
2949.764544	71.980728
2953.493703	72.002975
2957.222861	71.998924
2960.952020	71.926071
2964.681179	71.862144
2968.410338	71.863106
2972.139496	71.898285
2975.868655	71.931549
2979.597814	72.026474
2983.326972	72.176811
2987.056131	72.384109
2990.785290	72.561806
2994.514449	72.729836
2998.243607	72.935951
3001.972766	73.240799
3005.701925	73.479698
3009.431083	73.719566
3013.160242	74.047623
3016.889401	74.396133
3020.618560	74.727608
3024.347718	75.149048
3028.076877	75.587639
3031.806036	75.961563
3035.535194	76.227219
3039.264353	76.426872
3042.993512	76.561584
3046.722671	76.697327
3050.451829	76.683060
3054.180988	76.418495
3057.910147	75.996086
3061.639305	75.574883
3065.368464	75.464928
3069.097623	75.893005
3072.826782	76.552834
3076.555940	77.103333
3080.285099	77.543938
3084.014258	77.943901
3087.743416	78.262520
3091.472575	78.689110
3095.201734	79.247063
3098.930893	79.603600
3102.660051	79.665886
3106.389210	79.997063
3110.118369	80.835541
3113.847527	81.673576
3117.576686	82.193192
3121.305845	82.467468
3125.035004	82.699669
3128.764162	83.013351
3132.493321	83.308540
3136.222480	83.571945
3139.951638	83.784492
3143.680797	84.012413
3147.409956	84.264107
3151.139115	84.600189
3154.868273	84.877937
3158.597432	85.066566
3162.326591	85.261696
3166.055749	85.489784
3169.784908	85.781258
3173.514067	86.014786
3177.243226	86.188667
3180.972384	86.438972
3184.701543	86.654778
3188.430702	86.850548
3192.159860	86.999893
3195.889019	87.200134
3199.618178	87.395706
3203.347337	87.565216
3207.076495	87.777039
3210.805654	88.008484
3214.534813	88.172920
3218.263971	88.357559
3221.993130	88.481262
3225.722289	88.681702
3229.451448	89.016037
3233.180606	89.299500
3236.909765	89.404091
3240.638924	89.511124
3244.368082	89.700706
3248.097241	89.906937
3251.826400	90.034691
3255.555559	90.137161
3259.284717	90.280861
3263.013876	90.412407
3266.743035	90.536942
3270.472193	90.777199
3274.201352	90.884674
3277.930511	90.812073
3281.659670	90.818871
3285.388828	90.921661
3289.117987	91.059769
3292.847146	91.294876
3296.576305	91.363945
3300.305463	91.337128
3304.034622	91.506462
3307.763781	91.716011
3311.492939	91.625130
3315.222098	91.528366
3318.951257	91.573845
3322.680416	91.701134
3326.409574	91.862076
3330.138733	91.908943
3333.867892	91.952095
3337.597050	92.145561
3341.326209	92.219978
3345.055368	92.125534
3348.784527	92.157646
3352.513685	92.302399
3356.242844	92.226646
3359.972003	92.187477
3363.701161	92.379440
3367.430320	92.635223
3371.159479	92.756798
3374.888638	92.524269
3378.617796	92.378578
3382.346955	92.460938
3386.076114	92.559357
3389.805272	92.698662
3393.534431	92.784958
3397.263590	92.797958
3400.992749	92.894333
3404.721907	92.890068
3408.451066	92.776390
3412.180225	92.879868
3415.909383	92.932098
3419.638542	92.907036
3423.367701	92.914391
3427.096860	92.962952
3430.826018	93.073090
3434.555177	93.161797
3438.284336	93.113678
3442.013494	93.020241
3445.742653	93.061020
3449.471812	93.220276
3453.200971	93.231628
3456.930129	93.208748
3460.659288	93.152863
3464.388447	93.114838
3468.117605	93.122810
3471.846764	93.169075
3475.575923	93.171638
3479.305082	93.204094
3483.034240	93.264664
3486.763399	93.278343
3490.492558	93.174164
3494.221716	93.102806
3497.950875	93.133430
3501.680034	93.202522
3505.409193	93.231483
3509.138351	93.209648
3512.867510	93.128258
3516.596669	93.118111
3520.325827	93.152977
3524.054986	93.128326
3527.784145	93.108070
3531.513304	93.154388
3535.242462	93.116028
3538.971621	93.067833
3542.700780	93.125862
3546.429938	93.126663
3550.159097	93.067963
3553.888256	93.192650
3557.617415	93.179153
3561.346573	93.098328
3565.075732	93.065971
3568.804891	92.986259
3572.534049	93.049873
3576.263208	93.153748
3579.992367	93.167824
3583.721526	93.181389
3587.450684	93.102074
3591.179843	93.013657
3594.909002	93.005692
3598.638160	93.026421
3602.367319	93.016602
3606.096478	93.076859
3609.825637	93.020111
3613.554795	92.976295
3617.283954	92.986313
3621.013113	92.993637
3624.742271	93.113953
3628.471430	93.121544
3632.200589	92.864769
3635.929748	92.932327
3639.658906	93.074966
3643.388065	93.095024
3647.117224	93.000565
3650.846382	92.823326
3654.575541	92.839615
3658.304700	93.007126
3662.033859	93.119881
3665.763017	93.191818
3669.492176	93.138603
3673.221335	93.047691
3676.950493	92.923676
3680.679652	93.011017
3684.408811	93.215996
3688.137970	93.165680
3691.867128	92.864136
3695.596287	92.956879
3699.325446	93.130333
3703.054604	93.114403
3706.783763	93.089157
3710.512922	93.021904
3714.242081	92.872185
3717.971239	93.059631
3721.700398	93.144676
3725.429557	93.068314
3729.158715	93.098488
3732.887874	93.064407
3736.617033	92.861389
3740.346192	92.946777
3744.075350	93.088287
3747.804509	92.903770
3751.533668	92.698990
3755.262827	92.682449
3758.991985	92.772285
3762.721144	92.838539
3766.450303	92.843697
3770.179461	92.784561
3773.908620	92.751572
3777.637779	92.844482
3781.366938	92.817329
3785.096096	92.714043
3788.825255	92.719284
3792.554414	92.855957
3796.283572	92.893616
3800.012731	92.767082
3803.741890	92.632980
3807.471049	92.652908
3811.200207	92.763313
3814.929366	92.883606
3818.658525	92.728813
3822.387683	92.470398
3826.116842	92.535210
3829.846001	92.787865
3833.575160	92.838036
3837.304318	92.655624
3841.033477	92.507034
3844.762636	92.595139
3848.491794	92.811562
3852.220953	92.823082
3855.950112	92.377449
3859.679271	92.404083
3863.408429	92.697418
3867.137588	92.673386
3870.866747	92.532349
3874.595905	92.431015
3878.325064	92.567604
3882.054223	92.655373
3885.783382	92.523407
3889.512540	92.444893
3893.241699	92.460701
3896.970858	92.566460
3900.700016	92.564804
3904.429175	92.350319
3908.158334	92.329521
3911.887493	92.509216
3915.616651	92.560600
3919.345810	92.447639
3923.074969	92.340111
3926.804127	92.391418
3930.533286	92.472588
3934.262445	92.436935
3937.991604	92.383629
3941.720762	92.432564
3945.449921	92.396469
3949.179080	92.366066
3952.908238	92.344582
3956.637397	92.344124
3960.366556	92.344040
3964.095715	92.358856
3967.824873	92.353455
3971.554032	92.307770
3975.283191	92.275673
3979.012349	92.293091
3982.741508	92.314888
3986.470667	92.313942
3990.199826	92.297661
3993.928984	92.287270
3997.658143	92.264740
4001.387302	92.284119
