# Supplementary material for: Investigation of Potential Amorphisation and Co-Amorphisation Behaviour of the Benzene Di-Carboxylic Acids upon Cryo-Milling
Source: Molecules. 2019 Nov 5;24(21):3990. doi: 10.3390/molecules24213990 (PMC6865180; doi:10.3390/molecules24213990)
Supplement: Supplementary file 1 [file molecules-24-03990-s001.zip › SI_pack/Figure_SI_ATR_FTIR_two_components/Data/IT/Isophthalic and terephthalic acid CM together for 60mins (3 weeks).csv]

XLabel	Wavenumber
YLabel	%Transmittance
FileType	%Transmittance
DisplayDirection	20300
PeakDirection	20311
648.873616	37.971542
652.602775	37.078178
656.331934	36.164478
660.061093	33.290607
663.790251	29.340673
667.519410	27.008242
671.248569	28.875338
674.977728	31.426846
678.706886	30.688560
682.436045	26.962515
686.165204	23.663332
689.894362	27.534506
693.623521	41.027786
697.352680	49.705540
701.081839	46.456402
704.810997	39.694809
708.540156	33.300701
712.269315	26.841230
715.998473	20.436602
719.727632	14.309371
723.456791	10.192443
727.185950	12.353774
730.915108	22.025137
734.644267	36.498093
738.373426	52.294331
742.102584	60.975819
745.831743	59.968048
749.560902	56.223656
753.290061	53.111248
757.019219	50.163006
760.748378	47.125561
764.477537	44.132050
768.206695	41.081539
771.935854	37.586849
775.665013	34.139660
779.394172	33.175762
783.123330	38.303699
786.852489	47.853439
790.581648	54.224304
794.310806	55.013268
798.039965	53.322788
801.769124	51.212772
805.498283	49.722588
809.227441	48.489441
812.956600	47.143387
816.685759	45.680477
820.414917	43.908802
824.144076	42.160065
827.873235	41.644245
831.602394	43.080311
835.331552	45.377777
839.060711	45.701435
842.789870	44.088779
846.519028	42.389320
850.248187	41.186150
853.977346	40.186996
857.706505	38.982986
861.435663	37.380520
865.164822	35.528683
868.893981	33.280796
872.623139	30.275930
876.352298	27.016853
880.081457	26.660810
883.810616	31.172224
887.539774	36.707031
891.268933	37.707752
894.998092	35.065201
898.727250	32.639896
902.456409	31.057463
906.185568	29.792536
909.914727	28.780853
913.643885	27.993259
917.373044	27.547510
921.102203	27.498619
924.831361	27.994730
928.560520	28.991289
932.289679	30.384123
936.018838	32.208076
939.747996	34.798595
943.477155	37.725521
947.206314	40.472408
950.935472	43.016548
954.664631	45.703869
958.393790	48.489239
962.122949	51.288616
965.852107	53.928185
969.581266	56.367180
973.310425	58.316696
977.039583	59.629120
980.768742	60.371689
984.497901	60.832909
988.227060	61.075569
991.956218	61.334660
995.685377	61.299747
999.414536	61.211693
1003.143694	61.892391
1006.872853	63.272659
1010.602012	62.631027
1014.331171	57.756710
1018.060329	52.676090
1021.789488	58.505039
1025.518647	67.326889
1029.247805	67.648308
1032.976964	65.977402
1036.706123	65.147568
1040.435282	64.506874
1044.164440	63.905109
1047.893599	63.255615
1051.622758	62.439415
1055.351916	61.514786
1059.081075	60.244129
1062.810234	58.424595
1066.539393	55.810223
1070.268551	53.161636
1073.997710	51.972645
1077.726869	52.811848
1081.456027	54.212288
1085.185186	54.395702
1088.914345	52.871845
1092.643504	50.346531
1096.372662	48.166943
1100.101821	47.677776
1103.830980	47.827641
1107.560139	46.019669
1111.289297	43.729046
1115.018456	46.296738
1118.747615	51.621834
1122.476773	52.744598
1126.205932	50.077793
1129.935091	45.954453
1133.664250	41.726841
1137.393408	41.273823
1141.122567	45.312630
1144.851726	48.798203
1148.580884	49.115391
1152.310043	47.486435
1156.039202	45.070507
1159.768361	43.182549
1163.497519	43.066502
1167.226678	44.116398
1170.955837	45.006233
1174.684995	45.060978
1178.414154	44.294483
1182.143313	43.116932
1185.872472	41.854992
1189.601630	40.577152
1193.330789	39.431377
1197.059948	38.473324
1200.789106	37.710171
1204.518265	37.147007
1208.247424	36.685867
1211.976583	36.130619
1215.705741	35.425991
1219.434900	34.561306
1223.164059	33.546600
1226.893217	32.335567
1230.622376	30.936966
1234.351535	29.300880
1238.080694	27.402435
1241.809852	25.264956
1245.539011	23.107071
1249.268170	21.222351
1252.997328	19.877525
1256.726487	18.894108
1260.455646	17.940334
1264.184805	16.855171
1267.913963	15.826081
1271.643122	14.851115
1275.372281	14.126111
1279.101439	14.169504
1282.830598	15.429489
1286.559757	17.520014
1290.288916	19.923994
1294.018074	22.517372
1297.747233	25.707956
1301.476392	29.532976
1305.205550	33.538960
1308.934709	36.903854
1312.663868	39.370602
1316.393027	42.008045
1320.122185	45.602749
1323.851344	48.535378
1327.580503	51.318771
1331.309661	56.116379
1335.038820	62.023125
1338.767979	67.169640
1342.497138	70.775711
1346.226296	72.687485
1349.955455	73.450478
1353.684614	73.380920
1357.413772	72.864029
1361.142931	71.825851
1364.872090	70.248611
1368.601249	68.719925
1372.330407	66.734283
1376.059566	63.714191
1379.788725	60.694759
1383.517883	58.110783
1387.247042	55.246544
1390.976201	52.288422
1394.705360	48.810139
1398.434518	43.381325
1402.163677	38.244591
1405.892836	34.487484
1409.621994	32.571785
1413.351153	31.709845
1417.080312	30.712408
1420.809471	30.532391
1424.538629	34.063763
1428.267788	40.796600
1431.996947	48.819286
1435.726105	55.933834
1439.455264	61.966923
1443.184423	65.464409
1446.913582	67.198227
1450.642740	68.187973
1454.371899	69.723549
1458.101058	72.493301
1461.830216	75.273071
1465.559375	77.162231
1469.288534	78.774605
1473.017693	79.087875
1476.746851	77.867981
1480.476010	75.778496
1484.205169	73.206070
1487.934327	71.625755
1491.663486	72.279678
1495.392645	73.034866
1499.121804	71.222176
1502.850962	67.756912
1506.580121	58.599327
1510.309280	52.303104
1514.038438	61.790951
1517.767597	71.269325
1521.496756	72.762703
1525.225915	71.084061
1528.955073	70.541786
1532.684232	70.033295
1536.413391	69.601913
1540.142550	68.180542
1543.871708	65.461723
1547.600867	64.958702
1551.330026	64.448204
1555.059184	63.583878
1558.788343	59.633183
1562.517502	55.221493
1566.246661	53.712349
1569.975819	49.112843
1573.704978	44.024250
1577.434137	43.839577
1581.163295	47.644691
1584.892454	51.130337
1588.621613	53.509495
1592.350772	54.437153
1596.079930	52.785286
1599.809089	48.992947
1603.538248	43.862297
1607.267406	38.874512
1610.996565	37.808704
1614.725724	42.002605
1618.454883	46.525928
1622.184041	46.525822
1625.913200	43.826969
1629.642359	41.436062
1633.371517	39.706661
1637.100676	36.159683
1640.829835	33.689133
1644.558994	32.319603
1648.288152	29.880781
1652.017311	27.314684
1655.746470	23.766109
1659.475628	21.760891
1663.204787	19.558268
1666.933946	16.679352
1670.663105	14.333099
1674.392263	12.408761
1678.121422	11.894464
1681.850581	12.327654
1685.579739	13.965663
1689.308898	16.861219
1693.038057	20.337029
1696.767216	25.133238
1700.496374	31.484222
1704.225533	37.652191
1707.954692	43.829838
1711.683850	50.212856
1715.413009	56.691093
1719.142168	63.727413
1722.871327	67.743584
1726.600485	69.442650
1730.329644	70.140213
1734.058803	72.020401
1737.787961	76.304375
1741.517120	80.444664
1745.246279	83.738014
1748.975438	85.754883
1752.704596	86.653099
1756.433755	86.911217
1760.162914	86.784996
1763.892072	86.507919
1767.621231	86.229706
1771.350390	85.886078
1775.079549	85.404770
1778.808707	85.065933
1782.537866	84.679039
1786.267025	84.418373
1789.996183	84.245171
1793.725342	83.931038
1797.454501	83.614937
1801.183660	83.322922
1804.912818	82.965607
1808.641977	82.695305
1812.371136	82.394478
1816.100294	82.135658
1819.829453	81.842941
1823.558612	81.739304
1827.287771	81.631157
1831.016929	81.398773
1834.746088	81.233917
1838.475247	81.345627
1842.204405	81.564919
1845.933564	81.707306
1849.662723	81.728989
1853.391882	81.725243
1857.121040	81.660774
1860.850199	81.714516
1864.579358	81.856461
1868.308516	82.054008
1872.037675	82.223511
1875.766834	82.462036
1879.495993	82.562622
1883.225151	82.673111
1886.954310	82.744003
1890.683469	82.762222
1894.412627	82.720482
1898.141786	82.696426
1901.870945	82.660072
1905.600104	82.760674
1909.329262	82.790497
1913.058421	82.892212
1916.787580	83.014870
1920.516738	83.099739
1924.245897	83.155746
1927.975056	83.199364
1931.704215	83.084549
1935.433373	83.110756
1939.162532	83.259445
1942.891691	83.452370
1946.620849	83.640480
1950.350008	83.913048
1954.079167	84.061432
1957.808326	84.311546
1961.537484	84.794403
1965.266643	85.437813
1968.995802	85.843910
1972.724960	86.678062
1976.454119	87.278435
1980.183278	86.756775
1983.912437	86.154488
1987.641595	86.223610
1991.370754	86.196060
1995.099913	86.342758
1998.829072	86.728279
2002.558230	87.212959
2006.287389	87.341957
2010.016548	87.574516
2013.745706	87.933388
2017.474865	88.316322
2021.204024	88.161797
2024.933183	87.745140
2028.662341	87.476021
2032.391500	87.316025
2036.120659	87.186630
2039.849817	87.461380
2043.578976	86.613380
2047.308135	84.979431
2051.037294	83.886147
2054.766452	83.499107
2058.495611	83.236107
2062.224770	83.080292
2065.953928	82.803917
2069.683087	82.410896
2073.412246	82.097366
2077.141405	82.007965
2080.870563	81.830925
2084.599722	81.655586
2088.328881	81.596947
2092.058039	81.632904
2095.787198	81.469376
2099.516357	81.179008
2103.245516	80.995514
2106.974674	80.862152
2110.703833	80.637535
2114.432992	80.552040
2118.162150	80.601501
2121.891309	80.735344
2125.620468	80.820427
2129.349627	81.158661
2133.078785	81.699394
2136.807944	81.954094
2140.537103	82.038376
2144.266261	82.476898
2147.995420	82.966545
2151.724579	83.648506
2155.453738	84.726021
2159.182896	85.024902
2162.912055	83.476761
2166.641214	82.034920
2170.370372	81.403526
2174.099531	81.455681
2177.828690	81.177536
2181.557849	80.696487
2185.287007	80.409851
2189.016166	80.087517
2192.745325	79.495895
2196.474483	79.154091
2200.203642	78.995499
2203.932801	78.779877
2207.661960	78.708344
2211.391118	78.622635
2215.120277	78.158211
2218.849436	77.843925
2222.578594	77.850235
2226.307753	77.913010
2230.036912	77.706535
2233.766071	77.261154
2237.495229	76.758568
2241.224388	76.351906
2244.953547	75.910217
2248.682705	75.598618
2252.411864	75.376007
2256.141023	75.027527
2259.870182	74.651825
2263.599340	74.389153
2267.328499	74.095207
2271.057658	73.761703
2274.786816	73.318573
2278.515975	72.822441
2282.245134	72.312767
2285.974293	71.807053
2289.703451	71.371078
2293.432610	71.102165
2297.161769	70.825020
2300.890927	70.549561
2304.620086	70.342667
2308.349245	70.099533
2312.078404	69.823364
2315.807562	69.554161
2319.536721	69.227661
2323.265880	68.926628
2326.995038	68.958527
2330.724197	69.071793
2334.453356	68.871346
2338.182515	68.534378
2341.911673	68.038216
2345.640832	67.683807
2349.369991	68.003212
2353.099149	68.271729
2356.828308	67.765327
2360.557467	67.147850
2364.286626	66.723228
2368.015784	66.225571
2371.744943	65.747375
2375.474102	65.409630
2379.203260	65.170631
2382.932419	64.982803
2386.661578	64.795738
2390.390737	64.545876
2394.119895	64.242142
2397.849054	63.987766
2401.578213	63.708263
2405.307371	63.404095
2409.036530	63.123810
2412.765689	62.819309
2416.494848	62.502930
2420.224006	62.246296
2423.953165	61.990791
2427.682324	61.643562
2431.411483	61.255486
2435.140641	60.918411
2438.869800	60.564671
2442.598959	60.146725
2446.328117	59.717838
2450.057276	59.336884
2453.786435	58.955383
2457.515594	58.567150
2461.244752	58.213715
2464.973911	57.867584
2468.703070	57.476059
2472.432228	57.051731
2476.161387	56.620235
2479.890546	56.198078
2483.619705	55.752903
2487.348863	55.285236
2491.078022	54.804661
2494.807181	54.294231
2498.536339	53.776283
2502.265498	53.279530
2505.994657	52.758240
2509.723816	52.256889
2513.452974	51.780663
2517.182133	51.262836
2520.911292	50.822495
2524.640450	50.467522
2528.369609	50.160236
2532.098768	49.901005
2535.827927	49.721817
2539.557085	49.691692
2543.286244	49.773678
2547.015403	49.966694
2550.744561	50.297527
2554.473720	50.761204
2558.202879	51.442883
2561.932038	52.361588
2565.661196	53.348797
2569.390355	54.278091
2573.119514	55.173515
2576.848672	55.963345
2580.577831	56.513645
2584.306990	56.801769
2588.036149	56.943188
2591.765307	56.989086
2595.494466	56.967987
2599.223625	56.907585
2602.952783	56.776573
2606.681942	56.591248
2610.411101	56.428951
2614.140260	56.275921
2617.869418	56.054794
2621.598577	55.814808
2625.327736	55.601822
2629.056894	55.293053
2632.786053	54.909023
2636.515212	54.542976
2640.244371	54.196056
2643.973529	53.821602
2647.702688	53.456844
2651.431847	53.174496
2655.161005	53.032356
2658.890164	53.039803
2662.619323	53.193245
2666.348482	53.516037
2670.077640	54.017570
2673.806799	54.670467
2677.535958	55.423874
2681.265116	56.258003
2684.994275	57.177757
2688.723434	58.093647
2692.452593	58.874992
2696.181751	59.524723
2699.910910	60.114548
2703.640069	60.565010
2707.369227	60.872257
2711.098386	61.099281
2714.827545	61.229950
2718.556704	61.267208
2722.285862	61.298161
2726.015021	61.312714
2729.744180	61.279228
2733.473338	61.206425
2737.202497	61.091076
2740.931656	60.909431
2744.660815	60.718441
2748.389973	60.479130
2752.119132	60.156048
2755.848291	59.792679
2759.577449	59.383808
2763.306608	58.917103
2767.035767	58.445045
2770.764926	57.966789
2774.494084	57.472076
2778.223243	56.984619
2781.952402	56.503925
2785.681560	55.986298
2789.410719	55.432854
2793.139878	54.858845
2796.869037	54.346863
2800.598195	53.895576
2804.327354	53.494240
2808.056513	53.158024
2811.785671	52.937115
2815.514830	52.834194
2819.243989	52.810753
2822.973148	52.895172
2826.702306	53.121704
2830.431465	53.446060
2834.160624	53.877422
2837.889782	54.285954
2841.618941	54.573364
2845.348100	54.912563
2849.077259	55.269905
2852.806417	55.524368
2856.535576	55.736946
2860.264735	55.849751
2863.993894	55.897720
2867.723052	55.954628
2871.452211	56.044155
2875.181370	56.127853
2878.910528	56.210938
2882.639687	56.359821
2886.368846	56.614960
2890.098005	56.929123
2893.827163	57.267853
2897.556322	57.618153
2901.285481	58.038998
2905.014639	58.440067
2908.743798	58.776379
2912.472957	59.100365
2916.202116	59.438465
2919.931274	59.693142
2923.660433	59.809811
2927.389592	59.821030
2931.118750	59.815205
2934.847909	59.760319
2938.577068	59.621693
2942.306227	59.445591
2946.035385	59.317741
2949.764544	59.241077
2953.493703	59.170540
2957.222861	59.094837
2960.952020	59.028160
2964.681179	58.970921
2968.410338	58.923786
2972.139496	58.883541
2975.868655	58.921448
2979.597814	59.001301
2983.326972	59.128185
2987.056131	59.333778
2990.785290	59.551277
2994.514449	59.737366
2998.243607	59.987770
3001.972766	60.293087
3005.701925	60.575470
3009.431083	60.845726
3013.160242	61.193302
3016.889401	61.639053
3020.618560	62.153751
3024.347718	62.660961
3028.076877	63.176289
3031.806036	63.611248
3035.535194	63.928978
3039.264353	64.219917
3042.993512	64.489532
3046.722671	64.640549
3050.451829	64.649811
3054.180988	64.539742
3057.910147	64.280014
3061.639305	63.869228
3065.368464	63.668365
3069.097623	63.930119
3072.826782	64.474030
3076.555940	65.002518
3080.285099	65.519157
3084.014258	66.022774
3087.743416	66.477234
3091.472575	66.975273
3095.201734	67.632080
3098.930893	68.250404
3102.660051	68.622330
3106.389210	69.011734
3110.118369	69.811562
3113.847527	70.707314
3117.576686	71.395958
3121.305845	71.907196
3125.035004	72.343269
3128.764162	72.743889
3132.493321	73.118080
3136.222480	73.451714
3139.951638	73.794830
3143.680797	74.129951
3147.409956	74.474174
3151.139115	74.868462
3154.868273	75.232948
3158.597432	75.477104
3162.326591	75.779510
3166.055749	76.096123
3169.784908	76.395691
3173.514067	76.718689
3177.243226	77.036407
3180.972384	77.284409
3184.701543	77.559517
3188.430702	77.851341
3192.159860	78.105377
3195.889019	78.308289
3199.618178	78.620758
3203.347337	78.954720
3207.076495	79.220490
3210.805654	79.434692
3214.534813	79.708015
3218.263971	80.014320
3221.993130	80.288048
3225.722289	80.526993
3229.451448	80.908630
3233.180606	81.325027
3236.909765	81.558304
3240.638924	81.741714
3244.368082	82.054794
3248.097241	82.306557
3251.826400	82.549583
3255.555559	82.793320
3259.284717	82.961800
3263.013876	83.076813
3266.743035	83.350441
3270.472193	83.742432
3274.201352	83.981606
3277.930511	83.953362
3281.659670	83.991051
3285.388828	84.190704
3289.117987	84.433495
3292.847146	84.688904
3296.576305	84.924782
3300.305463	84.986450
3304.034622	85.246941
3307.763781	85.530090
3311.492939	85.457970
3315.222098	85.372108
3318.951257	85.545433
3322.680416	85.772423
3326.409574	86.060715
3330.138733	86.169258
3333.867892	86.304939
3337.597050	86.687729
3341.326209	86.988945
3345.055368	86.987473
3348.784527	87.133812
3352.513685	87.334625
3356.242844	87.298698
3359.972003	87.430695
3363.701161	87.824890
3367.430320	88.192665
3371.159479	88.328476
3374.888638	88.128250
3378.617796	88.151512
3382.346955	88.292847
3386.076114	88.424110
3389.805272	88.716980
3393.534431	89.011902
3397.263590	89.069717
3400.992749	89.294838
3404.721907	89.345345
3408.451066	89.231880
3412.180225	89.379105
3415.909383	89.556358
3419.638542	89.521675
3423.367701	89.627022
3427.096860	89.782135
3430.826018	89.956345
3434.555177	90.140518
3438.284336	90.306290
3442.013494	90.297447
3445.742653	90.277023
3449.471812	90.385529
3453.200971	90.508484
3456.930129	90.497856
3460.659288	90.543297
3464.388447	90.619934
3468.117605	90.772789
3471.846764	90.880356
3475.575923	90.905365
3479.305082	90.916122
3483.034240	91.019608
3486.763399	91.104729
3490.492558	91.183311
3494.221716	91.230103
3497.950875	91.283867
3501.680034	91.339149
3505.409193	91.395363
3509.138351	91.345009
3512.867510	91.407288
3516.596669	91.422554
3520.325827	91.446335
3524.054986	91.451126
3527.784145	91.449081
3531.513304	91.458099
3535.242462	91.502602
3538.971621	91.539238
3542.700780	91.540611
3546.429938	91.573708
3550.159097	91.627769
3553.888256	91.631004
3557.617415	91.764969
3561.346573	91.778252
3565.075732	91.738190
3568.804891	91.669113
3572.534049	91.763214
3576.263208	91.826317
3579.992367	91.753502
3583.721526	91.670143
3587.450684	91.696785
3591.179843	91.671204
3594.909002	91.697670
3598.638160	91.692314
3602.367319	91.730301
3606.096478	91.754425
3609.825637	91.739151
3613.554795	91.677490
3617.283954	91.641914
3621.013113	91.772491
3624.742271	91.786690
3628.471430	91.524155
3632.200589	91.474976
3635.929748	91.539909
3639.658906	91.666603
3643.388065	91.726570
3647.117224	91.735657
3650.846382	91.668320
3654.575541	91.709305
3658.304700	91.838905
3662.033859	91.985100
3665.763017	91.957314
3669.492176	91.893997
3673.221335	91.798668
3676.950493	91.836830
3680.679652	92.040062
3684.408811	92.133904
3688.137970	91.907333
3691.867128	91.738335
3695.596287	91.790398
3699.325446	91.913788
3703.054604	91.913269
3706.783763	91.932755
3710.512922	91.790230
3714.242081	91.773628
3717.971239	91.827042
3721.700398	91.845703
3725.429557	91.816704
3729.158715	91.885376
3732.887874	91.748451
3736.617033	91.765442
3740.346192	91.829414
3744.075350	91.736191
3747.804509	91.622498
3751.533668	91.413155
3755.262827	91.475319
3758.991985	91.519623
3762.721144	91.448723
3766.450303	91.401390
3770.179461	91.374741
3773.908620	91.377289
3777.637779	91.348381
3781.366938	91.319191
3785.096096	91.262627
3788.825255	91.350677
3792.554414	91.420486
3796.283572	91.451485
3800.012731	91.367264
3803.741890	91.268593
3807.471049	91.265343
3811.200207	91.375381
3814.929366	91.342972
3818.658525	91.229385
3822.387683	91.116737
3826.116842	91.238602
3829.846001	91.337273
3833.575160	91.367844
3837.304318	91.180107
3841.033477	91.090096
3844.762636	91.232697
3848.491794	91.391350
3852.220953	91.170319
3855.950112	90.919884
3859.679271	91.100990
3863.408429	91.245918
3867.137588	91.118698
3870.866747	90.962776
3874.595905	91.067337
3878.325064	91.149399
3882.054223	91.053833
3885.783382	90.990570
3889.512540	90.945747
3893.241699	90.876244
3896.970858	90.960686
3900.700016	90.938492
3904.429175	90.771957
3908.158334	90.764046
3911.887493	90.877098
3915.616651	90.863152
3919.345810	90.722328
3923.074969	90.655037
3926.804127	90.670715
3930.533286	90.664124
3934.262445	90.628548
3937.991604	90.659538
3941.720762	90.696014
3945.449921	90.665939
3949.179080	90.601250
3952.908238	90.580673
3956.637397	90.528511
3960.366556	90.575325
3964.095715	90.559395
3967.824873	90.529495
3971.554032	90.488968
3975.283191	90.513245
3979.012349	90.497414
3982.741508	90.451942
3986.470667	90.468369
3990.199826	90.546402
3993.928984	90.534935
3997.658143	90.455360
4001.387302	90.379387
