# Supplementary material for: Investigation of Potential Amorphisation and Co-Amorphisation Behaviour of the Benzene Di-Carboxylic Acids upon Cryo-Milling
Source: Molecules. 2019 Nov 5;24(21):3990. doi: 10.3390/molecules24213990 (PMC6865180; doi:10.3390/molecules24213990)
Supplement: Supplementary file 1 [file molecules-24-03990-s001.zip › SI_pack/Figure_SI_ATR_FTIR_two_components/Data/IT/Isophthalicand terephthalic acid CM togrther for 60mins (zero weeks).csv]

XLabel	Wavenumber
YLabel	%Transmittance
FileType	%Transmittance
DisplayDirection	20300
PeakDirection	20311
648.873616	37.550648
652.602775	36.441032
656.331934	35.182060
660.061093	32.089458
663.790251	28.196190
667.519410	25.958567
671.248569	27.988707
674.977728	30.697466
678.706886	29.802004
682.436045	25.673830
686.165204	21.698847
689.894362	25.567423
693.623521	40.703194
697.352680	50.294521
701.081839	46.595974
704.810997	39.342487
708.540156	32.553326
712.269315	25.761595
715.998473	19.068491
719.727632	12.733065
723.456791	8.530332
727.185950	10.899637
730.915108	20.731472
734.644267	35.414654
738.373426	51.762684
742.102584	60.809052
745.831743	59.791428
749.560902	55.941856
753.290061	52.870213
757.019219	50.028339
760.748378	46.929779
764.477537	43.775818
768.206695	40.446583
771.935854	36.709358
775.665013	33.031601
779.394172	31.588804
783.123330	36.419411
786.852489	46.614578
790.581648	53.904175
794.310806	55.195023
798.039965	53.551918
801.769124	51.353153
805.498283	49.830708
809.227441	48.610626
812.956600	47.255444
816.685759	45.755062
820.414917	43.899925
824.144076	41.992603
827.873235	41.152687
831.602394	42.503906
835.331552	45.151340
839.060711	45.713303
842.789870	44.034157
846.519028	42.177250
850.248187	40.881748
853.977346	39.853909
857.706505	38.576828
861.435663	36.885601
865.164822	34.919823
868.893981	32.518444
872.623139	29.297047
876.352298	25.800053
880.081457	25.289877
883.810616	29.815039
887.539774	35.737518
891.268933	37.236057
894.998092	34.516151
898.727250	31.816099
902.456409	30.036808
906.185568	28.631649
909.914727	27.512947
913.643885	26.644945
917.373044	26.067297
921.102203	25.933872
924.831361	26.394005
928.560520	27.345976
932.289679	28.680317
936.018838	30.530390
939.747996	33.181320
943.477155	36.212296
947.206314	39.037792
950.935472	41.677841
954.664631	44.527542
958.393790	47.556953
962.122949	50.618874
965.852107	53.543060
969.581266	56.221100
973.310425	58.402504
977.039583	59.850636
980.768742	60.681290
984.497901	61.167671
988.227060	61.450764
991.956218	61.712021
995.685377	61.585724
999.414536	61.537525
1003.143694	62.434555
1006.872853	63.897797
1010.602012	63.205013
1014.331171	57.871357
1018.060329	51.906307
1021.789488	58.618885
1025.518647	68.194290
1029.247805	68.582024
1032.976964	66.894798
1036.706123	65.962662
1040.435282	65.314804
1044.164440	64.670135
1047.893599	64.001816
1051.622758	63.144447
1055.351916	62.183914
1059.081075	60.857903
1062.810234	58.940804
1066.539393	56.060638
1070.268551	53.068325
1073.997710	51.610096
1077.726869	52.400848
1081.456027	53.847633
1085.185186	54.069408
1088.914345	52.478619
1092.643504	49.825687
1096.372662	47.541729
1100.101821	47.071396
1103.830980	47.253437
1107.560139	45.299778
1111.289297	42.665379
1115.018456	45.429539
1118.747615	51.143284
1122.476773	52.238350
1126.205932	49.356136
1129.935091	44.946075
1133.664250	40.391823
1137.393408	40.028061
1141.122567	44.588940
1144.851726	48.401920
1148.580884	48.744518
1152.310043	47.021183
1156.039202	44.387234
1159.768361	42.214901
1163.497519	41.958679
1167.226678	43.100929
1170.955837	44.124859
1174.684995	44.191135
1178.414154	43.330418
1182.143313	42.010582
1185.872472	40.628315
1189.601630	39.280312
1193.330789	38.069546
1197.059948	37.060635
1200.789106	36.264435
1204.518265	35.692795
1208.247424	35.248280
1211.976583	34.714306
1215.705741	34.023968
1219.434900	33.172913
1223.164059	32.136223
1226.893217	30.876406
1230.622376	29.371634
1234.351535	27.572100
1238.080694	25.490023
1241.809852	23.159311
1245.539011	20.823231
1249.268170	18.832731
1252.997328	17.433319
1256.726487	16.423967
1260.455646	15.460485
1264.184805	14.415652
1267.913963	13.474315
1271.643122	12.613333
1275.372281	12.027059
1279.101439	12.272398
1282.830598	13.700689
1286.559757	15.823008
1290.288916	18.254486
1294.018074	20.917076
1297.747233	24.176073
1301.476392	28.119850
1305.205550	32.253479
1308.934709	35.683765
1312.663868	38.082027
1316.393027	40.725048
1320.122185	44.569084
1323.851344	47.674049
1327.580503	50.526642
1331.309661	55.545895
1335.038820	61.758320
1338.767979	67.106438
1342.497138	70.828865
1346.226296	72.848946
1349.955455	73.619843
1353.684614	73.518173
1357.413772	72.892799
1361.142931	71.751419
1364.872090	70.206123
1368.601249	68.632721
1372.330407	66.508781
1376.059566	63.510288
1379.788725	60.385891
1383.517883	57.505894
1387.247042	54.415886
1390.976201	51.302391
1394.705360	47.494400
1398.434518	41.920025
1402.163677	36.522530
1405.892836	32.509720
1409.621994	30.569679
1413.351153	29.619942
1417.080312	28.548883
1420.809471	28.433275
1424.538629	32.110313
1428.267788	39.227970
1431.996947	47.609253
1435.726105	55.065147
1439.455264	61.408478
1443.184423	65.322884
1446.913582	67.187424
1450.642740	68.204613
1454.371899	69.720985
1458.101058	72.599770
1461.830216	75.567451
1465.559375	77.680397
1469.288534	79.230682
1473.017693	79.503830
1476.746851	78.456421
1480.476010	76.389717
1484.205169	73.488670
1487.934327	71.784637
1491.663486	72.553825
1495.392645	73.448524
1499.121804	71.574051
1502.850962	67.726219
1506.580121	57.062489
1510.309280	50.669743
1514.038438	61.167255
1517.767597	71.433792
1521.496756	72.971306
1525.225915	71.527252
1528.955073	70.962601
1532.684232	70.423889
1536.413391	69.906944
1540.142550	68.314857
1543.871708	65.865234
1547.600867	65.462547
1551.330026	64.710838
1555.059184	63.694031
1558.788343	59.604008
1562.517502	55.470005
1566.246661	53.488518
1569.975819	48.294075
1573.704978	42.833572
1577.434137	42.679844
1581.163295	47.058434
1584.892454	50.933792
1588.621613	53.433731
1592.350772	54.496666
1596.079930	52.770779
1599.809089	48.792145
1603.538248	43.186501
1607.267406	37.742764
1610.996565	36.593098
1614.725724	41.510712
1618.454883	46.331650
1622.184041	46.216072
1625.913200	43.251225
1629.642359	40.634418
1633.371517	38.452427
1637.100676	34.768841
1640.829835	32.161423
1644.558994	30.395813
1648.288152	27.624285
1652.017311	25.134317
1655.746470	21.495773
1659.475628	19.421167
1663.204787	16.970312
1666.933946	14.256728
1670.663105	11.934738
1674.392263	10.361641
1678.121422	10.002841
1681.850581	10.757240
1685.579739	12.594694
1689.308898	15.577215
1693.038057	19.287153
1696.767216	24.330446
1700.496374	30.680824
1704.225533	36.928997
1707.954692	43.322971
1711.683850	49.888805
1715.413009	56.545589
1719.142168	63.380131
1722.871327	67.577843
1726.600485	69.011787
1730.329644	69.122169
1734.058803	70.453552
1737.787961	74.795197
1741.517120	79.297028
1745.246279	83.085213
1748.975438	85.400597
1752.704596	86.673096
1756.433755	86.985458
1760.162914	87.002922
1763.892072	86.694473
1767.621231	86.414970
1771.350390	85.976570
1775.079549	85.584167
1778.808707	85.208382
1782.537866	84.897392
1786.267025	84.589638
1789.996183	84.396210
1793.725342	83.961792
1797.454501	83.714722
1801.183660	83.388359
1804.912818	83.085899
1808.641977	82.763496
1812.371136	82.500671
1816.100294	82.267769
1819.829453	82.071014
1823.558612	81.841759
1827.287771	81.700348
1831.016929	81.462357
1834.746088	81.465858
1838.475247	81.567398
1842.204405	81.730606
1845.933564	81.789421
1849.662723	81.993866
1853.391882	82.014328
1857.121040	82.006569
1860.850199	82.017189
1864.579358	82.197525
1868.308516	82.306450
1872.037675	82.570435
1875.766834	82.806694
1879.495993	83.062943
1883.225151	83.187927
1886.954310	83.258286
1890.683469	83.177124
1894.412627	83.239838
1898.141786	83.173317
1901.870945	83.294930
1905.600104	83.333488
1909.329262	83.363724
1913.058421	83.391281
1916.787580	83.615227
1920.516738	83.574051
1924.245897	83.707420
1927.975056	83.754135
1931.704215	83.776909
1935.433373	83.721756
1939.162532	83.871284
1942.891691	84.002319
1946.620849	84.383484
1950.350008	84.499191
1954.079167	84.793968
1957.808326	85.119576
1961.537484	85.604881
1965.266643	85.787743
1968.995802	86.411621
1972.724960	87.042015
1976.454119	87.948692
1980.183278	87.659195
1983.912437	87.014992
1987.641595	86.605110
1991.370754	86.849998
1995.099913	87.157852
1998.829072	87.653358
2002.558230	88.090500
2006.287389	88.706612
2010.016548	88.830170
2013.745706	88.889580
2017.474865	88.809662
2021.204024	89.033630
2024.933183	88.559029
2028.662341	88.439377
2032.391500	88.308533
2036.120659	88.552200
2039.849817	88.596588
2043.578976	87.844925
2047.308135	86.222641
2051.037294	84.937332
2054.766452	84.281197
2058.495611	83.943619
2062.224770	83.653442
2065.953928	83.540230
2069.683087	83.173531
2073.412246	82.922318
2077.141405	82.752182
2080.870563	82.538918
2084.599722	82.235222
2088.328881	82.147461
2092.058039	82.221313
2095.787198	82.226387
2099.516357	81.853386
2103.245516	81.798271
2106.974674	81.620773
2110.703833	81.381477
2114.432992	81.214905
2118.162150	81.267471
2121.891309	81.422340
2125.620468	81.711960
2129.349627	82.056755
2133.078785	82.348907
2136.807944	82.476349
2140.537103	82.885460
2144.266261	83.246765
2147.995420	83.709999
2151.724579	84.544945
2155.453738	85.748260
2159.182896	85.712799
2162.912055	84.115425
2166.641214	83.143936
2170.370372	82.939857
2174.099531	82.433945
2177.828690	81.888412
2181.557849	81.591064
2185.287007	81.271843
2189.016166	80.507217
2192.745325	80.377754
2196.474483	80.414314
2200.203642	80.226944
2203.932801	79.819160
2207.661960	79.549118
2211.391118	79.024979
2215.120277	78.877762
2218.849436	78.906052
2222.578594	78.835503
2226.307753	78.646408
2230.036912	78.476379
2233.766071	78.150131
2237.495229	77.783096
2241.224388	77.196533
2244.953547	76.703278
2248.682705	76.420837
2252.411864	76.266220
2256.141023	75.765800
2259.870182	75.323189
2263.599340	75.065987
2267.328499	74.753395
2271.057658	74.388184
2274.786816	73.989403
2278.515975	73.470047
2282.245134	72.879051
2285.974293	72.305603
2289.703451	71.902870
2293.432610	71.540825
2297.161769	71.220894
2300.890927	70.924889
2304.620086	70.670242
2308.349245	70.411598
2312.078404	70.232933
2315.807562	70.015739
2319.536721	69.667389
2323.265880	69.282784
2326.995038	69.275772
2330.724197	69.400917
2334.453356	69.276283
2338.182515	68.955246
2341.911673	68.337440
2345.640832	67.841232
2349.369991	68.246330
2353.099149	68.595047
2356.828308	68.127197
2360.557467	67.503868
2364.286626	67.011726
2368.015784	66.425262
2371.744943	65.795853
2375.474102	65.401398
2379.203260	65.214333
2382.932419	65.047485
2386.661578	64.812920
2390.390737	64.496788
2394.119895	64.167000
2397.849054	63.885532
2401.578213	63.585373
2405.307371	63.296555
2409.036530	62.957890
2412.765689	62.643860
2416.494848	62.409405
2420.224006	62.126045
2423.953165	61.763233
2427.682324	61.449100
2431.411483	61.071091
2435.140641	60.661366
2438.869800	60.256496
2442.598959	59.820724
2446.328117	59.360558
2450.057276	58.880669
2453.786435	58.431145
2457.515594	58.057327
2461.244752	57.720440
2464.973911	57.341347
2468.703070	56.914955
2472.432228	56.442486
2476.161387	55.994404
2479.890546	55.574558
2483.619705	55.072083
2487.348863	54.554668
2491.078022	53.986908
2494.807181	53.441727
2498.536339	52.914127
2502.265498	52.375999
2505.994657	51.819836
2509.723816	51.273739
2513.452974	50.673908
2517.182133	50.105518
2520.911292	49.664711
2524.640450	49.259518
2528.369609	48.893600
2532.098768	48.664711
2535.827927	48.449120
2539.557085	48.363308
2543.286244	48.425827
2547.015403	48.654739
2550.744561	49.021343
2554.473720	49.547977
2558.202879	50.266968
2561.932038	51.207825
2565.661196	52.320526
2569.390355	53.413162
2573.119514	54.370937
2576.848672	55.226421
2580.577831	55.844738
2584.306990	56.201591
2588.036149	56.322933
2591.765307	56.328823
2595.494466	56.311520
2599.223625	56.234383
2602.952783	56.137512
2606.681942	56.018032
2610.411101	55.823917
2614.140260	55.627651
2617.869418	55.420425
2621.598577	55.163353
2625.327736	54.849579
2629.056894	54.507122
2632.786053	54.160980
2636.515212	53.768120
2640.244371	53.322281
2643.973529	52.922832
2647.702688	52.561340
2651.431847	52.240723
2655.161005	52.046448
2658.890164	52.022869
2662.619323	52.188587
2666.348482	52.549057
2670.077640	53.058048
2673.806799	53.746559
2677.535958	54.614674
2681.265116	55.571880
2684.994275	56.550625
2688.723434	57.510162
2692.452593	58.365463
2696.181751	59.104923
2699.910910	59.742870
2703.640069	60.250725
2707.369227	60.589916
2711.098386	60.799305
2714.827545	60.914165
2718.556704	60.976955
2722.285862	60.975166
2726.015021	60.984917
2729.744180	60.982582
2733.473338	60.926540
2737.202497	60.787228
2740.931656	60.596050
2744.660815	60.397797
2748.389973	60.162704
2752.119132	59.829376
2755.848291	59.418659
2759.577449	58.967422
2763.306608	58.489548
2767.035767	57.970589
2770.764926	57.447052
2774.494084	56.917770
2778.223243	56.401695
2781.952402	55.857658
2785.681560	55.305599
2789.410719	54.717167
2793.139878	54.126633
2796.869037	53.599354
2800.598195	53.083248
2804.327354	52.620361
2808.056513	52.295410
2811.785671	52.066204
2815.514830	51.941216
2819.243989	51.905300
2822.973148	51.994884
2826.702306	52.240101
2830.431465	52.639915
2834.160624	53.093288
2837.889782	53.525257
2841.618941	53.904453
2845.348100	54.278740
2849.077259	54.632851
2852.806417	54.936714
2856.535576	55.128635
2860.264735	55.237125
2863.993894	55.311333
2867.723052	55.406673
2871.452211	55.463249
2875.181370	55.522346
2878.910528	55.605598
2882.639687	55.778091
2886.368846	56.046375
2890.098005	56.382179
2893.827163	56.756718
2897.556322	57.186558
2901.285481	57.610630
2905.014639	57.994572
2908.743798	58.396347
2912.472957	58.781544
2916.202116	59.125397
2919.931274	59.409416
2923.660433	59.509411
2927.389592	59.518776
2931.118750	59.504555
2934.847909	59.425842
2938.577068	59.271568
2942.306227	59.105957
2946.035385	58.980930
2949.764544	58.921471
2953.493703	58.854771
2957.222861	58.765022
2960.952020	58.649307
2964.681179	58.551453
2968.410338	58.504772
2972.139496	58.537941
2975.868655	58.569813
2979.597814	58.643070
2983.326972	58.809650
2987.056131	59.045506
2990.785290	59.243347
2994.514449	59.450981
2998.243607	59.705776
3001.972766	59.992588
3005.701925	60.329571
3009.431083	60.665138
3013.160242	61.035965
3016.889401	61.492050
3020.618560	61.959305
3024.347718	62.562542
3028.076877	63.149204
3031.806036	63.563183
3035.535194	63.906487
3039.264353	64.229462
3042.993512	64.430321
3046.722671	64.609169
3050.451829	64.664810
3054.180988	64.480942
3057.910147	64.108429
3061.639305	63.664646
3065.368464	63.530075
3069.097623	63.887657
3072.826782	64.481613
3076.555940	65.029442
3080.285099	65.503342
3084.014258	65.965096
3087.743416	66.476852
3091.472575	67.144485
3095.201734	67.816368
3098.930893	68.288185
3102.660051	68.600113
3106.389210	69.081032
3110.118369	69.968147
3113.847527	70.920670
3117.576686	71.652168
3121.305845	72.140015
3125.035004	72.507408
3128.764162	72.978271
3132.493321	73.389160
3136.222480	73.760689
3139.951638	74.133812
3143.680797	74.416016
3147.409956	74.735138
3151.139115	75.188866
3154.868273	75.560562
3158.597432	75.789795
3162.326591	76.106064
3166.055749	76.486183
3169.784908	76.761757
3173.514067	77.062500
3177.243226	77.389496
3180.972384	77.645729
3184.701543	77.907822
3188.430702	78.200012
3192.159860	78.446465
3195.889019	78.711273
3199.618178	79.023750
3203.347337	79.314758
3207.076495	79.496948
3210.805654	79.761826
3214.534813	80.048531
3218.263971	80.328941
3221.993130	80.631004
3225.722289	80.957657
3229.451448	81.317566
3233.180606	81.701469
3236.909765	81.915001
3240.638924	82.079643
3244.368082	82.370972
3248.097241	82.676384
3251.826400	82.822975
3255.555559	83.038391
3259.284717	83.245743
3263.013876	83.479881
3266.743035	83.795876
3270.472193	84.108208
3274.201352	84.243912
3277.930511	84.292923
3281.659670	84.380814
3285.388828	84.541702
3289.117987	84.758118
3292.847146	85.076180
3296.576305	85.213631
3300.305463	85.219337
3304.034622	85.544579
3307.763781	85.979301
3311.492939	85.942047
3315.222098	85.780006
3318.951257	85.910744
3322.680416	86.226990
3326.409574	86.512459
3330.138733	86.581337
3333.867892	86.728294
3337.597050	87.190163
3341.326209	87.487198
3345.055368	87.452583
3348.784527	87.573524
3352.513685	87.888947
3356.242844	87.958855
3359.972003	88.082855
3363.701161	88.392365
3367.430320	88.780052
3371.159479	88.986145
3374.888638	88.861359
3378.617796	88.893074
3382.346955	89.066010
3386.076114	89.204300
3389.805272	89.454178
3393.534431	89.761223
3397.263590	89.893448
3400.992749	90.112747
3404.721907	90.212746
3408.451066	90.166275
3412.180225	90.330475
3415.909383	90.428436
3419.638542	90.488197
3423.367701	90.654434
3427.096860	90.854576
3430.826018	90.965538
3434.555177	91.155907
3438.284336	91.375481
3442.013494	91.405701
3445.742653	91.403229
3449.471812	91.534256
3453.200971	91.653633
3456.930129	91.664993
3460.659288	91.721428
3464.388447	91.849220
3468.117605	91.973305
3471.846764	92.050011
3475.575923	92.112953
3479.305082	92.193947
3483.034240	92.226463
3486.763399	92.365517
3490.492558	92.421799
3494.221716	92.419327
3497.950875	92.468674
3501.680034	92.562241
3505.409193	92.694069
3509.138351	92.700722
3512.867510	92.668274
3516.596669	92.753990
3520.325827	92.726624
3524.054986	92.743103
3527.784145	92.889381
3531.513304	92.936821
3535.242462	92.870018
3538.971621	92.884842
3542.700780	92.970253
3546.429938	92.964882
3550.159097	92.897331
3553.888256	92.983154
3557.617415	93.029015
3561.346573	92.978157
3565.075732	92.945007
3568.804891	92.920570
3572.534049	93.005951
3576.263208	93.129517
3579.992367	93.136055
3583.721526	93.071419
3587.450684	92.932373
3591.179843	92.922157
3594.909002	92.977470
3598.638160	92.971947
3602.367319	92.979362
3606.096478	92.964432
3609.825637	92.830620
3613.554795	92.786476
3617.283954	92.864120
3621.013113	92.846176
3624.742271	92.892494
3628.471430	92.797325
3632.200589	92.655296
3635.929748	92.854500
3639.658906	92.934410
3643.388065	92.933281
3647.117224	92.809090
3650.846382	92.674057
3654.575541	92.775352
3658.304700	92.896347
3662.033859	92.987801
3665.763017	93.044487
3669.492176	92.825844
3673.221335	92.671547
3676.950493	92.768768
3680.679652	92.944260
3684.408811	92.985481
3688.137970	92.871841
3691.867128	92.706215
3695.596287	92.765816
3699.325446	92.791039
3703.054604	92.790245
3706.783763	92.786278
3710.512922	92.695175
3714.242081	92.580276
3717.971239	92.749161
3721.700398	92.803741
3725.429557	92.773247
3729.158715	92.727798
3732.887874	92.577225
3736.617033	92.450287
3740.346192	92.618576
3744.075350	92.679504
3747.804509	92.426399
3751.533668	92.280823
3755.262827	92.325272
3758.991985	92.423073
3762.721144	92.398834
3766.450303	92.395439
3770.179461	92.378883
3773.908620	92.409500
3777.637779	92.419708
3781.366938	92.325966
3785.096096	92.342812
3788.825255	92.402779
3792.554414	92.429306
3796.283572	92.389992
3800.012731	92.286942
3803.741890	92.120377
3807.471049	92.195168
3811.200207	92.363113
3814.929366	92.349937
3818.658525	92.122429
3822.387683	92.053246
3826.116842	92.232384
3829.846001	92.378357
3833.575160	92.308662
3837.304318	92.152321
3841.033477	92.040001
3844.762636	92.161499
3848.491794	92.294502
3852.220953	92.136002
3855.950112	91.658546
3859.679271	91.982063
3863.408429	92.261269
3867.137588	92.113136
3870.866747	91.953186
3874.595905	91.913963
3878.325064	92.041115
3882.054223	92.035240
3885.783382	91.915512
3889.512540	91.900597
3893.241699	91.964508
3896.970858	91.964691
3900.700016	91.850281
3904.429175	91.648804
3908.158334	91.745087
3911.887493	91.919899
3915.616651	91.895004
3919.345810	91.792480
3923.074969	91.789215
3926.804127	91.766266
3930.533286	91.731934
3934.262445	91.733543
3937.991604	91.747604
3941.720762	91.756592
3945.449921	91.696320
3949.179080	91.641357
3952.908238	91.610947
3956.637397	91.645668
3960.366556	91.686966
3964.095715	91.719261
3967.824873	91.681702
3971.554032	91.657372
3975.283191	91.660461
3979.012349	91.677971
3982.741508	91.645271
3986.470667	91.643753
3990.199826	91.619690
3993.928984	91.555000
3997.658143	91.579552
4001.387302	91.626785
