# Supplementary material for: Investigation of Potential Amorphisation and Co-Amorphisation Behaviour of the Benzene Di-Carboxylic Acids upon Cryo-Milling
Source: Molecules. 2019 Nov 5;24(21):3990. doi: 10.3390/molecules24213990 (PMC6865180; doi:10.3390/molecules24213990)
Supplement: Supplementary file 1 [file molecules-24-03990-s001.zip › SI_pack/Figure_SI_ATR_FTIR_two_components/Data/PI/Phthalic and isophthalic acid CM separately for 60mins (3 weeks).csv]

XLabel	Wavenumber
YLabel	%Transmittance
FileType	%Transmittance
DisplayDirection	20300
PeakDirection	20311
648.873616	44.144867
652.602775	40.579643
656.331934	37.366684
660.061093	35.337048
663.790251	31.542746
667.519410	25.426943
671.248569	21.742727
674.977728	27.329674
678.706886	38.246567
682.436045	40.537632
686.165204	32.814693
689.894362	28.008759
693.623521	37.206696
697.352680	55.230228
701.081839	62.961983
704.810997	58.079803
708.540156	50.562675
712.269315	43.015423
715.998473	35.004768
719.727632	26.308714
723.456791	20.074537
727.185950	21.215544
730.915108	26.948780
734.644267	30.617601
738.373426	35.748268
742.102584	48.705833
745.831743	64.801338
749.560902	72.360825
753.290061	71.194710
757.019219	67.712341
760.748378	64.234047
764.477537	60.786758
768.206695	57.370434
771.935854	53.846684
775.665013	50.286701
779.394172	46.506538
783.123330	42.923100
786.852489	40.014530
790.581648	36.823460
794.310806	32.544212
798.039965	31.492689
801.769124	35.094578
805.498283	43.898880
809.227441	57.064697
812.956600	63.596840
816.685759	61.468010
820.414917	56.814880
824.144076	50.801842
827.873235	44.145687
831.602394	44.024570
835.331552	52.454281
839.060711	57.639919
842.789870	56.167202
846.519028	53.422226
850.248187	50.991085
853.977346	48.754642
857.706505	46.650726
861.435663	44.528358
865.164822	42.423176
868.893981	40.348297
872.623139	38.342861
876.352298	36.390175
880.081457	34.628613
883.810616	33.199532
887.539774	32.165844
891.268933	31.402021
894.998092	30.836056
898.727250	30.556465
902.456409	30.905304
906.185568	31.853617
909.914727	33.212009
913.643885	34.625931
917.373044	36.270176
921.102203	38.577168
924.831361	41.743561
928.560520	45.016178
932.289679	47.537403
936.018838	50.454475
939.747996	55.691238
943.477155	60.938782
947.206314	63.815323
950.935472	65.207458
954.664631	67.109634
958.393790	68.995850
962.122949	69.960770
965.852107	69.765053
969.581266	66.347092
973.310425	61.738758
977.039583	63.742775
980.768742	69.150566
984.497901	71.198441
988.227060	71.325783
991.956218	70.839958
995.685377	69.618141
999.414536	67.124985
1003.143694	63.868378
1006.872853	63.874565
1010.602012	68.008751
1014.331171	70.785210
1018.060329	70.987137
1021.789488	70.741562
1025.518647	70.409195
1029.247805	70.010262
1032.976964	69.543343
1036.706123	68.957611
1040.435282	68.143440
1044.164440	67.255104
1047.893599	66.279243
1051.622758	64.975922
1055.351916	63.126617
1059.081075	60.578579
1062.810234	55.671383
1066.539393	45.839897
1070.268551	37.432400
1073.997710	44.706890
1077.726869	60.777832
1081.456027	69.010033
1085.185186	71.098564
1088.914345	70.673637
1092.643504	68.624084
1096.372662	66.327667
1100.101821	65.388870
1103.830980	65.432343
1107.560139	65.344864
1111.289297	65.736710
1115.018456	65.897362
1118.747615	65.030418
1122.476773	63.722733
1126.205932	62.192104
1129.935091	60.382866
1133.664250	57.791759
1137.393408	53.989178
1141.122567	51.730404
1144.851726	52.947525
1148.580884	52.280853
1152.310043	47.767956
1156.039202	46.555706
1159.768361	49.587009
1163.497519	50.363773
1167.226678	50.842587
1170.955837	53.366890
1174.684995	55.241539
1178.414154	54.989254
1182.143313	53.503117
1185.872472	51.674679
1189.601630	49.974632
1193.330789	48.572765
1197.059948	47.390697
1200.789106	46.216290
1204.518265	44.833572
1208.247424	43.248730
1211.976583	41.803852
1215.705741	40.702610
1219.434900	39.531155
1223.164059	37.932713
1226.893217	35.900280
1230.622376	33.631638
1234.351535	31.340979
1238.080694	29.247585
1241.809852	27.271164
1245.539011	25.279331
1249.268170	23.216366
1252.997328	21.203541
1256.726487	19.303366
1260.455646	17.726692
1264.184805	16.797613
1267.913963	17.124403
1271.643122	18.606199
1275.372281	19.884233
1279.101439	21.219223
1282.830598	24.958214
1286.559757	30.359859
1290.288916	35.625923
1294.018074	40.002678
1297.747233	43.599987
1301.476392	46.548817
1305.205550	48.749767
1308.934709	50.904724
1312.663868	54.554676
1316.393027	59.814201
1320.122185	64.328728
1323.851344	65.365578
1327.580503	64.979591
1331.309661	67.605049
1335.038820	72.132149
1338.767979	75.487396
1342.497138	77.254753
1346.226296	77.791306
1349.955455	77.570358
1353.684614	76.868950
1357.413772	75.879990
1361.142931	74.402550
1364.872090	72.433029
1368.601249	70.488518
1372.330407	68.073189
1376.059566	64.854256
1379.788725	61.586033
1383.517883	58.131226
1387.247042	53.528702
1390.976201	48.184731
1394.705360	42.454437
1398.434518	36.236046
1402.163677	33.246552
1405.892836	35.041645
1409.621994	40.386883
1413.351153	45.448284
1417.080312	48.979465
1420.809471	52.456585
1424.538629	57.203102
1428.267788	62.683136
1431.996947	67.674919
1435.726105	71.704582
1439.455264	75.398247
1443.184423	77.052948
1446.913582	76.386139
1450.642740	74.127724
1454.371899	72.624817
1458.101058	74.171951
1461.830216	77.488678
1465.559375	79.244652
1469.288534	80.249229
1473.017693	80.033157
1476.746851	78.582222
1480.476010	76.421768
1484.205169	73.339355
1487.934327	71.045517
1491.663486	70.459305
1495.392645	70.175209
1499.121804	70.216034
1502.850962	72.559830
1506.580121	74.249954
1510.309280	74.039314
1514.038438	74.272141
1517.767597	73.698692
1521.496756	72.063004
1525.225915	70.844772
1528.955073	70.397034
1532.684232	69.692215
1536.413391	69.016159
1540.142550	67.773750
1543.871708	65.836723
1547.600867	65.391167
1551.330026	64.645653
1555.059184	63.362240
1558.788343	59.709541
1562.517502	56.238216
1566.246661	55.140369
1569.975819	52.102741
1573.704978	47.868061
1577.434137	42.648193
1581.163295	38.775299
1584.892454	39.244576
1588.621613	43.470905
1592.350772	48.586632
1596.079930	52.275589
1599.809089	53.746704
1603.538248	51.073017
1607.267406	45.254295
1610.996565	41.455765
1614.725724	44.983803
1618.454883	51.423298
1622.184041	51.356735
1625.913200	47.464756
1629.642359	43.974998
1633.371517	41.117317
1637.100676	37.162563
1640.829835	34.255619
1644.558994	31.881453
1648.288152	28.717670
1652.017311	25.984083
1655.746470	23.487289
1659.475628	21.785894
1663.204787	19.931311
1666.933946	18.428059
1670.663105	18.240810
1674.392263	19.377249
1678.121422	20.994158
1681.850581	22.396349
1685.579739	24.975389
1689.308898	28.327347
1693.038057	31.145628
1696.767216	34.916111
1700.496374	40.499870
1704.225533	46.404346
1707.954692	52.419647
1711.683850	58.883808
1715.413009	65.928345
1719.142168	74.548386
1722.871327	80.221458
1726.600485	83.686676
1730.329644	86.184486
1734.058803	87.786781
1737.787961	88.702850
1741.517120	89.111641
1745.246279	89.415787
1748.975438	89.656052
1752.704596	89.697433
1756.433755	89.659256
1760.162914	89.382904
1763.892072	88.940239
1767.621231	88.509132
1771.350390	88.124313
1775.079549	87.780243
1778.808707	87.622047
1782.537866	87.567116
1786.267025	87.754242
1789.996183	87.966034
1793.725342	88.086945
1797.454501	88.048103
1801.183660	87.949753
1804.912818	87.826859
1808.641977	87.723526
1812.371136	87.663376
1816.100294	87.690353
1819.829453	87.592567
1823.558612	87.556541
1827.287771	87.618225
1831.016929	87.655067
1834.746088	87.651344
1838.475247	87.670464
1842.204405	87.624664
1845.933564	87.585785
1849.662723	87.524170
1853.391882	87.368378
1857.121040	87.144585
1860.850199	86.981682
1864.579358	86.889229
1868.308516	87.075371
1872.037675	87.506302
1875.766834	87.903664
1879.495993	88.062851
1883.225151	88.164284
1886.954310	88.134598
1890.683469	87.997108
1894.412627	87.816322
1898.141786	87.768425
1901.870945	87.710518
1905.600104	87.689865
1909.329262	87.685432
1913.058421	87.718407
1916.787580	87.653839
1920.516738	87.569214
1924.245897	87.453522
1927.975056	87.496071
1931.704215	87.517342
1935.433373	87.485985
1939.162532	87.456528
1942.891691	87.739059
1946.620849	88.345276
1950.350008	89.098389
1954.079167	89.674332
1957.808326	90.063362
1961.537484	90.152718
1965.266643	90.374367
1968.995802	90.177460
1972.724960	90.083298
1976.454119	90.236977
1980.183278	90.233299
1983.912437	89.969971
1987.641595	89.804482
1991.370754	89.927925
1995.099913	90.156975
1998.829072	89.960968
2002.558230	90.130447
2006.287389	90.759422
2010.016548	91.372185
2013.745706	91.692444
2017.474865	91.886620
2021.204024	91.740326
2024.933183	91.687363
2028.662341	91.343079
2032.391500	90.529808
2036.120659	89.621101
2039.849817	89.003899
2043.578976	88.544151
2047.308135	88.019997
2051.037294	87.212074
2054.766452	86.855766
2058.495611	86.863213
2062.224770	87.040665
2065.953928	87.059319
2069.683087	86.969299
2073.412246	86.893608
2077.141405	86.775299
2080.870563	86.535019
2084.599722	86.419388
2088.328881	86.296265
2092.058039	86.205185
2095.787198	86.157806
2099.516357	86.010941
2103.245516	85.892403
2106.974674	85.875664
2110.703833	85.708969
2114.432992	85.722366
2118.162150	85.955170
2121.891309	86.163544
2125.620468	86.368469
2129.349627	86.777390
2133.078785	87.110336
2136.807944	87.499443
2140.537103	88.032516
2144.266261	88.924294
2147.995420	89.741783
2151.724579	89.877914
2155.453738	89.742409
2159.182896	89.633957
2162.912055	88.237076
2166.641214	87.019653
2170.370372	86.413620
2174.099531	85.888649
2177.828690	85.497742
2181.557849	85.279045
2185.287007	84.720604
2189.016166	84.317474
2192.745325	84.037323
2196.474483	83.829765
2200.203642	83.552666
2203.932801	83.249504
2207.661960	83.009567
2211.391118	82.748825
2215.120277	82.519760
2218.849436	82.368393
2222.578594	82.243858
2226.307753	82.309525
2230.036912	82.247925
2233.766071	82.028130
2237.495229	81.674416
2241.224388	81.463951
2244.953547	81.279877
2248.682705	81.145538
2252.411864	80.918053
2256.141023	80.548111
2259.870182	80.321793
2263.599340	80.145653
2267.328499	79.749268
2271.057658	79.370819
2274.786816	79.023987
2278.515975	78.776443
2282.245134	78.483612
2285.974293	78.061127
2289.703451	77.706459
2293.432610	77.471725
2297.161769	77.216904
2300.890927	76.983116
2304.620086	76.726692
2308.349245	76.514214
2312.078404	76.337120
2315.807562	76.075668
2319.536721	75.624580
2323.265880	75.224518
2326.995038	75.288940
2330.724197	75.491096
2334.453356	75.414612
2338.182515	75.195915
2341.911673	74.774612
2345.640832	74.475945
2349.369991	74.652702
2353.099149	74.767441
2356.828308	74.387932
2360.557467	73.961731
2364.286626	73.711838
2368.015784	73.425713
2371.744943	73.060020
2375.474102	72.761963
2379.203260	72.514565
2382.932419	72.352127
2386.661578	72.184532
2390.390737	71.944260
2394.119895	71.663231
2397.849054	71.416016
2401.578213	71.135048
2405.307371	70.865555
2409.036530	70.614723
2412.765689	70.354958
2416.494848	70.099327
2420.224006	69.930923
2423.953165	69.775513
2427.682324	69.527512
2431.411483	69.191933
2435.140641	68.902626
2438.869800	68.618416
2442.598959	68.293274
2446.328117	67.882332
2450.057276	67.497658
2453.786435	67.132790
2457.515594	66.731979
2461.244752	66.367592
2464.973911	66.043373
2468.703070	65.562675
2472.432228	65.055550
2476.161387	64.616234
2479.890546	64.181931
2483.619705	63.659454
2487.348863	63.128010
2491.078022	62.608067
2494.807181	62.035038
2498.536339	61.475353
2502.265498	60.890415
2505.994657	60.150986
2509.723816	59.451458
2513.452974	58.802513
2517.182133	58.194965
2520.911292	57.676281
2524.640450	57.341831
2528.369609	57.289795
2532.098768	57.532669
2535.827927	57.872562
2539.557085	58.245792
2543.286244	58.599838
2547.015403	58.931190
2550.744561	59.298054
2554.473720	59.759571
2558.202879	60.339199
2561.932038	61.043533
2565.661196	61.761791
2569.390355	62.425255
2573.119514	62.899612
2576.848672	63.163551
2580.577831	63.211124
2584.306990	63.113052
2588.036149	62.919926
2591.765307	62.708103
2595.494466	62.481770
2599.223625	62.210430
2602.952783	61.924679
2606.681942	61.661480
2610.411101	61.380550
2614.140260	61.081924
2617.869418	60.761478
2621.598577	60.402470
2625.327736	59.971478
2629.056894	59.500751
2632.786053	59.008026
2636.515212	58.506878
2640.244371	58.010277
2643.973529	57.598877
2647.702688	57.308411
2651.431847	57.160244
2655.161005	57.245964
2658.890164	57.609455
2662.619323	58.203537
2666.348482	58.960827
2670.077640	59.754116
2673.806799	60.522099
2677.535958	61.263714
2681.265116	61.994869
2684.994275	62.672260
2688.723434	63.257866
2692.452593	63.737675
2696.181751	64.145454
2699.910910	64.486649
2703.640069	64.759445
2707.369227	64.956795
2711.098386	65.065506
2714.827545	65.097221
2718.556704	65.071938
2722.285862	64.933121
2726.015021	64.680450
2729.744180	64.414986
2733.473338	64.200600
2737.202497	64.035851
2740.931656	63.855461
2744.660815	63.628998
2748.389973	63.406281
2752.119132	63.137814
2755.848291	62.805058
2759.577449	62.429203
2763.306608	62.044479
2767.035767	61.657543
2770.764926	61.285309
2774.494084	60.855625
2778.223243	60.342083
2781.952402	59.863068
2785.681560	59.423233
2789.410719	58.965225
2793.139878	58.490421
2796.869037	58.027966
2800.598195	57.558678
2804.327354	57.125328
2808.056513	56.874989
2811.785671	56.746418
2815.514830	56.698082
2819.243989	56.778179
2822.973148	56.877686
2826.702306	56.983135
2830.431465	57.130478
2834.160624	57.205196
2837.889782	57.222126
2841.618941	57.209034
2845.348100	57.162766
2849.077259	57.101959
2852.806417	56.998802
2856.535576	56.866299
2860.264735	56.727715
2863.993894	56.582253
2867.723052	56.470490
2871.452211	56.424854
2875.181370	56.461494
2878.910528	56.558052
2882.639687	56.662964
2886.368846	56.836403
2890.098005	57.143085
2893.827163	57.488319
2897.556322	57.838612
2901.285481	58.287754
2905.014639	58.804001
2908.743798	59.306282
2912.472957	59.816101
2916.202116	60.348179
2919.931274	60.797607
2923.660433	61.060581
2927.389592	61.190418
2931.118750	61.234295
2934.847909	61.154076
2938.577068	60.956375
2942.306227	60.690758
2946.035385	60.417950
2949.764544	60.169376
2953.493703	59.919254
2957.222861	59.706108
2960.952020	59.545296
2964.681179	59.403568
2968.410338	59.358665
2972.139496	59.379967
2975.868655	59.387730
2979.597814	59.433212
2983.326972	59.511608
2987.056131	59.562572
2990.785290	59.545029
2994.514449	59.516457
2998.243607	59.586636
3001.972766	59.707756
3005.701925	59.857990
3009.431083	60.080227
3013.160242	60.369537
3016.889401	60.770779
3020.618560	61.218262
3024.347718	61.654999
3028.076877	62.113869
3031.806036	62.507847
3035.535194	62.839401
3039.264353	63.162567
3042.993512	63.466476
3046.722671	63.745541
3050.451829	63.841625
3054.180988	63.683205
3057.910147	63.508034
3061.639305	63.439686
3065.368464	63.423176
3069.097623	63.429852
3072.826782	63.436409
3076.555940	63.471653
3080.285099	63.659042
3084.014258	63.945965
3087.743416	64.195297
3091.472575	64.593506
3095.201734	65.376556
3098.930893	66.431030
3102.660051	67.418770
3106.389210	68.210205
3110.118369	68.916344
3113.847527	69.552002
3117.576686	70.156212
3121.305845	70.670670
3125.035004	71.095406
3128.764162	71.590805
3132.493321	72.071098
3136.222480	72.511925
3139.951638	72.988045
3143.680797	73.365341
3147.409956	73.734116
3151.139115	74.236946
3154.868273	74.678642
3158.597432	75.011818
3162.326591	75.457535
3166.055749	75.888710
3169.784908	76.300323
3173.514067	76.785339
3177.243226	77.269180
3180.972384	77.727928
3184.701543	78.161720
3188.430702	78.568886
3192.159860	79.023682
3195.889019	79.470802
3199.618178	79.842361
3203.347337	80.195480
3207.076495	80.550781
3210.805654	80.884720
3214.534813	81.229698
3218.263971	81.601486
3221.993130	81.951736
3225.722289	82.301697
3229.451448	82.822487
3233.180606	83.385239
3236.909765	83.745918
3240.638924	83.981239
3244.368082	84.277069
3248.097241	84.571999
3251.826400	84.842583
3255.555559	85.162857
3259.284717	85.560181
3263.013876	85.916084
3266.743035	86.194191
3270.472193	86.546394
3274.201352	86.846703
3277.930511	86.924606
3281.659670	87.061584
3285.388828	87.266525
3289.117987	87.566818
3292.847146	87.990219
3296.576305	88.174065
3300.305463	88.157089
3304.034622	88.482864
3307.763781	88.899109
3311.492939	88.814751
3315.222098	88.607170
3318.951257	88.746185
3322.680416	89.091896
3326.409574	89.415848
3330.138733	89.475273
3333.867892	89.541077
3337.597050	89.917122
3341.326209	90.257889
3345.055368	90.310135
3348.784527	90.493988
3352.513685	90.784378
3356.242844	90.793343
3359.972003	90.847618
3363.701161	91.111427
3367.430320	91.479042
3371.159479	91.701195
3374.888638	91.544304
3378.617796	91.536003
3382.346955	91.635262
3386.076114	91.636772
3389.805272	91.859375
3393.534431	92.177567
3397.263590	92.293953
3400.992749	92.474571
3404.721907	92.451241
3408.451066	92.292862
3412.180225	92.369896
3415.909383	92.461098
3419.638542	92.449661
3423.367701	92.521271
3427.096860	92.631340
3430.826018	92.794098
3434.555177	92.937859
3438.284336	92.948341
3442.013494	92.896591
3445.742653	92.981239
3449.471812	93.012642
3453.200971	92.972130
3456.930129	93.058533
3460.659288	93.176941
3464.388447	93.192841
3468.117605	93.251495
3471.846764	93.253334
3475.575923	93.175705
3479.305082	93.145012
3483.034240	93.200249
3486.763399	93.200935
3490.492558	93.181793
3494.221716	93.189087
3497.950875	93.180344
3501.680034	93.163475
3505.409193	93.162880
3509.138351	93.128731
3512.867510	93.190712
3516.596669	93.253807
3520.325827	93.185722
3524.054986	93.066383
3527.784145	93.070564
3531.513304	93.113365
3535.242462	93.157341
3538.971621	93.094322
3542.700780	93.044754
3546.429938	93.082741
3550.159097	93.061424
3553.888256	93.041924
3557.617415	93.075264
3561.346573	93.038094
3565.075732	92.938934
3568.804891	92.909615
3572.534049	93.032555
3576.263208	93.099281
3579.992367	93.057076
3583.721526	92.976768
3587.450684	92.920517
3591.179843	92.920998
3594.909002	93.004219
3598.638160	92.981339
3602.367319	92.882736
3606.096478	92.826828
3609.825637	92.812653
3613.554795	92.820572
3617.283954	92.797203
3621.013113	92.700340
3624.742271	92.636734
3628.471430	92.646385
3632.200589	92.592674
3635.929748	92.667305
3639.658906	92.810509
3643.388065	92.735359
3647.117224	92.624802
3650.846382	92.475136
3654.575541	92.385262
3658.304700	92.571449
3662.033859	92.728706
3665.763017	92.679893
3669.492176	92.522484
3673.221335	92.262695
3676.950493	92.205139
3680.679652	92.336205
3684.408811	92.443916
3688.137970	92.355255
3691.867128	92.091064
3695.596287	92.121124
3699.325446	92.313225
3703.054604	92.279099
3706.783763	92.198967
3710.512922	92.102928
3714.242081	92.008835
3717.971239	92.157066
3721.700398	92.287819
3725.429557	92.139885
3729.158715	92.124413
3732.887874	92.118134
3736.617033	91.964127
3740.346192	91.906136
3744.075350	91.988838
3747.804509	91.731438
3751.533668	91.527184
3755.262827	91.607964
3758.991985	91.727982
3762.721144	91.762871
3766.450303	91.653229
3770.179461	91.617897
3773.908620	91.736626
3777.637779	91.800545
3781.366938	91.692329
3785.096096	91.661293
3788.825255	91.756676
3792.554414	91.778908
3796.283572	91.776939
3800.012731	91.731766
3803.741890	91.580681
3807.471049	91.505432
3811.200207	91.586685
3814.929366	91.663368
3818.658525	91.591194
3822.387683	91.389748
3826.116842	91.409035
3829.846001	91.552750
3833.575160	91.647499
3837.304318	91.498253
3841.033477	91.294777
3844.762636	91.394058
3848.491794	91.642883
3852.220953	91.556740
3855.950112	91.181396
3859.679271	91.221512
3863.408429	91.494926
3867.137588	91.415916
3870.866747	91.265373
3874.595905	91.209732
3878.325064	91.304550
3882.054223	91.323631
3885.783382	91.212570
3889.512540	91.192986
3893.241699	91.231110
3896.970858	91.216507
3900.700016	91.084511
3904.429175	90.804253
3908.158334	90.775612
3911.887493	90.970329
3915.616651	91.050186
3919.345810	91.008949
3923.074969	91.016739
3926.804127	91.092850
3930.533286	91.091949
3934.262445	91.035889
3937.991604	91.012924
3941.720762	91.042130
3945.449921	91.041328
3949.179080	90.979301
3952.908238	90.974655
3956.637397	90.992889
3960.366556	90.999260
3964.095715	90.936546
3967.824873	90.856834
3971.554032	90.834641
3975.283191	90.871529
3979.012349	90.881203
3982.741508	90.848900
3986.470667	90.801102
3990.199826	90.797363
3993.928984	90.780197
3997.658143	90.812973
4001.387302	90.817513
