# Supplementary material for: Investigation of Potential Amorphisation and Co-Amorphisation Behaviour of the Benzene Di-Carboxylic Acids upon Cryo-Milling
Source: Molecules. 2019 Nov 5;24(21):3990. doi: 10.3390/molecules24213990 (PMC6865180; doi:10.3390/molecules24213990)
Supplement: Supplementary file 1 [file molecules-24-03990-s001.zip › SI_pack/Figure_SI_ATR_FTIR_two_components/Data/PI/Phthalic and isophthalic acid CM separately for 60mins (zero weeks).csv]

XLabel	Wavenumber
YLabel	%Transmittance
FileType	%Transmittance
DisplayDirection	20300
PeakDirection	20311
648.873616	46.804607
652.602775	43.820164
656.331934	41.169319
660.061093	39.168560
663.790251	35.812840
667.519410	30.737215
671.248569	27.497189
674.977728	32.141842
678.706886	41.733189
682.436045	43.451694
686.165204	36.319191
689.894362	33.352390
693.623521	44.176899
697.352680	59.719196
701.081839	64.246208
704.810997	59.313145
708.540156	52.748520
712.269315	46.242424
715.998473	39.650414
719.727632	32.702354
723.456791	27.043808
727.185950	26.424221
730.915108	29.971590
734.644267	34.091591
738.373426	40.490810
742.102584	52.742657
745.831743	67.067474
749.560902	73.397591
753.290061	72.091805
757.019219	68.910690
760.748378	65.829300
764.477537	62.846161
768.206695	59.834724
771.935854	56.711777
775.665013	53.576481
779.394172	50.303005
783.123330	47.225983
786.852489	44.625267
790.581648	41.789101
794.310806	37.939384
798.039965	36.963749
801.769124	40.029968
805.498283	47.924278
809.227441	59.875355
812.956600	65.472763
816.685759	63.260246
820.414917	58.899124
824.144076	53.669933
827.873235	48.317528
831.602394	48.560577
835.331552	55.538670
839.060711	59.810150
842.789870	58.711456
846.519028	56.359406
850.248187	54.214745
853.977346	52.238335
857.706505	50.343273
861.435663	48.464581
865.164822	46.592304
868.893981	44.644127
872.623139	42.710026
876.352298	40.803326
880.081457	39.016850
883.810616	37.474930
887.539774	36.343536
891.268933	35.515686
894.998092	34.968552
898.727250	34.755733
902.456409	35.111492
906.185568	36.038757
909.914727	37.384605
913.643885	38.792053
917.373044	40.317123
921.102203	42.216633
924.831361	44.743767
928.560520	47.411861
932.289679	49.671043
936.018838	52.082600
939.747996	56.124424
943.477155	60.686626
947.206314	63.718349
950.935472	65.353996
954.664631	67.089073
958.393790	68.727097
962.122949	69.739418
965.852107	69.754662
969.581266	66.972946
973.310425	63.407799
977.039583	65.836685
980.768742	70.665390
984.497901	72.394630
988.227060	72.536072
991.956218	72.139748
995.685377	71.173706
999.414536	69.091141
1003.143694	66.137375
1006.872853	66.325195
1010.602012	70.263298
1014.331171	72.586906
1018.060329	72.649925
1021.789488	72.425545
1025.518647	72.162788
1029.247805	71.870758
1032.976964	71.481400
1036.706123	70.931648
1040.435282	70.215012
1044.164440	69.447289
1047.893599	68.524002
1051.622758	67.288658
1055.351916	65.524002
1059.081075	63.134426
1062.810234	58.665310
1066.539393	49.891109
1070.268551	42.506603
1073.997710	49.683922
1077.726869	64.579170
1081.456027	71.736588
1085.185186	73.082603
1088.914345	72.264381
1092.643504	70.304634
1096.372662	68.335228
1100.101821	67.673553
1103.830980	67.984665
1107.560139	68.250717
1111.289297	68.471687
1115.018456	68.209541
1118.747615	67.239021
1122.476773	65.978134
1126.205932	64.537704
1129.935091	62.847218
1133.664250	60.493992
1137.393408	57.113358
1141.122567	55.206173
1144.851726	56.420975
1148.580884	55.822716
1152.310043	51.752991
1156.039202	50.728016
1159.768361	53.583878
1163.497519	54.825939
1167.226678	55.916817
1170.955837	57.873096
1174.684995	58.798218
1178.414154	58.193787
1182.143313	56.761532
1185.872472	55.095890
1189.601630	53.603596
1193.330789	52.350811
1197.059948	51.277462
1200.789106	50.189510
1204.518265	48.940090
1208.247424	47.544857
1211.976583	46.303303
1215.705741	45.386196
1219.434900	44.433132
1223.164059	43.115860
1226.893217	41.450848
1230.622376	39.585140
1234.351535	37.633026
1238.080694	35.765789
1241.809852	33.995995
1245.539011	32.169189
1249.268170	30.220602
1252.997328	28.261045
1256.726487	26.301069
1260.455646	24.540424
1264.184805	23.273012
1267.913963	23.055008
1271.643122	24.009241
1275.372281	25.070440
1279.101439	26.479187
1282.830598	30.211882
1286.559757	35.222546
1290.288916	40.084793
1294.018074	44.537102
1297.747233	48.627499
1301.476392	51.930496
1305.205550	54.039047
1308.934709	55.604191
1312.663868	58.245213
1316.393027	62.356197
1320.122185	66.072601
1323.851344	67.296005
1327.580503	67.793686
1331.309661	70.617165
1335.038820	74.580421
1338.767979	77.512062
1342.497138	79.107727
1346.226296	79.598885
1349.955455	79.391090
1353.684614	78.738876
1357.413772	77.783875
1361.142931	76.365799
1364.872090	74.540146
1368.601249	72.775497
1372.330407	70.513832
1376.059566	67.580887
1379.788725	64.682907
1383.517883	61.566463
1387.247042	57.373631
1390.976201	52.619740
1394.705360	47.446716
1398.434518	41.682602
1402.163677	38.742664
1405.892836	40.165569
1409.621994	45.075222
1413.351153	49.778164
1417.080312	52.969757
1420.809471	56.325497
1424.538629	61.027550
1428.267788	66.205849
1431.996947	70.712334
1435.726105	74.124825
1439.455264	77.107307
1443.184423	78.337280
1446.913582	77.462151
1450.642740	75.479210
1454.371899	74.466850
1458.101058	76.253761
1461.830216	79.406227
1465.559375	80.997551
1469.288534	81.839531
1473.017693	81.479080
1476.746851	80.065735
1480.476010	78.073006
1484.205169	75.223976
1487.934327	73.259003
1491.663486	72.953178
1495.392645	72.949402
1499.121804	73.213959
1502.850962	75.586555
1506.580121	76.759048
1510.309280	76.420929
1514.038438	76.647896
1517.767597	75.975685
1521.496756	74.500130
1525.225915	73.577484
1528.955073	73.267471
1532.684232	72.564445
1536.413391	71.921463
1540.142550	70.609406
1543.871708	68.789986
1547.600867	68.692230
1551.330026	68.063133
1555.059184	66.815109
1558.788343	63.066387
1562.517502	60.257267
1566.246661	59.522926
1569.975819	56.627220
1573.704978	52.767429
1577.434137	47.807617
1581.163295	44.192516
1584.892454	44.360947
1588.621613	48.155090
1592.350772	52.985031
1596.079930	56.368397
1599.809089	57.608639
1603.538248	54.974598
1607.267406	49.772274
1610.996565	46.590382
1614.725724	49.805050
1618.454883	55.025425
1622.184041	54.627941
1625.913200	51.185692
1629.642359	48.362087
1633.371517	45.823322
1637.100676	42.235123
1640.829835	39.944920
1644.558994	37.835670
1648.288152	34.825424
1652.017311	32.108181
1655.746470	29.754898
1659.475628	28.310053
1663.204787	26.281034
1666.933946	24.518377
1670.663105	23.741491
1674.392263	24.328375
1678.121422	25.571995
1681.850581	26.507212
1685.579739	28.624447
1689.308898	31.941120
1693.038057	34.612057
1696.767216	38.094940
1700.496374	43.381729
1704.225533	49.051941
1707.954692	54.932449
1711.683850	61.125751
1715.413009	67.670609
1719.142168	75.614799
1722.871327	80.632759
1726.600485	83.542023
1730.329644	85.717087
1734.058803	87.205399
1737.787961	88.344597
1741.517120	88.968475
1745.246279	89.553223
1748.975438	89.927498
1752.704596	90.152214
1756.433755	90.142723
1760.162914	89.954735
1763.892072	89.596939
1767.621231	89.201012
1771.350390	88.760590
1775.079549	88.547935
1778.808707	88.483452
1782.537866	88.516296
1786.267025	88.688644
1789.996183	88.834938
1793.725342	88.849831
1797.454501	88.876213
1801.183660	88.767479
1804.912818	88.671906
1808.641977	88.588745
1812.371136	88.563583
1816.100294	88.523361
1819.829453	88.422089
1823.558612	88.373314
1827.287771	88.438896
1831.016929	88.481445
1834.746088	88.535324
1838.475247	88.535042
1842.204405	88.450951
1845.933564	88.317719
1849.662723	88.384125
1853.391882	88.308441
1857.121040	88.091064
1860.850199	87.939171
1864.579358	87.973206
1868.308516	88.090553
1872.037675	88.566032
1875.766834	88.903427
1879.495993	88.982262
1883.225151	89.018738
1886.954310	88.981934
1890.683469	88.838295
1894.412627	88.763428
1898.141786	88.699043
1901.870945	88.648674
1905.600104	88.641685
1909.329262	88.762558
1913.058421	88.769287
1916.787580	88.646057
1920.516738	88.529053
1924.245897	88.496239
1927.975056	88.487015
1931.704215	88.597557
1935.433373	88.628670
1939.162532	88.655762
1942.891691	88.744415
1946.620849	89.266762
1950.350008	89.883942
1954.079167	90.506180
1957.808326	90.834587
1961.537484	91.049545
1965.266643	90.948372
1968.995802	90.817223
1972.724960	90.925667
1976.454119	91.319550
1980.183278	91.002266
1983.912437	90.685814
1987.641595	90.811676
1991.370754	90.978737
1995.099913	90.977821
1998.829072	91.112411
2002.558230	91.333839
2006.287389	91.732712
2010.016548	92.041588
2013.745706	92.700699
2017.474865	92.863022
2021.204024	92.644249
2024.933183	92.264053
2028.662341	91.978714
2032.391500	91.294029
2036.120659	90.457390
2039.849817	89.899788
2043.578976	89.348824
2047.308135	88.844215
2051.037294	88.384583
2054.766452	88.227043
2058.495611	88.118965
2062.224770	88.024704
2065.953928	88.146629
2069.683087	88.180656
2073.412246	88.101913
2077.141405	87.949165
2080.870563	87.801918
2084.599722	87.618767
2088.328881	87.537849
2092.058039	87.590546
2095.787198	87.537750
2099.516357	87.234970
2103.245516	87.171417
2106.974674	87.083870
2110.703833	87.055122
2114.432992	87.187393
2118.162150	87.420204
2121.891309	87.616257
2125.620468	87.841179
2129.349627	88.093842
2133.078785	88.256783
2136.807944	88.525467
2140.537103	89.297165
2144.266261	90.182259
2147.995420	90.603119
2151.724579	90.870369
2155.453738	91.132217
2159.182896	90.382660
2162.912055	88.965141
2166.641214	88.090996
2170.370372	87.559746
2174.099531	87.107307
2177.828690	86.742477
2181.557849	86.492561
2185.287007	86.076324
2189.016166	85.553940
2192.745325	85.482002
2196.474483	85.608345
2200.203642	85.293373
2203.932801	84.845345
2207.661960	84.532928
2211.391118	84.312843
2215.120277	84.267097
2218.849436	84.283684
2222.578594	84.239845
2226.307753	84.042770
2230.036912	83.866295
2233.766071	83.722626
2237.495229	83.432610
2241.224388	83.373260
2244.953547	83.289047
2248.682705	83.034821
2252.411864	82.793381
2256.141023	82.618042
2259.870182	82.421501
2263.599340	82.094795
2267.328499	81.819992
2271.057658	81.568161
2274.786816	81.188194
2278.515975	80.820297
2282.245134	80.539291
2285.974293	80.295502
2289.703451	80.060341
2293.432610	79.755699
2297.161769	79.470940
2300.890927	79.238365
2304.620086	78.996254
2308.349245	78.809624
2312.078404	78.695511
2315.807562	78.480515
2319.536721	78.084999
2323.265880	77.762672
2326.995038	77.806870
2330.724197	77.935066
2334.453356	77.907677
2338.182515	77.688652
2341.911673	77.238388
2345.640832	77.056297
2349.369991	77.316963
2353.099149	77.361946
2356.828308	76.892014
2360.557467	76.520653
2364.286626	76.275925
2368.015784	75.999557
2371.744943	75.714188
2375.474102	75.527443
2379.203260	75.371841
2382.932419	75.218643
2386.661578	75.008537
2390.390737	74.769447
2394.119895	74.498886
2397.849054	74.224571
2401.578213	73.978447
2405.307371	73.752228
2409.036530	73.504936
2412.765689	73.285568
2416.494848	73.092285
2420.224006	72.965385
2423.953165	72.737770
2427.682324	72.474335
2431.411483	72.252693
2435.140641	72.062759
2438.869800	71.809303
2442.598959	71.483498
2446.328117	71.110069
2450.057276	70.749077
2453.786435	70.401894
2457.515594	70.068527
2461.244752	69.690025
2464.973911	69.319702
2468.703070	68.932777
2472.432228	68.547722
2476.161387	68.056030
2479.890546	67.597137
2483.619705	67.162254
2487.348863	66.738487
2491.078022	66.232895
2494.807181	65.691338
2498.536339	65.188835
2502.265498	64.644768
2505.994657	63.964451
2509.723816	63.358624
2513.452974	62.752415
2517.182133	62.148361
2520.911292	61.670406
2524.640450	61.399006
2528.369609	61.360497
2532.098768	61.561626
2535.827927	61.844257
2539.557085	62.210140
2543.286244	62.538918
2547.015403	62.753597
2550.744561	62.992744
2554.473720	63.430859
2558.202879	63.989849
2561.932038	64.645447
2565.661196	65.291069
2569.390355	65.886185
2573.119514	66.338303
2576.848672	66.621643
2580.577831	66.704605
2584.306990	66.688332
2588.036149	66.518494
2591.765307	66.293152
2595.494466	66.057610
2599.223625	65.836823
2602.952783	65.611641
2606.681942	65.377838
2610.411101	65.091400
2614.140260	64.826546
2617.869418	64.516655
2621.598577	64.181091
2625.327736	63.799652
2629.056894	63.366795
2632.786053	62.871197
2636.515212	62.421223
2640.244371	61.975025
2643.973529	61.585930
2647.702688	61.294418
2651.431847	61.162205
2655.161005	61.247448
2658.890164	61.605618
2662.619323	62.156120
2666.348482	62.838364
2670.077640	63.546440
2673.806799	64.216736
2677.535958	64.859375
2681.265116	65.519791
2684.994275	66.146202
2688.723434	66.691483
2692.452593	67.133995
2696.181751	67.506683
2699.910910	67.816925
2703.640069	68.106918
2707.369227	68.322891
2711.098386	68.462723
2714.827545	68.487396
2718.556704	68.459625
2722.285862	68.359665
2726.015021	68.184990
2729.744180	67.977356
2733.473338	67.751999
2737.202497	67.560875
2740.931656	67.432907
2744.660815	67.277657
2748.389973	67.085663
2752.119132	66.824127
2755.848291	66.511513
2759.577449	66.173843
2763.306608	65.840874
2767.035767	65.484299
2770.764926	65.120659
2774.494084	64.739395
2778.223243	64.320435
2781.952402	63.901279
2785.681560	63.513966
2789.410719	63.083076
2793.139878	62.598862
2796.869037	62.125839
2800.598195	61.713829
2804.327354	61.345375
2808.056513	61.099731
2811.785671	60.968464
2815.514830	60.945484
2819.243989	60.999268
2822.973148	61.096561
2826.702306	61.200603
2830.431465	61.305065
2834.160624	61.358990
2837.889782	61.424728
2841.618941	61.439255
2845.348100	61.383190
2849.077259	61.299480
2852.806417	61.199165
2856.535576	61.090714
2860.264735	61.004414
2863.993894	60.877151
2867.723052	60.778835
2871.452211	60.713669
2875.181370	60.727757
2878.910528	60.806232
2882.639687	60.919312
2886.368846	61.070309
2890.098005	61.327648
2893.827163	61.637203
2897.556322	62.008705
2901.285481	62.400143
2905.014639	62.859417
2908.743798	63.366062
2912.472957	63.841812
2916.202116	64.250359
2919.931274	64.666382
2923.660433	64.940117
2927.389592	65.049973
2931.118750	65.091072
2934.847909	65.043182
2938.577068	64.877518
2942.306227	64.617943
2946.035385	64.349060
2949.764544	64.135071
2953.493703	63.902855
2957.222861	63.731148
2960.952020	63.560165
2964.681179	63.460255
2968.410338	63.424038
2972.139496	63.386646
2975.868655	63.392910
2979.597814	63.468365
2983.326972	63.551525
2987.056131	63.602890
2990.785290	63.562016
2994.514449	63.559269
2998.243607	63.632225
3001.972766	63.748909
3005.701925	63.916988
3009.431083	64.100830
3013.160242	64.286804
3016.889401	64.678627
3020.618560	65.132614
3024.347718	65.524940
3028.076877	65.900620
3031.806036	66.271271
3035.535194	66.617256
3039.264353	66.959427
3042.993512	67.204697
3046.722671	67.402290
3050.451829	67.467697
3054.180988	67.394753
3057.910147	67.251923
3061.639305	67.155579
3065.368464	67.105209
3069.097623	67.125763
3072.826782	67.137138
3076.555940	67.181976
3080.285099	67.354080
3084.014258	67.623795
3087.743416	67.912933
3091.472575	68.388306
3095.201734	69.086769
3098.930893	69.912071
3102.660051	70.724258
3106.389210	71.462509
3110.118369	72.089722
3113.847527	72.669952
3117.576686	73.220360
3121.305845	73.678368
3125.035004	74.103416
3128.764162	74.599129
3132.493321	75.041466
3136.222480	75.359474
3139.951638	75.716064
3143.680797	76.073936
3147.409956	76.429848
3151.139115	76.878571
3154.868273	77.304848
3158.597432	77.583496
3162.326591	77.892082
3166.055749	78.335999
3169.784908	78.763115
3173.514067	79.170799
3177.243226	79.579498
3180.972384	79.976807
3184.701543	80.341988
3188.430702	80.754402
3192.159860	81.161224
3195.889019	81.516708
3199.618178	81.841782
3203.347337	82.165848
3207.076495	82.497025
3210.805654	82.840744
3214.534813	83.127693
3218.263971	83.465439
3221.993130	83.808533
3225.722289	84.133179
3229.451448	84.499023
3233.180606	84.956062
3236.909765	85.274460
3240.638924	85.477943
3244.368082	85.755768
3248.097241	86.074501
3251.826400	86.316689
3255.555559	86.575027
3259.284717	86.833588
3263.013876	87.067070
3266.743035	87.343964
3270.472193	87.709457
3274.201352	88.016304
3277.930511	88.093498
3281.659670	88.162285
3285.388828	88.411285
3289.117987	88.661552
3292.847146	88.911934
3296.576305	89.072250
3300.305463	89.122551
3304.034622	89.412384
3307.763781	89.760826
3311.492939	89.638100
3315.222098	89.505409
3318.951257	89.630447
3322.680416	89.843056
3326.409574	90.102501
3330.138733	90.214348
3333.867892	90.218399
3337.597050	90.513657
3341.326209	90.834679
3345.055368	90.917847
3348.784527	91.005287
3352.513685	91.195625
3356.242844	91.253632
3359.972003	91.297180
3363.701161	91.534340
3367.430320	91.898376
3371.159479	92.091141
3374.888638	91.900833
3378.617796	91.815956
3382.346955	91.939224
3386.076114	92.033363
3389.805272	92.193771
3393.534431	92.403450
3397.263590	92.515808
3400.992749	92.585289
3404.721907	92.607048
3408.451066	92.531105
3412.180225	92.630203
3415.909383	92.640152
3419.638542	92.635246
3423.367701	92.744919
3427.096860	92.855675
3430.826018	92.930496
3434.555177	93.064117
3438.284336	93.173615
3442.013494	93.049057
3445.742653	93.008553
3449.471812	93.174568
3453.200971	93.184044
3456.930129	93.149040
3460.659288	93.210594
3464.388447	93.300194
3468.117605	93.358902
3471.846764	93.361778
3475.575923	93.245705
3479.305082	93.203247
3483.034240	93.244843
3486.763399	93.323044
3490.492558	93.307777
3494.221716	93.307869
3497.950875	93.360245
3501.680034	93.313194
3505.409193	93.298325
3509.138351	93.342133
3512.867510	93.323212
3516.596669	93.347672
3520.325827	93.308327
3524.054986	93.292847
3527.784145	93.325653
3531.513304	93.398529
3535.242462	93.369781
3538.971621	93.279396
3542.700780	93.227821
3546.429938	93.199135
3550.159097	93.258766
3553.888256	93.321526
3557.617415	93.319130
3561.346573	93.327011
3565.075732	93.240311
3568.804891	93.185074
3572.534049	93.344223
3576.263208	93.455132
3579.992367	93.350929
3583.721526	93.240051
3587.450684	93.152367
3591.179843	93.156960
3594.909002	93.269371
3598.638160	93.292908
3602.367319	93.188950
3606.096478	93.208740
3609.825637	93.199135
3613.554795	93.096672
3617.283954	93.053719
3621.013113	93.060417
3624.742271	93.127266
3628.471430	93.065628
3632.200589	92.984810
3635.929748	93.191925
3639.658906	93.242226
3643.388065	93.103302
3647.117224	92.881798
3650.846382	92.858749
3654.575541	93.119698
3658.304700	93.241226
3662.033859	93.288231
3665.763017	93.301010
3669.492176	93.042435
3673.221335	92.786972
3676.950493	92.872208
3680.679652	93.141693
3684.408811	93.227654
3688.137970	93.083954
3691.867128	92.937355
3695.596287	93.084129
3699.325446	93.160988
3703.054604	93.089005
3706.783763	93.003014
3710.512922	92.936653
3714.242081	92.858589
3717.971239	92.957428
3721.700398	92.976456
3725.429557	92.927467
3729.158715	92.925301
3732.887874	92.845032
3736.617033	92.691711
3740.346192	92.765640
3744.075350	92.734474
3747.804509	92.528931
3751.533668	92.449715
3755.262827	92.592720
3758.991985	92.732224
3762.721144	92.689621
3766.450303	92.628609
3770.179461	92.594345
3773.908620	92.648369
3777.637779	92.706657
3781.366938	92.603912
3785.096096	92.616409
3788.825255	92.714668
3792.554414	92.715279
3796.283572	92.624496
3800.012731	92.468208
3803.741890	92.359482
3807.471049	92.500824
3811.200207	92.659164
3814.929366	92.583862
3818.658525	92.323769
3822.387683	92.257301
3826.116842	92.440674
3829.846001	92.532013
3833.575160	92.464104
3837.304318	92.392929
3841.033477	92.354736
3844.762636	92.461044
3848.491794	92.579765
3852.220953	92.344421
3855.950112	91.874107
3859.679271	92.223534
3863.408429	92.501030
3867.137588	92.327850
3870.866747	92.179710
3874.595905	92.249054
3878.325064	92.362564
3882.054223	92.312714
3885.783382	92.172203
3889.512540	92.128311
3893.241699	92.214310
3896.970858	92.271156
3900.700016	92.088745
3904.429175	91.848457
3908.158334	92.008026
3911.887493	92.197914
3915.616651	92.159843
3919.345810	92.033119
3923.074969	91.961067
3926.804127	92.010834
3930.533286	92.064796
3934.262445	92.051407
3937.991604	92.053581
3941.720762	92.072113
3945.449921	92.033882
3949.179080	92.050392
3952.908238	92.055725
3956.637397	92.019165
3960.366556	91.995529
3964.095715	92.007431
3967.824873	91.984314
3971.554032	91.961998
3975.283191	91.908127
3979.012349	91.900909
3982.741508	91.957497
3986.470667	92.021210
3990.199826	91.963654
3993.928984	91.894119
3997.658143	91.894432
4001.387302	91.896255
