# Supplementary material for: Investigation of Potential Amorphisation and Co-Amorphisation Behaviour of the Benzene Di-Carboxylic Acids upon Cryo-Milling
Source: Molecules. 2019 Nov 5;24(21):3990. doi: 10.3390/molecules24213990 (PMC6865180; doi:10.3390/molecules24213990)
Supplement: Supplementary file 1 [file molecules-24-03990-s001.zip › SI_pack/Figure_SI_ATR_FTIR_two_components/Data/PI/Phthalic and isophthalic acid CM together for 60mins (3 weeks).csv]

XLabel	Wavenumber
YLabel	%Transmittance
FileType	%Transmittance
DisplayDirection	20300
PeakDirection	20311
648.873616	74.578033
652.602775	72.872017
656.331934	71.230141
660.061093	70.076714
663.790251	68.100121
667.519410	64.154953
671.248569	60.654003
674.977728	63.684650
678.706886	70.108078
682.436045	70.158020
686.165204	63.790154
689.894362	61.817806
693.623521	70.806641
697.352680	80.644524
701.081839	82.360214
704.810997	80.021912
708.540156	77.390579
712.269315	74.598343
715.998473	71.069267
719.727632	65.545601
723.456791	58.131214
727.185950	55.189285
730.915108	60.901844
734.644267	66.308228
738.373426	66.450844
742.102584	71.390724
745.831743	80.928520
749.560902	84.925659
753.290061	84.246498
757.019219	82.912239
760.748378	81.730621
764.477537	80.529526
768.206695	79.257027
771.935854	77.971436
775.665013	76.630165
779.394172	75.018364
783.123330	73.364639
786.852489	71.882599
790.581648	69.938545
794.310806	66.934708
798.039965	65.719627
801.769124	67.682411
805.498283	73.381432
809.227441	81.110001
812.956600	83.715347
816.685759	81.758644
820.414917	79.273628
824.144076	76.529320
827.873235	73.829430
831.602394	74.244530
835.331552	78.121101
839.060711	80.282135
842.789870	79.558685
846.519028	78.362488
850.248187	77.363449
853.977346	76.415092
857.706505	75.485298
861.435663	74.543083
865.164822	73.559036
868.893981	72.525581
872.623139	71.461823
876.352298	70.341972
880.081457	69.265190
883.810616	68.291580
887.539774	67.490814
891.268933	66.821037
894.998092	66.279076
898.727250	65.915039
902.456409	65.879921
906.185568	66.275627
909.914727	66.935646
913.643885	67.599266
917.373044	68.304428
921.102203	69.215492
924.831361	70.486229
928.560520	71.879768
932.289679	73.029190
936.018838	74.261139
939.747996	76.594467
943.477155	79.272217
947.206314	80.938347
950.935472	81.830765
954.664631	82.851936
958.393790	83.812904
962.122949	84.379372
965.852107	84.435242
969.581266	83.268288
973.310425	81.897675
977.039583	83.141815
980.768742	85.370552
984.497901	86.117493
988.227060	86.125313
991.956218	85.915810
995.685377	85.414948
999.414536	84.331322
1003.143694	83.173912
1006.872853	83.696106
1010.602012	85.513252
1014.331171	86.446861
1018.060329	86.413437
1021.789488	86.235870
1025.518647	86.056137
1029.247805	85.909592
1032.976964	85.703880
1036.706123	85.420494
1040.435282	85.110626
1044.164440	84.828087
1047.893599	84.438087
1051.622758	83.858719
1055.351916	83.035660
1059.081075	82.002632
1062.810234	79.965141
1066.539393	75.259468
1070.268551	70.941879
1073.997710	74.777390
1077.726869	82.574905
1081.456027	85.708374
1085.185186	86.086494
1088.914345	85.629234
1092.643504	84.597755
1096.372662	83.548286
1100.101821	83.178696
1103.830980	83.343048
1107.560139	83.495537
1111.289297	83.574760
1115.018456	83.475876
1118.747615	83.154060
1122.476773	82.656822
1126.205932	81.963676
1129.935091	81.127235
1133.664250	79.945045
1137.393408	78.474792
1141.122567	77.924866
1144.851726	78.527359
1148.580884	78.060219
1152.310043	76.456825
1156.039202	76.197441
1159.768361	76.880119
1163.497519	76.941391
1167.226678	77.556686
1170.955837	78.802528
1174.684995	79.522293
1178.414154	79.362206
1182.143313	78.697655
1185.872472	77.912437
1189.601630	77.211868
1193.330789	76.612869
1197.059948	76.090103
1200.789106	75.591118
1204.518265	75.060326
1208.247424	74.455338
1211.976583	73.881638
1215.705741	73.407074
1219.434900	72.893799
1223.164059	72.175758
1226.893217	71.262741
1230.622376	70.204353
1234.351535	69.057686
1238.080694	67.895638
1241.809852	66.700897
1245.539011	65.387947
1249.268170	63.909416
1252.997328	62.316917
1256.726487	60.653385
1260.455646	59.003681
1264.184805	57.618076
1267.913963	56.990841
1271.643122	57.185780
1275.372281	57.471786
1279.101439	58.097195
1282.830598	60.430862
1286.559757	63.823845
1290.288916	66.845764
1294.018074	69.173904
1297.747233	71.218513
1301.476392	73.151978
1305.205550	74.753716
1308.934709	76.188263
1312.663868	78.056076
1316.393027	80.376656
1320.122185	82.152969
1323.851344	82.579857
1327.580503	82.982460
1331.309661	84.788803
1335.038820	86.963905
1338.767979	88.302132
1342.497138	88.797997
1346.226296	88.860138
1349.955455	88.659332
1353.684614	88.243790
1357.413772	87.792984
1361.142931	87.178391
1364.872090	86.237183
1368.601249	85.389496
1372.330407	84.422653
1376.059566	83.038727
1379.788725	81.671509
1383.517883	80.297783
1387.247042	78.231606
1390.976201	75.793007
1394.705360	73.135674
1398.434518	69.797997
1402.163677	68.299522
1405.892836	69.560394
1409.621994	72.225731
1413.351153	74.222656
1417.080312	75.097343
1420.809471	75.896393
1424.538629	78.458786
1428.267788	81.865700
1431.996947	84.597313
1435.726105	86.351662
1439.455264	87.432533
1443.184423	87.808304
1446.913582	87.265823
1450.642740	86.296310
1454.371899	86.285126
1458.101058	87.297516
1461.830216	88.624695
1465.559375	89.449547
1469.288534	89.950943
1473.017693	89.852501
1476.746851	88.869392
1480.476010	87.744133
1484.205169	86.500130
1487.934327	85.680939
1491.663486	85.496346
1495.392645	85.675255
1499.121804	86.106674
1502.850962	87.585098
1506.580121	88.303276
1510.309280	87.556541
1514.038438	87.701843
1517.767597	87.669701
1521.496756	86.913712
1525.225915	86.176544
1528.955073	85.987885
1532.684232	85.824493
1536.413391	85.848145
1540.142550	85.439064
1543.871708	84.026131
1547.600867	83.790367
1551.330026	83.773186
1555.059184	83.694481
1558.788343	81.931129
1562.517502	79.857063
1566.246661	79.801460
1569.975819	78.658821
1573.704978	76.697479
1577.434137	74.008896
1581.163295	72.122345
1584.892454	72.751320
1588.621613	74.845108
1592.350772	77.128998
1596.079930	78.630577
1599.809089	79.005074
1603.538248	77.331123
1607.267406	74.054077
1610.996565	72.587570
1614.725724	75.640091
1618.454883	78.906242
1622.184041	78.318100
1625.913200	76.383919
1629.642359	75.058243
1633.371517	74.314011
1637.100676	72.128326
1640.829835	70.584785
1644.558994	69.976456
1648.288152	68.546776
1652.017311	66.859108
1655.746470	64.002068
1659.475628	62.708855
1663.204787	61.499538
1666.933946	59.714993
1670.663105	58.460571
1674.392263	57.682022
1678.121422	58.188107
1681.850581	59.165592
1685.579739	59.554001
1689.308898	60.509228
1693.038057	62.785866
1696.767216	65.534370
1700.496374	68.366959
1704.225533	71.239471
1707.954692	74.590302
1711.683850	78.219688
1715.413009	81.981476
1719.142168	85.817177
1722.871327	88.423828
1726.600485	90.314796
1730.329644	91.701706
1734.058803	92.350868
1737.787961	92.747726
1741.517120	93.323357
1745.246279	93.853340
1748.975438	94.160316
1752.704596	94.198479
1756.433755	94.275146
1760.162914	94.257141
1763.892072	94.137024
1767.621231	94.118660
1771.350390	93.972000
1775.079549	93.659454
1778.808707	93.640320
1782.537866	93.649635
1786.267025	93.720886
1789.996183	93.868156
1793.725342	93.856033
1797.454501	93.793373
1801.183660	93.722130
1804.912818	93.634888
1808.641977	93.626457
1812.371136	93.556030
1816.100294	93.506622
1819.829453	93.465164
1823.558612	93.506973
1827.287771	93.519867
1831.016929	93.447113
1834.746088	93.424355
1838.475247	93.466698
1842.204405	93.512962
1845.933564	93.429260
1849.662723	93.312820
1853.391882	93.314911
1857.121040	93.258469
1860.850199	93.197517
1864.579358	93.259300
1868.308516	93.335327
1872.037675	93.290695
1875.766834	93.406647
1879.495993	93.496735
1883.225151	93.536339
1886.954310	93.631538
1890.683469	93.606316
1894.412627	93.414459
1898.141786	93.285034
1901.870945	93.259773
1905.600104	93.386238
1909.329262	93.430916
1913.058421	93.406097
1916.787580	93.404755
1920.516738	93.447731
1924.245897	93.399910
1927.975056	93.276627
1931.704215	93.198235
1935.433373	93.247116
1939.162532	93.362564
1942.891691	93.559387
1946.620849	93.764603
1950.350008	93.984314
1954.079167	94.212082
1957.808326	94.549980
1961.537484	94.536293
1965.266643	94.193840
1968.995802	94.282448
1972.724960	94.730568
1976.454119	94.344193
1980.183278	93.829163
1983.912437	94.049110
1987.641595	94.251831
1991.370754	94.208939
1995.099913	94.155418
1998.829072	94.064514
2002.558230	94.313515
2006.287389	94.569717
2010.016548	94.706200
2013.745706	94.977287
2017.474865	95.106483
2021.204024	94.819710
2024.933183	94.759369
2028.662341	95.026382
2032.391500	94.758316
2036.120659	93.985130
2039.849817	93.514633
2043.578976	93.418747
2047.308135	93.399162
2051.037294	92.992905
2054.766452	92.786575
2058.495611	92.874466
2062.224770	92.884499
2065.953928	92.841690
2069.683087	92.840042
2073.412246	92.724274
2077.141405	92.705338
2080.870563	92.704712
2084.599722	92.647041
2088.328881	92.613586
2092.058039	92.613922
2095.787198	92.604576
2099.516357	92.583420
2103.245516	92.487419
2106.974674	92.410561
2110.703833	92.341377
2114.432992	92.439087
2118.162150	92.661186
2121.891309	92.680237
2125.620468	92.689293
2129.349627	92.900154
2133.078785	93.043266
2136.807944	93.272491
2140.537103	93.783188
2144.266261	94.219353
2147.995420	94.334061
2151.724579	94.698807
2155.453738	95.033768
2159.182896	94.350983
2162.912055	93.072876
2166.641214	92.641022
2170.370372	92.468536
2174.099531	92.255447
2177.828690	92.288986
2181.557849	92.312027
2185.287007	91.903725
2189.016166	91.484016
2192.745325	91.402580
2196.474483	91.561943
2200.203642	91.621269
2203.932801	91.432190
2207.661960	91.373444
2211.391118	91.352966
2215.120277	91.046898
2218.849436	90.991745
2222.578594	91.182747
2226.307753	91.183098
2230.036912	91.032677
2233.766071	90.874123
2237.495229	90.722794
2241.224388	90.680908
2244.953547	90.676392
2248.682705	90.544861
2252.411864	90.415298
2256.141023	90.295021
2259.870182	90.130966
2263.599340	90.114372
2267.328499	90.042076
2271.057658	89.840622
2274.786816	89.660797
2278.515975	89.493378
2282.245134	89.302605
2285.974293	89.142075
2289.703451	89.084717
2293.432610	89.036369
2297.161769	88.916496
2300.890927	88.816872
2304.620086	88.770096
2308.349245	88.754982
2312.078404	88.708488
2315.807562	88.583588
2319.536721	88.332970
2323.265880	88.120529
2326.995038	88.270668
2330.724197	88.492386
2334.453356	88.460388
2338.182515	88.365059
2341.911673	88.135788
2345.640832	87.862083
2349.369991	88.036362
2353.099149	88.389587
2356.828308	88.324554
2360.557467	88.035431
2364.286626	87.904907
2368.015784	87.724571
2371.744943	87.451454
2375.474102	87.271767
2379.203260	87.211372
2382.932419	87.223099
2386.661578	87.208496
2390.390737	87.122734
2394.119895	87.051025
2397.849054	87.015587
2401.578213	86.910347
2405.307371	86.738251
2409.036530	86.623253
2412.765689	86.546585
2416.494848	86.469810
2420.224006	86.439957
2423.953165	86.342659
2427.682324	86.195618
2431.411483	86.139748
2435.140641	86.085632
2438.869800	85.934074
2442.598959	85.728493
2446.328117	85.551895
2450.057276	85.473198
2453.786435	85.325600
2457.515594	85.071358
2461.244752	84.920937
2464.973911	84.832848
2468.703070	84.659195
2472.432228	84.451057
2476.161387	84.323143
2479.890546	84.175095
2483.619705	83.913277
2487.348863	83.725273
2491.078022	83.614754
2494.807181	83.414635
2498.536339	83.149406
2502.265498	82.889549
2505.994657	82.679451
2509.723816	82.478424
2513.452974	82.216202
2517.182133	81.978394
2520.911292	81.837540
2524.640450	81.757317
2528.369609	81.735123
2532.098768	81.783432
2535.827927	81.859886
2539.557085	81.946815
2543.286244	82.062759
2547.015403	82.158318
2550.744561	82.263641
2554.473720	82.468674
2558.202879	82.761337
2561.932038	83.059631
2565.661196	83.340088
2569.390355	83.566940
2573.119514	83.770195
2576.848672	83.915932
2580.577831	83.925728
2584.306990	83.867935
2588.036149	83.805138
2591.765307	83.742516
2595.494466	83.672485
2599.223625	83.579933
2602.952783	83.484665
2606.681942	83.362946
2610.411101	83.240219
2614.140260	83.116142
2617.869418	82.980194
2621.598577	82.861847
2625.327736	82.705811
2629.056894	82.524780
2632.786053	82.339478
2636.515212	82.107994
2640.244371	81.905800
2643.973529	81.749763
2647.702688	81.630737
2651.431847	81.633057
2655.161005	81.733047
2658.890164	81.885468
2662.619323	82.134209
2666.348482	82.414787
2670.077640	82.687393
2673.806799	82.998352
2677.535958	83.289589
2681.265116	83.553825
2684.994275	83.821869
2688.723434	84.061783
2692.452593	84.255211
2696.181751	84.411789
2699.910910	84.573410
2703.640069	84.704796
2707.369227	84.766487
2711.098386	84.812263
2714.827545	84.849670
2718.556704	84.827904
2722.285862	84.771080
2726.015021	84.695862
2729.744180	84.605339
2733.473338	84.502853
2737.202497	84.447090
2740.931656	84.426018
2744.660815	84.362427
2748.389973	84.269897
2752.119132	84.152390
2755.848291	83.996361
2759.577449	83.867188
2763.306608	83.740204
2767.035767	83.576523
2770.764926	83.400330
2774.494084	83.232544
2778.223243	83.065300
2781.952402	82.921913
2785.681560	82.740410
2789.410719	82.532143
2793.139878	82.368660
2796.869037	82.199005
2800.598195	82.017899
2804.327354	81.890877
2808.056513	81.791718
2811.785671	81.732567
2815.514830	81.718025
2819.243989	81.747200
2822.973148	81.794739
2826.702306	81.840721
2830.431465	81.901764
2834.160624	81.957680
2837.889782	82.033409
2841.618941	82.077675
2845.348100	82.078743
2849.077259	82.093735
2852.806417	82.062454
2856.535576	81.992897
2860.264735	81.916847
2863.993894	81.856178
2867.723052	81.830276
2871.452211	81.838524
2875.181370	81.858185
2878.910528	81.902603
2882.639687	81.942032
2886.368846	82.006668
2890.098005	82.136627
2893.827163	82.275131
2897.556322	82.414536
2901.285481	82.641563
2905.014639	82.857162
2908.743798	83.002739
2912.472957	83.182976
2916.202116	83.429199
2919.931274	83.602348
2923.660433	83.674629
2927.389592	83.740616
2931.118750	83.749535
2934.847909	83.677658
2938.577068	83.618217
2942.306227	83.535217
2946.035385	83.419960
2949.764544	83.288422
2953.493703	83.211479
2957.222861	83.160721
2960.952020	83.051102
2964.681179	83.016678
2968.410338	83.062813
2972.139496	83.041847
2975.868655	83.027954
2979.597814	83.048965
2983.326972	83.042564
2987.056131	83.061699
2990.785290	83.117325
2994.514449	83.122398
2998.243607	83.111893
3001.972766	83.204262
3005.701925	83.296745
3009.431083	83.371368
3013.160242	83.493042
3016.889401	83.627029
3020.618560	83.824570
3024.347718	84.033051
3028.076877	84.168770
3031.806036	84.283356
3035.535194	84.428551
3039.264353	84.597931
3042.993512	84.732719
3046.722671	84.763969
3050.451829	84.763321
3054.180988	84.757500
3057.910147	84.705528
3061.639305	84.665146
3065.368464	84.669624
3069.097623	84.672783
3072.826782	84.712784
3076.555940	84.780357
3080.285099	84.831665
3084.014258	84.880447
3087.743416	85.023590
3091.472575	85.307671
3095.201734	85.669762
3098.930893	85.992851
3102.660051	86.290016
3106.389210	86.583160
3110.118369	86.852097
3113.847527	87.054657
3117.576686	87.252357
3121.305845	87.470772
3125.035004	87.625496
3128.764162	87.754807
3132.493321	87.961708
3136.222480	88.117294
3139.951638	88.280190
3143.680797	88.421928
3147.409956	88.533730
3151.139115	88.738495
3154.868273	88.931465
3158.597432	89.039825
3162.326591	89.208961
3166.055749	89.384514
3169.784908	89.505798
3173.514067	89.616623
3177.243226	89.805672
3180.972384	89.986755
3184.701543	90.100655
3188.430702	90.263031
3192.159860	90.464531
3195.889019	90.591721
3199.618178	90.708015
3203.347337	90.850197
3207.076495	90.977196
3210.805654	91.081841
3214.534813	91.220345
3218.263971	91.325310
3221.993130	91.407104
3225.722289	91.538689
3229.451448	91.813553
3233.180606	92.010384
3236.909765	92.025856
3240.638924	92.059517
3244.368082	92.174591
3248.097241	92.283005
3251.826400	92.432640
3255.555559	92.576897
3259.284717	92.727509
3263.013876	92.797829
3266.743035	92.878433
3270.472193	93.039223
3274.201352	93.132996
3277.930511	93.134209
3281.659670	93.160973
3285.388828	93.192535
3289.117987	93.356300
3292.847146	93.583038
3296.576305	93.644257
3300.305463	93.527939
3304.034622	93.535049
3307.763781	93.702003
3311.492939	93.768547
3315.222098	93.724861
3318.951257	93.716324
3322.680416	93.752243
3326.409574	93.870125
3330.138733	93.915810
3333.867892	93.955841
3337.597050	94.063652
3341.326209	94.160088
3345.055368	94.148331
3348.784527	94.184372
3352.513685	94.244820
3356.242844	94.220016
3359.972003	94.256165
3363.701161	94.377968
3367.430320	94.540489
3371.159479	94.598877
3374.888638	94.444595
3378.617796	94.426956
3382.346955	94.517532
3386.076114	94.580406
3389.805272	94.710495
3393.534431	94.808838
3397.263590	94.802147
3400.992749	94.870041
3404.721907	94.832695
3408.451066	94.744209
3412.180225	94.820168
3415.909383	94.896309
3419.638542	94.850014
3423.367701	94.788040
3427.096860	94.856750
3430.826018	95.060188
3434.555177	95.044151
3438.284336	94.960007
3442.013494	94.985039
3445.742653	95.043922
3449.471812	95.109749
3453.200971	95.156357
3456.930129	95.147751
3460.659288	95.126579
3464.388447	95.078194
3468.117605	95.054459
3471.846764	95.049225
3475.575923	95.086502
3479.305082	95.165497
3483.034240	95.229454
3486.763399	95.208344
3490.492558	95.206078
3494.221716	95.177086
3497.950875	95.161499
3501.680034	95.153656
3505.409193	95.127838
3509.138351	95.122749
3512.867510	95.121254
3516.596669	95.108078
3520.325827	95.134789
3524.054986	95.158531
3527.784145	95.125397
3531.513304	95.119148
3535.242462	95.222878
3538.971621	95.225098
3542.700780	95.175240
3546.429938	95.139877
3550.159097	95.135925
3553.888256	95.122536
3557.617415	95.155457
3561.346573	95.247375
3565.075732	95.249428
3568.804891	95.090134
3572.534049	95.039246
3576.263208	95.052963
3579.992367	95.158241
3583.721526	95.270035
3587.450684	95.245850
3591.179843	95.097176
3594.909002	95.105949
3598.638160	95.073586
3602.367319	95.057854
3606.096478	95.157341
3609.825637	95.179489
3613.554795	95.139160
3617.283954	95.145668
3621.013113	95.131371
3624.742271	95.194084
3628.471430	95.177879
3632.200589	94.920937
3635.929748	94.901459
3639.658906	95.110153
3643.388065	95.164093
3647.117224	95.190948
3650.846382	94.999344
3654.575541	94.823112
3658.304700	94.933235
3662.033859	95.083946
3665.763017	95.182594
3669.492176	95.208374
3673.221335	95.113396
3676.950493	94.968773
3680.679652	94.919868
3684.408811	95.093719
3688.137970	95.153694
3691.867128	94.875328
3695.596287	94.772408
3699.325446	94.939140
3703.054604	94.957794
3706.783763	94.932991
3710.512922	94.920456
3714.242081	94.925385
3717.971239	94.977180
3721.700398	95.057678
3725.429557	94.946854
3729.158715	94.884605
3732.887874	94.964638
3736.617033	94.948875
3740.346192	94.956512
3744.075350	95.000656
3747.804509	94.909203
3751.533668	94.681129
3755.262827	94.669899
3758.991985	94.727455
3762.721144	94.736969
3766.450303	94.800285
3770.179461	94.777832
3773.908620	94.708870
3777.637779	94.737526
3781.366938	94.751648
3785.096096	94.715431
3788.825255	94.742851
3792.554414	94.772499
3796.283572	94.861038
3800.012731	94.909752
3803.741890	94.743423
3807.471049	94.633377
3811.200207	94.755051
3814.929366	94.823792
3818.658525	94.770012
3822.387683	94.602722
3826.116842	94.552788
3829.846001	94.666321
3833.575160	94.817162
3837.304318	94.775696
3841.033477	94.632072
3844.762636	94.603020
3848.491794	94.789238
3852.220953	94.905396
3855.950112	94.567421
3859.679271	94.555702
3863.408429	94.815895
3867.137588	94.764511
3870.866747	94.608307
3874.595905	94.598877
3878.325064	94.673515
3882.054223	94.731544
3885.783382	94.612732
3889.512540	94.538109
3893.241699	94.600769
3896.970858	94.675865
3900.700016	94.661545
3904.429175	94.506462
3908.158334	94.396866
3911.887493	94.482452
3915.616651	94.646896
3919.345810	94.668526
3923.074969	94.505966
3926.804127	94.504112
3930.533286	94.518074
3934.262445	94.467537
3937.991604	94.531830
3941.720762	94.606758
3945.449921	94.569794
3949.179080	94.492233
3952.908238	94.481728
3956.637397	94.516266
3960.366556	94.538895
3964.095715	94.505600
3967.824873	94.480843
3971.554032	94.513847
3975.283191	94.508301
3979.012349	94.433914
3982.741508	94.377884
3986.470667	94.419830
3990.199826	94.447441
3993.928984	94.412651
3997.658143	94.463364
4001.387302	94.516060
