# Supplementary material for: Investigation of Potential Amorphisation and Co-Amorphisation Behaviour of the Benzene Di-Carboxylic Acids upon Cryo-Milling
Source: Molecules. 2019 Nov 5;24(21):3990. doi: 10.3390/molecules24213990 (PMC6865180; doi:10.3390/molecules24213990)
Supplement: Supplementary file 1 [file molecules-24-03990-s001.zip › SI_pack/Figure_SI_ATR_FTIR_two_components/Data/PI/Phthalic and isophthalicacid CM together for 60mins (zero weeks).csv]

XLabel	Wavenumber
YLabel	%Transmittance
FileType	%Transmittance
DisplayDirection	20300
PeakDirection	20311
648.873616	42.600067
652.602775	39.732559
656.331934	37.061382
660.061093	34.645882
663.790251	31.129747
667.519410	26.584658
671.248569	24.041729
674.977728	29.087284
678.706886	37.498020
682.436045	36.523823
686.165204	28.152943
689.894362	27.904951
693.623521	42.968098
697.352680	57.477787
701.081839	59.008064
704.810997	53.644127
708.540156	47.533348
712.269315	41.096138
715.998473	33.859470
719.727632	25.239796
723.456791	17.021240
727.185950	16.210073
730.915108	25.800156
734.644267	35.568867
738.373426	38.755974
742.102584	46.846546
745.831743	60.767265
749.560902	66.877548
753.290061	65.331207
757.019219	62.330944
760.748378	59.573372
764.477537	56.829540
768.206695	54.015976
771.935854	51.196594
775.665013	48.538326
779.394172	45.734615
783.123330	43.314949
786.852489	41.911705
790.581648	40.048683
794.310806	36.106831
798.039965	34.906345
801.769124	37.811848
805.498283	46.364338
809.227441	59.443157
812.956600	64.517036
816.685759	60.890697
820.414917	55.553688
824.144076	50.370335
827.873235	46.264038
831.602394	47.495678
835.331552	53.725769
839.060711	57.209957
842.789870	56.153496
846.519028	53.861267
850.248187	51.744492
853.977346	49.854832
857.706505	48.044281
861.435663	46.190098
865.164822	44.295242
868.893981	42.308651
872.623139	40.232723
876.352298	38.097824
880.081457	36.245346
883.810616	34.950466
887.539774	34.228378
891.268933	33.638222
894.998092	32.671688
898.727250	31.857750
902.456409	31.782072
906.185568	32.359764
909.914727	33.443909
913.643885	34.712784
917.373044	36.031750
921.102203	37.490906
924.831361	39.362949
928.560520	41.485878
932.289679	43.585110
936.018838	45.780396
939.747996	49.036991
943.477155	53.042084
947.206314	56.409351
950.935472	58.719044
954.664631	60.839859
958.393790	62.933083
962.122949	64.641861
965.852107	65.554192
969.581266	64.556076
973.310425	62.780788
977.039583	65.010468
980.768742	69.064209
984.497901	70.765053
988.227060	71.029419
991.956218	70.783676
995.685377	69.890701
999.414536	68.037613
1003.143694	66.038803
1006.872853	66.820076
1010.602012	69.903648
1014.331171	71.545868
1018.060329	71.034393
1021.789488	70.839989
1025.518647	71.393707
1029.247805	71.276825
1032.976964	70.600540
1036.706123	69.815575
1040.435282	69.011719
1044.164440	68.408379
1047.893599	67.659233
1051.622758	66.399994
1055.351916	64.501740
1059.081075	62.260273
1062.810234	58.273338
1066.539393	49.593826
1070.268551	40.928905
1073.997710	46.686691
1077.726869	60.741711
1081.456027	67.865112
1085.185186	69.537491
1088.914345	68.643829
1092.643504	66.224266
1096.372662	63.630531
1100.101821	62.578968
1103.830980	62.786446
1107.560139	62.942379
1111.289297	62.389999
1115.018456	61.704578
1118.747615	61.643837
1122.476773	61.149315
1126.205932	59.562027
1129.935091	57.331871
1133.664250	54.299709
1137.393408	51.088966
1141.122567	50.326393
1144.851726	51.891350
1148.580884	51.698967
1152.310043	49.268135
1156.039202	48.367401
1159.768361	49.536732
1163.497519	50.819374
1167.226678	52.711468
1170.955837	54.466110
1174.684995	54.985733
1178.414154	54.185577
1182.143313	52.606277
1185.872472	50.756531
1189.601630	49.045593
1193.330789	47.561302
1197.059948	46.265770
1200.789106	45.014851
1204.518265	43.770836
1208.247424	42.448959
1211.976583	41.217133
1215.705741	40.162003
1219.434900	39.070297
1223.164059	37.725494
1226.893217	36.124340
1230.622376	34.260284
1234.351535	32.230125
1238.080694	30.149639
1241.809852	28.049530
1245.539011	25.890804
1249.268170	23.695700
1252.997328	21.571758
1256.726487	19.663696
1260.455646	18.155455
1264.184805	17.207619
1267.913963	17.093163
1271.643122	17.768665
1275.372281	18.310616
1279.101439	19.251873
1282.830598	22.416042
1286.559757	26.808735
1290.288916	31.062483
1294.018074	35.077015
1297.747233	39.157505
1301.476392	43.053417
1305.205550	46.265362
1308.934709	49.154671
1312.663868	52.526409
1316.393027	56.463051
1320.122185	59.941082
1323.851344	61.824303
1327.580503	63.589825
1331.309661	67.174416
1335.038820	71.372818
1338.767979	74.492455
1342.497138	76.199074
1346.226296	76.788437
1349.955455	76.623138
1353.684614	75.976189
1357.413772	75.017685
1361.142931	73.647842
1364.872090	71.847061
1368.601249	70.013100
1372.330407	67.733429
1376.059566	64.849258
1379.788725	61.858032
1383.517883	58.605007
1387.247042	54.306908
1390.976201	49.475613
1394.705360	44.168110
1398.434518	38.385662
1402.163677	35.244217
1405.892836	36.290749
1409.621994	40.238827
1413.351153	43.714752
1417.080312	45.703438
1420.809471	48.260715
1424.538629	53.127987
1428.267788	59.209709
1431.996947	64.789154
1435.726105	68.966248
1439.455264	72.115952
1443.184423	73.492393
1446.913582	72.759499
1450.642740	71.183098
1454.371899	70.883484
1458.101058	73.314674
1461.830216	76.636749
1465.559375	78.582970
1469.288534	79.688065
1473.017693	79.600975
1476.746851	78.339943
1480.476010	76.046783
1484.205169	72.675545
1487.934327	70.242172
1491.663486	69.849617
1495.392645	70.435844
1499.121804	71.660110
1502.850962	74.250938
1506.580121	74.771042
1510.309280	73.737839
1514.038438	74.404694
1517.767597	74.853287
1521.496756	73.869171
1525.225915	72.809799
1528.955073	72.435081
1532.684232	71.850479
1536.413391	71.263542
1540.142550	69.771339
1543.871708	67.805923
1547.600867	67.539673
1551.330026	66.793953
1555.059184	65.626236
1558.788343	61.933079
1562.517502	58.691032
1566.246661	57.435890
1569.975819	54.080849
1573.704978	49.644779
1577.434137	44.524208
1581.163295	41.561798
1584.892454	42.134193
1588.621613	45.653122
1592.350772	49.873833
1596.079930	52.681557
1599.809089	53.576370
1603.538248	50.636341
1607.267406	44.774086
1610.996565	41.628704
1614.725724	46.060146
1618.454883	51.963779
1622.184041	51.921955
1625.913200	48.483883
1629.642359	45.524158
1633.371517	42.802773
1637.100676	38.802414
1640.829835	35.844536
1644.558994	33.431572
1648.288152	30.053244
1652.017311	26.965412
1655.746470	23.617107
1659.475628	21.599319
1663.204787	19.104212
1666.933946	16.754633
1670.663105	15.338552
1674.392263	15.481478
1678.121422	16.842676
1681.850581	18.256702
1685.579739	20.379036
1689.308898	23.741608
1693.038057	27.364693
1696.767216	32.071175
1700.496374	38.267216
1704.225533	44.502735
1707.954692	50.684666
1711.683850	56.809578
1715.413009	62.884399
1719.142168	69.493523
1722.871327	74.432861
1726.600485	77.737885
1730.329644	80.079170
1734.058803	81.305733
1737.787961	82.603897
1741.517120	84.244614
1745.246279	85.952583
1748.975438	87.072235
1752.704596	87.937607
1756.433755	88.410263
1760.162914	88.652946
1763.892072	88.497299
1767.621231	88.260414
1771.350390	87.884666
1775.079549	87.688065
1778.808707	87.670036
1782.537866	87.736382
1786.267025	87.753021
1789.996183	87.836967
1793.725342	87.768059
1797.454501	87.778938
1801.183660	87.629822
1804.912818	87.504608
1808.641977	87.336014
1812.371136	87.223770
1816.100294	87.120811
1819.829453	87.085571
1823.558612	86.989899
1827.287771	86.916840
1831.016929	86.822731
1834.746088	86.901062
1838.475247	86.845177
1842.204405	86.788895
1845.933564	86.660820
1849.662723	86.649361
1853.391882	86.545052
1857.121040	86.462296
1860.850199	86.442314
1864.579358	86.583214
1868.308516	86.659302
1872.037675	86.977852
1875.766834	87.167374
1879.495993	87.257721
1883.225151	87.306206
1886.954310	87.413506
1890.683469	87.358856
1894.412627	87.324745
1898.141786	87.166527
1901.870945	87.154785
1905.600104	87.192818
1909.329262	87.271744
1913.058421	87.176971
1916.787580	87.290070
1920.516738	87.262779
1924.245897	87.127487
1927.975056	87.064949
1931.704215	87.142647
1935.433373	87.169037
1939.162532	87.279648
1942.891691	87.283096
1946.620849	87.698166
1950.350008	88.245750
1954.079167	88.863792
1957.808326	89.313835
1961.537484	89.604630
1965.266643	89.494766
1968.995802	89.607513
1972.724960	89.711052
1976.454119	90.053009
1980.183278	89.579567
1983.912437	89.335640
1987.641595	89.231544
1991.370754	89.427666
1995.099913	89.369064
1998.829072	89.438988
2002.558230	89.731979
2006.287389	90.414337
2010.016548	90.804878
2013.745706	91.295609
2017.474865	91.202415
2021.204024	90.949081
2024.933183	90.569885
2028.662341	90.657478
2032.391500	90.041130
2036.120659	89.409912
2039.849817	88.862938
2043.578976	88.423431
2047.308135	87.691917
2051.037294	86.965569
2054.766452	86.777870
2058.495611	86.919647
2062.224770	86.705696
2065.953928	86.604774
2069.683087	86.473694
2073.412246	86.349983
2077.141405	86.255661
2080.870563	86.274246
2084.599722	86.086426
2088.328881	86.002800
2092.058039	86.008881
2095.787198	85.988960
2099.516357	85.688004
2103.245516	85.541740
2106.974674	85.477646
2110.703833	85.483162
2114.432992	85.522133
2118.162150	85.697678
2121.891309	85.894905
2125.620468	86.194847
2129.349627	86.458183
2133.078785	86.686005
2136.807944	86.896515
2140.537103	87.582321
2144.266261	88.456764
2147.995420	89.062317
2151.724579	88.996841
2155.453738	89.387749
2159.182896	89.132179
2162.912055	87.515694
2166.641214	86.411369
2170.370372	86.058609
2174.099531	85.564430
2177.828690	85.142349
2181.557849	84.804199
2185.287007	84.398613
2189.016166	83.927467
2192.745325	83.864517
2196.474483	83.818275
2200.203642	83.586472
2203.932801	83.332405
2207.661960	83.074646
2211.391118	82.804764
2215.120277	82.752655
2218.849436	82.495514
2222.578594	82.363564
2226.307753	82.160355
2230.036912	82.009880
2233.766071	81.940422
2237.495229	81.866188
2241.224388	81.659157
2244.953547	81.446671
2248.682705	81.114716
2252.411864	80.790550
2256.141023	80.546135
2259.870182	80.274681
2263.599340	79.997948
2267.328499	79.687698
2271.057658	79.315712
2274.786816	79.028046
2278.515975	78.742325
2282.245134	78.371140
2285.974293	77.912819
2289.703451	77.617523
2293.432610	77.333450
2297.161769	77.132103
2300.890927	76.905128
2304.620086	76.610443
2308.349245	76.378395
2312.078404	76.254684
2315.807562	76.012390
2319.536721	75.577354
2323.265880	75.212440
2326.995038	75.274315
2330.724197	75.421387
2334.453356	75.336533
2338.182515	75.043556
2341.911673	74.569221
2345.640832	74.320679
2349.369991	74.709900
2353.099149	74.873283
2356.828308	74.338676
2360.557467	73.844757
2364.286626	73.558388
2368.015784	73.212570
2371.744943	72.873367
2375.474102	72.533882
2379.203260	72.290260
2382.932419	72.195229
2386.661578	72.041214
2390.390737	71.737404
2394.119895	71.410683
2397.849054	71.162956
2401.578213	70.900330
2405.307371	70.611794
2409.036530	70.321701
2412.765689	70.089966
2416.494848	69.901917
2420.224006	69.676003
2423.953165	69.415161
2427.682324	69.145767
2431.411483	68.852814
2435.140641	68.596237
2438.869800	68.279808
2442.598959	67.875610
2446.328117	67.460197
2450.057276	67.076752
2453.786435	66.692642
2457.515594	66.318642
2461.244752	65.934830
2464.973911	65.566002
2468.703070	65.134941
2472.432228	64.612808
2476.161387	64.136581
2479.890546	63.647980
2483.619705	63.156239
2487.348863	62.667393
2491.078022	62.085583
2494.807181	61.465031
2498.536339	60.924038
2502.265498	60.387241
2505.994657	59.771648
2509.723816	59.164509
2513.452974	58.570480
2517.182133	57.986427
2520.911292	57.559467
2524.640450	57.260395
2528.369609	57.001350
2532.098768	56.942677
2535.827927	57.088581
2539.557085	57.316662
2543.286244	57.453884
2547.015403	57.600967
2550.744561	57.881306
2554.473720	58.319344
2558.202879	58.887814
2561.932038	59.598015
2565.661196	60.295425
2569.390355	61.029564
2573.119514	61.738209
2576.848672	62.263863
2580.577831	62.552845
2584.306990	62.646114
2588.036149	62.604996
2591.765307	62.453510
2595.494466	62.261929
2599.223625	62.018745
2602.952783	61.793232
2606.681942	61.625633
2610.411101	61.418129
2614.140260	61.175621
2617.869418	60.897152
2621.598577	60.560669
2625.327736	60.180901
2629.056894	59.746418
2632.786053	59.268925
2636.515212	58.786457
2640.244371	58.332401
2643.973529	57.938313
2647.702688	57.627029
2651.431847	57.473698
2655.161005	57.511871
2658.890164	57.720402
2662.619323	58.124214
2666.348482	58.750050
2670.077640	59.420067
2673.806799	60.063339
2677.535958	60.718155
2681.265116	61.441528
2684.994275	62.180012
2688.723434	62.840195
2692.452593	63.422527
2696.181751	63.984715
2699.910910	64.430275
2703.640069	64.779495
2707.369227	65.074593
2711.098386	65.245529
2714.827545	65.327927
2718.556704	65.338753
2722.285862	65.217285
2726.015021	65.048805
2729.744180	64.900902
2733.473338	64.745644
2737.202497	64.564941
2740.931656	64.401962
2744.660815	64.202209
2748.389973	63.960365
2752.119132	63.644020
2755.848291	63.270710
2759.577449	62.905624
2763.306608	62.494781
2767.035767	62.028542
2770.764926	61.605751
2774.494084	61.161839
2778.223243	60.665279
2781.952402	60.201267
2785.681560	59.753593
2789.410719	59.240311
2793.139878	58.730633
2796.869037	58.246288
2800.598195	57.756817
2804.327354	57.334362
2808.056513	57.058189
2811.785671	56.862114
2815.514830	56.759895
2819.243989	56.739723
2822.973148	56.812656
2826.702306	56.972359
2830.431465	57.170200
2834.160624	57.369385
2837.889782	57.554268
2841.618941	57.676548
2845.348100	57.703842
2849.077259	57.700375
2852.806417	57.691986
2856.535576	57.640553
2860.264735	57.562664
2863.993894	57.465591
2867.723052	57.391968
2871.452211	57.393032
2875.181370	57.444355
2878.910528	57.502056
2882.639687	57.612022
2886.368846	57.781059
2890.098005	58.059345
2893.827163	58.389366
2897.556322	58.758492
2901.285481	59.154251
2905.014639	59.576126
2908.743798	60.029476
2912.472957	60.508636
2916.202116	60.954937
2919.931274	61.313126
2923.660433	61.561169
2927.389592	61.728539
2931.118750	61.820644
2934.847909	61.788116
2938.577068	61.609989
2942.306227	61.375118
2946.035385	61.186058
2949.764544	61.019569
2953.493703	60.811218
2957.222861	60.604275
2960.952020	60.408478
2964.681179	60.279102
2968.410338	60.243191
2972.139496	60.254082
2975.868655	60.282696
2979.597814	60.309940
2983.326972	60.358116
2987.056131	60.482304
2990.785290	60.543045
2994.514449	60.590778
2998.243607	60.729702
3001.972766	60.889973
3005.701925	61.100925
3009.431083	61.316719
3013.160242	61.576622
3016.889401	61.996456
3020.618560	62.434315
3024.347718	62.879158
3028.076877	63.301064
3031.806036	63.649433
3035.535194	64.000710
3039.264353	64.361046
3042.993512	64.638496
3046.722671	64.841713
3050.451829	64.913620
3054.180988	64.830467
3057.910147	64.732384
3061.639305	64.622177
3065.368464	64.480614
3069.097623	64.515228
3072.826782	64.680420
3076.555940	64.898369
3080.285099	65.211037
3084.014258	65.543419
3087.743416	65.894958
3091.472575	66.390976
3095.201734	67.043213
3098.930893	67.800301
3102.660051	68.485420
3106.389210	69.128815
3110.118369	69.796318
3113.847527	70.510025
3117.576686	71.152229
3121.305845	71.607208
3125.035004	71.998039
3128.764162	72.484695
3132.493321	72.967445
3136.222480	73.349007
3139.951638	73.723656
3143.680797	74.017006
3147.409956	74.391907
3151.139115	74.844543
3154.868273	75.157059
3158.597432	75.434982
3162.326591	75.845535
3166.055749	76.263443
3169.784908	76.653008
3173.514067	77.001564
3177.243226	77.346802
3180.972384	77.745819
3184.701543	78.155525
3188.430702	78.564728
3192.159860	78.948036
3195.889019	79.307686
3199.618178	79.668381
3203.347337	80.004509
3207.076495	80.286003
3210.805654	80.520042
3214.534813	80.839310
3218.263971	81.203606
3221.993130	81.501846
3225.722289	81.828911
3229.451448	82.239059
3233.180606	82.654701
3236.909765	82.996948
3240.638924	83.218376
3244.368082	83.534180
3248.097241	83.847023
3251.826400	84.063225
3255.555559	84.317390
3259.284717	84.626312
3263.013876	84.856056
3266.743035	85.138611
3270.472193	85.511536
3274.201352	85.736710
3277.930511	85.820206
3281.659670	85.960373
3285.388828	86.107422
3289.117987	86.303848
3292.847146	86.683830
3296.576305	86.959503
3300.305463	86.977722
3304.034622	87.173897
3307.763781	87.474762
3311.492939	87.435089
3315.222098	87.361847
3318.951257	87.536316
3322.680416	87.767792
3326.409574	88.034668
3330.138733	88.111465
3333.867892	88.179764
3337.597050	88.563225
3341.326209	88.864578
3345.055368	88.837326
3348.784527	88.974403
3352.513685	89.236732
3356.242844	89.259232
3359.972003	89.344032
3363.701161	89.568321
3367.430320	89.936943
3371.159479	90.151611
3374.888638	90.016205
3378.617796	89.990311
3382.346955	90.057205
3386.076114	90.191948
3389.805272	90.531815
3393.534431	90.780899
3397.263590	90.753548
3400.992749	90.914574
3404.721907	90.990089
3408.451066	90.957397
3412.180225	91.073524
3415.909383	91.151039
3419.638542	91.209785
3423.367701	91.271637
3427.096860	91.410904
3430.826018	91.531197
3434.555177	91.596817
3438.284336	91.789261
3442.013494	91.808334
3445.742653	91.783134
3449.471812	91.828194
3453.200971	91.842987
3456.930129	91.900032
3460.659288	92.009094
3464.388447	92.071465
3468.117605	92.150208
3471.846764	92.184448
3475.575923	92.212090
3479.305082	92.224281
3483.034240	92.187233
3486.763399	92.287918
3490.492558	92.335747
3494.221716	92.328529
3497.950875	92.376762
3501.680034	92.326447
3505.409193	92.313667
3509.138351	92.386459
3512.867510	92.375046
3516.596669	92.401611
3520.325827	92.479370
3524.054986	92.498650
3527.784145	92.512520
3531.513304	92.496063
3535.242462	92.459412
3538.971621	92.488647
3542.700780	92.534279
3546.429938	92.435387
3550.159097	92.421829
3553.888256	92.524361
3557.617415	92.586761
3561.346573	92.596115
3565.075732	92.527771
3568.804891	92.433861
3572.534049	92.490715
3576.263208	92.548447
3579.992367	92.529869
3583.721526	92.529167
3587.450684	92.464218
3591.179843	92.451599
3594.909002	92.443474
3598.638160	92.393166
3602.367319	92.411140
3606.096478	92.427788
3609.825637	92.315788
3613.554795	92.257980
3617.283954	92.307816
3621.013113	92.278625
3624.742271	92.282249
3628.471430	92.258812
3632.200589	92.132980
3635.929748	92.289330
3639.658906	92.440933
3643.388065	92.422760
3647.117224	92.292877
3650.846382	92.064415
3654.575541	92.140541
3658.304700	92.335945
3662.033859	92.388359
3665.763017	92.486076
3669.492176	92.435188
3673.221335	92.213982
3676.950493	92.141441
3680.679652	92.263641
3684.408811	92.382637
3688.137970	92.291618
3691.867128	92.027992
3695.596287	92.134888
3699.325446	92.262115
3703.054604	92.217049
3706.783763	92.219284
3710.512922	92.147369
3714.242081	91.952522
3717.971239	92.102669
3721.700398	92.258255
3725.429557	92.118683
3729.158715	92.023491
3732.887874	92.054482
3736.617033	91.892563
3740.346192	91.920097
3744.075350	92.007706
3747.804509	91.708084
3751.533668	91.522141
3755.262827	91.493820
3758.991985	91.677719
3762.721144	91.735535
3766.450303	91.751022
3770.179461	91.731232
3773.908620	91.701622
3777.637779	91.790749
3781.366938	91.720184
3785.096096	91.640442
3788.825255	91.747658
3792.554414	91.823288
3796.283572	91.819267
3800.012731	91.703651
3803.741890	91.533005
3807.471049	91.507286
3811.200207	91.653419
3814.929366	91.748192
3818.658525	91.535202
3822.387683	91.343910
3826.116842	91.459526
3829.846001	91.647469
3833.575160	91.637939
3837.304318	91.488770
3841.033477	91.340767
3844.762636	91.461075
3848.491794	91.656891
3852.220953	91.582993
3855.950112	91.130859
3859.679271	91.212006
3863.408429	91.477577
3867.137588	91.367310
3870.866747	91.231422
3874.595905	91.235031
3878.325064	91.378769
3882.054223	91.338234
3885.783382	91.245430
3889.512540	91.244453
3893.241699	91.278725
3896.970858	91.267174
3900.700016	91.222298
3904.429175	90.970161
3908.158334	91.025330
3911.887493	91.242363
3915.616651	91.251839
3919.345810	91.091873
3923.074969	91.040100
3926.804127	91.101433
3930.533286	91.130264
3934.262445	91.113327
3937.991604	91.139435
3941.720762	91.100044
3945.449921	91.019753
3949.179080	91.077820
3952.908238	91.124741
3956.637397	91.097572
3960.366556	91.041161
3964.095715	90.989616
3967.824873	91.011627
3971.554032	91.049141
3975.283191	91.045654
3979.012349	90.997566
3982.741508	90.987518
3986.470667	91.026009
3990.199826	91.019653
3993.928984	90.993423
3997.658143	90.966682
4001.387302	90.936844
